# Supplementary material for: A contorted nanographene shelter
Source: Nat Commun. 2021 Aug 31;12:5191. doi: 10.1038/s41467-021-25255-6 (PMC8408160; doi:10.1038/s41467-021-25255-6)
Supplement: Supplementary file 3 — Supplementary Data 1 [file 41467_2021_25255_MOESM3_ESM.zip]

Archive with 8 entries (6 files):
- Supplementary Data Set/Cartesian Coordinates.pdf
- Supplementary Data Set/Cif Files of Crystals/
- Supplementary Data Set/Cif Files of Crystals/3H-HBC+TPACage 6AsF6.cif
- Supplementary Data Set/Cif Files of Crystals/3H-HBC.cif
- Supplementary Data Set/Cif Files of Crystals/3Me-HBC+TPACage 6AsF6.cif
- Supplementary Data Set/Cif Files of Crystals/COR+TPACage 6Cl.cif
- Supplementary Data Set/Cif Files of Crystals/TPACage 6Cl.cif
- Supplementary Data Set/
