# Supplementary material for: A contorted nanographene shelter
Source: Nat Commun. 2021 Aug 31;12:5191. doi: 10.1038/s41467-021-25255-6 (PMC8408160; doi:10.1038/s41467-021-25255-6)
Supplement: Supplementary file 3 — Supplementary Data 1 [file 41467_2021_25255_MOESM3_ESM.zip › Supplementary Data Set/Cif Files of Crystals/3H-HBC+TPACage 6AsF6.cif]

data_xz203
_audit_creation_date               2020-09-24
_audit_creation_method
;
Olex2 1.2
(compiled 2018.05.29 svn.r3508 for OlexSys, GUI svn.r5506)
;
_shelxl_version_number             2014/6
_audit_contact_author_address      ?
_audit_contact_author_email        ?
_audit_contact_author_name         ''
_audit_contact_author_phone        ?
_publ_contact_author_id_orcid      ?
_publ_section_references
;
Dolomanov, O.V., Bourhis, L.J., Gildea, R.J, Howard, J.A.K. & Puschmann, H.
 (2009), J. Appl. Cryst. 42, 339-341.

Sheldrick, G.M. (2015). Acta Cryst. A71, 3-8.

Sheldrick, G.M. (2015). Acta Cryst. C71, 3-8.
;
_chemical_name_common              ?
_chemical_name_systematic          ?
_chemical_formula_moiety           '1(C102 H84 N8), 1(C54 H36 O6), 4(As F6)'
_chemical_formula_sum              'C156 H120 As4 F24 N8 O6'
_chemical_formula_weight           2958.30
_chemical_melting_point            ?
_chemical_oxdiff_formula           AsF6NHC
loop_
  _atom_type_symbol
  _atom_type_description
  _atom_type_scat_dispersion_real
  _atom_type_scat_dispersion_imag
  _atom_type_scat_source
 'C' 'C' 0.0181 0.0091 'International Tables Vol C Tables 4.2.6.8 and 6.1.1.4'
 'H' 'H' 0.0000 0.0000 'International Tables Vol C Tables 4.2.6.8 and 6.1.1.4'
 'As' 'As' -0.9300 1.0051
 'International Tables Vol C Tables 4.2.6.8 and 6.1.1.4'
 'F' 'F' 0.0727 0.0534 'International Tables Vol C Tables 4.2.6.8 and 6.1.1.4'
 'N' 'N' 0.0311 0.0180 'International Tables Vol C Tables 4.2.6.8 and 6.1.1.4'
 'O' 'O' 0.0492 0.0322 'International Tables Vol C Tables 4.2.6.8 and 6.1.1.4'

_shelx_space_group_comment
;
The symmetry employed for this shelxl refinement is uniquely defined
by the following loop, which should always be used as a source of
symmetry information in preference to the above space-group names.
They are only intended as comments.
;
_space_group_crystal_system        'trigonal'
_space_group_IT_number             163
_space_group_name_H-M_alt          'P -3 1 c'
_space_group_name_Hall             '-P 3 2c'
loop_
  _space_group_symop_operation_xyz
 'x, y, z'
 '-y, x-y, z'
 '-x+y, -x, z'
 '-y, -x, -z+1/2'
 '-x+y, y, -z+1/2'
 'x, x-y, -z+1/2'
 '-x, -y, -z'
 'y, -x+y, -z'
 'x-y, x, -z'
 'y, x, z-1/2'
 'x-y, -y, z-1/2'
 '-x, -x+y, z-1/2'

_cell_length_a                     25.2556(5)
_cell_length_b                     25.2556(5)
_cell_length_c                     43.6213(10)
_cell_angle_alpha                  90
_cell_angle_beta                   90
_cell_angle_gamma                  120
_cell_volume                       24096.0(11)
_cell_formula_units_Z              3.99996
_cell_measurement_reflns_used      14359
_cell_measurement_temperature      100(2)
_cell_measurement_theta_max        51.3170
_cell_measurement_theta_min        4.0400
_shelx_estimated_absorpt_T_max     0.888
_shelx_estimated_absorpt_T_min     0.852
_exptl_absorpt_coefficient_mu      1.103
_exptl_absorpt_correction_T_max    1.00000
_exptl_absorpt_correction_T_min    1.00000
_exptl_absorpt_correction_type     sphere
_exptl_absorpt_process_details
;
CrysAlisPro 1.171.41.76a (Rigaku Oxford Diffraction, 2020)
Spherical absorption correction
using equivalent radius and absorption coefficient.
Empirical absorption correction using spherical harmonics,
implemented in SCALE3 ABSPACK scaling algorithm.
;
_exptl_absorpt_special_details     ?
_exptl_crystal_colour              red
_exptl_crystal_colour_primary      red
_exptl_crystal_density_diffrn      0.815
_exptl_crystal_density_meas        ?
_exptl_crystal_density_method      ?
_exptl_crystal_description         block
_exptl_crystal_F_000               6032
_exptl_crystal_size_max            0.15
_exptl_crystal_size_mid            0.12
_exptl_crystal_size_min            0.11
_exptl_crystal_size_rad            0.400
_exptl_transmission_factor_max     ?
_exptl_transmission_factor_min     ?
_diffrn_reflns_av_R_equivalents    0.0316
_diffrn_reflns_av_unetI/netI       0.0207
_diffrn_reflns_Laue_measured_fraction_full  0.546
_diffrn_reflns_Laue_measured_fraction_max  0.999
_diffrn_reflns_limit_h_max         23
_diffrn_reflns_limit_h_min         -13
_diffrn_reflns_limit_k_max         24
_diffrn_reflns_limit_k_min         -24
_diffrn_reflns_limit_l_max         42
_diffrn_reflns_limit_l_min         -42
_diffrn_reflns_number              46411
_diffrn_reflns_point_group_measured_fraction_full  0.546
_diffrn_reflns_point_group_measured_fraction_max  0.999
_diffrn_reflns_theta_full          67.684
_diffrn_reflns_theta_max           49.085
_diffrn_reflns_theta_min           4.042
_diffrn_ambient_environment        N~2~
_diffrn_ambient_temperature        100(2)
_diffrn_detector                   'Hybrid Pixel Array Detector'
_diffrn_detector_area_resol_mean   10.0000
_diffrn_detector_type              HyPix
_diffrn_measured_fraction_theta_full  0.546
_diffrn_measured_fraction_theta_max  0.999
_diffrn_measurement_details
;
List of Runs (angles in degrees, time in seconds):

  # Type    Start    End  Width  t~exp~   \w     \q     \k     \f   Frames
--------------------------------------------------------------------------
  1  \w   -126.00 -53.00   0.50  110.00    --  -54.85-169.00 -54.00  146
  2  \w     89.00 127.00   0.50  110.00    --   56.42 115.00  56.00   76
  3  \w   -127.00 -62.00   0.50  110.00    --  -54.85-144.00 -54.00  130
  4  \w     35.00 127.00   0.50  110.00    --   56.42  77.00  90.00  184
  5  \w    -17.00   8.00   0.50  110.00    --   56.42 -37.00   0.00   50
  6  \w     -9.00  16.00   0.50  110.00    --   56.42 -19.00  60.00   50
;
_diffrn_measurement_device         'four-circle diffractometer'
_diffrn_measurement_device_type   
 'XtaLAB Synergy, Single source at home/near, HyPix'
_diffrn_measurement_method         '\w scans'
_diffrn_orient_matrix_type        
 'CrysAlisPro convention (1999,Acta A55,543-557)'
_diffrn_orient_matrix_UB_11        0.0680657000
_diffrn_orient_matrix_UB_12        0.0195311000
_diffrn_orient_matrix_UB_13        0.0034347000
_diffrn_orient_matrix_UB_21        0.0137851000
_diffrn_orient_matrix_UB_22        0.0636003000
_diffrn_orient_matrix_UB_23        0.0111064000
_diffrn_orient_matrix_UB_31        -0.0116807000
_diffrn_orient_matrix_UB_32        -0.0230341000
_diffrn_orient_matrix_UB_33        0.0333512000
_diffrn_radiation_monochromator    mirror
_diffrn_radiation_probe            x-ray
_diffrn_radiation_type             CuK\a
_diffrn_radiation_wavelength       1.54184
_diffrn_source                     'micro-focus sealed X-ray tube'
_diffrn_source_type                'PhotonJet (Cu) X-ray Source'
_diffrn_special_details            ?
_reflns_Friedel_coverage           0.000
_reflns_Friedel_fraction_full      .
_reflns_Friedel_fraction_max       .
_reflns_number_gt                  5548
_reflns_number_total               7951
_reflns_odcompleteness_completeness  99.87
_reflns_odcompleteness_iscentric   1
_reflns_odcompleteness_theta       49.04
_reflns_special_details
;
 Reflections were merged by SHELXL according to the crystal
 class for the calculation of statistics and refinement.
 
 Structure factors included contributions from the .fab file.
 
 _reflns_Friedel_fraction is defined as the number of unique
 Friedel pairs measured divided by the number that would be
 possible theoretically, ignoring centric projections and
 systematic absences.
;
_reflns_threshold_expression       'I > 2\s(I)'
_computing_cell_refinement         'CrysAlisPro 1.171.41.76a (Rigaku OD, 2020)'
_computing_data_collection         'CrysAlisPro 1.171.41.76a (Rigaku OD, 2020)'
_computing_data_reduction          'CrysAlisPro 1.171.41.76a (Rigaku OD, 2020)'
_computing_molecular_graphics      'Olex2 (Dolomanov et al., 2009)'
_computing_publication_material    'Olex2 (Dolomanov et al., 2009)'
_computing_structure_refinement    'ShelXL (Sheldrick, 2015)'
_computing_structure_solution      'ShelXT (Sheldrick, 2015)'
_refine_diff_density_max           1.103
_refine_diff_density_min           -1.317
_refine_diff_density_rms           0.149
_refine_ls_extinction_coef         .
_refine_ls_extinction_method       none
_refine_ls_goodness_of_fit_ref     2.326
_refine_ls_hydrogen_treatment      constr
_refine_ls_matrix_type             full
_refine_ls_number_parameters       559
_refine_ls_number_reflns           7951
_refine_ls_number_restraints       745
_refine_ls_R_factor_all            0.2024
_refine_ls_R_factor_gt             0.1812
_refine_ls_restrained_S_all        2.325
_refine_ls_shift/su_max            0.001
_refine_ls_shift/su_mean           0.000
_refine_ls_structure_factor_coef   Fsqd
_refine_ls_weighting_details      
 'w=1/[\s^2^(Fo^2^)+(0.2000P)^2^] where P=(Fo^2^+2Fc^2^)/3'
_refine_ls_weighting_scheme        calc
_refine_ls_wR_factor_gt            0.4986
_refine_ls_wR_factor_ref           0.5225
_refine_special_details            ?
_olex2_refinement_description
;
1. Fixed Uiso
 At 1.2 times of:
  All C(H) groups, All C(H,H) groups
 At 1.5 times of:
  All C(H,H,H) groups
2. Restrained distances
 C29-C24
 3.8 with sigma of 0.02
 C18-N3
 2.5 with sigma of 0.02
 As3-F15_$1
 1.6 with sigma of 0.02
 As3-F9_$1
 1.6 with sigma of 0.02
 As3-F8
 1.6 with sigma of 0.02
 F8-F15
 2.3 with sigma of 0.02
 F3-F1 \\sim F3-F2
 with sigma of 0.02
 N2-C14 \\sim N3-C21
 with sigma of 0.02
 C14-C15 \\sim C21-C18
 with sigma of 0.02
 C21-C19 \\sim C21-C17
 with sigma of 0.02
 C21-C26 \\sim C21-C22
 with sigma of 0.02
 N1-C1 \\sim N4-C32
 with sigma of 0.02
 C24-C27 \\sim C8-C9 \\sim C27-C28 \\sim C7-C8 \\sim C29-C28 \\sim C4-C7
 with sigma of 0.02
 C27-C25 \\sim C27-C23
 with sigma of 0.02
 C28-C34 \\sim C28-C30
 with sigma of 0.02
 N4-C33 \\sim N4-C31
 with sigma of 0.02
 C16-C14 \\sim C14-C20
 with sigma of 0.02
3. Restrained planarity
 C32, C31, C30, C29, C34, C33, C28
 with sigma of 0.1
 C26, C25, C24, C23, C22, C28, C27, N3
 with sigma of 0.1
4. Rigid bond restraints
 C15, C20, C19, C18, C17, C16
 with sigma for 1-2 distances of 0.01 and sigma for 1-3 distances of 0.01
 N3, C26, C25, C24, C23, C22, C21
 with sigma for 1-2 distances of 0.01 and sigma for 1-3 distances of 0.01
 C32, C31, C30, C29, C34, C33
 with sigma for 1-2 distances of 0.01 and sigma for 1-3 distances of 0.01
 N3, C26, C25, C24, C23, C22, C32, C31, C30, C29, C34, C33, C28, C27, N4
 with sigma for 1-2 distances of 0.01 and sigma for 1-3 distances of 0.01
5. Uiso/Uaniso restraints and constraints
C15 \\sim C20 \\sim C19 \\sim C18 \\sim C17 \\sim C16: within 2A with sigma of
0.04 and sigma for terminal atoms of 0.08
N3 \\sim C26 \\sim C25 \\sim C24 \\sim C23 \\sim C22 \\sim C21: within 2A with
sigma of 0.04 and sigma for terminal atoms of 0.08
C32 \\sim C31 \\sim C30 \\sim C29 \\sim C34 \\sim C33: within 2A with sigma of
0.04 and sigma for terminal atoms of 0.08
N3 \\sim C26 \\sim C25 \\sim C24 \\sim C23 \\sim C22 \\sim C32 \\sim C31 \\sim
C30 \\sim C29 \\sim C34 \\sim C33 \\sim C28 \\sim C27 \\sim N4: within 2A with
sigma of 0.04 and sigma for terminal atoms of 0.08
Uanis(F15) = Uanis(F9)
6. Rigid body (RIGU) restrains
 All non-hydrogen atoms
 with sigma for 1-2 distances of 0.004 and sigma for 1-3 distances of 0.004
7. Others
 Fixed Sof: F9(0.33335) F15(0.33333)
8.a Secondary CH2 refined with riding coordinates:
 C14(H14A,H14B), C21(H21A,H21B)
8.b Aromatic/amide H refined with riding coordinates:
 C26(H26), C25(H25), C23(H23), C22(H22), C31(H31), C30(H30), C34(H34),
 C33(H33), C20(H20), C19(H19), C17(H17), C16(H16), C12(H12), C10(H10), C11(H11),
  C8(H8), C7(H7), C5(H5), C6(H6), C2(H2), C3(H3), C39(H39), C38(H38), C37(H37),
 C36(H36), C46(H46), C49(H49), C13(H13), C28(H28), C27(H27)
8.c Fitted hexagon refined as free rotating group:
 N3(C26,C25,C24,C23,C22), C32(C31,C30,C29,C34,C33), C15(C20,C19,C18,C17,C16)
8.d Idealised Me refined as rotating group:
 C51(H51A,H51B,H51C), C52(H52A,H52B,H52C)
;
_atom_sites_solution_hydrogens     geom
_atom_sites_solution_primary       dual
_atom_sites_solution_secondary     ?
loop_
  _atom_site_label
  _atom_site_type_symbol
  _atom_site_fract_x
  _atom_site_fract_y
  _atom_site_fract_z
  _atom_site_U_iso_or_equiv
  _atom_site_adp_type
  _atom_site_occupancy
  _atom_site_site_symmetry_order
  _atom_site_calc_flag
  _atom_site_refinement_flags_posn
  _atom_site_refinement_flags_adp
  _atom_site_refinement_flags_occupancy
  _atom_site_disorder_assembly
  _atom_site_disorder_group
 N3 N 0.4996(8) 0.3596(8) 0.2866(3) 0.371(9) Uani 1 1 d D U . . .
 C26 C 0.5361(7) 0.4222(8) 0.2912(3) 0.367(9) Uani 1 1 d DG U . . .
 H26 H 0.5786 0.4394 0.2949 0.441 Uiso 1 1 calc R . . . .
 C25 C 0.5103(9) 0.4596(7) 0.2905(4) 0.361(9) Uani 1 1 d DG U . . .
 H25 H 0.5353 0.5024 0.2937 0.433 Uiso 1 1 calc R . . . .
 C24 C 0.4481(9) 0.4345(8) 0.2851(3) 0.371(9) Uani 1 1 d DG U . . .
 C23 C 0.4115(8) 0.3719(9) 0.2805(4) 0.388(10) Uani 1 1 d DG U . . .
 H23 H 0.3690 0.3547 0.2769 0.466 Uiso 1 1 calc R . . . .
 C22 C 0.4373(9) 0.3345(7) 0.2812(4) 0.401(11) Uani 1 1 d DG U . . .
 H22 H 0.4123 0.2917 0.2781 0.481 Uiso 1 1 calc R . . . .
 N2 N 0.5376(6) 0.3984(6) 0.4378(2) 0.132(3) Uani 1 1 d D U . . .
 N1 N 0.3333 0.6667 0.4987(3) 0.077(3) Uani 1 3 d DS TU P . .
 C32 C 0.3601(7) 0.6329(7) 0.3014(3) 0.293(8) Uani 1 1 d D U . . .
 C31 C 0.3361(6) 0.5813(7) 0.2828(2) 0.289(8) Uani 1 1 d DG U . . .
 H31 H 0.2990 0.5687 0.2720 0.347 Uiso 1 1 calc R . . . .
 C30 C 0.3662(7) 0.5481(6) 0.2802(2) 0.292(8) Uani 1 1 d DG U . . .
 H30 H 0.3498 0.5128 0.2675 0.350 Uiso 1 1 calc R . . . .
 C29 C 0.4204(7) 0.5666(7) 0.2961(3) 0.305(8) Uani 1 1 d DG U . . .
 C34 C 0.4444(6) 0.6182(7) 0.3146(3) 0.315(8) Uani 1 1 d DG U . . .
 H34 H 0.4814 0.6308 0.3255 0.378 Uiso 1 1 calc R . . . .
 C33 C 0.4143(7) 0.6514(6) 0.3173(3) 0.321(9) Uani 1 1 d DG U . . .
 H33 H 0.4307 0.6867 0.3300 0.386 Uiso 1 1 calc R . . . .
 C15 C 0.5546(6) 0.3436(6) 0.3957(2) 0.203(6) Uani 1 1 d D U . . .
 C20 C 0.6031(5) 0.3733(6) 0.3753(3) 0.247(7) Uani 1 1 d DG U . . .
 H20 H 0.6432 0.3997 0.3829 0.297 Uiso 1 1 calc R . . . .
 C19 C 0.5929(6) 0.3646(6) 0.3439(3) 0.267(8) Uani 1 1 d DG U . . .
 H19 H 0.6260 0.3849 0.3300 0.321 Uiso 1 1 calc R . . . .
 C18 C 0.5342(7) 0.3261(7) 0.3329(2) 0.293(9) Uani 1 1 d DG U . . .
 C17 C 0.4857(5) 0.2963(6) 0.3532(3) 0.248(7) Uani 1 1 d DG U . . .
 H17 H 0.4456 0.2700 0.3457 0.298 Uiso 1 1 calc R . . . .
 C16 C 0.4959(5) 0.3051(5) 0.3846(3) 0.216(6) Uani 1 1 d DG U . . .
 H16 H 0.4628 0.2847 0.3985 0.259 Uiso 1 1 calc R . . . .
 C14 C 0.5621(8) 0.3545(7) 0.4281(3) 0.175(6) Uani 1 1 d D U . . .
 H14A H 0.6058 0.3732 0.4336 0.211 Uiso 1 1 calc R . . . .
 H14B H 0.5393 0.3152 0.4392 0.211 Uiso 1 1 calc R . . . .
 C12 C 0.5713(7) 0.4562(7) 0.4261(3) 0.135(4) Uani 1 1 d . U . . .
 H12 H 0.6063 0.4681 0.4136 0.162 Uiso 1 1 calc R . . . .
 C9 C 0.4993(6) 0.4801(6) 0.4517(3) 0.105(3) Uani 1 1 d D U . . .
 C10 C 0.4690(6) 0.4199(6) 0.4630(3) 0.114(3) Uani 1 1 d . U . . .
 H10 H 0.4342 0.4070 0.4757 0.136 Uiso 1 1 calc R . . . .
 C11 C 0.4875(8) 0.3803(7) 0.4565(3) 0.136(4) Uani 1 1 d . U . . .
 H11 H 0.4665 0.3400 0.4646 0.163 Uiso 1 1 calc R . . . .
 C8 C 0.4797(5) 0.5225(5) 0.4589(2) 0.090(3) Uani 1 1 d D U . . .
 H8 H 0.5011 0.5612 0.4491 0.108 Uiso 1 1 calc R . . . .
 C7 C 0.4333(5) 0.5140(5) 0.4785(2) 0.090(3) Uani 1 1 d D U . . .
 H7 H 0.4130 0.4760 0.4890 0.108 Uiso 1 1 calc R . . . .
 C4 C 0.4124(4) 0.5554(4) 0.48476(19) 0.075(2) Uani 1 1 d D U . . .
 C5 C 0.4382(4) 0.6151(4) 0.47261(19) 0.075(2) Uani 1 1 d . U . . .
 H5 H 0.4742 0.6301 0.4605 0.090 Uiso 1 1 calc R . . . .
 C6 C 0.4146(4) 0.6516(4) 0.47716(19) 0.071(2) Uani 1 1 d . U . . .
 H6 H 0.4338 0.6911 0.4681 0.085 Uiso 1 1 calc R . . . .
 C1 C 0.3626(4) 0.6325(4) 0.49494(19) 0.075(2) Uani 1 1 d D U . . .
 C2 C 0.3364(4) 0.5727(4) 0.5087(2) 0.076(2) Uani 1 1 d . U . . .
 H2 H 0.3014 0.5581 0.5214 0.092 Uiso 1 1 calc R . . . .
 C3 C 0.3617(4) 0.5378(4) 0.5034(2) 0.082(2) Uani 1 1 d . U . . .
 H3 H 0.3439 0.4988 0.5130 0.099 Uiso 1 1 calc R . . . .
 O1 O 0.5834(3) 0.6061(3) 0.36354(17) 0.107(2) Uani 1 1 d . U . . .
 O2 O 0.4933(3) 0.4971(3) 0.36366(14) 0.0957(19) Uani 1 1 d . U . . .
 C42 C 0.3941(4) 0.6765(4) 0.40112(17) 0.067(2) Uani 1 1 d . U . . .
 C41 C 0.4541(4) 0.6867(4) 0.40199(17) 0.066(2) Uani 1 1 d . U . . .
 C40 C 0.5030(4) 0.7465(4) 0.41230(17) 0.067(2) Uani 1 1 d . U . . .
 C39 C 0.5563(4) 0.7556(4) 0.42598(19) 0.075(2) Uani 1 1 d . U . . .
 H39 H 0.5633 0.7220 0.4269 0.090 Uiso 1 1 calc R . . . .
 C38 C 0.5991(4) 0.8096(4) 0.4381(2) 0.085(3) Uani 1 1 d . U . . .
 H38 H 0.6353 0.8138 0.4470 0.102 Uiso 1 1 calc R . . . .
 C37 C 0.5888(4) 0.8583(5) 0.4373(2) 0.088(3) Uani 1 1 d . U . . .
 H37 H 0.6188 0.8968 0.4453 0.106 Uiso 1 1 calc R . . . .
 C36 C 0.5356(4) 0.8520(4) 0.4251(2) 0.074(2) Uani 1 1 d . U . . .
 H36 H 0.5287 0.8857 0.4258 0.089 Uiso 1 1 calc R . . . .
 C35 C 0.4923(4) 0.7981(4) 0.41178(18) 0.069(2) Uani 1 1 d . U . . .
 C44 C 0.4348(4) 0.7887(4) 0.40134(17) 0.066(2) Uani 1 1 d . U . . .
 C45 C 0.4648(4) 0.6378(4) 0.39375(18) 0.072(2) Uani 1 1 d . U . . .
 C46 C 0.5224(5) 0.6480(5) 0.3835(2) 0.085(2) Uani 1 1 d . U . . .
 H46 H 0.5563 0.6884 0.3830 0.102 Uiso 1 1 calc R . . . .
 C47 C 0.5298(5) 0.6003(5) 0.3743(2) 0.090(2) Uani 1 1 d . U . . .
 C48 C 0.4798(5) 0.5400(5) 0.37454(19) 0.080(2) Uani 1 1 d . U . . .
 C49 C 0.4247(4) 0.5301(4) 0.38383(19) 0.078(2) Uani 1 1 d . U . . .
 H49 H 0.3913 0.4893 0.3838 0.093 Uiso 1 1 calc R . . . .
 C50 C 0.4147(4) 0.5762(4) 0.39331(17) 0.072(2) Uani 1 1 d . U . . .
 C51 C 0.6396(6) 0.6708(6) 0.3627(4) 0.135(5) Uani 1 1 d . U . . .
 H51A H 0.6739 0.6694 0.3531 0.202 Uiso 1 1 calc GR . . . .
 H51B H 0.6508 0.6864 0.3837 0.202 Uiso 1 1 calc GR . . . .
 H51C H 0.6299 0.6979 0.3510 0.202 Uiso 1 1 calc GR . . . .
 C52 C 0.4453(5) 0.4357(5) 0.3651(2) 0.104(3) Uani 1 1 d . U . . .
 H52A H 0.4155 0.4283 0.3489 0.156 Uiso 1 1 calc GR . . . .
 H52B H 0.4251 0.4279 0.3851 0.156 Uiso 1 1 calc GR . . . .
 H52C H 0.4619 0.4083 0.3622 0.156 Uiso 1 1 calc GR . . . .
 C43 C 0.3837(4) 0.7284(4) 0.40062(18) 0.064(2) Uiso 1 1 d . U . . .
 C13 C 0.5498(6) 0.4982(6) 0.4342(3) 0.115(3) Uani 1 1 d . U . . .
 H13 H 0.5718 0.5392 0.4271 0.138 Uiso 1 1 calc R . . . .
 C21 C 0.5219(11) 0.3160(12) 0.3003(5) 0.384(10) Uani 1 1 d D U . . .
 H21A H 0.4901 0.2729 0.2968 0.461 Uiso 1 1 calc R . . . .
 H21B H 0.5595 0.3234 0.2895 0.461 Uiso 1 1 calc R . . . .
 C28 C 0.4519(12) 0.5341(11) 0.2930(4) 0.337(9) Uani 1 1 d D U . . .
 H28 H 0.4949 0.5547 0.2963 0.405 Uiso 1 1 calc R . . . .
 C27 C 0.4212(13) 0.4719(11) 0.2853(5) 0.340(9) Uani 1 1 d D U . . .
 H27 H 0.3793 0.4536 0.2798 0.408 Uiso 1 1 calc R . . . .
 N4 N 0.3333 0.6667 0.3029(5) 0.291(11) Uani 1 3 d DS TU P . .
 As1 As 0.66947(7) 0.68644(8) 0.46930(5) 0.1365(8) Uani 1 1 d . U . . .
 F3 F 0.6899(5) 0.7580(5) 0.4574(3) 0.221(4) Uani 1 1 d D U . . .
 F1 F 0.6165(4) 0.6607(5) 0.4454(3) 0.201(4) Uani 1 1 d D U . . .
 F5 F 0.6509(4) 0.6203(4) 0.4823(3) 0.184(3) Uani 1 1 d . U . . .
 F4 F 0.7220(5) 0.6881(5) 0.4484(3) 0.211(4) Uani 1 1 d . U . . .
 F6 F 0.6135(6) 0.6874(6) 0.4863(3) 0.223(4) Uani 1 1 d . U . . .
 F2 F 0.7204(6) 0.7161(6) 0.4957(3) 0.255(5) Uani 1 1 d D U . . .
 As3 As 0.6667 0.3333 0.2500 0.176(2) Uani 1 6 d DS TU P . .
 As2 As 0.0000 0.0000 0.5000 0.326(6) Uani 1 6 d S TU P . .
 F7 F 0.0488(8) 0.0601(7) 0.4784(7) 0.360(10) Uani 1 1 d . U . . .
 F8 F 0.6667 0.3333 0.2861(4) 0.257(8) Uani 1 3 d DS TU P A .
 F9 F 0.7042(3) 0.4083(6) 0.2500 0.195(6) Uani 0.6667 2 d DS TU P A 1
 F15 F 0.6050(9) 0.3364(10) 0.2460(6) 0.195(6) Uani 0.3333 1 d D U . A -1

loop_
  _atom_site_aniso_label
  _atom_site_aniso_U_11
  _atom_site_aniso_U_22
  _atom_site_aniso_U_33
  _atom_site_aniso_U_23
  _atom_site_aniso_U_13
  _atom_site_aniso_U_12
 N3 0.485(19) 0.63(2) 0.142(12) -0.048(14) 0.009(13) 0.386(17)
 C26 0.479(19) 0.62(2) 0.127(14) -0.003(15) 0.080(14) 0.367(17)
 C25 0.464(19) 0.59(2) 0.132(13) 0.071(15) 0.119(15) 0.345(16)
 C24 0.477(19) 0.58(2) 0.158(15) 0.084(15) 0.090(16) 0.345(16)
 C23 0.480(19) 0.59(2) 0.22(2) 0.054(16) 0.041(16) 0.362(17)
 C22 0.49(2) 0.61(2) 0.23(2) -0.007(17) -0.003(16) 0.380(17)
 N2 0.209(9) 0.158(7) 0.106(7) -0.048(5) -0.059(6) 0.150(8)
 N1 0.079(4) 0.079(4) 0.074(8) 0.000 0.000 0.039(2)
 C32 0.398(16) 0.436(16) 0.056(9) 0.033(9) 0.013(9) 0.218(12)
 C31 0.401(17) 0.437(16) 0.061(9) 0.035(9) 0.010(10) 0.234(13)
 C30 0.415(17) 0.448(17) 0.053(8) 0.067(9) 0.030(9) 0.247(14)
 C29 0.407(17) 0.485(17) 0.058(10) 0.094(9) 0.039(9) 0.248(14)
 C34 0.399(17) 0.484(18) 0.074(10) 0.077(10) 0.024(10) 0.229(14)
 C33 0.401(17) 0.469(18) 0.091(11) 0.045(11) 0.001(10) 0.216(13)
 C15 0.323(14) 0.297(15) 0.153(8) -0.090(8) -0.075(7) 0.279(13)
 C20 0.357(14) 0.331(16) 0.182(10) -0.088(10) -0.045(9) 0.268(13)
 C19 0.389(16) 0.392(19) 0.177(9) -0.089(10) -0.039(9) 0.312(15)
 C18 0.402(17) 0.44(2) 0.172(9) -0.115(10) -0.055(9) 0.310(15)
 C17 0.368(15) 0.370(17) 0.169(9) -0.120(10) -0.085(9) 0.306(14)
 C16 0.332(14) 0.307(15) 0.167(9) -0.111(9) -0.080(8) 0.277(13)
 C14 0.271(14) 0.222(12) 0.152(8) -0.066(8) -0.064(8) 0.212(12)
 C12 0.197(10) 0.177(8) 0.106(8) -0.044(6) -0.051(6) 0.149(8)
 C9 0.131(7) 0.127(7) 0.087(6) -0.037(5) -0.049(5) 0.089(6)
 C10 0.157(8) 0.113(6) 0.105(7) -0.042(5) -0.049(6) 0.093(6)
 C11 0.203(10) 0.148(8) 0.110(8) -0.055(6) -0.070(6) 0.128(8)
 C8 0.106(6) 0.092(6) 0.087(6) -0.012(5) -0.032(4) 0.061(5)
 C7 0.110(6) 0.089(6) 0.084(6) -0.010(5) -0.026(5) 0.060(5)
 C4 0.082(5) 0.073(5) 0.065(5) -0.013(4) -0.020(4) 0.036(4)
 C5 0.079(5) 0.083(5) 0.065(5) -0.008(4) -0.006(4) 0.041(4)
 C6 0.073(5) 0.070(5) 0.065(5) -0.001(4) -0.004(4) 0.032(4)
 C1 0.079(5) 0.083(5) 0.058(5) -0.009(4) -0.012(4) 0.036(4)
 C2 0.077(5) 0.080(5) 0.066(5) -0.001(4) -0.007(4) 0.035(4)
 C3 0.084(5) 0.079(5) 0.078(5) -0.002(4) -0.014(4) 0.037(4)
 O1 0.106(4) 0.123(5) 0.119(5) 0.012(4) 0.027(4) 0.078(4)
 O2 0.122(5) 0.114(4) 0.077(4) -0.006(3) 0.010(4) 0.078(4)
 C42 0.067(4) 0.093(6) 0.042(4) 0.002(4) 0.003(3) 0.040(4)
 C41 0.069(4) 0.077(4) 0.051(4) 0.004(3) 0.004(3) 0.036(4)
 C40 0.065(4) 0.076(4) 0.060(5) 0.003(3) 0.013(3) 0.034(3)
 C39 0.069(5) 0.078(5) 0.073(5) 0.001(4) 0.007(4) 0.033(4)
 C38 0.071(5) 0.086(5) 0.095(6) -0.011(5) -0.004(4) 0.036(4)
 C37 0.067(5) 0.087(5) 0.099(6) -0.003(5) 0.007(4) 0.029(4)
 C36 0.065(5) 0.069(5) 0.079(5) 0.002(4) 0.009(4) 0.027(4)
 C35 0.066(4) 0.074(4) 0.060(5) 0.009(4) 0.014(3) 0.030(4)
 C44 0.069(5) 0.075(6) 0.055(5) 0.005(4) 0.012(4) 0.036(4)
 C45 0.073(5) 0.084(4) 0.063(5) -0.001(4) -0.003(4) 0.042(4)
 C46 0.084(5) 0.102(6) 0.079(6) -0.006(4) 0.004(4) 0.054(5)
 C47 0.095(5) 0.112(5) 0.076(6) 0.000(4) 0.007(4) 0.063(4)
 C48 0.097(5) 0.105(5) 0.058(5) -0.005(4) -0.002(4) 0.066(4)
 C49 0.094(5) 0.090(5) 0.064(5) -0.005(4) -0.003(4) 0.057(4)
 C50 0.085(5) 0.084(5) 0.049(4) -0.006(4) -0.008(4) 0.045(4)
 C51 0.109(7) 0.128(8) 0.177(13) 0.007(7) 0.040(7) 0.067(6)
 C52 0.130(8) 0.120(6) 0.089(7) -0.011(5) 0.009(6) 0.083(6)
 C13 0.149(8) 0.143(8) 0.104(7) -0.028(6) -0.035(5) 0.111(7)
 C21 0.50(2) 0.61(2) 0.172(11) -0.098(12) -0.057(12) 0.38(2)
 C28 0.453(19) 0.54(2) 0.091(11) 0.101(13) 0.047(12) 0.303(16)
 C27 0.45(2) 0.55(2) 0.109(13) 0.090(14) 0.083(14) 0.312(16)
 N4 0.412(16) 0.412(16) 0.050(12) 0.000 0.000 0.206(8)
 As1 0.1218(13) 0.1272(14) 0.1753(18) -0.0053(10) -0.0191(11) 0.0734(10)
 F3 0.186(7) 0.184(7) 0.336(12) 0.047(7) 0.014(7) 0.126(6)
 F1 0.167(7) 0.219(8) 0.256(8) -0.015(6) -0.034(6) 0.125(6)
 F5 0.183(7) 0.157(6) 0.240(9) 0.027(5) 0.014(6) 0.107(6)
 F4 0.182(7) 0.233(9) 0.276(9) 0.037(7) 0.025(7) 0.146(7)
 F6 0.236(8) 0.229(9) 0.265(10) 0.020(7) 0.030(7) 0.162(8)
 F2 0.251(10) 0.230(10) 0.308(10) -0.035(8) -0.092(8) 0.138(8)
 As3 0.127(2) 0.127(2) 0.273(7) 0.000 0.000 0.0635(11)
 As2 0.186(4) 0.186(4) 0.61(2) 0.000 0.000 0.093(2)
 F7 0.238(14) 0.179(10) 0.65(3) 0.027(15) 0.095(18) 0.094(9)
 F8 0.239(12) 0.239(12) 0.293(12) 0.000 0.000 0.119(6)
 F9 0.154(7) 0.134(9) 0.291(15) 0.000 -0.022(8) 0.067(4)
 F15 0.154(7) 0.134(9) 0.291(15) 0.000 -0.022(8) 0.067(4)

_geom_special_details
;
 All esds (except the esd in the dihedral angle between two l.s. planes)
 are estimated using the full covariance matrix.  The cell esds are taken
 into account individually in the estimation of esds in distances, angles
 and torsion angles; correlations between esds in cell parameters are only
 used when they are defined by crystal symmetry.  An approximate (isotropic)
 treatment of cell esds is used for estimating esds involving l.s. planes.
;
loop_
  _geom_bond_atom_site_label_1
  _geom_bond_atom_site_label_2
  _geom_bond_distance
  _geom_bond_site_symmetry_2
  _geom_bond_publ_flag
 N3 C26 1.3900 . ?
 N3 C22 1.3900 . ?
 N3 C21 1.58(2) . ?
 C26 C25 1.3900 . ?
 C25 C24 1.3900 . ?
 C24 C23 1.3900 . ?
 C24 C27 1.412(15) . ?
 C23 C22 1.3900 . ?
 N2 C14 1.575(14) . ?
 N2 C12 1.368(18) . ?
 N2 C11 1.375(19) . ?
 N1 C1 1.397(9) . ?
 N1 C1 1.397(9) 3_565 ?
 N1 C1 1.397(9) 2_665 ?
 C32 C31 1.3900 . ?
 C32 C33 1.3900 . ?
 C32 N4 1.328(13) . ?
 C31 C30 1.3900 . ?
 C30 C29 1.3900 . ?
 C29 C34 1.3900 . ?
 C29 C28 1.407(16) . ?
 C34 C33 1.3900 . ?
 C15 C20 1.3900 . ?
 C15 C16 1.3900 . ?
 C15 C14 1.436(15) . ?
 C20 C19 1.3900 . ?
 C19 C18 1.3900 . ?
 C18 C17 1.3900 . ?
 C18 C21 1.450(19) . ?
 C17 C16 1.3900 . ?
 C12 C13 1.454(15) . ?
 C9 C10 1.407(17) . ?
 C9 C8 1.420(11) . ?
 C9 C13 1.356(16) . ?
 C10 C11 1.329(15) . ?
 C8 C7 1.378(11) . ?
 C7 C4 1.413(10) . ?
 C4 C5 1.413(12) . ?
 C4 C3 1.389(12) . ?
 C5 C6 1.338(12) . ?
 C6 C1 1.389(12) . ?
 C1 C2 1.441(12) . ?
 C2 C3 1.342(12) . ?
 O1 C47 1.370(11) . ?
 O1 C51 1.538(14) . ?
 O2 C48 1.373(11) . ?
 O2 C52 1.414(13) . ?
 C42 C41 1.406(11) . ?
 C42 C43 1.405(11) 3_565 ?
 C42 C43 1.459(11) . ?
 C41 C40 1.463(11) . ?
 C41 C45 1.435(12) . ?
 C40 C39 1.383(11) . ?
 C40 C35 1.456(12) . ?
 C39 C38 1.355(12) . ?
 C38 C37 1.380(13) . ?
 C37 C36 1.379(12) . ?
 C36 C35 1.379(12) . ?
 C35 C44 1.425(12) . ?
 C44 C50 1.459(12) 2_665 ?
 C44 C43 1.422(11) . ?
 C45 C46 1.418(12) . ?
 C45 C50 1.434(12) . ?
 C46 C47 1.369(13) . ?
 C47 C48 1.410(13) . ?
 C48 C49 1.347(12) . ?
 C49 C50 1.374(12) . ?
 C50 C44 1.460(12) 3_565 ?
 C43 C42 1.405(11) 2_665 ?
 C28 C27 1.401(15) . ?
 N4 C32 1.328(13) 3_565 ?
 N4 C32 1.328(13) 2_665 ?
 As1 F3 1.693(10) . ?
 As1 F1 1.557(10) . ?
 As1 F5 1.597(9) . ?
 As1 F4 1.592(11) . ?
 As1 F6 1.606(12) . ?
 As1 F2 1.606(12) . ?
 As3 F8 1.575(17) 4_665 ?
 As3 F8 1.575(17) . ?
 As3 F9 1.640(14) 3_665 ?
 As3 F9 1.640(14) 2_655 ?
 As3 F9 1.640(14) . ?
 As3 F15 1.606(17) . ?
 As3 F15 1.606(17) 2_655 ?
 As2 F7 1.686(19) 2 ?
 As2 F7 1.686(19) 3 ?
 As2 F7 1.686(19) 9_556 ?
 As2 F7 1.686(19) 7_556 ?
 As2 F7 1.686(19) 8_556 ?
 As2 F7 1.686(19) . ?

loop_
  _geom_angle_atom_site_label_1
  _geom_angle_atom_site_label_2
  _geom_angle_atom_site_label_3
  _geom_angle
  _geom_angle_site_symmetry_1
  _geom_angle_site_symmetry_3
  _geom_angle_publ_flag
 C26 N3 C22 120.0 . . ?
 C26 N3 C21 118.1(8) . . ?
 C22 N3 C21 117.4(8) . . ?
 C25 C26 N3 120.0 . . ?
 C26 C25 C24 120.0 . . ?
 C25 C24 C27 120.3(8) . . ?
 C23 C24 C25 120.0 . . ?
 C23 C24 C27 119.6(8) . . ?
 C22 C23 C24 120.0 . . ?
 C23 C22 N3 120.0 . . ?
 C12 N2 C14 113.4(13) . . ?
 C12 N2 C11 123.6(11) . . ?
 C11 N2 C14 122.9(13) . . ?
 C1 N1 C1 118.7(2) 3_565 . ?
 C1 N1 C1 118.7(2) 2_665 . ?
 C1 N1 C1 118.7(2) 3_565 2_665 ?
 C31 C32 C33 120.0 . . ?
 N4 C32 C31 120.5(8) . . ?
 N4 C32 C33 119.4(8) . . ?
 C30 C31 C32 120.0 . . ?
 C31 C30 C29 120.0 . . ?
 C30 C29 C28 120.5(8) . . ?
 C34 C29 C30 120.0 . . ?
 C34 C29 C28 119.5(8) . . ?
 C33 C34 C29 120.0 . . ?
 C34 C33 C32 120.0 . . ?
 C20 C15 C16 120.0 . . ?
 C20 C15 C14 122.0(7) . . ?
 C16 C15 C14 117.9(7) . . ?
 C15 C20 C19 120.0 . . ?
 C18 C19 C20 120.0 . . ?
 C19 C18 C17 120.0 . . ?
 C19 C18 C21 121.5(8) . . ?
 C17 C18 C21 118.5(8) . . ?
 C18 C17 C16 120.0 . . ?
 C17 C16 C15 120.0 . . ?
 C15 C14 N2 109.8(10) . . ?
 N2 C12 C13 115.3(14) . . ?
 C10 C9 C8 122.2(12) . . ?
 C13 C9 C10 118.1(11) . . ?
 C13 C9 C8 119.7(12) . . ?
 C11 C10 C9 122.3(14) . . ?
 C10 C11 N2 119.1(15) . . ?
 C7 C8 C9 127.6(11) . . ?
 C8 C7 C4 127.5(10) . . ?
 C7 C4 C5 125.0(9) . . ?
 C3 C4 C7 120.1(9) . . ?
 C3 C4 C5 114.9(8) . . ?
 C6 C5 C4 123.6(9) . . ?
 C5 C6 C1 120.9(8) . . ?
 N1 C1 C2 119.5(8) . . ?
 C6 C1 N1 123.5(8) . . ?
 C6 C1 C2 117.0(8) . . ?
 C3 C2 C1 119.9(9) . . ?
 C2 C3 C4 123.7(9) . . ?
 C47 O1 C51 117.3(8) . . ?
 C48 O2 C52 115.8(8) . . ?
 C41 C42 C43 119.9(8) . . ?
 C43 C42 C41 119.5(8) 3_565 . ?
 C43 C42 C43 120.6(8) 3_565 . ?
 C42 C41 C40 118.3(7) . . ?
 C42 C41 C45 118.9(8) . . ?
 C45 C41 C40 122.8(7) . . ?
 C39 C40 C41 123.6(8) . . ?
 C39 C40 C35 117.3(8) . . ?
 C35 C40 C41 118.7(7) . . ?
 C38 C39 C40 123.8(9) . . ?
 C39 C38 C37 118.5(9) . . ?
 C36 C37 C38 121.0(9) . . ?
 C37 C36 C35 121.5(9) . . ?
 C36 C35 C40 117.9(8) . . ?
 C36 C35 C44 122.5(8) . . ?
 C44 C35 C40 119.1(8) . . ?
 C35 C44 C50 123.4(8) . 2_665 ?
 C43 C44 C35 119.3(8) . . ?
 C43 C44 C50 117.1(8) . 2_665 ?
 C46 C45 C41 122.7(8) . . ?
 C46 C45 C50 117.4(8) . . ?
 C50 C45 C41 119.7(8) . . ?
 C47 C46 C45 120.9(10) . . ?
 O1 C47 C46 124.6(10) . . ?
 O1 C47 C48 115.0(9) . . ?
 C46 C47 C48 120.4(9) . . ?
 O2 C48 C47 114.0(9) . . ?
 C49 C48 O2 126.7(9) . . ?
 C49 C48 C47 119.2(9) . . ?
 C48 C49 C50 123.0(9) . . ?
 C45 C50 C44 118.5(8) . 3_565 ?
 C49 C50 C44 122.3(8) . 3_565 ?
 C49 C50 C45 119.2(8) . . ?
 C42 C43 C42 119.3(8) 2_665 . ?
 C42 C43 C44 121.5(8) 2_665 . ?
 C44 C43 C42 119.1(8) . . ?
 C9 C13 C12 121.5(13) . . ?
 C18 C21 N3 111.6(16) . . ?
 C27 C28 C29 121(2) . . ?
 C28 C27 C24 125(2) . . ?
 C32 N4 C32 119.76(19) 3_565 . ?
 C32 N4 C32 119.8(2) 3_565 2_665 ?
 C32 N4 C32 119.8(2) 2_665 . ?
 F1 As1 F3 89.0(5) . . ?
 F1 As1 F5 93.3(6) . . ?
 F1 As1 F4 99.2(7) . . ?
 F1 As1 F6 74.7(6) . . ?
 F1 As1 F2 174.0(7) . . ?
 F5 As1 F3 177.0(6) . . ?
 F5 As1 F6 93.0(6) . . ?
 F5 As1 F2 88.9(6) . . ?
 F4 As1 F3 89.5(6) . . ?
 F4 As1 F5 92.0(6) . . ?
 F4 As1 F6 172.3(6) . . ?
 F4 As1 F2 86.3(8) . . ?
 F6 As1 F3 85.8(6) . . ?
 F2 As1 F3 88.6(5) . . ?
 F2 As1 F6 99.6(8) . . ?
 F8 As3 F8 180.0 4_665 . ?
 F8 As3 F9 90.000(3) . 2_655 ?
 F8 As3 F9 90.000(3) . . ?
 F8 As3 F9 90.002(3) 4_665 . ?
 F8 As3 F9 90.0 . 3_665 ?
 F8 As3 F9 90.002(4) 4_665 2_655 ?
 F8 As3 F9 89.997(1) 4_665 3_665 ?
 F8 As3 F15 96.2(10) . 2_655 ?
 F8 As3 F15 83.8(10) 4_665 2_655 ?
 F8 As3 F15 83.8(10) 4_665 . ?
 F8 As3 F15 96.2(10) . . ?
 F9 As3 F9 119.999(4) 3_665 . ?
 F9 As3 F9 120.000(1) 2_655 . ?
 F9 As3 F9 120.001(1) 3_665 2_655 ?
 F15 As3 F9 151.7(8) . 3_665 ?
 F15 As3 F9 87.6(8) 2_655 2_655 ?
 F15 As3 F9 32.9(8) 2_655 3_665 ?
 F15 As3 F9 151.7(8) 2_655 . ?
 F15 As3 F9 87.6(8) . . ?
 F15 As3 F9 32.9(8) . 2_655 ?
 F15 As3 F15 118.9(4) 2_655 . ?
 F7 As2 F7 88.2(13) 8_556 3 ?
 F7 As2 F7 88.2(13) 3 7_556 ?
 F7 As2 F7 88.2(13) . 8_556 ?
 F7 As2 F7 180.0(16) 9_556 3 ?
 F7 As2 F7 91.8(13) 8_556 7_556 ?
 F7 As2 F7 91.8(13) . 2 ?
 F7 As2 F7 180.0(17) 8_556 2 ?
 F7 As2 F7 91.8(13) 2 3 ?
 F7 As2 F7 91.8(13) 9_556 7_556 ?
 F7 As2 F7 180.0 . 7_556 ?
 F7 As2 F7 91.8(13) 8_556 9_556 ?
 F7 As2 F7 88.2(13) 2 7_556 ?
 F7 As2 F7 88.2(13) 2 9_556 ?
 F7 As2 F7 88.2(13) . 9_556 ?
 F7 As2 F7 91.8(13) . 3 ?

_smtbx_masks_special_details       ?
loop_
  _smtbx_masks_void_nr
  _smtbx_masks_void_average_x
  _smtbx_masks_void_average_y
  _smtbx_masks_void_average_z
  _smtbx_masks_void_volume
  _smtbx_masks_void_count_electrons
  _smtbx_masks_void_content
 1 0.000 0.000 -0.783 12825.1 5201.3 ?

_shelx_fab_file
;
0 0 4 -87.3468 -5.5757
0 0 6 129.0078 0.5166
0 0 8 -152.6933 -0.4157
0 0 10 417.5457 3.7248
0 0 12 -32.7668 3.1569
0 0 14 144.3403 3.5283
0 0 16 -211.3140 2.0397
0 0 18 -28.9411 3.2257
0 0 20 -77.9816 0.0805
0 0 22 -106.7798 1.0495
0 0 24 2.8458 -0.8344
0 0 26 -49.0729 0.2548
0 0 28 45.4514 -1.6306
0 0 30 -51.3462 -0.7881
0 0 32 -11.3052 -0.8146
0 0 34 5.4745 -0.1636
0 0 36 -0.9487 -0.4002
0 0 38 10.6308 -0.1054
0 0 42 -0.6790 0.0417
1 0 4 -129.8653 -2.2508
1 0 5 165.7825 -0.4186
1 0 6 6.8977 -2.7329
1 0 7 17.0035 0.9599
1 0 8 68.6649 -1.2444
1 0 9 -133.6067 -0.5167
1 0 10 -2.6050 -1.4811
1 0 11 190.6544 1.5391
1 0 12 2.7484 0.3606
1 0 13 -25.3049 0.2473
1 0 14 -19.7729 -0.7870
1 0 15 37.7926 0.8540
1 0 16 0.6952 0.5367
1 0 17 40.5205 -0.0355
1 0 18 -23.8498 -0.1268
1 0 19 33.7463 0.3595
1 0 20 -11.4311 0.7769
1 0 21 -7.7079 -0.3701
1 0 22 -8.5540 -0.0482
1 0 23 5.6160 0.4106
1 0 24 -4.4321 0.2893
1 0 25 -1.7767 -0.2456
1 0 26 -15.6898 0.1456
1 0 27 -8.9134 -0.0395
1 0 28 -4.3834 0.0115
1 0 29 12.7748 -0.3449
1 0 30 -2.7664 -0.2281
1 0 31 3.6795 -0.1551
1 0 32 3.9465 -0.0985
1 0 33 -6.5380 -0.1132
1 0 34 3.7549 -0.1696
1 0 35 3.8897 -0.1157
1 0 36 0.1624 -0.0753
1 0 37 -8.4730 -0.1758
1 0 38 0.2380 -0.1963
1 0 39 4.2826 -0.1413
1 0 40 -3.4162 0.0260
1 0 41 0.1551 -0.0367
1 0 42 1.6315 -0.0682
1 1 -42 -1.8797 -0.0005
1 1 -40 0.9693 0.0082
1 1 -38 3.6937 0.2938
1 1 -36 0.6946 0.3971
1 1 -34 -7.7338 0.4184
1 1 -32 3.0224 0.2321
1 1 -30 6.6752 0.1113
1 1 -28 -4.6094 -0.3966
1 1 -26 16.0535 -0.4288
1 1 -24 -19.8323 -1.1692
1 1 -22 46.0152 -0.8706
1 1 -20 -70.0086 -2.8986
1 1 -18 49.2284 -1.1259
1 1 -16 65.6775 -2.2269
1 1 -14 -27.2701 0.0146
1 1 -12 112.5643 -1.3418
1 1 -10 -455.8536 2.2347
1 1 -8 266.2378 2.1315
1 1 -6 -212.8987 5.4514
1 1 -4 262.6033 2.3619
1 1 -2 235.9407 4.8942
1 1 2 136.9394 2.1798
1 1 4 -304.9573 -2.9586
1 1 6 224.6191 -1.3540
1 1 8 -272.0246 -5.3328
1 1 10 157.9663 -3.8747
1 1 12 -45.2273 -5.1678
1 1 14 -119.6217 -1.8300
1 1 16 26.7496 -2.8175
1 1 18 -53.1924 -0.8402
1 1 20 75.2771 -0.7594
1 1 22 -13.0414 0.9172
1 1 24 2.4089 0.9613
1 1 26 -6.0928 1.2386
1 1 28 -33.3849 1.2274
1 1 30 18.1443 0.9605
1 1 32 2.7519 0.5253
1 1 34 7.5390 0.4420
1 1 36 -0.1977 0.1210
1 1 38 -14.2587 -0.0854
1 1 40 3.2390 -0.3658
1 1 42 1.6056 -0.2498
2 0 0 -649.3466 -2.0653
2 0 1 212.6805 -0.4962
2 0 2 57.4899 -5.2832
2 0 3 57.8425 -0.5258
2 0 4 -2.5148 -3.3017
2 0 5 170.1301 0.4177
2 0 6 -141.0950 -6.2199
2 0 7 13.9341 0.2981
2 0 8 -32.6127 -3.9102
2 0 9 -247.3703 1.3691
2 0 10 -32.7120 -4.2036
2 0 11 213.4496 1.1253
2 0 12 -40.9639 -1.3377
2 0 13 10.3455 1.6437
2 0 14 1.1806 -2.6705
2 0 15 39.8283 1.1002
2 0 16 52.5938 -0.3464
2 0 17 43.8787 1.0939
2 0 18 0.0882 -0.5520
2 0 19 70.5863 0.4897
2 0 20 4.2651 1.1124
2 0 21 29.5916 0.3001
2 0 22 32.5930 0.0736
2 0 23 -5.3166 -0.1589
2 0 24 -1.0462 0.7618
2 0 25 9.2132 -0.2598
2 0 26 16.2501 0.5619
2 0 27 -18.7204 -0.4855
2 0 28 -12.6585 0.6413
2 0 29 19.2117 -0.5559
2 0 30 7.7489 0.2207
2 0 31 3.2906 -0.5295
2 0 32 3.0580 0.2982
2 0 33 -8.3875 -0.4115
2 0 34 -2.2358 -0.0524
2 0 35 3.7302 -0.2725
2 0 36 5.1607 -0.0826
2 0 37 -9.5783 -0.1659
2 0 38 -5.4994 -0.1596
2 0 39 4.8981 -0.0365
2 0 40 2.7011 0.0894
2 0 41 -1.2418 0.0153
2 0 42 -1.5843 -0.0345
2 1 -42 -3.0679 0.0331
2 1 -41 -0.8306 0.1540
2 1 -40 0.3904 -0.0089
2 1 -39 -3.0251 0.1164
2 1 -38 2.6219 0.0846
2 1 -37 0.1771 -0.0918
2 1 -36 1.4342 0.0736
2 1 -35 4.3864 -0.1318
2 1 -34 -3.0484 0.1532
2 1 -33 -4.3836 -0.3891
2 1 -32 -3.9721 0.0819
2 1 -31 7.3087 -0.5777
2 1 -30 -5.8211 0.1586
2 1 -29 -17.1174 -0.6390
2 1 -28 13.0723 0.1689
2 1 -27 -3.6276 -0.7084
2 1 -26 -20.5124 0.1541
2 1 -25 -9.6956 -0.3685
2 1 -24 -3.4154 0.0319
2 1 -23 11.7076 -0.4497
2 1 -22 -27.0054 0.0288
2 1 -21 -6.5010 0.3324
2 1 -20 -6.9702 -0.0864
2 1 -19 -39.6733 0.4298
2 1 -18 25.3062 -0.5085
2 1 -17 52.3127 1.5322
2 1 -16 -22.3631 -1.0683
2 1 -15 -37.9269 1.0180
2 1 -14 17.1360 -1.0972
2 1 -13 8.9104 2.3619
2 1 -12 48.5252 -1.8365
2 1 -11 67.0195 1.4479
2 1 -10 12.6647 -2.0201
2 1 -9 -15.1176 1.4704
2 1 -8 -68.3326 -2.6823
2 1 -7 86.6720 -0.6057
2 1 -6 109.7358 -2.2998
2 1 -5 -95.0773 0.0258
2 1 -4 111.8945 -2.7818
2 1 -3 306.2138 -1.8894
2 1 -2 -47.7116 -2.4029
2 1 -1 -116.3935 -1.8174
2 1 0 233.6551 -3.1437
2 1 1 -168.8498 -2.8853
2 1 2 -258.8178 -1.5825
2 1 3 104.3461 -0.8945
2 1 4 33.7549 -1.7677
2 1 5 -170.1277 -1.9034
2 1 6 -139.8667 -0.6420
2 1 7 28.7837 0.0506
2 1 8 -77.4954 -0.8503
2 1 9 -42.5412 -0.8211
2 1 10 18.2719 0.2174
2 1 11 -91.5160 0.9115
2 1 12 -37.9932 -0.3530
2 1 13 65.0658 0.3134
2 1 14 55.6731 -0.0233
2 1 15 -8.1579 1.3949
2 1 16 -42.2807 -0.5900
2 1 17 28.0915 0.6033
2 1 18 29.6607 -0.0784
2 1 19 -19.0404 0.9496
2 1 20 -6.8127 -0.9049
2 1 21 28.9161 0.5459
2 1 22 -26.9896 -0.2088
2 1 23 8.9784 0.4819
2 1 24 -16.1031 -0.3425
2 1 25 6.1943 0.0406
2 1 26 3.8239 0.1789
2 1 27 -9.1951 -0.0437
2 1 28 3.2755 -0.0948
2 1 29 -16.2514 -0.0740
2 1 30 -5.3844 0.2623
2 1 31 4.6115 -0.0804
2 1 32 -5.9858 0.1099
2 1 33 0.5269 -0.2045
2 1 34 3.0202 0.2543
2 1 35 1.2237 -0.2037
2 1 36 -2.2115 0.0452
2 1 37 -1.4221 -0.0750
2 1 38 -2.5468 0.0906
2 1 39 -2.7058 -0.0856
2 1 40 -0.9197 -0.0937
2 1 41 -3.4557 -0.0774
2 1 42 1.1862 -0.0821
2 2 -42 1.3720 0.0136
2 2 -40 -11.1344 0.0410
2 2 -38 5.1776 0.0118
2 2 -36 -5.1550 0.0648
2 2 -34 10.8406 0.4214
2 2 -32 10.6083 0.4832
2 2 -30 -10.5081 0.7073
2 2 -28 -9.1070 0.9538
2 2 -26 -18.1877 1.5832
2 2 -24 -23.8023 0.6919
2 2 -22 -6.8629 1.0086
2 2 -20 63.5942 -0.4564
2 2 -18 -19.9263 -0.0861
2 2 -16 -22.0819 -3.0934
2 2 -14 -23.4202 -3.0871
2 2 -12 -68.9199 -5.0521
2 2 -10 137.4907 -4.6450
2 2 -8 357.2704 -6.7918
2 2 -6 274.1595 -3.9354
2 2 -4 -71.5940 -4.0121
2 2 -2 -241.1360 0.9241
2 2 0 57.9944 1.4693
2 2 2 237.4533 5.9035
2 2 4 50.0202 3.7691
2 2 6 -5.0051 5.5278
2 2 8 32.4652 2.9091
2 2 10 -245.4389 3.4213
2 2 12 44.6719 0.7021
2 2 14 18.2740 0.2303
2 2 16 72.8562 -1.4489
2 2 18 53.1910 -1.3978
2 2 20 -27.3697 -2.1209
2 2 22 -20.4480 -1.9706
2 2 24 -32.1801 -1.6319
2 2 26 -15.3013 -0.8600
2 2 28 22.4238 -0.6747
2 2 30 7.4265 -0.4274
2 2 32 6.7131 -0.0002
2 2 34 -4.9674 0.1557
2 2 36 0.5339 0.1837
2 2 38 -2.0185 0.1171
2 2 40 1.2376 0.1199
2 2 42 -0.2637 0.0289
3 0 0 -288.4449 -8.5254
3 0 1 -78.8593 0.3182
3 0 2 -222.4783 -6.4814
3 0 3 -246.9295 -0.5891
3 0 4 -103.0306 -5.9096
3 0 5 -310.5087 1.0046
3 0 6 -272.9421 -2.6236
3 0 7 -107.7978 0.3336
3 0 8 -34.6705 -1.1361
3 0 9 -13.9408 1.4200
3 0 10 120.2687 1.1252
3 0 11 -288.0164 -0.0251
3 0 12 -44.4701 1.0346
3 0 13 70.2239 0.5050
3 0 14 100.4047 2.0086
3 0 15 -40.4697 -0.6615
3 0 16 18.7789 1.5614
3 0 17 -28.9844 -0.1095
3 0 18 0.0366 1.7347
3 0 19 -18.2448 -0.8247
3 0 20 12.3796 0.5656
3 0 21 16.3424 -0.3743
3 0 22 26.7425 0.4824
3 0 23 9.9924 -0.6604
3 0 24 14.2981 -0.1542
3 0 25 0.8346 -0.2652
3 0 26 19.8475 -0.3158
3 0 27 8.1912 -0.3262
3 0 28 1.9536 -0.5207
3 0 29 1.4853 0.0308
3 0 30 -4.9322 -0.3951
3 0 31 -4.5265 0.0143
3 0 32 -2.7480 -0.3259
3 0 33 7.4166 0.2363
3 0 34 2.3505 -0.2118
3 0 35 -6.5211 0.2584
3 0 36 5.3975 -0.1434
3 0 37 5.6718 0.3185
3 0 38 2.0983 0.0128
3 0 39 -1.9550 0.2494
3 0 40 -3.2791 0.0685
3 0 41 0.9129 0.2521
3 0 42 1.2824 0.1095
3 1 -42 3.3840 -0.0769
3 1 -41 -2.7642 -0.1455
3 1 -40 -3.0115 -0.1309
3 1 -39 -2.0709 -0.1096
3 1 -38 -1.9263 -0.1621
3 1 -37 2.0172 -0.1232
3 1 -36 -0.9705 -0.0924
3 1 -35 -0.0950 -0.1235
3 1 -34 8.6172 -0.2453
3 1 -33 -1.2048 -0.0683
3 1 -32 1.2564 -0.1663
3 1 -31 5.1901 -0.0236
3 1 -30 11.8448 -0.0699
3 1 -29 -15.2201 -0.0529
3 1 -28 -12.2232 0.2385
3 1 -27 3.4032 0.0801
3 1 -26 4.1541 0.3246
3 1 -25 3.0271 0.0193
3 1 -24 -16.3737 0.8772
3 1 -23 1.1665 0.1630
3 1 -22 0.9160 0.8572
3 1 -21 21.8231 0.1540
3 1 -20 30.2387 1.2609
3 1 -19 -5.3076 0.4559
3 1 -18 5.3988 0.5655
3 1 -17 39.6574 0.4203
3 1 -16 19.5366 0.8408
3 1 -15 -81.3819 0.5678
3 1 -14 35.2932 -0.5319
3 1 -13 79.9575 0.2270
3 1 -12 -22.3910 -0.8293
3 1 -11 119.6310 0.6215
3 1 -10 136.0983 -2.7599
3 1 -9 -70.6571 0.4658
3 1 -8 15.1466 -2.8150
3 1 -7 56.2442 0.5669
3 1 -6 104.3976 -4.9645
3 1 -5 -71.8162 0.1025
3 1 -4 -159.2252 -4.1626
3 1 -3 33.4413 0.4391
3 1 -2 -81.2071 -5.0169
3 1 -1 26.8114 -0.2312
3 1 0 -184.6493 -2.7556
3 1 1 -40.4100 -0.5108
3 1 2 -101.8655 -3.2143
3 1 3 -119.5997 -0.9915
3 1 4 -102.5791 0.0285
3 1 5 -76.0727 -0.6247
3 1 6 -165.7837 0.0460
3 1 7 -101.7840 -1.1511
3 1 8 193.3176 2.0365
3 1 9 30.1053 -0.8039
3 1 10 -128.4778 0.8638
3 1 11 -39.5798 -0.3841
3 1 12 -2.5682 1.7190
3 1 13 32.8515 -0.2067
3 1 14 -7.5828 0.5356
3 1 15 27.3924 -0.0669
3 1 16 66.4535 0.7145
3 1 17 30.8629 0.2135
3 1 18 -0.4722 -0.6240
3 1 19 -37.9513 0.2860
3 1 20 19.6960 -0.3092
3 1 21 -5.9836 0.1260
3 1 22 38.0769 -1.0985
3 1 23 32.6097 0.2034
3 1 24 -5.1266 -0.7097
3 1 25 -2.0052 0.2342
3 1 26 13.1126 -1.0064
3 1 27 4.3181 0.2493
3 1 28 9.9910 -0.5435
3 1 29 -19.5901 0.0835
3 1 30 -10.2045 -0.5148
3 1 31 7.7675 0.0670
3 1 32 10.6231 -0.2281
3 1 33 0.1779 0.0980
3 1 34 -1.2356 -0.1730
3 1 35 3.1056 0.0127
3 1 36 1.6763 0.0435
3 1 37 -3.5595 -0.1135
3 1 38 7.1727 0.0134
3 1 39 -1.6785 -0.0249
3 1 40 -5.2445 0.1272
3 1 41 -0.6081 -0.0664
3 1 42 0.3041 0.1154
3 2 -41 2.1794 0.0748
3 2 -40 -5.5642 -0.0432
3 2 -39 -2.6027 -0.0200
3 2 -38 -1.4399 -0.0712
3 2 -37 0.6509 -0.0148
3 2 -36 0.4276 -0.0923
3 2 -35 0.5735 -0.1610
3 2 -34 13.1010 -0.1567
3 2 -33 0.3410 0.0235
3 2 -32 4.5778 -0.0389
3 2 -31 1.3984 -0.1078
3 2 -30 -9.7766 -0.0368
3 2 -29 3.9661 -0.0242
3 2 -28 -3.1709 0.0170
3 2 -27 5.8317 -0.4097
3 2 -26 18.6810 -0.0525
3 2 -25 2.3101 -0.2608
3 2 -24 7.3250 0.0777
3 2 -23 -25.4089 -0.3390
3 2 -22 33.4700 -0.0855
3 2 -21 8.5980 -0.3154
3 2 -20 -38.8286 -0.1533
3 2 -19 1.9882 -0.5816
3 2 -18 -4.1692 -0.4472
3 2 -17 -7.0559 -0.0700
3 2 -16 20.4827 -0.4979
3 2 -15 -24.6765 -0.1243
3 2 -14 -18.4369 -1.0722
3 2 -13 2.9118 0.6670
3 2 -12 -17.9414 -1.3397
3 2 -11 -78.7069 0.1752
3 2 -10 20.0476 -1.7707
3 2 -9 -74.0484 1.2236
3 2 -8 356.6031 -1.5611
3 2 -7 36.3159 0.6997
3 2 -6 -44.6367 -1.6539
3 2 -5 -209.6460 1.6604
3 2 -4 -109.3580 -1.1588
3 2 -3 11.6553 0.7035
3 2 -2 -42.0678 -1.0638
3 2 -1 -40.8319 1.4160
3 2 0 -271.2308 -0.8947
3 2 1 -83.7211 0.4705
3 2 2 173.3417 -0.5985
3 2 3 11.4067 1.1158
3 2 4 -101.5867 -0.4924
3 2 5 138.5886 -0.3164
3 2 6 148.3303 -0.3682
3 2 7 91.5079 -0.2747
3 2 8 47.6713 -0.6773
3 2 9 10.0397 -0.9281
3 2 10 -38.1707 -0.5980
3 2 11 121.3453 -1.0935
3 2 12 20.9117 -0.7952
3 2 13 -71.5286 -1.2589
3 2 14 -14.6176 -0.7024
3 2 15 60.8985 -0.8324
3 2 16 7.0073 -1.0631
3 2 17 24.1169 -0.8718
3 2 18 -3.1208 -0.7867
3 2 19 4.9043 -0.3281
3 2 20 11.0916 -0.7725
3 2 21 29.7356 -0.2099
3 2 22 -1.1889 -0.4382
3 2 23 -9.4901 0.1900
3 2 24 7.4415 -0.5476
3 2 25 -6.7132 0.1158
3 2 26 5.2198 -0.2843
3 2 27 -14.1803 0.3358
3 2 28 -11.2219 -0.2203
3 2 29 -5.4720 0.1693
3 2 30 20.9255 -0.0999
3 2 31 3.0340 0.3731
3 2 32 -2.6585 -0.1178
3 2 33 -3.4921 0.2025
3 2 34 4.1842 0.0559
3 2 35 2.8351 0.2837
3 2 36 -0.5001 0.0335
3 2 37 -4.9135 0.1329
3 2 38 -0.5329 0.1063
3 2 39 -0.4562 0.0425
3 2 40 0.5652 0.0941
3 2 41 0.1711 0.0135
3 3 -40 -4.8621 -0.0012
3 3 -38 2.3784 -0.1208
3 3 -36 4.8897 -0.2855
3 3 -34 3.6373 -0.4603
3 3 -32 -8.7172 -0.6004
3 3 -30 -9.1271 -0.5458
3 3 -28 5.3649 -0.7091
3 3 -26 6.3528 -0.4332
3 3 -24 12.1574 -0.3455
3 3 -22 -3.7571 0.9333
3 3 -20 -47.5467 0.4639
3 3 -18 -44.1749 1.6539
3 3 -16 -62.8988 1.0565
3 3 -14 -28.2289 2.0476
3 3 -12 60.6306 0.9127
3 3 -10 11.9321 1.0912
3 3 -8 -5.6714 -0.5596
3 3 -6 -159.6142 -0.2595
3 3 -4 44.8889 -3.2387
3 3 -2 218.4390 -2.5509
3 3 0 204.5856 -4.4247
3 3 2 62.8497 -2.5126
3 3 4 5.9607 -3.6922
3 3 6 106.9406 -1.0592
3 3 8 -8.6020 -1.1232
3 3 10 20.1163 0.6143
3 3 12 82.2022 0.2527
3 3 14 -4.9924 1.3229
3 3 16 -95.1123 0.7125
3 3 18 -43.1384 1.1235
3 3 20 -24.5586 0.5057
3 3 22 -30.3232 0.6900
3 3 24 -0.8792 -0.0077
3 3 26 -3.1744 -0.0783
3 3 28 -4.0802 -0.2070
3 3 30 9.4142 -0.1880
3 3 32 -19.0676 -0.1520
3 3 34 12.2313 -0.2116
3 3 36 -11.8052 -0.0397
3 3 38 6.5264 0.0728
3 3 40 -2.9237 -0.0842
4 0 0 -147.5705 -2.8317
4 0 1 22.5468 1.3042
4 0 2 -28.7371 -2.1224
4 0 3 169.0755 1.4788
4 0 4 -126.8938 -2.5601
4 0 5 -194.6657 0.4598
4 0 6 28.9822 -1.4818
4 0 7 -141.1148 0.4089
4 0 8 -93.9736 -1.5617
4 0 9 -101.1282 -0.1147
4 0 10 -14.7766 -0.4911
4 0 11 -55.9491 -0.2596
4 0 12 40.5956 -0.6095
4 0 13 12.6497 -0.7016
4 0 14 -50.6663 -0.0480
4 0 15 -38.3515 -0.5438
4 0 16 0.4409 -0.4085
4 0 17 9.7229 -0.6784
4 0 18 -14.8054 -0.0186
4 0 19 -14.0886 -0.4911
4 0 20 27.0566 -0.2588
4 0 21 -10.8568 -0.3544
4 0 22 -4.2123 0.0414
4 0 23 -4.7285 -0.0968
4 0 24 1.4087 -0.1027
4 0 25 1.5805 0.0388
4 0 26 7.9435 0.0979
4 0 27 7.6730 0.2409
4 0 28 -6.9518 0.0346
4 0 29 6.9599 0.2467
4 0 30 0.5964 0.0744
4 0 31 5.0658 0.3305
4 0 32 0.0372 0.1128
4 0 33 -6.1647 0.1887
4 0 34 3.5235 0.1334
4 0 35 3.2691 0.1484
4 0 36 1.7094 0.0988
4 0 37 3.8365 0.0889
4 0 38 3.2128 0.0487
4 0 39 -0.5918 -0.0189
4 0 40 -1.7370 0.0469
4 0 41 5.0756 -0.0852
4 0 42 2.5065 0.0241
4 1 -41 -0.9067 0.0926
4 1 -40 1.7635 0.1836
4 1 -39 0.0745 0.1222
4 1 -38 -3.9577 0.2191
4 1 -37 -0.6807 0.0725
4 1 -36 -2.9450 0.1869
4 1 -35 -5.0157 -0.0105
4 1 -34 5.9402 0.1109
4 1 -33 1.3843 -0.2151
4 1 -32 -6.0054 0.1100
4 1 -31 -7.8545 -0.2358
4 1 -30 12.6014 -0.0577
4 1 -29 16.4965 -0.4117
4 1 -28 -0.0301 -0.2162
4 1 -27 11.2410 -0.4485
4 1 -26 -4.0119 -0.4016
4 1 -25 0.9774 -0.4959
4 1 -24 -10.6447 -0.4681
4 1 -23 12.1080 -0.3475
4 1 -22 -28.7025 -0.8072
4 1 -21 -32.8986 -0.2153
4 1 -20 1.4175 -0.7474
4 1 -19 29.8470 0.0712
4 1 -18 29.0018 -0.5959
4 1 -17 -30.0106 0.3392
4 1 -16 5.9119 -0.1434
4 1 -15 -20.8563 0.8477
4 1 -14 -1.1398 -0.2326
4 1 -13 55.3992 0.8733
4 1 -12 11.4555 0.4592
4 1 -11 -58.1999 1.2955
4 1 -10 13.5191 0.9231
4 1 -9 52.1574 0.9759
4 1 -8 -97.4195 1.7533
4 1 -7 -31.8237 0.8784
4 1 -6 29.7413 1.5191
4 1 -5 -23.1296 -0.0400
4 1 -4 -28.4962 2.0249
4 1 -3 -338.2954 -0.3308
4 1 -2 78.4865 1.0530
4 1 -1 24.9728 -0.9824
4 1 0 27.8021 0.4511
4 1 1 125.3098 -1.1831
4 1 2 -210.3261 -0.8147
4 1 3 -25.7545 -1.8575
4 1 4 -71.7245 -1.0263
4 1 5 40.7370 -1.2491
4 1 6 57.4748 -1.9575
4 1 7 -47.6781 -0.9555
4 1 8 170.5555 -2.1903
4 1 9 -43.1390 -0.4509
4 1 10 -42.6544 -2.2673
4 1 11 115.4098 -0.2274
4 1 12 -70.2214 -1.5354
4 1 13 27.7688 0.4502
4 1 14 -47.4008 -1.3580
4 1 15 3.5908 0.5743
4 1 16 -4.4243 -0.7392
4 1 17 -30.5822 0.8187
4 1 18 17.3453 -0.3787
4 1 19 57.9193 0.7477
4 1 20 26.1394 0.2081
4 1 21 -9.8527 0.7483
4 1 22 -0.1531 0.3268
4 1 23 4.4585 0.3716
4 1 24 2.4536 0.4691
4 1 25 6.9144 0.2080
4 1 26 6.6118 0.4620
4 1 27 -3.3661 -0.0676
4 1 28 2.4750 0.4648
4 1 29 13.3730 -0.1770
4 1 30 -3.0897 0.3169
4 1 31 -2.7658 -0.4001
4 1 32 6.3869 0.1776
4 1 33 -4.7600 -0.3417
4 1 34 1.2109 0.0315
4 1 35 1.7645 -0.3102
4 1 36 0.8688 -0.0630
4 1 37 4.1351 -0.2123
4 1 38 2.7977 -0.1081
4 1 39 -0.4582 -0.1283
4 1 40 2.4625 -0.1876
4 1 41 -1.7658 -0.0221
4 2 -41 1.3088 0.1317
4 2 -40 -1.2608 0.0086
4 2 -39 -0.4059 0.1228
4 2 -38 -1.9280 -0.0447
4 2 -37 -2.7427 0.0829
4 2 -36 -1.3680 -0.0555
4 2 -35 6.9730 0.0476
4 2 -34 8.1369 -0.0914
4 2 -33 -4.3023 -0.0106
4 2 -32 -14.2834 -0.1285
4 2 -31 2.3843 -0.0718
4 2 -30 9.8127 -0.1915
4 2 -29 2.4337 -0.2037
4 2 -28 5.8452 -0.2549
4 2 -27 -7.2680 -0.2038
4 2 -26 2.8057 -0.2577
4 2 -25 -10.4643 -0.3193
4 2 -24 16.8562 -0.0985
4 2 -23 -22.6337 -0.3303
4 2 -22 -19.2988 -0.0525
4 2 -21 17.7383 -0.4252
4 2 -20 -2.5376 0.3897
4 2 -19 -9.4847 -0.3724
4 2 -18 8.3706 0.3653
4 2 -17 6.9817 -0.4175
4 2 -16 -0.4856 0.7592
4 2 -15 32.3057 -0.0271
4 2 -14 10.7265 0.7308
4 2 -13 -47.8977 -0.0307
4 2 -12 4.8215 0.8443
4 2 -11 -66.9292 0.3952
4 2 -10 -44.2373 0.6981
4 2 -9 -66.7612 0.1679
4 2 -8 1.5798 0.3390
4 2 -7 104.0606 0.7600
4 2 -6 -165.5534 -0.4349
4 2 -5 -44.3849 0.4417
4 2 -4 25.4441 -1.1291
4 2 -3 217.7961 0.9316
4 2 -2 77.8843 -2.1451
4 2 -1 -135.6395 0.6050
4 2 0 180.1457 -2.4578
4 2 1 -295.5358 1.1639
4 2 2 -182.1262 -3.2142
4 2 3 87.4671 0.4926
4 2 4 -38.0062 -2.7381
4 2 5 19.1490 0.4470
4 2 6 14.5938 -2.6573
4 2 7 99.6560 0.0432
4 2 8 127.3234 -1.5316
4 2 9 -11.3908 -0.1702
4 2 10 15.9052 -0.9973
4 2 11 -10.4658 -0.5080
4 2 12 11.1420 -0.0713
4 2 13 -14.5421 -0.6718
4 2 14 6.5064 0.3295
4 2 15 2.4440 -0.8152
4 2 16 -18.4744 0.8757
4 2 17 12.5357 -0.5904
4 2 18 19.5444 0.9621
4 2 19 -7.6688 -0.6188
4 2 20 1.2622 1.0715
4 2 21 41.8011 -0.3626
4 2 22 -1.6778 0.8862
4 2 23 -11.9124 -0.2233
4 2 24 1.6430 0.7905
4 2 25 -6.3697 -0.0019
4 2 26 -4.0319 0.4993
4 2 27 -2.0302 0.0219
4 2 28 8.6136 0.2416
4 2 29 -2.9620 0.1702
4 2 30 -0.7018 0.0847
4 2 31 -4.3671 0.1573
4 2 32 -4.2353 -0.0700
4 2 33 -0.1881 0.2137
4 2 34 4.2060 -0.0812
4 2 35 -2.8438 0.1824
4 2 36 -8.1891 -0.1203
4 2 37 2.9666 0.1759
4 2 38 0.3258 -0.1769
4 2 39 -2.2237 0.1398
4 2 40 -1.3319 -0.1216
4 2 41 -2.0447 0.0673
4 3 -41 -0.1440 -0.0186
4 3 -40 -1.5535 0.0941
4 3 -39 0.7933 -0.0748
4 3 -38 2.9830 0.0791
4 3 -37 1.8659 0.1148
4 3 -36 -7.6803 0.0510
4 3 -35 8.4252 0.1872
4 3 -34 0.2411 -0.0144
4 3 -33 -2.8597 0.2564
4 3 -32 6.8467 -0.0697
4 3 -31 8.2017 0.1296
4 3 -30 3.0740 -0.1548
4 3 -29 -14.4388 0.2222
4 3 -28 -15.3352 -0.1360
4 3 -27 -6.7249 0.1426
4 3 -26 2.0852 -0.1553
4 3 -25 -12.4985 0.0853
4 3 -24 -19.8797 -0.0555
4 3 -23 3.6220 -0.1986
4 3 -22 -16.6515 -0.0957
4 3 -21 19.1178 -0.2298
4 3 -20 17.0637 -0.0256
4 3 -19 13.4176 -0.3398
4 3 -18 -23.2502 -0.0187
4 3 -17 2.2824 -0.4429
4 3 -16 -18.9662 -0.1256
4 3 -15 -6.9814 -0.7791
4 3 -14 24.3212 -0.2686
4 3 -13 -34.1413 -0.4751
4 3 -12 -10.8449 -0.3363
4 3 -11 -36.6042 -0.6718
4 3 -10 -38.2729 -0.6599
4 3 -9 -55.8799 -0.0539
4 3 -8 -59.0363 -0.9714
4 3 -7 43.4034 -0.3844
4 3 -6 -19.7614 -1.6296
4 3 -5 -34.0986 0.5411
4 3 -4 40.5020 -1.8352
4 3 -3 58.1931 0.1667
4 3 -2 25.4641 -1.9399
4 3 -1 -18.9026 0.8358
4 3 0 105.2658 -1.8585
4 3 1 -195.6328 0.2832
4 3 2 83.6889 -1.5850
4 3 3 73.5831 0.9350
4 3 4 42.9085 -1.3784
4 3 5 39.8186 0.4910
4 3 6 11.4154 -0.9698
4 3 7 -6.4637 0.6449
4 3 8 -20.6088 -0.8399
4 3 9 31.0707 0.3309
4 3 10 -3.4802 -0.5220
4 3 11 -49.1122 0.3285
4 3 12 -14.5461 -0.3298
4 3 13 24.8700 -0.0216
4 3 14 -21.0084 -0.1564
4 3 15 10.7970 0.0072
4 3 16 9.6557 -0.0820
4 3 17 50.5670 -0.2882
4 3 18 -18.1780 -0.0046
4 3 19 -40.6531 -0.1477
4 3 20 6.7448 0.1478
4 3 21 -0.6795 -0.3674
4 3 22 -6.1813 0.0766
4 3 23 3.5777 -0.2415
4 3 24 -8.2762 0.0851
4 3 25 5.8097 -0.2620
4 3 26 -1.4556 0.0261
4 3 27 -3.0011 -0.1214
4 3 28 4.7573 -0.0320
4 3 29 -4.5563 -0.0872
4 3 30 -2.7954 -0.0810
4 3 31 -3.6760 -0.0436
4 3 32 0.8522 -0.1197
4 3 33 -1.0926 0.0120
4 3 34 -1.1395 -0.1176
4 3 35 -1.3662 -0.0352
4 3 36 3.4583 -0.1082
4 3 37 -0.2829 0.0578
4 3 38 -4.5084 -0.1495
4 3 39 2.8476 0.0104
4 3 40 2.3680 -0.0366
4 3 41 0.0547 0.0141
4 4 -40 1.4351 0.2188
4 4 -38 -1.0175 0.1757
4 4 -36 -4.5275 0.1315
4 4 -34 -0.7996 0.4007
4 4 -32 10.8543 0.3117
4 4 -30 -19.3867 0.0818
4 4 -28 -9.0403 -0.2342
4 4 -26 8.0507 -0.2517
4 4 -24 -11.3932 -0.9969
4 4 -22 0.8565 -1.1673
4 4 -20 -10.9965 -1.7665
4 4 -18 2.4034 -0.8852
4 4 -16 27.2475 -1.3865
4 4 -14 13.0567 -0.0983
4 4 -12 7.2470 -0.2314
4 4 -10 -49.4513 1.3925
4 4 -8 48.6418 0.9083
4 4 -6 61.4503 2.6786
4 4 -4 5.5595 1.4025
4 4 -2 -10.9045 2.4495
4 4 0 -129.1307 0.1063
4 4 2 129.2303 0.6938
4 4 4 -19.8757 -1.5325
4 4 6 47.4096 -1.0844
4 4 8 -22.9318 -2.7308
4 4 10 -16.9978 -1.8200
4 4 12 -25.8962 -2.7498
4 4 14 -74.2209 -1.6872
4 4 16 9.2320 -1.8483
4 4 18 -7.0635 -0.4254
4 4 20 6.7395 -0.3674
4 4 22 18.7248 0.3677
4 4 24 -8.0296 0.4241
4 4 26 0.3173 0.6386
4 4 28 -19.3236 0.4409
4 4 30 12.7350 0.4266
4 4 32 2.7797 0.2789
4 4 34 -0.3025 0.1692
4 4 36 9.0573 -0.0929
4 4 38 -3.1576 0.0274
4 4 40 1.8854 0.0168
5 0 0 108.0486 1.0806
5 0 1 45.4331 -0.8852
5 0 2 79.9685 1.3488
5 0 3 198.3946 -0.0887
5 0 4 81.8658 1.1996
5 0 5 -43.4811 -0.5311
5 0 6 158.0162 0.7392
5 0 7 5.6831 0.4549
5 0 8 -81.0202 0.3075
5 0 9 -48.8035 0.0474
5 0 10 -50.4165 -0.1369
5 0 11 2.5403 0.7184
5 0 12 -14.9330 -0.4235
5 0 13 55.7038 0.3840
5 0 14 -27.4575 -0.7421
5 0 15 -21.2298 0.7904
5 0 16 -61.7317 -0.8174
5 0 17 -3.5660 0.3047
5 0 18 -0.1228 -0.8215
5 0 19 -9.4206 0.4333
5 0 20 -0.9530 -0.5138
5 0 21 2.8831 0.2190
5 0 22 -45.3434 -0.4753
5 0 23 -13.3145 0.2876
5 0 24 -15.7349 -0.1826
5 0 25 9.6945 -0.0475
5 0 26 -18.7068 0.0038
5 0 27 1.1024 -0.0968
5 0 28 6.5651 0.2013
5 0 29 4.0339 -0.1569
5 0 30 -3.8515 0.1870
5 0 31 -5.2510 -0.1609
5 0 32 0.3950 0.1906
5 0 33 3.1518 -0.2842
5 0 34 -0.7043 0.1361
5 0 35 -0.0736 -0.2568
5 0 36 -2.4833 0.0790
5 0 37 2.7156 -0.1914
5 0 38 3.4564 -0.0268
5 0 39 3.4829 -0.1384
5 0 40 2.7565 -0.0704
5 0 41 -2.2741 -0.0927
5 1 -41 -0.4035 -0.0777
5 1 -40 -1.9064 0.0971
5 1 -39 -0.4687 -0.0204
5 1 -38 3.0937 0.2119
5 1 -37 -0.1721 -0.0190
5 1 -36 -2.1010 0.2474
5 1 -35 -4.8106 0.1316
5 1 -34 1.4767 0.3773
5 1 -33 -7.2202 0.1090
5 1 -32 -6.8024 0.2131
5 1 -31 -0.9787 0.2834
5 1 -30 -13.5160 0.1681
5 1 -29 7.9595 0.2996
5 1 -28 9.1326 -0.0399
5 1 -27 6.5629 0.4675
5 1 -26 -6.1967 -0.1143
5 1 -25 -9.9179 0.2823
5 1 -24 2.7385 -0.5900
5 1 -23 -4.1715 0.3907
5 1 -22 -1.8534 -0.4412
5 1 -21 1.9665 0.1714
5 1 -20 11.7122 -0.7189
5 1 -19 3.7394 0.1956
5 1 -18 1.3468 -0.5422
5 1 -17 17.0794 -0.3787
5 1 -16 -7.0405 -0.9612
5 1 -15 -43.3723 -0.4129
5 1 -14 -7.0784 -0.1561
5 1 -13 -1.0576 -0.8209
5 1 -12 -30.2091 -0.0560
5 1 -11 21.7728 -0.6497
5 1 -10 -22.5137 0.7573
5 1 -9 56.1320 -0.9791
5 1 -8 31.9262 0.6307
5 1 -7 -52.3814 -0.4008
5 1 -6 -26.9854 1.7496
5 1 -5 27.4121 -0.3812
5 1 -4 27.6911 0.9288
5 1 -3 24.4158 0.5849
5 1 -2 57.3300 1.5140
5 1 -1 -57.8991 0.3753
5 1 0 -0.3015 0.3770
5 1 1 92.3042 1.2177
5 1 2 -86.2043 0.5363
5 1 3 -88.8507 0.9747
5 1 4 67.8507 -1.1397
5 1 5 -55.0570 1.3296
5 1 6 91.0092 -0.8468
5 1 7 -45.6930 0.4717
5 1 8 19.4023 -1.5369
5 1 9 63.6680 0.6349
5 1 10 -43.6493 -0.9594
5 1 11 -24.0866 -0.2212
5 1 12 -22.7470 -1.4740
5 1 13 25.5729 -0.2315
5 1 14 -0.3566 -0.7804
5 1 15 -7.2805 -0.7522
5 1 16 25.4285 -0.6313
5 1 17 -39.4513 -0.4738
5 1 18 21.4241 0.0320
5 1 19 17.9173 -0.7020
5 1 20 -13.9979 -0.1314
5 1 21 -19.0529 -0.4420
5 1 22 -5.0184 0.3398
5 1 23 20.1512 -0.4337
5 1 24 -24.0842 0.3467
5 1 25 -13.5533 -0.1139
5 1 26 -1.2997 0.4725
5 1 27 14.9975 -0.0877
5 1 28 4.7181 0.2511
5 1 29 7.7185 0.1181
5 1 30 9.4878 0.3133
5 1 31 -8.8220 0.1372
5 1 32 -1.5067 0.1834
5 1 33 4.4457 0.2405
5 1 34 0.0882 0.0461
5 1 35 -3.9035 0.1808
5 1 36 -1.4114 -0.0750
5 1 37 5.9780 0.2064
5 1 38 -4.0883 -0.0231
5 1 39 -2.2681 0.1340
5 1 40 4.0138 -0.0725
5 1 41 -5.2902 0.1319
5 2 -40 -2.2430 -0.0886
5 2 -39 0.1558 -0.0337
5 2 -38 -2.0026 -0.0050
5 2 -37 5.6585 -0.0046
5 2 -36 2.8414 0.0870
5 2 -35 -2.9418 0.1351
5 2 -34 1.3691 0.0625
5 2 -33 0.9037 0.2596
5 2 -32 -2.9750 0.0559
5 2 -31 -8.0496 0.4172
5 2 -30 5.1803 -0.0032
5 2 -29 -3.7729 0.4840
5 2 -28 4.2508 0.0877
5 2 -27 -0.2265 0.5659
5 2 -26 -10.8357 0.0102
5 2 -25 -10.8323 0.3872
5 2 -24 11.2051 0.1518
5 2 -23 3.0500 0.1492
5 2 -22 16.4571 0.0932
5 2 -21 16.7006 -0.1412
5 2 -20 14.7993 0.1679
5 2 -19 -2.6058 -0.3417
5 2 -18 4.3841 0.0310
5 2 -17 23.5858 -0.7193
5 2 -16 20.0701 0.2841
5 2 -15 -42.6306 -0.8775
5 2 -14 -9.7544 0.1829
5 2 -13 13.0676 -1.0286
5 2 -12 -49.7087 0.4219
5 2 -11 23.7760 -0.6883
5 2 -10 -68.6499 0.0722
5 2 -9 5.0198 -0.6434
5 2 -8 -31.7774 0.2713
5 2 -7 -7.9656 -0.0337
5 2 -6 -7.0417 -0.2853
5 2 -5 -6.9976 0.3509
5 2 -4 29.6477 0.1635
5 2 -3 51.3689 1.0513
5 2 -2 -46.8660 -0.4506
5 2 -1 -23.4442 1.1324
5 2 0 17.7129 -0.0670
5 2 1 -117.6917 1.2163
5 2 2 -86.3905 -0.5875
5 2 3 18.1171 1.0125
5 2 4 69.8668 -0.1126
5 2 5 -29.0670 0.8204
5 2 6 38.1605 -0.6978
5 2 7 -99.8314 0.1860
5 2 8 -4.1939 -0.2258
5 2 9 -31.6789 -0.1353
5 2 10 -18.3465 -0.5816
5 2 11 -38.6893 -0.4760
5 2 12 5.8981 -0.0346
5 2 13 11.1917 -0.7355
5 2 14 24.8127 -0.1059
5 2 15 22.3926 -0.8211
5 2 16 33.7706 0.3403
5 2 17 9.4761 -0.7149
5 2 18 16.9301 0.0621
5 2 19 -9.6197 -0.5145
5 2 20 3.5681 0.3538
5 2 21 -7.8794 -0.3438
5 2 22 4.5431 0.1872
5 2 23 20.6189 -0.1146
5 2 24 -10.4691 0.3668
5 2 25 15.0678 0.0766
5 2 26 -4.5512 0.1757
5 2 27 -0.0752 0.2097
5 2 28 12.8960 0.2097
5 2 29 4.8718 0.1886
5 2 30 -8.2838 0.0010
5 2 31 0.3433 0.2444
5 2 32 2.5831 0.0289
5 2 33 2.2675 0.1712
5 2 34 -2.5552 -0.0843
5 2 35 2.2252 0.1402
5 2 36 -0.6557 -0.0695
5 2 37 -0.1508 -0.0201
5 2 38 -4.5941 -0.0810
5 2 39 1.9561 0.0116
5 2 40 -1.5573 -0.0198
5 3 -40 1.1703 -0.0149
5 3 -39 4.6295 -0.0891
5 3 -38 1.7539 0.0334
5 3 -37 -2.7912 -0.1526
5 3 -36 -0.9537 0.0854
5 3 -35 2.6947 -0.1927
5 3 -34 -4.8319 0.0193
5 3 -33 -2.6890 -0.2608
5 3 -32 13.0805 0.0326
5 3 -31 -1.5698 -0.2285
5 3 -30 6.9733 -0.0316
5 3 -29 7.2500 -0.2543
5 3 -28 -1.0724 -0.0342
5 3 -27 0.7500 -0.1494
5 3 -26 -6.1952 -0.3136
5 3 -25 -3.3066 -0.0116
5 3 -24 2.3428 -0.3755
5 3 -23 8.9498 0.1917
5 3 -22 7.6478 -0.7002
5 3 -21 8.2142 0.2369
5 3 -20 2.1501 -0.5387
5 3 -19 33.0965 0.4634
5 3 -18 17.7868 -0.8979
5 3 -17 -30.6211 0.4778
5 3 -16 12.3510 -0.2805
5 3 -15 -23.8591 0.5472
5 3 -14 7.2621 -0.5534
5 3 -13 -16.1011 0.2519
5 3 -12 42.8194 0.1440
5 3 -11 -20.3465 0.3746
5 3 -10 -31.3345 -0.1355
5 3 -9 -29.0693 -0.0880
5 3 -8 -20.2559 0.8629
5 3 -7 12.7382 -0.1353
5 3 -6 -9.7789 0.5470
5 3 -5 -57.3295 -0.7508
5 3 -4 -13.1863 1.4213
5 3 -3 -94.2691 -0.7893
5 3 -2 -31.4184 0.5680
5 3 -1 -40.6867 -1.1252
5 3 0 -59.5295 1.0528
5 3 1 11.4383 -0.6830
5 3 2 14.0976 -0.0298
5 3 3 10.6167 -0.5000
5 3 4 -0.9120 0.2338
5 3 5 14.7658 0.1028
5 3 6 17.2132 -0.8958
5 3 7 7.7991 0.3640
5 3 8 3.8826 -0.8664
5 3 9 -10.9165 0.6794
5 3 10 -10.5416 -1.5630
5 3 11 7.3644 0.6601
5 3 12 4.4720 -1.2237
5 3 13 1.4664 0.7747
5 3 14 20.1429 -1.4185
5 3 15 30.9931 0.3851
5 3 16 -1.0766 -0.8134
5 3 17 15.7723 0.3127
5 3 18 21.7927 -0.7575
5 3 19 -2.5245 0.0549
5 3 20 -2.9910 -0.2866
5 3 21 -17.2842 -0.0675
5 3 22 4.3888 -0.0413
5 3 23 -8.0807 -0.2778
5 3 24 9.5731 0.1876
5 3 25 9.7898 -0.2992
5 3 26 3.4534 0.2276
5 3 27 -4.7634 -0.3042
5 3 28 -1.0514 0.2225
5 3 29 4.5984 -0.2632
5 3 30 1.8374 0.2177
5 3 31 -8.2635 -0.2377
5 3 32 -0.8304 0.0892
5 3 33 -0.2211 -0.1588
5 3 34 -0.0026 0.0316
5 3 35 -2.7022 -0.0416
5 3 36 2.6402 -0.0146
5 3 37 0.3403 0.0227
5 3 38 2.1055 0.0142
5 3 39 11.5359 0.0539
5 3 40 -2.8978 0.0256
5 4 -39 1.9090 -0.0341
5 4 -38 0.0677 -0.0646
5 4 -37 -6.0977 -0.0771
5 4 -36 0.7890 -0.0615
5 4 -35 7.4090 -0.1249
5 4 -34 -3.6668 -0.0372
5 4 -33 -2.4950 -0.0946
5 4 -32 0.2094 0.0125
5 4 -31 4.3062 -0.0835
5 4 -30 -1.8699 0.0099
5 4 -29 2.2737 0.0475
5 4 -28 1.6693 -0.0230
5 4 -27 -6.2717 0.0100
5 4 -26 -2.5896 0.0065
5 4 -25 1.7367 0.3239
5 4 -24 14.2104 -0.1033
5 4 -23 -0.5539 0.2654
5 4 -22 12.8829 -0.0594
5 4 -21 2.7904 0.5163
5 4 -20 -11.7715 -0.1530
5 4 -19 -12.4794 0.1363
5 4 -18 -4.9712 -0.0755
5 4 -17 -12.4542 0.3533
5 4 -16 7.7334 -0.3457
5 4 -15 -1.3877 -0.2295
5 4 -14 -6.0793 -0.2548
5 4 -13 -36.8059 -0.0376
5 4 -12 17.7902 -0.4163
5 4 -11 1.2260 -0.5702
5 4 -10 -5.4966 -0.3318
5 4 -9 -22.9251 0.0513
5 4 -8 44.9766 -0.6089
5 4 -7 54.0229 -0.6319
5 4 -6 23.5402 -0.3482
5 4 -5 -31.8176 -0.0750
5 4 -4 11.6299 -0.6236
5 4 -3 -16.9976 -0.8600
5 4 -2 12.2270 -0.3660
5 4 -1 -10.7697 -0.0711
5 4 0 -17.3923 -0.7417
5 4 1 23.4059 -0.8059
5 4 2 13.9199 -0.4345
5 4 3 11.4606 -0.0342
5 4 4 -41.6755 -0.8518
5 4 5 -25.3028 -0.5360
5 4 6 18.3917 -0.7396
5 4 7 33.3859 0.3944
5 4 8 27.5707 -0.9144
5 4 9 49.7779 0.0542
5 4 10 -9.7034 -0.6384
5 4 11 23.4976 0.8522
5 4 12 13.9308 -0.7206
5 4 13 3.1327 0.3696
5 4 14 -23.2011 -0.5281
5 4 15 -30.3709 0.7675
5 4 16 -0.7490 -0.4033
5 4 17 -0.0934 0.2999
5 4 18 -12.4431 -0.0875
5 4 19 -7.5984 0.3851
5 4 20 4.6531 -0.0418
5 4 21 -3.2949 0.0679
5 4 22 1.8447 0.1017
5 4 23 1.9187 0.1075
5 4 24 -7.6427 0.1751
5 4 25 -8.9428 -0.0311
5 4 26 -0.8969 0.1882
5 4 27 1.9602 0.0173
5 4 28 0.9856 0.1587
5 4 29 -11.0222 -0.0460
5 4 30 -3.0090 0.1304
5 4 31 -1.5772 -0.0682
5 4 32 0.9499 0.1472
5 4 33 -1.2367 -0.0761
5 4 34 -1.5250 0.0453
5 4 35 1.5681 -0.0565
5 4 36 -2.6896 0.0468
5 4 37 0.0801 -0.0426
5 4 38 7.1302 0.0168
5 4 39 0.5084 -0.0472
5 5 -38 -0.7670 0.0513
5 5 -36 -0.1216 0.1410
5 5 -34 -0.5470 0.2101
5 5 -32 2.4977 0.2185
5 5 -30 1.7143 0.4421
5 5 -28 -15.6157 0.4307
5 5 -26 -1.1641 0.5326
5 5 -24 2.7502 0.1733
5 5 -22 -20.4333 0.5553
5 5 -20 2.7940 -0.0930
5 5 -18 -3.7461 -0.0419
5 5 -16 -3.7085 -1.1407
5 5 -14 -19.2250 -0.6160
5 5 -12 -11.5885 -1.7032
5 5 -10 23.1474 -1.0957
5 5 -8 89.5361 -1.9299
5 5 -6 21.2314 -0.1805
5 5 -4 -39.1522 -1.2150
5 5 -2 -17.5330 0.5423
5 5 0 -44.2197 -0.3571
5 5 2 28.0819 1.6114
5 5 4 -26.2680 0.2093
5 5 6 30.2640 1.5382
5 5 8 33.4456 0.4149
5 5 10 -16.6957 1.3732
5 5 12 -49.4355 -0.1089
5 5 14 -3.9641 0.1955
5 5 16 12.4010 -0.7233
5 5 18 -14.0380 -0.2943
5 5 20 3.1384 -0.7573
5 5 22 -1.7760 -0.3272
5 5 24 4.0343 -0.6498
5 5 26 0.5207 -0.2719
5 5 28 10.0164 -0.2847
5 5 30 1.3683 0.0302
5 5 32 -4.7766 -0.0889
5 5 34 -1.4783 0.0468
5 5 36 -3.7429 0.0665
5 5 38 7.5048 0.1276
6 0 0 -92.3383 0.5184
6 0 1 88.5264 0.3200
6 0 2 115.9641 -0.4269
6 0 3 -56.5613 0.4732
6 0 4 15.6391 0.4133
6 0 5 54.8856 0.8125
6 0 6 27.2096 -0.4080
6 0 7 48.2874 0.5701
6 0 8 31.0148 0.2693
6 0 9 95.0959 0.5295
6 0 10 18.5801 -0.2821
6 0 11 21.8297 0.2789
6 0 12 34.0089 0.0568
6 0 13 25.8222 0.2344
6 0 14 0.2418 -0.4019
6 0 15 22.1604 -0.1742
6 0 16 -6.5256 0.0605
6 0 17 19.5894 -0.2403
6 0 18 -13.0764 -0.2984
6 0 19 -21.4706 -0.2860
6 0 20 -42.1032 -0.0386
6 0 21 -18.4002 -0.2468
6 0 22 4.3825 -0.2560
6 0 23 -4.9823 -0.3641
6 0 24 -6.0489 -0.0557
6 0 25 -5.8525 -0.1746
6 0 26 8.8506 -0.1361
6 0 27 -2.3934 -0.0867
6 0 28 -12.1347 -0.1152
6 0 29 -0.1742 0.0249
6 0 30 -1.3323 -0.0558
6 0 31 -9.4518 -0.0443
6 0 32 -0.0813 -0.0951
6 0 33 2.5563 0.0483
6 0 34 -0.3863 -0.0393
6 0 35 -1.1091 0.0561
6 0 36 -1.0110 -0.0652
6 0 37 4.1263 0.0668
6 0 38 3.5703 -0.0417
6 0 39 -0.6527 -0.0003
6 0 40 0.1581 0.0276
6 0 41 -1.7105 0.0494
6 1 -40 -0.4786 0.0065
6 1 -39 -1.4397 -0.1035
6 1 -38 -0.2179 0.0182
6 1 -37 -4.2045 -0.0264
6 1 -36 6.7330 0.0105
6 1 -35 0.8575 -0.0210
6 1 -34 -2.6648 0.0216
6 1 -33 0.4673 0.1633
6 1 -32 -3.8993 0.0483
6 1 -31 -0.1233 0.2023
6 1 -30 -13.3356 -0.0476
6 1 -29 -10.3136 0.4613
6 1 -28 0.1511 -0.1253
6 1 -27 13.2953 0.3613
6 1 -26 10.5551 -0.1335
6 1 -25 -7.8840 0.5189
6 1 -24 6.3322 -0.1840
6 1 -23 1.5580 0.3107
6 1 -22 15.9714 -0.1989
6 1 -21 -10.8023 0.3540
6 1 -20 -25.4122 -0.2880
6 1 -19 -16.1698 -0.1239
6 1 -18 -1.6009 -0.0907
6 1 -17 12.9485 -0.1453
6 1 -16 13.4190 -0.0392
6 1 -15 -35.4539 -0.7108
6 1 -14 -33.0040 0.2767
6 1 -13 -2.3758 -0.6235
6 1 -12 -23.3599 0.3054
6 1 -11 -10.4584 -1.1828
6 1 -10 -16.5577 0.5704
6 1 -9 -3.6130 -0.6351
6 1 -8 8.9323 0.4390
6 1 -7 6.2729 -0.6851
6 1 -6 10.1423 0.5755
6 1 -5 -61.3482 0.2532
6 1 -4 53.0129 0.1852
6 1 -3 38.9759 0.0756
6 1 -2 0.7423 0.2561
6 1 -1 32.0006 1.0203
6 1 0 -20.7727 -0.1443
6 1 1 70.8110 0.8587
6 1 2 61.1653 0.1178
6 1 3 -6.7428 1.3981
6 1 4 35.1522 -0.0850
6 1 5 -61.3879 0.5541
6 1 6 55.0471 0.2351
6 1 7 23.1133 0.6729
6 1 8 -18.2529 -0.0252
6 1 9 48.0431 -0.1747
6 1 10 57.2323 0.1118
6 1 11 25.4162 -0.0419
6 1 12 -8.8853 -0.0836
6 1 13 -35.6393 -0.6823
6 1 14 -1.9211 0.1061
6 1 15 -24.7723 -0.3708
6 1 16 11.3143 -0.1437
6 1 17 11.2183 -0.7336
6 1 18 -12.4854 0.1133
6 1 19 -6.0766 -0.5130
6 1 20 -7.9993 -0.0467
6 1 21 -5.3915 -0.5907
6 1 22 -7.0752 0.0926
6 1 23 4.3621 -0.1733
6 1 24 -15.3411 -0.0225
6 1 25 -8.6279 -0.1899
6 1 26 -9.0221 0.0354
6 1 27 -4.9402 0.0710
6 1 28 -2.1772 0.0630
6 1 29 -10.9440 0.0499
6 1 30 8.0158 0.0185
6 1 31 10.6147 0.2912
6 1 32 -4.8437 0.0529
6 1 33 -2.1692 0.1757
6 1 34 3.4088 0.0670
6 1 35 5.0145 0.1883
6 1 36 1.4446 0.0740
6 1 37 -0.4521 0.0923
6 1 38 -2.2001 0.0799
6 1 39 -3.0204 0.0846
6 1 40 -2.2236 0.0845
6 2 -40 -2.7276 0.0232
6 2 -39 -0.7704 0.1230
6 2 -38 -0.3897 0.0683
6 2 -37 1.9693 0.0690
6 2 -36 2.3549 0.0703
6 2 -35 -4.3526 -0.0238
6 2 -34 -0.7050 0.1081
6 2 -33 3.5256 -0.0286
6 2 -32 6.4925 0.1245
6 2 -31 -8.0476 -0.0628
6 2 -30 8.1651 0.2617
6 2 -29 9.2617 -0.0780
6 2 -28 0.5671 0.2322
6 2 -27 9.2454 -0.0712
6 2 -26 -7.0892 0.3830
6 2 -25 -1.3510 0.0760
6 2 -24 -2.0248 0.1967
6 2 -23 2.5849 0.1491
6 2 -22 5.6218 0.2474
6 2 -21 -16.9482 0.3177
6 2 -20 -0.1837 -0.1172
6 2 -19 11.1372 0.3187
6 2 -18 8.7516 0.0379
6 2 -17 -23.2173 0.5197
6 2 -16 -19.8545 -0.3648
6 2 -15 10.9527 0.4310
6 2 -14 -4.4541 -0.2767
6 2 -13 50.7785 0.4093
6 2 -12 -52.1510 -0.8508
6 2 -11 16.2808 -0.0286
6 2 -10 2.8681 -0.5382
6 2 -9 -50.7128 -0.1686
6 2 -8 -22.7978 -0.8276
6 2 -7 -37.6209 -0.7610
6 2 -6 2.2465 -0.0536
6 2 -5 0.9405 -0.9948
6 2 -4 12.0711 -0.1686
6 2 -3 -45.4728 -1.1911
6 2 -2 2.1361 0.9670
6 2 -1 17.2324 -0.8818
6 2 0 1.7644 0.9283
6 2 1 -8.1864 -0.6941
6 2 2 -55.1474 1.7018
6 2 3 -19.0648 -0.3785
6 2 4 34.0682 1.2633
6 2 5 15.5770 0.0556
6 2 6 90.3330 1.6490
6 2 7 10.8976 0.4703
6 2 8 6.0823 0.8979
6 2 9 -52.4505 0.6553
6 2 10 -30.4586 0.9128
6 2 11 -24.7244 0.6927
6 2 12 -47.2872 0.2004
6 2 13 -19.6284 0.7977
6 2 14 37.4892 0.1071
6 2 15 12.1060 0.7212
6 2 16 -28.5974 -0.4353
6 2 17 -26.9510 0.5618
6 2 18 9.8997 -0.3890
6 2 19 24.3234 0.3718
6 2 20 -15.1310 -0.5778
6 2 21 1.9643 0.2487
6 2 22 -4.6541 -0.4262
6 2 23 -3.8348 -0.0089
6 2 24 -7.4078 -0.4336
6 2 25 13.8785 -0.1702
6 2 26 -1.1006 -0.2443
6 2 27 -4.2561 -0.3545
6 2 28 17.2497 -0.1634
6 2 29 8.3265 -0.3064
6 2 30 -8.0110 -0.0317
6 2 31 3.3640 -0.3852
6 2 32 -3.3286 0.0100
6 2 33 2.5046 -0.2887
6 2 34 2.8170 0.0897
6 2 35 -2.5490 -0.2762
6 2 36 -2.5094 0.1306
6 2 37 -0.5673 -0.1776
6 2 38 5.3639 0.1590
6 2 39 6.8981 -0.1700
6 2 40 -1.7053 0.1399
6 3 -39 -0.5625 -0.0898
6 3 -38 4.6887 -0.0740
6 3 -37 -5.4002 -0.1034
6 3 -36 0.4785 -0.0554
6 3 -35 2.5980 -0.1204
6 3 -34 -3.3243 -0.0207
6 3 -33 3.1215 -0.1647
6 3 -32 5.5949 0.0221
6 3 -31 -5.2535 -0.0963
6 3 -30 8.8494 0.1649
6 3 -29 6.9780 -0.0668
6 3 -28 3.5607 0.1391
6 3 -27 0.5419 0.1397
6 3 -26 1.8589 0.1064
6 3 -25 0.5616 0.1962
6 3 -24 0.3193 0.0791
6 3 -23 -7.6768 0.5370
6 3 -22 -1.6625 0.1549
6 3 -21 0.5921 0.5615
6 3 -20 22.3894 0.0497
6 3 -19 -5.2654 0.7553
6 3 -18 14.3104 -0.0330
6 3 -17 -13.7997 0.4586
6 3 -16 0.5087 -0.2178
6 3 -15 -2.0229 0.5134
6 3 -14 23.4079 -0.1648
6 3 -13 -6.1555 -0.0341
6 3 -12 2.0610 -0.2794
6 3 -11 14.1898 -0.0022
6 3 -10 26.1896 -0.0004
6 3 -9 20.5955 -0.7645
6 3 -8 33.1874 -0.0227
6 3 -7 48.3577 -0.6288
6 3 -6 -64.8814 0.2108
6 3 -5 -19.0727 -1.2780
6 3 -4 -64.8562 0.2644
6 3 -3 -35.4126 -0.6775
6 3 -2 6.0290 0.4771
6 3 -1 -63.7235 -1.1417
6 3 0 -0.9065 0.5529
6 3 1 6.5817 -0.3909
6 3 2 -40.8374 0.5787
6 3 3 -14.0473 -0.5404
6 3 4 -52.6542 0.4861
6 3 5 15.4796 0.4209
6 3 6 35.6234 0.3882
6 3 7 36.4868 0.2600
6 3 8 -13.1308 0.3062
6 3 9 1.8802 0.9640
6 3 10 -21.5702 0.1081
6 3 11 -34.0945 0.7661
6 3 12 10.2404 -0.0279
6 3 13 8.3391 1.0054
6 3 14 8.2072 -0.0027
6 3 15 -5.9031 0.5550
6 3 16 0.3576 -0.0928
6 3 17 -5.6706 0.4945
6 3 18 2.4515 -0.0620
6 3 19 1.0077 0.0621
6 3 20 12.1544 -0.0359
6 3 21 3.1495 -0.0555
6 3 22 2.9469 -0.0374
6 3 23 -5.8538 -0.3148
6 3 24 4.7167 -0.0437
6 3 25 -6.3184 -0.3220
6 3 26 7.5925 0.0451
6 3 27 9.2479 -0.3462
6 3 28 4.4850 0.0894
6 3 29 2.1997 -0.2503
6 3 30 3.8822 0.0502
6 3 31 -2.8435 -0.1460
6 3 32 -2.0295 0.0242
6 3 33 -0.6964 -0.0394
6 3 34 -1.5220 0.0456
6 3 35 -1.1725 0.0293
6 3 36 1.6118 0.0248
6 3 37 -1.8785 0.0617
6 3 38 -0.5805 -0.0408
6 3 39 8.2707 0.0851
6 4 -39 -2.2347 0.0463
6 4 -38 2.8862 -0.0351
6 4 -37 4.5303 0.0971
6 4 -36 1.4182 -0.0783
6 4 -35 4.0250 0.1335
6 4 -34 -2.8678 -0.0513
6 4 -33 -4.5048 0.0991
6 4 -32 -0.8470 0.0711
6 4 -31 5.2331 0.0590
6 4 -30 2.3583 0.0564
6 4 -29 -3.1538 -0.1035
6 4 -28 1.6522 0.2256
6 4 -27 -13.6561 -0.1747
6 4 -26 -0.9042 0.2501
6 4 -25 -3.2007 -0.2706
6 4 -24 6.4765 0.5674
6 4 -23 -4.1721 -0.2532
6 4 -22 -11.2815 0.2147
6 4 -21 9.2853 -0.3750
6 4 -20 14.8772 0.3316
6 4 -19 -2.7576 -0.1642
6 4 -18 2.3529 -0.3155
6 4 -17 -14.7015 -0.0408
6 4 -16 24.8754 -0.2326
6 4 -15 -11.5346 0.2684
6 4 -14 5.2243 -1.1581
6 4 -13 -25.4619 0.2309
6 4 -12 -7.7400 -0.8343
6 4 -11 31.3935 0.5583
6 4 -10 -2.5118 -1.5472
6 4 -9 -16.9093 0.4801
6 4 -8 25.4129 -0.7607
6 4 -7 -40.3157 0.6536
6 4 -6 -18.7123 -1.4326
6 4 -5 -23.1153 0.3355
6 4 -4 -35.7321 -0.2363
6 4 -3 -22.4433 0.3246
6 4 -2 0.0724 -0.8482
6 4 -1 33.4233 -0.0692
6 4 0 -13.3745 0.3415
6 4 1 4.5243 -0.4501
6 4 2 6.7982 -0.3267
6 4 3 7.9006 -0.9251
6 4 4 3.5322 0.8161
6 4 5 2.9121 -0.9401
6 4 6 16.5535 0.2082
6 4 7 6.1916 -1.0088
6 4 8 -3.9951 0.8178
6 4 9 33.6483 -0.8478
6 4 10 1.2192 0.1176
6 4 11 25.2026 -0.6549
6 4 12 12.3942 0.5599
6 4 13 32.4346 -0.0118
6 4 14 16.6867 -0.1230
6 4 15 -27.7806 0.2421
6 4 16 -7.8153 0.0360
6 4 17 3.5854 0.5067
6 4 18 -10.5007 -0.4440
6 4 19 -8.8213 0.6784
6 4 20 13.5640 -0.2477
6 4 21 14.2188 0.7366
6 4 22 11.8877 -0.4616
6 4 23 21.0885 0.5265
6 4 24 9.3879 -0.1967
6 4 25 -4.7323 0.3907
6 4 26 1.6797 -0.2009
6 4 27 -2.1503 0.2922
6 4 28 -0.3424 -0.0486
6 4 29 -7.2579 0.1318
6 4 30 2.3756 -0.0412
6 4 31 2.6212 -0.0489
6 4 32 -3.2746 0.0452
6 4 33 -0.1442 -0.0716
6 4 34 0.4207 0.0340
6 4 35 6.3756 -0.1164
6 4 36 1.2221 0.0136
6 4 37 -0.3751 -0.1118
6 4 38 -3.0073 -0.0499
6 4 39 -9.1804 -0.0951
6 5 -38 0.4766 0.0326
6 5 -37 -2.4943 0.1264
6 5 -36 -1.2906 0.0214
6 5 -35 -1.0144 0.0712
6 5 -34 -2.5540 -0.0217
6 5 -33 -5.3849 -0.0366
6 5 -32 -1.5176 -0.1044
6 5 -31 8.1562 -0.2233
6 5 -30 -3.0627 -0.1541
6 5 -29 1.4558 -0.2523
6 5 -28 -2.2401 -0.1793
6 5 -27 -4.5920 -0.4911
6 5 -26 -6.6949 -0.2012
6 5 -25 -1.3751 -0.5893
6 5 -24 -13.4151 -0.2649
6 5 -23 -5.1433 -0.7906
6 5 -22 -18.2748 -0.1667
6 5 -21 -4.7266 -0.5515
6 5 -20 7.9753 -0.1754
6 5 -19 14.4638 -0.6219
6 5 -18 -5.6524 -0.1140
6 5 -17 -13.9744 -0.1462
6 5 -16 -4.0060 -0.1529
6 5 -15 0.8157 0.1220
6 5 -14 -1.2295 -0.0776
6 5 -13 -2.2140 0.9984
6 5 -12 34.8761 -0.0934
6 5 -11 -13.2606 0.7999
6 5 -10 6.0941 -0.1064
6 5 -9 -36.8655 1.3291
6 5 -8 5.0581 -0.2419
6 5 -7 -21.0536 1.0355
6 5 -6 -27.6022 -0.2209
6 5 -5 8.8946 1.4696
6 5 -4 5.3916 -0.4100
6 5 -3 18.3459 0.4461
6 5 -2 22.5845 -0.3346
6 5 -1 16.9809 0.6965
6 5 0 -23.5091 -0.6422
6 5 1 4.1695 -0.2735
6 5 2 6.0409 -0.5407
6 5 3 -10.8099 -0.3714
6 5 4 -1.3603 -0.7464
6 5 5 -5.2952 -1.5308
6 5 6 27.4858 -0.6321
6 5 7 15.4642 -1.2118
6 5 8 -11.1302 -0.6696
6 5 9 11.5293 -1.7161
6 5 10 5.2018 -0.4344
6 5 11 33.3094 -1.1968
6 5 12 10.8884 -0.4248
6 5 13 -2.0370 -1.2822
6 5 14 10.7105 -0.2911
6 5 15 -14.2725 -0.3345
6 5 16 3.7506 -0.2519
6 5 17 -12.1047 -0.0801
6 5 18 -18.4377 -0.1518
6 5 19 7.0392 0.4548
6 5 20 3.0706 -0.1727
6 5 21 2.4702 0.4670
6 5 22 0.5656 -0.1152
6 5 23 -6.2048 0.7508
6 5 24 -1.1272 -0.1330
6 5 25 3.9988 0.5326
6 5 26 8.7785 -0.1701
6 5 27 -6.4169 0.4805
6 5 28 -6.6371 -0.0739
6 5 29 0.8815 0.3193
6 5 30 9.6497 -0.0295
6 5 31 -0.7869 0.2915
6 5 32 -3.6941 0.0305
6 5 33 0.4727 0.0493
6 5 34 -3.8081 -0.0008
6 5 35 -0.7061 0.0446
6 5 36 1.7483 0.0658
6 5 37 0.1986 0.0248
6 5 38 2.8671 0.1613
6 6 -36 -4.0240 -0.2254
6 6 -34 0.0437 -0.1400
6 6 -32 -1.4133 -0.0685
6 6 -30 -3.7455 -0.1305
6 6 -28 -5.1914 -0.2101
6 6 -26 -9.8508 0.1040
6 6 -24 -13.1880 0.0641
6 6 -22 0.7539 0.4916
6 6 -20 -11.6304 0.4959
6 6 -18 -25.5205 1.2076
6 6 -16 8.3939 0.4066
6 6 -14 -4.1301 0.7368
6 6 -12 12.4625 0.0058
6 6 -10 12.4551 0.5808
6 6 -8 -16.5141 -1.2257
6 6 -6 43.2596 -0.7377
6 6 -4 42.2780 -1.9447
6 6 -2 59.9312 -0.7014
6 6 0 29.1278 -2.2118
6 6 2 -30.1979 -0.7046
6 6 4 62.2761 -1.4966
6 6 6 -47.9766 -0.0165
6 6 8 16.8278 -0.8267
6 6 10 -1.0767 0.7945
6 6 12 14.0031 0.3298
6 6 14 17.4239 1.0937
6 6 16 -2.9626 0.4924
6 6 18 8.6185 1.1669
6 6 20 -8.4531 0.4892
6 6 22 -6.5105 0.4268
6 6 24 -10.6657 -0.1761
6 6 26 -5.2091 -0.0196
6 6 28 -4.5472 -0.3265
6 6 30 -6.6654 -0.2137
6 6 32 -2.7019 -0.2252
6 6 34 -6.0011 -0.0949
6 6 36 3.4125 -0.1747
7 0 0 94.3413 -0.6524
7 0 1 55.8784 0.0439
7 0 2 37.2854 -0.0849
7 0 3 25.0197 -0.8945
7 0 4 -25.4426 -0.1104
7 0 5 4.1610 -0.8225
7 0 6 -64.0031 0.2816
7 0 7 17.8385 -1.2115
7 0 8 18.9923 0.3464
7 0 9 2.3653 -0.8533
7 0 10 46.9249 0.6322
7 0 11 43.0369 -0.8862
7 0 12 36.0719 0.6014
7 0 13 29.6449 -0.2637
7 0 14 11.6222 0.6728
7 0 15 -11.9272 -0.2648
7 0 16 13.8697 0.4296
7 0 17 24.8446 0.1278
7 0 18 9.1691 0.3587
7 0 19 -2.4475 0.1636
7 0 20 11.0615 0.1886
7 0 21 -2.1008 0.3075
7 0 22 -15.7207 0.1645
7 0 23 -19.5414 0.2559
7 0 24 8.3408 -0.0412
7 0 25 0.2088 0.1903
7 0 26 -3.4807 -0.0501
7 0 27 -1.5531 0.1215
7 0 28 1.6429 -0.0890
7 0 29 -2.3042 0.0280
7 0 30 4.2002 -0.0832
7 0 31 -2.9672 -0.0724
7 0 32 -1.7313 -0.1104
7 0 33 0.8497 -0.1076
7 0 34 -1.2377 -0.0562
7 0 35 -2.5914 -0.0651
7 0 36 2.1170 -0.0275
7 0 37 7.8512 -0.0410
7 0 38 -0.3663 -0.0037
7 0 39 -2.3588 0.0520
7 0 40 -1.3771 -0.0032
7 1 -40 -1.2536 -0.0218
7 1 -39 4.4933 0.0511
7 1 -38 -1.7090 0.0074
7 1 -37 2.1388 0.0359
7 1 -36 -3.7391 -0.0594
7 1 -35 10.5042 0.1031
7 1 -34 3.3056 -0.0248
7 1 -33 -4.4614 0.0310
7 1 -32 -1.0544 0.0320
7 1 -31 6.6253 0.0137
7 1 -30 5.0590 0.1705
7 1 -29 -6.2296 -0.0332
7 1 -28 2.3557 0.3371
7 1 -27 -6.8839 -0.0272
7 1 -26 1.8136 0.4883
7 1 -25 0.4719 -0.1860
7 1 -24 5.4528 0.7433
7 1 -23 4.7627 -0.2004
7 1 -22 -7.0610 0.6686
7 1 -21 -2.2150 -0.3167
7 1 -20 -12.3147 0.8570
7 1 -19 -18.4983 -0.2605
7 1 -18 -3.0043 0.6936
7 1 -17 -13.4912 -0.2452
7 1 -16 11.8295 0.6788
7 1 -15 14.0920 -0.0039
7 1 -14 7.6946 -0.0143
7 1 -13 -15.0410 0.1150
7 1 -12 -18.7519 -0.2552
7 1 -11 -1.9364 0.2677
7 1 -10 -64.3035 -0.9256
7 1 -9 -31.8558 0.3699
7 1 -8 -54.9449 -1.1158
7 1 -7 -27.1945 0.5560
7 1 -6 23.2097 -1.7925
7 1 -5 6.2192 0.5512
7 1 -4 27.3511 -1.2389
7 1 -3 31.4979 0.4719
7 1 -2 -15.0581 -1.1904
7 1 -1 30.2927 0.4196
7 1 0 34.3078 -0.2763
7 1 1 10.9922 -0.0160
7 1 2 18.5342 -0.1802
7 1 3 30.4588 -0.3338
7 1 4 -0.9038 0.9733
7 1 5 14.8716 -0.6586
7 1 6 -36.1988 1.0784
7 1 7 10.5673 -0.5592
7 1 8 32.2751 1.6477
7 1 9 9.9120 -0.6201
7 1 10 66.0175 1.3532
7 1 11 1.1414 -0.5107
7 1 12 -17.7338 1.5814
7 1 13 -0.3440 -0.3244
7 1 14 10.1989 0.9463
7 1 15 -27.0122 -0.0058
7 1 16 -28.0633 0.8483
7 1 17 -13.9525 0.1594
7 1 18 -1.8260 0.3096
7 1 19 -11.3470 0.2837
7 1 20 29.8277 0.3144
7 1 21 10.5945 0.3758
7 1 22 -2.2203 -0.1345
7 1 23 3.5828 0.3757
7 1 24 -8.5026 -0.1531
7 1 25 -2.3228 0.3120
7 1 26 -5.8239 -0.2691
7 1 27 4.7019 0.1712
7 1 28 12.5343 -0.2254
7 1 29 -9.6731 0.1035
7 1 30 -8.8868 -0.2009
7 1 31 1.2323 -0.0226
7 1 32 -1.7336 -0.0980
7 1 33 1.1964 -0.0609
7 1 34 1.5525 -0.0885
7 1 35 4.2237 -0.1095
7 1 36 -1.4962 0.0140
7 1 37 4.7609 -0.0631
7 1 38 4.4098 -0.0595
7 1 39 -0.7048 -0.0906
7 1 40 -5.2361 -0.0845
7 2 -39 5.3466 -0.0629
7 2 -38 -0.4893 0.0982
7 2 -37 1.1646 -0.1409
7 2 -36 -2.4793 0.1278
7 2 -35 -1.5100 -0.2037
7 2 -34 4.2096 0.0784
7 2 -33 2.0742 -0.2343
7 2 -32 4.6324 0.1127
7 2 -31 8.3425 -0.1816
7 2 -30 -4.9112 0.0540
7 2 -29 -2.0601 -0.0896
7 2 -28 -4.0304 0.0780
7 2 -27 -1.8423 0.1177
7 2 -26 5.8741 -0.0172
7 2 -25 0.6646 0.2719
7 2 -24 -12.1495 -0.0145
7 2 -23 -5.1940 0.4739
7 2 -22 9.1258 -0.0645
7 2 -21 -9.7480 0.5930
7 2 -20 0.6260 0.0398
7 2 -19 -10.7344 0.7383
7 2 -18 -11.7028 -0.0719
7 2 -17 17.7092 0.6091
7 2 -16 -21.5547 -0.0736
7 2 -15 3.2931 0.5291
7 2 -14 8.7609 -0.1137
7 2 -13 -0.3747 0.2978
7 2 -12 -40.0832 0.0346
7 2 -11 -17.6936 -0.0373
7 2 -10 25.6007 -0.0187
7 2 -9 -26.7780 -0.5571
7 2 -8 52.7206 0.1642
7 2 -7 7.2661 -0.9542
7 2 -6 -20.1981 0.2233
7 2 -5 -7.6283 -1.0407
7 2 -4 -35.6307 0.3308
7 2 -3 42.3253 -1.0390
7 2 -2 -18.1601 0.4314
7 2 -1 9.0401 -0.9026
7 2 0 -14.1599 0.4534
7 2 1 -24.7217 -0.4893
7 2 2 -29.5597 0.5749
7 2 3 -5.5493 -0.0540
7 2 4 -37.9652 0.4044
7 2 5 21.4070 0.2327
7 2 6 39.0336 0.4940
7 2 7 23.9590 0.3655
7 2 8 -14.7629 0.3859
7 2 9 59.9564 0.6009
7 2 10 -33.6859 0.4247
7 2 11 -43.7272 0.5617
7 2 12 -22.8234 0.2238
7 2 13 -6.4254 0.4163
7 2 14 -28.6341 0.1299
7 2 15 -9.5796 0.1854
7 2 16 -13.6345 -0.0317
7 2 17 -10.7353 0.0853
7 2 18 -4.1104 -0.0266
7 2 19 11.9873 -0.0648
7 2 20 11.9770 -0.1808
7 2 21 -12.8002 -0.1803
7 2 22 4.9626 -0.1635
7 2 23 -12.5240 -0.2555
7 2 24 -8.5066 -0.2164
7 2 25 1.6261 -0.2010
7 2 26 9.6209 -0.1681
7 2 27 -0.7155 -0.1524
7 2 28 -0.3194 -0.1727
7 2 29 4.9639 -0.0969
7 2 30 2.0027 -0.0669
7 2 31 -4.2252 -0.0333
7 2 32 -1.4789 -0.0788
7 2 33 -1.4415 0.0444
7 2 34 2.8099 0.0119
7 2 35 -2.6546 0.0745
7 2 36 -1.3335 -0.0341
7 2 37 -1.5090 0.1058
7 2 38 1.4096 0.0389
7 2 39 1.0730 0.0370
7 3 -38 -2.9336 -0.0896
7 3 -37 5.3522 -0.0193
7 3 -36 3.9804 -0.1234
7 3 -35 -3.6495 -0.0076
7 3 -34 0.6577 -0.0511
7 3 -33 1.1158 0.0340
7 3 -32 -0.9078 -0.0635
7 3 -31 -6.4777 -0.0254
7 3 -30 -7.9222 -0.1425
7 3 -29 -5.1136 0.1066
7 3 -28 -2.5375 -0.0973
7 3 -27 -2.4426 0.0279
7 3 -26 0.4663 0.0278
7 3 -25 -1.7784 0.1205
7 3 -24 -0.3272 0.0728
7 3 -23 -13.4077 -0.0043
7 3 -22 11.4763 0.1789
7 3 -21 -7.4245 0.1747
7 3 -20 -5.7212 0.1374
7 3 -19 -1.0420 0.0733
7 3 -18 5.4705 0.3911
7 3 -17 26.4925 0.3414
7 3 -16 18.4753 0.1765
7 3 -15 -13.6370 0.1307
7 3 -14 -5.1601 0.3378
7 3 -13 -5.7417 0.3982
7 3 -12 -24.2754 0.1814
7 3 -11 9.8153 0.0264
7 3 -10 -3.4877 0.4404
7 3 -9 43.0619 0.3187
7 3 -8 36.5135 0.1222
7 3 -7 34.3229 -0.0686
7 3 -6 10.3417 0.4236
7 3 -5 -40.0265 0.0946
7 3 -4 17.7207 0.1405
7 3 -3 -6.3637 -0.4728
7 3 -2 7.3117 0.3646
7 3 -1 -9.6149 -0.3357
7 3 0 -2.7186 -0.0961
7 3 1 1.0422 -0.7273
7 3 2 -8.2651 0.1644
7 3 3 38.5218 -0.3152
7 3 4 -25.0126 -0.1641
7 3 5 -0.0055 -0.5302
7 3 6 17.6234 0.0009
7 3 7 9.7732 -0.0975
7 3 8 -4.7800 -0.2132
7 3 9 -19.9984 -0.3016
7 3 10 -14.1897 0.1067
7 3 11 -0.0911 0.0921
7 3 12 -22.6403 0.0462
7 3 13 2.7878 -0.1231
7 3 14 -44.6403 0.2820
7 3 15 1.3906 0.1617
7 3 16 -13.4055 0.3056
7 3 17 13.8489 0.0119
7 3 18 -0.7987 0.3815
7 3 19 -8.5023 0.1520
7 3 20 16.0211 0.2828
7 3 21 8.3783 0.0257
7 3 22 7.8680 0.2047
7 3 23 1.4873 0.1862
7 3 24 -2.6616 0.1458
7 3 25 -5.1535 0.0782
7 3 26 -2.3202 0.0526
7 3 27 1.7105 0.0829
7 3 28 -12.8676 -0.0033
7 3 29 2.0115 -0.0083
7 3 30 -0.4079 -0.0911
7 3 31 1.6371 0.1025
7 3 32 6.7636 -0.0485
7 3 33 -0.6273 0.0377
7 3 34 -0.6232 -0.1118
7 3 35 4.6613 0.1095
7 3 36 1.9993 -0.0716
7 3 37 -5.2568 0.0818
7 3 38 -8.1507 -0.0931
7 4 -38 -0.6895 -0.0115
7 4 -37 -0.7699 0.0743
7 4 -36 -2.0976 -0.0315
7 4 -35 -5.6806 0.0309
7 4 -34 -1.8384 -0.1315
7 4 -33 4.2159 -0.0311
7 4 -32 4.5381 -0.2055
7 4 -31 -7.6593 -0.1417
7 4 -30 0.6740 -0.1562
7 4 -29 -2.9711 -0.3300
7 4 -28 3.5217 -0.1766
7 4 -27 -0.3881 -0.4026
7 4 -26 -3.0122 -0.0623
7 4 -25 -2.3221 -0.5311
7 4 -24 -5.2820 -0.1015
7 4 -23 8.8099 -0.4381
7 4 -22 -0.1178 0.0093
7 4 -21 -2.6994 -0.4477
7 4 -20 4.6758 -0.0693
7 4 -19 13.1494 -0.1832
7 4 -18 19.3296 0.0307
7 4 -17 -1.8721 -0.0866
7 4 -16 6.9764 0.0625
7 4 -15 17.1652 0.3489
7 4 -14 -8.7421 0.1872
7 4 -13 28.6109 0.3383
7 4 -12 17.4461 0.0089
7 4 -11 -19.7039 0.7526
7 4 -10 -12.3113 0.0255
7 4 -9 10.9374 0.6083
7 4 -8 -8.6080 -0.1086
7 4 -7 -16.2579 0.9448
7 4 -6 -43.5278 -0.0895
7 4 -5 -1.9384 0.4223
7 4 -4 51.2780 -0.2189
7 4 -3 -27.8699 0.6195
7 4 -2 -4.7288 -0.1029
7 4 -1 -26.2869 -0.1576
7 4 0 6.3592 -0.0234
7 4 1 13.3668 -0.0050
7 4 2 10.8515 0.0295
7 4 3 -15.1330 -0.8295
7 4 4 21.3364 0.0622
7 4 5 16.6465 -0.5903
7 4 6 10.9364 0.0897
7 4 7 -6.6926 -1.0294
7 4 8 -4.1335 0.1004
7 4 9 -19.7259 -0.4789
7 4 10 5.7153 0.0185
7 4 11 10.3690 -0.5717
7 4 12 2.1129 -0.0305
7 4 13 -7.2800 0.0481
7 4 14 35.3862 0.0159
7 4 15 22.7876 0.0857
7 4 16 -28.6427 -0.0947
7 4 17 -10.8495 0.5474
7 4 18 3.8515 -0.1346
7 4 19 2.7043 0.4457
7 4 20 -7.3777 -0.2151
7 4 21 5.4890 0.6216
7 4 22 9.2367 -0.1584
7 4 23 0.9053 0.4109
7 4 24 9.7523 -0.2011
7 4 25 10.9230 0.3660
7 4 26 -0.2106 -0.1719
7 4 27 -9.3254 0.1100
7 4 28 -5.3949 -0.1913
7 4 29 5.9439 0.0320
7 4 30 -1.6292 -0.0972
7 4 31 -0.8667 -0.1300
7 4 32 -2.6753 -0.0716
7 4 33 4.5506 -0.1344
7 4 34 0.7934 0.0325
7 4 35 1.5864 -0.1454
7 4 36 0.1135 0.0071
7 4 37 -0.2195 -0.1194
7 4 38 -1.7833 0.1159
7 5 -37 -4.8297 0.1794
7 5 -36 -2.6755 0.0073
7 5 -35 -0.2020 0.2150
7 5 -34 0.1401 -0.0941
7 5 -33 0.8575 0.2672
7 5 -32 2.8681 -0.2088
7 5 -31 -2.2037 0.3227
7 5 -30 -1.8076 -0.2602
7 5 -29 0.9341 0.2688
7 5 -28 5.4308 -0.2479
7 5 -27 10.8952 0.1541
7 5 -26 1.3771 -0.2759
7 5 -25 -6.4577 -0.0514
7 5 -24 -7.4278 -0.1260
7 5 -23 -3.0590 -0.2568
7 5 -22 -2.3846 -0.1045
7 5 -21 -11.8741 -0.5568
7 5 -20 6.3267 0.1902
7 5 -19 8.0907 -0.8269
7 5 -18 2.8039 0.2771
7 5 -17 12.7228 -1.0598
7 5 -16 -2.0155 0.6563
7 5 -15 15.6300 -1.0295
7 5 -14 -10.7754 0.5767
7 5 -13 -4.1443 -0.9909
7 5 -12 9.1457 0.6936
7 5 -11 -16.7727 -0.5969
7 5 -10 -2.7973 0.1338
7 5 -9 1.6173 -0.3114
7 5 -8 0.3704 0.0772
7 5 -7 28.7541 0.3534
7 5 -6 -7.9165 -0.7465
7 5 -5 11.5783 0.7378
7 5 -4 -13.9007 -0.7309
7 5 -3 11.7946 1.2008
7 5 -2 10.5302 -1.5558
7 5 -1 -2.8424 1.3196
7 5 0 41.3398 -1.1526
7 5 1 -17.5599 1.4083
7 5 2 11.0835 -1.6033
7 5 3 -14.7071 1.1476
7 5 4 24.8577 -1.0777
7 5 5 -27.8593 0.7423
7 5 6 -7.2127 -1.3222
7 5 7 8.1734 0.2116
7 5 8 -7.5738 -0.6246
7 5 9 22.6816 -0.2524
7 5 10 2.5997 -0.5113
7 5 11 1.9936 -0.7320
7 5 12 10.2718 0.2059
7 5 13 5.9168 -0.9076
7 5 14 51.9565 0.3089
7 5 15 -10.5184 -0.9396
7 5 16 -1.0815 0.7339
7 5 17 -1.1550 -0.7428
7 5 18 10.7732 0.6025
7 5 19 -13.4604 -0.5437
7 5 20 0.7248 0.6451
7 5 21 -5.0614 -0.2448
7 5 22 -9.1228 0.3384
7 5 23 -9.5743 -0.0396
7 5 24 -0.1789 0.2089
7 5 25 -8.8329 0.1905
7 5 26 -3.0108 -0.0240
7 5 27 2.5124 0.2693
7 5 28 -0.2892 -0.1436
7 5 29 -0.1049 0.3212
7 5 30 0.1171 -0.2365
7 5 31 -2.8910 0.2685
7 5 32 -4.6400 -0.2358
7 5 33 2.3857 0.2316
7 5 34 -2.0583 -0.2159
7 5 35 -1.1666 0.1077
7 5 36 -1.8256 -0.1081
7 5 37 -1.5759 -0.0144
7 6 -36 -1.2195 0.1946
7 6 -35 0.9232 0.1738
7 6 -34 3.1555 0.2110
7 6 -33 -2.7840 0.3108
7 6 -32 2.4314 0.2283
7 6 -31 1.1530 0.3297
7 6 -30 -6.0279 0.1186
7 6 -29 5.7343 0.3204
7 6 -28 -2.9393 0.0072
7 6 -27 0.1534 0.4237
7 6 -26 -0.3573 -0.1259
7 6 -25 -1.0591 0.3013
7 6 -24 -6.2726 -0.1800
7 6 -23 -10.3334 0.0171
7 6 -22 -4.0629 -0.2886
7 6 -21 8.6687 -0.2376
7 6 -20 11.5919 -0.3141
7 6 -19 -1.5295 -0.4445
7 6 -18 -2.3599 -0.4149
7 6 -17 -6.0614 -0.7843
7 6 -16 10.3455 -0.3684
7 6 -15 -6.2337 -1.2673
7 6 -14 -6.2325 -0.4629
7 6 -13 -23.2817 -1.2887
7 6 -12 -13.0979 -0.3549
7 6 -11 4.1828 -1.3586
7 6 -10 -3.3529 -0.4328
7 6 -9 -21.8985 -1.0805
7 6 -8 -5.1484 -0.2583
7 6 -7 -1.4816 -0.9517
7 6 -6 24.9194 -0.3867
7 6 -5 3.6544 0.0396
7 6 -4 12.0217 -0.3772
7 6 -3 -4.9587 0.4974
7 6 -2 -18.7293 -0.4551
7 6 -1 39.4660 1.3210
7 6 0 -5.8973 -0.4288
7 6 1 -2.3608 1.4526
7 6 2 3.3600 -0.5152
7 6 3 6.8568 2.1140
7 6 4 12.4194 -0.5173
7 6 5 -7.7117 1.7235
7 6 6 -8.2461 -0.4659
7 6 7 15.5123 1.4788
7 6 8 29.9085 -0.3393
7 6 9 20.1330 0.6676
7 6 10 0.1068 -0.3383
7 6 11 -0.2513 0.3284
7 6 12 8.8017 -0.2010
7 6 13 20.6417 -0.4719
7 6 14 5.9149 -0.1245
7 6 15 -9.4150 -0.7096
7 6 16 -3.3977 0.0228
7 6 17 -1.4699 -1.0059
7 6 18 10.7903 0.0095
7 6 19 -1.0618 -0.8300
7 6 20 0.8949 0.1371
7 6 21 -5.0219 -0.8449
7 6 22 8.9113 0.0771
7 6 23 2.3042 -0.5316
7 6 24 2.0191 0.0750
7 6 25 -2.9990 -0.2902
7 6 26 -2.6068 -0.0206
7 6 27 4.2768 -0.0613
7 6 28 1.8136 0.0256
7 6 29 -3.8025 0.0231
7 6 30 -7.1983 -0.0295
7 6 31 -2.8671 0.1449
7 6 32 -1.6922 -0.0051
7 6 33 -3.5653 0.2105
7 6 34 -0.6526 -0.1031
7 6 35 3.0517 0.2352
7 6 36 0.3855 -0.0587
7 7 -34 6.2686 0.0660
7 7 -32 -0.8556 -0.0289
7 7 -30 -9.9128 -0.0255
7 7 -28 8.0982 -0.0935
7 7 -26 -6.3329 -0.1839
7 7 -24 -3.9661 -0.4056
7 7 -22 -7.4780 -0.2099
7 7 -20 14.2452 -0.5503
7 7 -18 3.4949 -0.3219
7 7 -16 -0.4115 -0.6290
7 7 -14 1.8866 0.0789
7 7 -12 -16.3410 -0.3468
7 7 -10 -11.7888 0.5578
7 7 -8 0.5883 -0.0299
7 7 -6 19.6697 0.8884
7 7 -4 14.2994 -0.1025
7 7 -2 -38.1447 0.8400
7 7 0 -53.2136 -0.4220
7 7 2 -10.6381 0.3690
7 7 4 -25.7504 -0.9430
7 7 6 23.7841 -0.2040
7 7 8 20.3605 -1.1848
7 7 10 18.7767 -0.3672
7 7 12 -0.6465 -1.0089
7 7 14 -14.6578 -0.3346
7 7 16 -5.9261 -0.7349
7 7 18 -19.9934 -0.0537
7 7 20 10.6978 -0.2046
7 7 22 -0.3922 0.2635
7 7 24 10.4163 0.1038
7 7 26 7.1760 0.3077
7 7 28 -1.9401 0.2101
7 7 30 2.5617 0.2572
7 7 32 1.6395 0.1418
7 7 34 0.6352 0.0835
8 0 0 25.7798 -0.2624
8 0 1 52.5508 0.0609
8 0 2 -7.8870 0.2466
8 0 3 29.2125 -0.6185
8 0 4 -1.5133 0.1936
8 0 5 -1.4782 -0.9843
8 0 6 -41.9459 0.7382
8 0 7 -16.4310 -1.4523
8 0 8 -35.9890 0.6013
8 0 9 -70.8894 -1.5139
8 0 10 -10.6779 0.9097
8 0 11 6.7607 -1.4921
8 0 12 24.8219 0.6234
8 0 13 17.8702 -1.1986
8 0 14 14.1388 0.8440
8 0 15 10.9104 -0.7662
8 0 16 21.9032 0.4821
8 0 17 11.8511 -0.3075
8 0 18 9.8487 0.4687
8 0 19 -18.0860 0.0182
8 0 20 14.9489 0.1198
8 0 21 7.7238 0.3608
8 0 22 12.1040 0.1140
8 0 23 12.8539 0.5223
8 0 24 0.8254 -0.0879
8 0 25 -4.9858 0.6107
8 0 26 -0.0357 -0.1174
8 0 27 15.8465 0.5560
8 0 28 4.1534 -0.1189
8 0 29 -1.0422 0.4428
8 0 30 -1.1369 -0.1035
8 0 31 0.9020 0.3514
8 0 32 -0.8056 -0.0529
8 0 33 3.4288 0.2088
8 0 34 -3.3095 -0.0155
8 0 35 2.8244 0.1669
8 0 36 1.4484 0.0308
8 0 37 1.4680 0.0774
8 0 38 0.0601 0.0197
8 0 39 -4.2146 0.0912
8 1 -39 8.8756 -0.0241
8 1 -38 -1.8911 0.0706
8 1 -37 5.2800 0.0262
8 1 -36 2.6392 0.0151
8 1 -35 -2.3847 0.0211
8 1 -34 2.3918 -0.0296
8 1 -33 2.0726 0.0707
8 1 -32 -4.2807 0.0010
8 1 -31 -4.4282 0.0503
8 1 -30 7.1978 -0.0742
8 1 -29 7.9656 0.0974
8 1 -28 -8.9422 -0.0477
8 1 -27 -5.4741 0.0022
8 1 -26 7.4873 -0.0834
8 1 -25 0.7950 -0.0106
8 1 -24 1.5462 -0.0252
8 1 -23 20.4066 -0.1544
8 1 -22 4.7227 0.0197
8 1 -21 8.2716 -0.1469
8 1 -20 -0.7967 0.1673
8 1 -19 3.1690 -0.3364
8 1 -18 -4.7669 0.0926
8 1 -17 -20.3685 -0.3382
8 1 -16 -3.1463 0.2856
8 1 -15 5.2622 -0.4241
8 1 -14 -12.1202 0.2414
8 1 -13 -11.7786 -0.3288
8 1 -12 2.5517 0.5482
8 1 -11 -8.6227 -0.2592
8 1 -10 11.1038 0.3391
8 1 -9 33.7600 0.0063
8 1 -8 -32.0236 0.5921
8 1 -7 -50.4511 0.1458
8 1 -6 -28.1550 0.4425
8 1 -5 -16.6527 0.4263
8 1 -4 15.2767 0.7717
8 1 -3 -1.7667 0.5604
8 1 -2 -16.4804 0.5175
8 1 -1 40.1551 0.7002
8 1 0 -15.8964 0.8403
8 1 1 7.5282 0.7466
8 1 2 -8.6597 0.4890
8 1 3 -20.4354 0.6122
8 1 4 -6.3185 0.7292
8 1 5 -2.0475 0.4532
8 1 6 -27.9578 0.2639
8 1 7 -28.2066 0.1322
8 1 8 10.9087 0.4581
8 1 9 -6.7341 -0.0922
8 1 10 -5.1844 0.1508
8 1 11 15.7869 -0.3123
8 1 12 52.0785 0.3421
8 1 13 17.0923 -0.3426
8 1 14 -0.6384 0.1193
8 1 15 3.6371 -0.4320
8 1 16 7.2166 0.2808
8 1 17 -21.8482 -0.3522
8 1 18 -2.8351 0.1271
8 1 19 -8.6956 -0.2704
8 1 20 -7.6570 0.2175
8 1 21 12.8867 -0.1274
8 1 22 21.6650 0.1179
8 1 23 10.3916 -0.0573
8 1 24 1.5212 0.1727
8 1 25 4.9197 0.0223
8 1 26 1.7858 0.0627
8 1 27 -6.1938 0.1001
8 1 28 0.3542 0.0171
8 1 29 11.4707 0.1429
8 1 30 -5.7633 -0.0455
8 1 31 -5.6042 0.0873
8 1 32 -3.1946 -0.0370
8 1 33 1.9616 0.0692
8 1 34 -1.5271 -0.0422
8 1 35 3.8118 0.0243
8 1 36 -2.2788 -0.1409
8 1 37 1.7644 -0.0185
8 1 38 6.2865 -0.1291
8 1 39 -3.5691 0.0159
8 2 -38 -3.0354 -0.0199
8 2 -37 1.3853 -0.0431
8 2 -36 2.0564 0.0271
8 2 -35 -4.0997 -0.0815
8 2 -34 2.5086 0.0383
8 2 -33 -2.4942 -0.0739
8 2 -32 -4.9067 -0.1423
8 2 -31 5.5355 0.0092
8 2 -30 0.2874 -0.1990
8 2 -29 -4.7578 0.0575
8 2 -28 -2.4540 -0.3293
8 2 -27 13.5856 0.1419
8 2 -26 1.4006 -0.3279
8 2 -25 -4.4584 0.1536
8 2 -24 -0.4454 -0.3649
8 2 -23 -0.6228 0.1449
8 2 -22 2.6854 -0.2139
8 2 -21 -6.6487 0.1042
8 2 -20 4.8929 -0.0649
8 2 -19 6.1010 0.0209
8 2 -18 -23.2652 0.1816
8 2 -17 6.5657 -0.1267
8 2 -16 -7.7169 0.4500
8 2 -15 -6.2350 -0.2936
8 2 -14 -12.7535 0.8177
8 2 -13 -12.8475 -0.4712
8 2 -12 20.2144 1.0391
8 2 -11 -15.6870 -0.5095
8 2 -10 0.5212 1.2184
8 2 -9 37.8244 -0.5939
8 2 -8 42.8094 1.2966
8 2 -7 37.2745 -0.3022
8 2 -6 1.3400 1.2422
8 2 -5 -10.7150 -0.1937
8 2 -4 17.5008 0.9343
8 2 -3 24.9865 -0.0098
8 2 -2 -18.3685 0.3821
8 2 -1 42.8203 0.2574
8 2 0 29.1310 0.0635
8 2 1 20.9891 0.5006
8 2 2 -24.2537 -0.2767
8 2 3 5.0017 0.6713
8 2 4 -32.0580 -0.4780
8 2 5 -19.2366 0.5315
8 2 6 23.7453 -0.6924
8 2 7 30.8382 0.5836
8 2 8 -13.3912 -0.6090
8 2 9 -34.6868 0.2886
8 2 10 -4.9169 -0.4995
8 2 11 27.7674 0.1490
8 2 12 18.3205 -0.2797
8 2 13 -11.6926 -0.2320
8 2 14 -31.4284 -0.0191
8 2 15 -11.9377 -0.2919
8 2 16 -4.8800 0.2722
8 2 17 3.8429 -0.4336
8 2 18 5.5701 0.4108
8 2 19 -11.4153 -0.4048
8 2 20 10.1282 0.4643
8 2 21 -4.5402 -0.4169
8 2 22 -6.8236 0.5247
8 2 23 -18.7773 -0.2085
8 2 24 -1.3230 0.4207
8 2 25 -12.9152 -0.1271
8 2 26 -4.0996 0.2586
8 2 27 -3.2316 0.0047
8 2 28 -8.2075 0.1320
8 2 29 2.8231 0.0459
8 2 30 1.4552 0.0395
8 2 31 1.1315 0.1556
8 2 32 0.4358 -0.0203
8 2 33 -0.7909 0.1608
8 2 34 -0.1971 -0.1170
8 2 35 1.4354 0.1621
8 2 36 -2.0662 -0.0517
8 2 37 -5.1520 0.1157
8 2 38 -0.8086 -0.0431
8 3 -37 0.5300 -0.0261
8 3 -36 -1.8868 0.1663
8 3 -35 0.7591 0.0187
8 3 -34 6.5780 0.0903
8 3 -33 -1.4051 -0.0315
8 3 -32 -1.8978 0.1034
8 3 -31 1.4108 -0.0485
8 3 -30 3.6510 0.1132
8 3 -29 1.8916 -0.1561
8 3 -28 -5.8445 0.1347
8 3 -27 -1.5221 -0.1624
8 3 -26 -3.3183 0.0542
8 3 -25 -1.4466 -0.1799
8 3 -24 4.6518 0.0505
8 3 -23 -1.8704 -0.1544
8 3 -22 -4.9041 0.0009
8 3 -21 4.0301 -0.1105
8 3 -20 -19.6116 -0.0035
8 3 -19 -12.2294 -0.0065
8 3 -18 -9.7292 -0.1394
8 3 -17 7.8640 0.0246
8 3 -16 3.0996 0.0231
8 3 -15 21.9325 0.0619
8 3 -14 -4.4331 0.0619
8 3 -13 16.1711 0.1482
8 3 -12 6.2400 0.2054
8 3 -11 19.0943 0.2286
8 3 -10 -6.4372 0.2713
8 3 -9 -7.1872 0.3001
8 3 -8 4.2618 0.4293
8 3 -7 19.8276 -0.0424
8 3 -6 7.1283 0.3424
8 3 -5 7.6458 0.0236
8 3 -4 31.5895 0.1316
8 3 -3 -7.7065 -0.1818
8 3 -2 25.8919 0.1049
8 3 -1 10.7733 -0.1246
8 3 0 0.5918 -0.1395
8 3 1 22.9528 -0.3380
8 3 2 2.6618 -0.3472
8 3 3 42.7131 -0.1635
8 3 4 6.9124 -0.6047
8 3 5 11.8207 -0.2103
8 3 6 -24.4345 -0.4263
8 3 7 -19.6374 -0.1610
8 3 8 22.2976 -0.4359
8 3 9 -21.1472 -0.1073
8 3 10 -3.2153 -0.3458
8 3 11 16.3501 0.0021
8 3 12 -14.9411 -0.2578
8 3 13 -5.0526 0.1326
8 3 14 -15.0248 0.0087
8 3 15 -6.6849 0.2071
8 3 16 -12.4815 0.0843
8 3 17 -16.9911 0.2661
8 3 18 -2.8570 0.1908
8 3 19 0.2122 0.2673
8 3 20 -9.8345 0.2476
8 3 21 -0.7537 0.2764
8 3 22 4.7316 0.2976
8 3 23 -2.1774 0.1743
8 3 24 -3.6961 0.1707
8 3 25 -0.8560 0.1195
8 3 26 0.4142 0.1144
8 3 27 1.0931 -0.0381
8 3 28 -3.5304 0.0593
8 3 29 -3.4598 -0.0482
8 3 30 -6.7556 0.0440
8 3 31 1.6723 -0.1545
8 3 32 1.7864 -0.0421
8 3 33 0.7602 -0.1010
8 3 34 -5.4901 0.0034
8 3 35 4.1687 -0.1342
8 3 36 -2.9971 0.0515
8 3 37 -0.3106 0.0077
8 4 -37 -3.6737 -0.1613
8 4 -36 -3.0331 0.0209
8 4 -35 -1.5418 -0.2353
8 4 -34 1.6380 -0.0220
8 4 -33 3.9788 -0.2143
8 4 -32 12.5227 -0.0506
8 4 -31 -3.6489 -0.1896
8 4 -30 1.2775 -0.0315
8 4 -29 -3.0566 -0.1701
8 4 -28 1.1412 -0.0567
8 4 -27 5.3490 -0.1219
8 4 -26 0.1585 -0.0906
8 4 -25 -0.7038 -0.0648
8 4 -24 -11.3617 -0.1256
8 4 -23 1.6244 0.0571
8 4 -22 -1.0897 -0.1212
8 4 -21 0.9987 0.0972
8 4 -20 2.4768 -0.0862
8 4 -19 0.4683 0.2010
8 4 -18 9.4469 0.1497
8 4 -17 21.1464 0.2324
8 4 -16 4.4864 0.1420
8 4 -15 15.6306 0.2746
8 4 -14 -5.0076 0.3640
8 4 -13 28.6661 0.2259
8 4 -12 -8.7198 0.2733
8 4 -11 6.5705 0.2175
8 4 -10 2.0510 0.4626
8 4 -9 22.8403 0.1395
8 4 -8 3.6121 0.0850
8 4 -7 13.2801 0.0813
8 4 -6 -18.4935 0.2448
8 4 -5 -12.0214 -0.0760
8 4 -4 -1.2718 -0.1205
8 4 -3 -12.5497 -0.0890
8 4 -2 -4.9935 -0.0269
8 4 -1 -38.3634 -0.2036
8 4 0 -7.6777 -0.4485
8 4 1 0.2795 -0.2414
8 4 2 5.2152 -0.1495
8 4 3 -0.6727 -0.2585
8 4 4 -27.8288 -0.4506
8 4 5 -4.5141 -0.1145
8 4 6 -19.8786 -0.3360
8 4 7 -9.7507 -0.0650
8 4 8 16.0439 -0.5936
8 4 9 3.2596 0.0646
8 4 10 -17.4167 -0.2209
8 4 11 -14.2683 0.2301
8 4 12 -12.6042 -0.2476
8 4 13 7.1844 0.2701
8 4 14 -0.4388 -0.0616
8 4 15 6.4662 0.2512
8 4 16 -2.2801 -0.0403
8 4 17 -6.8301 0.1412
8 4 18 6.2311 0.2383
8 4 19 -8.5401 0.1136
8 4 20 -2.7969 0.2142
8 4 21 -6.0176 0.0114
8 4 22 -3.1118 0.2197
8 4 23 0.1090 -0.0538
8 4 24 5.6333 0.1267
8 4 25 -0.0953 -0.1552
8 4 26 3.9906 0.1116
8 4 27 -0.2921 -0.1017
8 4 28 5.9675 0.0078
8 4 29 -1.7639 -0.1421
8 4 30 5.0825 -0.0779
8 4 31 -3.6922 -0.1030
8 4 32 -5.1229 -0.0824
8 4 33 3.3329 -0.0905
8 4 34 -0.0695 -0.0517
8 4 35 -0.5966 -0.0404
8 4 36 -3.7181 -0.0509
8 4 37 3.9721 0.0113
8 5 -36 1.6389 -0.0110
8 5 -35 -1.1914 -0.0086
8 5 -34 3.5910 0.0084
8 5 -33 -0.0102 0.0122
8 5 -32 2.9896 0.0412
8 5 -31 -0.1711 0.0710
8 5 -30 -3.0126 -0.0332
8 5 -29 -1.2015 0.1653
8 5 -28 0.4931 0.0158
8 5 -27 -0.7610 0.1801
8 5 -26 5.9324 -0.0422
8 5 -25 0.8134 0.2153
8 5 -24 -0.6837 0.0122
8 5 -23 0.8875 0.1389
8 5 -22 2.6330 -0.0083
8 5 -21 10.3169 0.0669
8 5 -20 -1.6526 0.0562
8 5 -19 -1.3585 -0.0650
8 5 -18 9.8342 -0.0653
8 5 -17 17.3872 -0.2119
8 5 -16 -2.1471 0.0138
8 5 -15 -2.4420 -0.2765
8 5 -14 -0.8436 -0.1694
8 5 -13 -17.2786 -0.3773
8 5 -12 -10.8232 -0.1540
8 5 -11 3.8391 -0.3635
8 5 -10 -10.9910 -0.3688
8 5 -9 -0.4181 -0.4569
8 5 -8 12.3170 -0.1872
8 5 -7 2.8156 -0.2832
8 5 -6 -6.8362 -0.3014
8 5 -5 -3.5225 -0.2730
8 5 -4 -30.2402 -0.1957
8 5 -3 -0.1296 0.0545
8 5 -2 -3.6956 -0.4116
8 5 -1 -26.8027 0.1054
8 5 0 10.9264 -0.1972
8 5 1 -9.9279 0.5425
8 5 2 41.9045 -0.3822
8 5 3 -7.3469 0.4884
8 5 4 -17.7490 -0.1969
8 5 5 10.3924 0.6861
8 5 6 -19.9769 -0.2929
8 5 7 15.2459 0.4894
8 5 8 5.7414 0.0602
8 5 9 16.7039 0.4515
8 5 10 -5.6376 -0.0934
8 5 11 -1.5140 0.1008
8 5 12 -8.6390 0.1129
8 5 13 -1.5036 -0.0437
8 5 14 0.6914 0.1140
8 5 15 3.7491 -0.2844
8 5 16 17.5470 0.2729
8 5 17 23.7224 -0.2812
8 5 18 6.9285 0.1422
8 5 19 -11.3594 -0.3627
8 5 20 6.4463 0.2043
8 5 21 9.4011 -0.2642
8 5 22 -3.1976 0.1453
8 5 23 -1.5758 -0.2085
8 5 24 -9.8169 0.1513
8 5 25 -5.8339 -0.0916
8 5 26 0.5007 -0.0290
8 5 27 2.4716 -0.0564
8 5 28 -0.2789 -0.0526
8 5 29 -3.1643 0.0017
8 5 30 1.2233 -0.1284
8 5 31 -2.0069 0.0497
8 5 32 4.3051 -0.1681
8 5 33 -2.8654 -0.0226
8 5 34 -1.2005 -0.1690
8 5 35 -1.0191 0.0059
8 5 36 -4.5744 -0.2363
8 6 -35 1.8289 -0.0552
8 6 -34 6.6014 0.0830
8 6 -33 1.0031 -0.0767
8 6 -32 -3.9120 0.0793
8 6 -31 0.1849 0.0634
8 6 -30 -7.1166 0.0762
8 6 -29 4.9071 0.1825
8 6 -28 2.7066 -0.0613
8 6 -27 -8.2298 0.3120
8 6 -26 5.8925 -0.0937
8 6 -25 0.9156 0.4349
8 6 -24 0.9281 -0.1776
8 6 -23 -3.4689 0.5878
8 6 -22 5.3990 -0.3484
8 6 -21 -2.2288 0.5073
8 6 -20 -2.8767 -0.4915
8 6 -19 4.4574 0.3382
8 6 -18 7.4663 -0.6220
8 6 -17 -12.7130 0.0216
8 6 -16 -6.6313 -0.6471
8 6 -15 -19.4941 -0.2079
8 6 -14 4.1355 -0.7570
8 6 -13 -11.5334 -0.6332
8 6 -12 -8.6616 -0.5082
8 6 -11 -21.9328 -0.8469
8 6 -10 1.6833 -0.3448
8 6 -9 0.6482 -1.1925
8 6 -8 -1.3360 0.0689
8 6 -7 -13.2343 -1.2030
8 6 -6 -26.2177 0.1069
8 6 -5 3.4188 -1.2673
8 6 -4 -18.8408 0.5855
8 6 -3 -3.7290 -0.8506
8 6 -2 -31.0718 0.4679
8 6 -1 15.4369 -0.5172
8 6 0 2.5526 0.7137
8 6 1 17.3484 0.0885
8 6 2 18.1819 0.2807
8 6 3 2.8160 0.5091
8 6 4 -8.8789 0.3762
8 6 5 20.3533 1.0726
8 6 6 3.2000 -0.2103
8 6 7 18.2735 1.2496
8 6 8 -16.1193 -0.4089
8 6 9 4.3787 1.3507
8 6 10 19.0073 -0.8824
8 6 11 6.8067 1.0856
8 6 12 4.8971 -0.8483
8 6 13 -7.8260 0.8470
8 6 14 7.3797 -1.0291
8 6 15 5.4317 0.3514
8 6 16 10.9554 -0.8667
8 6 17 -6.7725 0.0489
8 6 18 -2.0915 -0.7576
8 6 19 0.6333 -0.2621
8 6 20 -1.9201 -0.4821
8 6 21 -9.9455 -0.3790
8 6 22 -9.0516 -0.3151
8 6 23 8.4625 -0.4798
8 6 24 4.5777 -0.0932
8 6 25 9.8611 -0.4101
8 6 26 3.2768 0.0876
8 6 27 -2.5571 -0.2969
8 6 28 -2.3283 0.1354
8 6 29 4.7064 -0.1326
8 6 30 0.8170 0.1878
8 6 31 -7.2410 -0.0689
8 6 32 1.6337 0.1973
8 6 33 -3.2455 0.0643
8 6 34 -1.0080 0.2245
8 6 35 -0.1197 0.1079
8 7 -34 0.2501 0.0699
8 7 -33 -1.8328 -0.0215
8 7 -32 4.8667 0.0437
8 7 -31 -1.9508 0.0097
8 7 -30 -5.0501 0.1266
8 7 -29 1.6971 0.1261
8 7 -28 -0.1574 0.2342
8 7 -27 -0.6385 0.1717
8 7 -26 -3.5433 0.2528
8 7 -25 -3.7855 0.3807
8 7 -24 -4.9815 0.1959
8 7 -23 2.8513 0.4640
8 7 -22 0.8161 0.1124
8 7 -21 -14.9862 0.6181
8 7 -20 -8.6685 0.0683
8 7 -19 0.9434 0.5390
8 7 -18 -1.0547 -0.0090
8 7 -17 -2.0968 0.7009
8 7 -16 1.4871 -0.1783
8 7 -15 -3.6336 0.3815
8 7 -14 -7.4614 -0.2574
8 7 -13 2.9353 0.1590
8 7 -12 5.7523 -0.3356
8 7 -11 -9.4009 -0.4989
8 7 -10 8.7377 -0.4889
8 7 -9 2.6831 -0.5222
8 7 -8 13.2687 -0.5933
8 7 -7 -7.9651 -1.2297
8 7 -6 11.6635 -0.5395
8 7 -5 10.0053 -1.3331
8 7 -4 -13.3285 -0.6345
8 7 -3 1.1169 -1.8314
8 7 -2 -7.5607 -0.6391
8 7 -1 38.9357 -1.1393
8 7 0 -4.8971 -0.6496
8 7 1 13.6536 -1.2574
8 7 2 11.5925 -0.4217
8 7 3 -2.6614 -0.4570
8 7 4 10.9544 -0.4462
8 7 5 -15.6603 -0.1871
8 7 6 -1.9708 -0.3430
8 7 7 -18.7329 0.8223
8 7 8 -7.5597 -0.3399
8 7 9 5.8168 0.7832
8 7 10 -13.5338 -0.1815
8 7 11 4.4379 1.1643
8 7 12 -12.4561 -0.2263
8 7 13 14.5462 1.0155
8 7 14 9.2696 -0.2201
8 7 15 6.1692 1.0993
8 7 16 4.7206 -0.1950
8 7 17 -15.3119 0.6190
8 7 18 6.1476 -0.1103
8 7 19 -14.8914 0.3679
8 7 20 -0.3299 -0.0868
8 7 21 -11.2672 0.0701
8 7 22 -5.4882 -0.0756
8 7 23 0.4105 -0.1121
8 7 24 -2.2398 -0.0515
8 7 25 3.1080 -0.2608
8 7 26 -3.4128 -0.0412
8 7 27 1.9307 -0.2443
8 7 28 3.1852 -0.0411
8 7 29 -1.8112 -0.2380
8 7 30 -3.8638 0.0005
8 7 31 0.0806 -0.2466
8 7 32 -0.5687 0.0506
8 7 33 0.3779 -0.1892
8 7 34 2.4321 0.0617
8 8 -32 10.1619 0.0295
8 8 -30 0.7431 0.0588
8 8 -28 -5.6759 0.0964
8 8 -26 -5.3949 0.2665
8 8 -24 -3.9475 0.1351
8 8 -22 -2.2354 0.1907
8 8 -20 14.5713 -0.0486
8 8 -18 -4.1462 0.2394
8 8 -16 4.8307 -0.1905
8 8 -14 -0.3318 -0.0542
8 8 -12 11.8349 -0.7372
8 8 -10 24.1949 -0.3134
8 8 -8 -8.6575 -1.0011
8 8 -6 4.3984 -0.2685
8 8 -4 19.8239 -0.8283
8 8 -2 12.1649 0.0821
8 8 0 23.5266 -0.6299
8 8 2 -12.8421 0.4324
8 8 4 7.4188 -0.0928
8 8 6 -22.7594 0.6983
8 8 8 2.8961 0.0580
8 8 10 -11.1887 0.7147
8 8 12 0.8717 0.1589
8 8 14 -6.3344 0.3390
8 8 16 -12.5665 -0.1990
8 8 18 8.6891 -0.0040
8 8 20 0.0152 -0.3136
8 8 22 10.9865 -0.2266
8 8 24 1.1621 -0.3253
8 8 26 -2.3843 -0.1791
8 8 28 3.4385 -0.1742
8 8 30 0.0010 -0.0937
8 8 32 -3.9786 -0.0028
9 0 0 -57.1840 1.7517
9 0 1 16.5472 -0.2118
9 0 2 27.4671 1.6804
9 0 3 12.7939 0.2290
9 0 4 -7.7944 1.1679
9 0 5 8.6635 -0.0517
9 0 6 -9.5016 0.8684
9 0 7 -16.5752 0.2292
9 0 8 5.5183 0.4471
9 0 9 -26.7795 -0.1585
9 0 10 1.2581 0.2457
9 0 11 -7.5883 0.2260
9 0 12 7.0822 -0.0354
9 0 13 -21.9072 -0.0066
9 0 14 -7.5416 -0.1386
9 0 15 4.8016 0.1351
9 0 16 4.4359 -0.2133
9 0 17 -11.4590 -0.0900
9 0 18 4.2213 -0.1946
9 0 19 -2.3308 0.1564
9 0 20 -8.8473 -0.1693
9 0 21 4.0448 0.0035
9 0 22 5.7991 -0.1258
9 0 23 3.9603 0.0130
9 0 24 7.4716 0.0041
9 0 25 4.3950 -0.0977
9 0 26 0.2545 0.0427
9 0 27 -0.5349 -0.0651
9 0 28 -2.8528 0.1072
9 0 29 -2.3910 -0.1017
9 0 30 -0.0256 0.0932
9 0 31 4.5819 -0.1328
9 0 32 -3.3761 0.0567
9 0 33 0.5278 -0.0869
9 0 34 -5.2192 0.0056
9 0 35 2.1376 -0.0987
9 0 36 2.9952 0.0295
9 0 37 1.1807 -0.0091
9 0 38 4.4053 -0.0135
9 1 -38 -0.7585 -0.0249
9 1 -37 -1.9391 0.0713
9 1 -36 -2.3523 -0.0105
9 1 -35 -2.9356 0.1658
9 1 -34 -0.2961 0.0489
9 1 -33 5.6314 0.2186
9 1 -32 2.3297 0.0581
9 1 -31 -3.8188 0.3092
9 1 -30 6.4407 0.0444
9 1 -29 2.6872 0.2651
9 1 -28 4.2490 -0.0618
9 1 -27 6.4973 0.2801
9 1 -26 -7.1431 -0.0558
9 1 -25 3.2951 0.1012
9 1 -24 2.6829 -0.1970
9 1 -23 19.7241 0.0679
9 1 -22 -10.2440 -0.2177
9 1 -21 3.4345 -0.2553
9 1 -20 22.1172 -0.3041
9 1 -19 10.7378 -0.3365
9 1 -18 19.9186 -0.0749
9 1 -17 -10.0634 -0.7357
9 1 -16 5.0257 -0.1130
9 1 -15 10.8955 -0.7205
9 1 -14 -1.8694 0.2022
9 1 -13 28.8111 -1.0318
9 1 -12 -7.2996 0.2287
9 1 -11 -2.3461 -0.7807
9 1 -10 11.8399 0.7703
9 1 -9 43.1006 -0.8066
9 1 -8 9.4715 0.6875
9 1 -7 -0.3990 -0.1212
9 1 -6 -11.3135 1.1103
9 1 -5 -31.7949 -0.0259
9 1 -4 17.9006 0.9479
9 1 -3 -16.7671 0.8256
9 1 -2 3.9957 1.2078
9 1 -1 -0.3057 0.8581
9 1 0 11.2059 0.7041
9 1 1 15.9861 1.4675
9 1 2 -20.9905 0.8898
9 1 3 -33.0276 1.0989
9 1 4 -59.3035 0.3442
9 1 5 4.7675 1.3192
9 1 6 2.6094 0.3983
9 1 7 -23.4534 0.7241
9 1 8 6.2779 -0.1534
9 1 9 -32.7201 0.7057
9 1 10 -22.9715 0.0232
9 1 11 -12.7876 0.0362
9 1 12 26.4490 -0.2615
9 1 13 -1.5778 -0.0145
9 1 14 5.0866 -0.0854
9 1 15 17.5569 -0.4167
9 1 16 -6.2730 -0.2090
9 1 17 -16.2855 -0.3857
9 1 18 -0.4359 0.0908
9 1 19 0.4869 -0.5890
9 1 20 -5.0305 0.0471
9 1 21 -8.7707 -0.4364
9 1 22 -6.0980 0.1544
9 1 23 2.4293 -0.4580
9 1 24 19.0979 0.1129
9 1 25 4.6298 -0.2949
9 1 26 -3.1767 0.2275
9 1 27 -5.6869 -0.2434
9 1 28 3.9730 0.1068
9 1 29 2.1864 -0.1282
9 1 30 -2.2387 0.0848
9 1 31 -1.5748 -0.0675
9 1 32 0.1054 0.0500
9 1 33 4.9206 -0.0613
9 1 34 -0.4742 0.0578
9 1 35 -5.0894 -0.0321
9 1 36 0.7423 0.0245
9 1 37 -0.7031 -0.0681
9 1 38 2.5794 0.0111
9 2 -37 -0.7046 0.0521
9 2 -36 -0.7418 0.0433
9 2 -35 5.5632 0.0790
9 2 -34 3.9220 0.0595
9 2 -33 -0.7285 0.1324
9 2 -32 0.4893 0.1051
9 2 -31 4.0352 0.1348
9 2 -30 0.9033 0.1256
9 2 -29 0.5027 0.1752
9 2 -28 4.5157 0.1314
9 2 -27 0.2547 0.1304
9 2 -26 2.6091 0.0553
9 2 -25 -1.5795 0.2049
9 2 -24 7.8481 0.1253
9 2 -23 -2.6645 0.1419
9 2 -22 -23.5956 0.0749
9 2 -21 6.3037 0.0495
9 2 -20 8.4646 0.0545
9 2 -19 2.7608 -0.1139
9 2 -18 3.8230 -0.0183
9 2 -17 -15.0217 -0.2084
9 2 -16 11.4041 0.2023
9 2 -15 -2.1033 -0.3536
9 2 -14 7.8827 0.2519
9 2 -13 6.8493 -0.3779
9 2 -12 1.4148 0.4590
9 2 -11 9.1817 -0.4753
9 2 -10 -36.7122 0.4330
9 2 -9 9.9484 -0.4878
9 2 -8 5.0170 0.7565
9 2 -7 16.2718 -0.5036
9 2 -6 -4.6886 0.5656
9 2 -5 17.5078 -0.2786
9 2 -4 -22.1451 0.6631
9 2 -3 -3.4141 -0.0999
9 2 -2 13.8844 0.2926
9 2 -1 18.6059 0.1425
9 2 0 33.9235 0.3456
9 2 1 9.4487 0.2787
9 2 2 -0.8631 -0.1979
9 2 3 -10.0490 0.3942
9 2 4 2.1923 -0.1105
9 2 5 12.8478 0.4490
9 2 6 -17.9176 -0.3576
9 2 7 -3.6951 0.4474
9 2 8 -12.1679 -0.0577
9 2 9 -7.6296 0.3426
9 2 10 1.8403 -0.2528
9 2 11 -4.6035 0.1821
9 2 12 14.6011 0.0401
9 2 13 -7.6132 0.0790
9 2 14 -6.2304 0.0298
9 2 15 0.0279 -0.0351
9 2 16 0.5506 0.2456
9 2 17 9.7063 -0.0810
9 2 18 0.1352 0.1258
9 2 19 -9.1604 -0.0773
9 2 20 2.3441 0.3100
9 2 21 10.1795 -0.0904
9 2 22 1.0184 0.2219
9 2 23 -0.0666 -0.1533
9 2 24 2.1093 0.2888
9 2 25 -5.6955 -0.0992
9 2 26 -3.5193 0.1733
9 2 27 4.7147 -0.0314
9 2 28 -3.4706 0.1744
9 2 29 -5.0492 0.0006
9 2 30 0.0107 0.0954
9 2 31 5.2579 -0.0025
9 2 32 5.0206 0.0124
9 2 33 -1.2457 0.0213
9 2 34 -0.3298 -0.0111
9 2 35 0.7505 0.0436
9 2 36 -3.7006 0.0397
9 2 37 -0.3867 -0.0070
9 3 -36 0.0924 -0.0230
9 3 -35 8.1819 -0.1449
9 3 -34 2.9634 0.0581
9 3 -33 -2.1788 -0.1935
9 3 -32 -0.2591 0.1846
9 3 -31 8.3571 -0.2726
9 3 -30 -2.3934 0.1299
9 3 -29 7.6999 -0.2677
9 3 -28 1.1063 0.1444
9 3 -27 -14.6600 -0.1951
9 3 -26 -1.4933 0.1315
9 3 -25 1.1417 -0.1510
9 3 -24 -1.5731 0.0934
9 3 -23 -6.1422 -0.0177
9 3 -22 -9.3651 -0.1067
9 3 -21 4.8078 0.1548
9 3 -20 -4.0274 -0.1036
9 3 -19 10.4097 0.3356
9 3 -18 -10.5426 -0.2199
9 3 -17 -7.9242 0.4294
9 3 -16 -6.9783 -0.2503
9 3 -15 -22.9655 0.5063
9 3 -14 3.2589 -0.4565
9 3 -13 -2.0067 0.5048
9 3 -12 0.8084 -0.1668
9 3 -11 21.7672 0.4615
9 3 -10 13.5568 -0.1617
9 3 -9 -11.7114 0.2133
9 3 -8 -40.5013 0.1717
9 3 -7 -7.4015 0.0901
9 3 -6 -22.9329 0.0878
9 3 -5 -3.7872 -0.3060
9 3 -4 -12.6824 0.5965
9 3 -3 2.0651 -0.4813
9 3 -2 -8.7118 0.4847
9 3 -1 13.9707 -0.7018
9 3 0 5.3918 0.7415
9 3 1 7.0464 -0.7009
9 3 2 4.7177 0.4624
9 3 3 6.2834 -0.6817
9 3 4 21.4752 0.6269
9 3 5 -12.3955 -0.4663
9 3 6 -4.8599 0.2189
9 3 7 2.8950 -0.2480
9 3 8 10.1918 0.1124
9 3 9 11.2649 0.0169
9 3 10 -15.4096 -0.2384
9 3 11 1.9851 0.2490
9 3 12 17.1837 -0.2731
9 3 13 16.0158 0.3720
9 3 14 -6.7106 -0.5657
9 3 15 -10.0458 0.4037
9 3 16 6.2240 -0.4728
9 3 17 -4.0034 0.3689
9 3 18 -17.9518 -0.4502
9 3 19 5.9079 0.3012
9 3 20 -16.6504 -0.3175
9 3 21 -5.6861 0.1478
9 3 22 12.5479 -0.2824
9 3 23 14.0032 0.0295
9 3 24 -1.9262 -0.0826
9 3 25 3.5402 -0.0879
9 3 26 -0.9213 0.0240
9 3 27 7.6785 -0.1288
9 3 28 0.3398 0.0944
9 3 29 -0.2064 -0.1531
9 3 30 4.9479 0.0963
9 3 31 -2.9076 -0.0973
9 3 32 0.0085 0.1575
9 3 33 -0.4804 -0.0673
9 3 34 -0.7039 0.1048
9 3 35 -4.0246 0.0052
9 3 36 -2.2210 0.0399
9 4 -36 0.9519 -0.1968
9 4 -35 -0.9889 -0.0984
9 4 -34 1.7502 -0.0895
9 4 -33 -3.4561 -0.1486
9 4 -32 3.1596 -0.0569
9 4 -31 0.0916 -0.1534
9 4 -30 -2.7097 0.0986
9 4 -29 0.7401 -0.0997
9 4 -28 -0.3139 0.1632
9 4 -27 -2.0772 -0.2113
9 4 -26 -2.2032 0.2915
9 4 -25 2.8219 -0.1246
9 4 -24 -9.5609 0.2867
9 4 -23 -6.0979 -0.1689
9 4 -22 -2.3130 0.4509
9 4 -21 0.6170 0.0029
9 4 -20 -0.6736 0.3895
9 4 -19 3.3915 -0.0190
9 4 -18 -5.7978 0.3558
9 4 -17 -1.1238 0.4043
9 4 -16 -9.1355 0.0588
9 4 -15 -7.7129 0.4233
9 4 -14 4.6427 -0.0512
9 4 -13 11.8809 0.6884
9 4 -12 2.2975 -0.3968
9 4 -11 10.9699 0.3999
9 4 -10 -13.0402 -0.5455
9 4 -9 -11.0464 0.6790
9 4 -8 3.6736 -0.7794
9 4 -7 6.1720 0.2406
9 4 -6 23.6372 -0.5355
9 4 -5 -8.7530 0.3344
9 4 -4 20.2796 -0.4879
9 4 -3 23.7516 -0.2985
9 4 -2 -6.0755 -0.0754
9 4 -1 23.7412 -0.1868
9 4 0 -23.6211 -0.0818
9 4 1 -2.0272 -0.7753
9 4 2 -10.1461 0.2814
9 4 3 5.1966 -0.6052
9 4 4 -9.4898 0.2046
9 4 5 -12.3810 -0.8956
9 4 6 -0.2043 0.3894
9 4 7 -4.3176 -0.3807
9 4 8 21.8144 0.1696
9 4 9 -14.9437 -0.4874
9 4 10 -9.1754 0.2400
9 4 11 9.0594 -0.0971
9 4 12 -10.6819 -0.0747
9 4 13 6.4932 -0.1153
9 4 14 -31.2410 -0.0485
9 4 15 2.3912 0.1976
9 4 16 1.6305 -0.1978
9 4 17 -5.9027 0.0697
9 4 18 -1.5521 -0.1464
9 4 19 -19.1499 0.1984
9 4 20 -8.3549 -0.2072
9 4 21 11.5937 0.1035
9 4 22 7.1736 -0.1404
9 4 23 -11.6412 0.1827
9 4 24 -2.6775 -0.1277
9 4 25 1.3811 0.0795
9 4 26 -4.0788 -0.0662
9 4 27 5.3313 0.0846
9 4 28 -3.4341 -0.0847
9 4 29 -1.9108 0.0351
9 4 30 4.3721 -0.0249
9 4 31 0.4824 0.0165
9 4 32 1.3244 0.0046
9 4 33 -3.5287 0.0101
9 4 34 3.4046 -0.0500
9 4 35 -2.2200 -0.0142
9 4 36 -1.8071 -0.0077
9 5 -35 0.4603 0.0467
9 5 -34 -0.3036 0.0982
9 5 -33 3.0252 0.0977
9 5 -32 0.6068 0.0481
9 5 -31 2.9471 0.0279
9 5 -30 2.8948 0.0362
9 5 -29 -2.6714 -0.0260
9 5 -28 -1.4743 -0.0254
9 5 -27 -1.7614 -0.0155
9 5 -26 -0.5685 0.0453
9 5 -25 -2.5737 -0.1146
9 5 -24 -2.9786 0.0281
9 5 -23 12.6182 -0.1086
9 5 -22 1.3303 0.0817
9 5 -21 0.1249 -0.1757
9 5 -20 -1.8325 -0.0408
9 5 -19 -7.2679 -0.1214
9 5 -18 0.5385 -0.0225
9 5 -17 6.3791 -0.2127
9 5 -16 5.0918 -0.2198
9 5 -15 5.7169 -0.0941
9 5 -14 6.7887 -0.1874
9 5 -13 -0.7412 -0.0764
9 5 -12 8.1289 -0.4034
9 5 -11 -3.9338 0.1231
9 5 -10 9.5143 -0.1519
9 5 -9 -4.3145 0.1128
9 5 -8 15.6234 -0.3564
9 5 -7 -6.8037 0.3095
9 5 -6 -4.2376 -0.0859
9 5 -5 1.5185 0.2295
9 5 -4 14.2583 -0.2945
9 5 -3 15.8030 0.3521
9 5 -2 8.4962 0.1262
9 5 -1 -22.6490 0.1632
9 5 0 4.3751 -0.1002
9 5 1 4.1724 0.2057
9 5 2 -12.7830 0.2337
9 5 3 16.3480 -0.0460
9 5 4 -12.7203 0.0269
9 5 5 20.0747 0.0097
9 5 6 -33.6281 0.3612
9 5 7 5.1607 -0.2638
9 5 8 -11.3994 0.0233
9 5 9 -2.9292 -0.0648
9 5 10 0.5423 0.0818
9 5 11 2.8826 -0.1717
9 5 12 2.1776 -0.2019
9 5 13 -26.3251 0.0409
9 5 14 -3.8151 -0.1694
9 5 15 -2.3572 -0.0290
9 5 16 -11.0902 -0.4250
9 5 17 8.3219 0.1301
9 5 18 6.1688 -0.3414
9 5 19 -11.5773 0.0377
9 5 20 1.9623 -0.4417
9 5 21 13.6205 0.1145
9 5 22 6.6945 -0.2602
9 5 23 0.3354 0.0554
9 5 24 2.0031 -0.2696
9 5 25 -3.9975 0.0971
9 5 26 -2.4037 -0.1003
9 5 27 -4.8219 0.0179
9 5 28 -7.5897 -0.0391
9 5 29 6.5766 0.0059
9 5 30 0.8689 0.0365
9 5 31 -1.1253 -0.0400
9 5 32 -0.7930 0.0532
9 5 33 -0.6416 -0.0334
9 5 34 0.4672 0.1892
9 5 35 -4.8364 -0.1159
9 6 -33 3.2513 -0.0816
9 6 -32 0.5361 -0.0865
9 6 -31 2.4984 -0.0878
9 6 -30 2.0014 -0.0782
9 6 -29 -7.5582 -0.0641
9 6 -28 2.3893 0.0185
9 6 -27 0.3033 0.0398
9 6 -26 6.1821 -0.0079
9 6 -25 -12.5493 0.1164
9 6 -24 0.4156 0.0701
9 6 -23 10.1716 0.2080
9 6 -22 4.5181 0.0429
9 6 -21 -1.4624 0.2521
9 6 -20 -4.3742 0.1401
9 6 -19 10.2802 0.3846
9 6 -18 1.6003 0.0592
9 6 -17 3.8799 0.3008
9 6 -16 8.9978 0.0992
9 6 -15 4.4293 0.2497
9 6 -14 7.1833 0.0323
9 6 -13 4.3501 0.0477
9 6 -12 -1.3681 0.1033
9 6 -11 -6.5282 0.0241
9 6 -10 -5.2515 -0.0390
9 6 -9 6.4376 -0.3288
9 6 -8 0.8955 0.0611
9 6 -7 -0.3195 -0.3112
9 6 -6 -9.7316 -0.1472
9 6 -5 0.0101 -0.5600
9 6 -4 -14.6031 -0.0324
9 6 -3 1.8282 -0.3938
9 6 -2 -1.6094 -0.2898
9 6 -1 -15.2499 -0.5732
9 6 0 -4.5511 -0.1451
9 6 1 3.8861 -0.2392
9 6 2 -18.1173 -0.4297
9 6 3 -6.6285 -0.1381
9 6 4 -27.6745 -0.3057
9 6 5 0.6472 0.1995
9 6 6 -4.0852 -0.5624
9 6 7 -5.1863 0.2206
9 6 8 -23.2103 -0.4100
9 6 9 -2.9881 0.4197
9 6 10 -3.3788 -0.4893
9 6 11 0.9482 0.4458
9 6 12 1.1463 -0.2947
9 6 13 -3.5782 0.4516
9 6 14 7.2836 -0.3068
9 6 15 -6.1914 0.3318
9 6 16 0.1286 -0.1319
9 6 17 1.2059 0.2526
9 6 18 3.3262 -0.1596
9 6 19 -6.3749 0.1145
9 6 20 0.5956 -0.0037
9 6 21 -7.7842 -0.0077
9 6 22 -1.6528 -0.0418
9 6 23 -4.0851 -0.0922
9 6 24 3.0518 0.0383
9 6 25 -0.6131 -0.1242
9 6 26 1.0778 -0.0026
9 6 27 -3.9656 -0.0932
9 6 28 3.8480 0.0464
9 6 29 4.1379 -0.0593
9 6 30 1.3145 -0.0059
9 6 31 2.6075 -0.0206
9 6 32 -2.9023 0.0007
9 6 33 -0.5747 0.0314
9 7 -32 4.6381 0.0312
9 7 -31 3.6521 -0.2704
9 7 -30 0.3928 0.0497
9 7 -29 -4.0932 -0.3430
9 7 -28 -4.8442 0.1531
9 7 -27 2.2702 -0.2786
9 7 -26 -0.9755 0.1285
9 7 -25 -0.5430 -0.2468
9 7 -24 5.1821 0.2228
9 7 -23 5.6260 -0.0667
9 7 -22 4.8744 0.1954
9 7 -21 -0.1976 0.1296
9 7 -20 -7.8768 0.3107
9 7 -19 2.6887 0.4629
9 7 -18 -2.1257 0.0878
9 7 -17 -1.5705 0.6833
9 7 -16 0.2689 0.2448
9 7 -15 -1.9587 1.0024
9 7 -14 5.4520 -0.1418
9 7 -13 -4.8715 0.9693
9 7 -12 -7.0289 -0.1213
9 7 -11 -4.5359 1.0227
9 7 -10 -2.0834 -0.6658
9 7 -9 -6.7226 0.7059
9 7 -8 -8.9960 -0.4986
9 7 -7 9.8230 0.5014
9 7 -6 0.7593 -0.9905
9 7 -5 -1.6106 -0.0991
9 7 -4 10.4628 -0.6974
9 7 -3 3.3611 -0.4629
9 7 -2 -5.3050 -1.0216
9 7 -1 -1.2123 -1.0637
9 7 0 8.5146 -0.4507
9 7 1 -8.3923 -1.1820
9 7 2 2.1158 -0.6459
9 7 3 -3.5893 -1.4561
9 7 4 5.1282 -0.1009
9 7 5 -9.6565 -1.1765
9 7 6 1.1522 -0.1375
9 7 7 -9.5199 -0.9642
9 7 8 -9.8926 0.4659
9 7 9 7.2161 -0.3383
9 7 10 -6.7604 0.2297
9 7 11 -2.3669 -0.0329
9 7 12 -10.3853 0.5097
9 7 13 12.6250 0.4386
9 7 14 1.3957 0.3111
9 7 15 -3.2757 0.5996
9 7 16 3.6099 0.4264
9 7 17 5.6977 0.7568
9 7 18 4.7265 0.0840
9 7 19 -5.2400 0.6241
9 7 20 0.9210 0.0608
9 7 21 -0.8543 0.5490
9 7 22 -6.6501 -0.0991
9 7 23 -2.2952 0.3259
9 7 24 0.1664 -0.0964
9 7 25 -4.3617 0.1665
9 7 26 -3.0334 -0.2219
9 7 27 -0.7984 -0.0414
9 7 28 1.5108 -0.1376
9 7 29 -1.0498 -0.1160
9 7 30 2.8097 -0.1004
9 7 31 0.6676 -0.2469
9 7 32 -1.9538 -0.1192
9 8 -31 2.0704 -0.2191
9 8 -30 2.6626 0.0179
9 8 -29 -2.2689 -0.1845
9 8 -28 1.7337 -0.0338
9 8 -27 0.8339 -0.3430
9 8 -26 -0.2350 0.0491
9 8 -25 1.7902 -0.2560
9 8 -24 5.9319 0.0633
9 8 -23 -6.0456 -0.3486
9 8 -22 -0.1599 0.1576
9 8 -21 -7.5800 -0.0145
9 8 -20 5.5780 0.0913
9 8 -19 -1.6183 0.0803
9 8 -18 -1.8498 0.1339
9 8 -17 -6.6713 0.3940
9 8 -16 -8.8085 0.0085
9 8 -15 -3.3334 0.3568
9 8 -14 -10.1590 -0.0106
9 8 -13 -5.2156 1.0197
9 8 -12 -1.7455 -0.2156
9 8 -11 -8.4638 0.9843
9 8 -10 2.0367 -0.2480
9 8 -9 11.8108 1.2404
9 8 -8 -10.9517 -0.4851
9 8 -7 5.1751 0.7510
9 8 -6 -3.9292 -0.3883
9 8 -5 4.4755 1.0223
9 8 -4 11.5807 -0.5299
9 8 -3 -6.2279 0.1303
9 8 -2 11.6968 -0.3532
9 8 -1 4.6522 -0.1006
9 8 0 -2.8139 -0.4808
9 8 1 10.8802 -0.9435
9 8 2 8.1182 -0.1958
9 8 3 0.6970 -0.7083
9 8 4 -7.0575 -0.2127
9 8 5 16.5312 -1.3796
9 8 6 -4.5834 -0.0132
9 8 7 -4.0670 -1.0411
9 8 8 5.9251 -0.1500
9 8 9 -1.1049 -1.0805
9 8 10 11.4808 0.0610
9 8 11 3.3745 -0.4051
9 8 12 14.8278 -0.0761
9 8 13 -6.6541 -0.4335
9 8 14 -5.5470 -0.0052
9 8 15 3.3177 0.1189
9 8 16 -4.9054 -0.1453
9 8 17 -7.0914 0.2475
9 8 18 -5.9090 -0.0400
9 8 19 4.3954 0.4730
9 8 20 -14.2882 -0.1327
9 8 21 -1.6188 0.3067
9 8 22 4.1781 -0.0768
9 8 23 2.0281 0.4092
9 8 24 -1.3055 -0.1042
9 8 25 -0.1946 0.2751
9 8 26 5.6623 -0.0461
9 8 27 2.6515 0.1900
9 8 28 -1.2253 -0.0914
9 8 29 1.3801 0.0605
9 8 30 1.9667 0.0187
9 8 31 -2.0989 0.0244
9 9 -28 0.4238 -0.1943
9 9 -26 -1.9201 -0.0816
9 9 -24 -0.2265 -0.2436
9 9 -22 -0.4819 -0.0452
9 9 -20 -4.9463 -0.1926
9 9 -18 -6.6353 0.1176
9 9 -16 -5.9209 -0.0577
9 9 -14 -1.2147 0.4609
9 9 -12 6.4326 0.0867
9 9 -10 -6.3485 0.4716
9 9 -8 -7.7382 -0.1401
9 9 -6 0.3573 0.3403
9 9 -4 7.0733 -0.4591
9 9 -2 13.9879 0.0058
9 9 0 0.5520 -0.6797
9 9 2 14.2791 -0.0423
9 9 4 -14.9313 -0.7075
9 9 6 8.0929 -0.0581
9 9 8 2.6498 -0.4777
9 9 10 11.8362 0.0527
9 9 12 5.2002 -0.3076
9 9 14 8.3861 0.2017
9 9 16 4.6319 -0.0022
9 9 18 -0.0879 0.2110
9 9 20 -6.9338 -0.0207
9 9 22 -3.0269 0.1441
9 9 24 -5.1968 -0.0170
9 9 26 2.7761 -0.0271
9 9 28 -3.9456 -0.0959
10 0 0 -4.9658 1.1408
10 0 1 22.2762 0.0149
10 0 2 25.4043 0.5687
10 0 3 16.0880 0.1003
10 0 4 -30.0639 0.7459
10 0 5 14.3263 -0.0104
10 0 6 -14.2269 0.1991
10 0 7 -39.8646 -0.0671
10 0 8 -9.6266 0.2957
10 0 9 42.7901 -0.0815
10 0 10 4.4503 -0.1500
10 0 11 -15.2475 -0.1314
10 0 12 -9.9457 0.0005
10 0 13 1.7472 -0.1061
10 0 14 6.9608 -0.2410
10 0 15 -7.1303 -0.0427
10 0 16 -7.9215 0.0160
10 0 17 -22.1887 0.0285
10 0 18 -5.7797 -0.0569
10 0 19 6.0721 0.0453
10 0 20 2.6813 0.1130
10 0 21 -18.7805 0.0439
10 0 22 3.1739 0.0658
10 0 23 6.0140 0.0625
10 0 24 4.5214 0.1111
10 0 25 -6.0302 0.0585
10 0 26 -2.9425 0.1339
10 0 27 7.1523 -0.0246
10 0 28 6.9942 0.1551
10 0 29 -4.3287 -0.0816
10 0 30 -1.9519 0.1348
10 0 31 -5.5484 -0.0691
10 0 32 -0.2340 0.0841
10 0 33 -0.6925 -0.0871
10 0 34 0.7720 0.0772
10 0 35 -7.0467 -0.0663
10 0 36 1.2008 -0.0053
10 0 37 -0.3307 -0.0832
10 1 -37 4.2667 -0.0216
10 1 -36 1.4923 -0.0691
10 1 -35 -1.9018 -0.0404
10 1 -34 -1.6606 -0.1116
10 1 -33 3.2130 0.0288
10 1 -32 6.6199 -0.1349
10 1 -31 -4.0771 0.0327
10 1 -30 -7.7476 -0.0985
10 1 -29 -2.0156 0.0956
10 1 -28 3.0703 -0.0020
10 1 -27 -5.6216 0.0900
10 1 -26 -2.0519 0.1199
10 1 -25 1.9828 0.1316
10 1 -24 -10.1951 0.1994
10 1 -23 -4.0394 0.0710
10 1 -22 14.8819 0.3203
10 1 -21 1.3162 0.0546
10 1 -20 -0.7533 0.3524
10 1 -19 -7.3522 -0.0679
10 1 -18 19.0979 0.4331
10 1 -17 -9.4501 -0.0067
10 1 -16 17.4154 0.3428
10 1 -15 11.6463 -0.0014
10 1 -14 2.2133 0.3820
10 1 -13 6.9284 0.0643
10 1 -12 -12.4796 0.2116
10 1 -11 -7.0636 -0.0282
10 1 -10 0.7583 0.1594
10 1 -9 -26.1573 0.1672
10 1 -8 22.7683 -0.0575
10 1 -7 19.1641 0.1379
10 1 -6 -8.6596 0.0281
10 1 -5 -6.0219 0.3270
10 1 -4 9.8278 -0.1435
10 1 -3 20.1386 0.1583
10 1 -2 28.2088 0.1128
10 1 -1 16.0108 0.3005
10 1 0 17.1085 0.0293
10 1 1 -0.2618 0.0350
10 1 2 8.1178 0.2751
10 1 3 9.6169 0.0507
10 1 4 -36.2537 0.2199
10 1 5 -15.5235 -0.2553
10 1 6 -25.7844 0.3800
10 1 7 -26.2303 -0.1414
10 1 8 -5.6335 0.2563
10 1 9 15.4795 -0.4310
10 1 10 -27.6321 0.3559
10 1 11 1.0548 -0.2821
10 1 12 -11.7690 0.2418
10 1 13 16.5241 -0.4061
10 1 14 -20.1433 0.3252
10 1 15 1.9562 -0.2156
10 1 16 -13.2597 0.1638
10 1 17 -4.8989 -0.2611
10 1 18 -9.2639 0.1674
10 1 19 -0.5197 -0.1332
10 1 20 13.3712 0.0303
10 1 21 1.4871 -0.1061
10 1 22 -4.6540 0.0560
10 1 23 -2.1646 0.0622
10 1 24 1.1204 -0.0299
10 1 25 3.7577 0.0495
10 1 26 2.4330 -0.0488
10 1 27 -5.4342 0.1166
10 1 28 -0.0656 -0.0217
10 1 29 -1.0909 0.1186
10 1 30 -0.8084 -0.0178
10 1 31 -2.6397 0.1297
10 1 32 0.3576 0.0298
10 1 33 -2.9771 0.1237
10 1 34 8.3277 0.0216
10 1 35 -1.2747 0.0454
10 1 36 1.0778 0.0173
10 1 37 -0.2678 0.0149
10 2 -36 5.0081 -0.0004
10 2 -35 -0.5736 0.1939
10 2 -34 -3.9628 0.0010
10 2 -33 2.2677 0.0965
10 2 -32 -1.3995 -0.0437
10 2 -31 -2.6358 0.0542
10 2 -30 -1.5949 0.0019
10 2 -29 1.1545 0.1105
10 2 -28 -4.7427 0.0177
10 2 -27 -5.2324 0.1606
10 2 -26 4.5183 0.1076
10 2 -25 -2.8888 0.1734
10 2 -24 -0.8182 0.0799
10 2 -23 7.7212 0.1356
10 2 -22 5.2886 0.1951
10 2 -21 -6.0948 0.1849
10 2 -20 5.3791 0.1372
10 2 -19 -3.4285 0.0728
10 2 -18 4.0879 0.2099
10 2 -17 -10.5320 0.0401
10 2 -16 1.0499 0.0234
10 2 -15 -6.0963 -0.1220
10 2 -14 -13.0446 0.0507
10 2 -13 5.8633 -0.0978
10 2 -12 4.2586 -0.1586
10 2 -11 -8.9222 -0.2156
10 2 -10 5.4459 -0.0966
10 2 -9 -5.8841 -0.1665
10 2 -8 8.9020 -0.3878
10 2 -7 -6.0809 -0.2347
10 2 -6 -11.8562 -0.2452
10 2 -5 19.7807 -0.1593
10 2 -4 -3.9415 -0.4098
10 2 -3 -3.4582 -0.1854
10 2 -2 -8.1019 -0.0936
10 2 -1 6.0659 -0.1482
10 2 0 -5.3894 -0.0911
10 2 1 -18.6827 -0.1004
10 2 2 30.3966 0.3687
10 2 3 -20.7260 -0.0191
10 2 4 30.6563 0.3779
10 2 5 -11.7290 0.0127
10 2 6 2.8681 0.7060
10 2 7 -11.9831 -0.0194
10 2 8 3.2492 0.5971
10 2 9 13.9474 0.1336
10 2 10 -4.6264 0.6932
10 2 11 -2.2015 0.2361
10 2 12 -14.1554 0.4540
10 2 13 -7.2173 0.3054
10 2 14 -12.7860 0.3491
10 2 15 -1.8783 0.3003
10 2 16 -12.1493 0.0290
10 2 17 13.6120 0.3032
10 2 18 -7.3624 -0.0818
10 2 19 16.0114 0.1720
10 2 20 14.4173 -0.2514
10 2 21 16.1045 0.0413
10 2 22 3.7764 -0.2561
10 2 23 12.4385 -0.0339
10 2 24 -15.2018 -0.3335
10 2 25 8.5918 -0.1223
10 2 26 -5.3216 -0.2774
10 2 27 1.8290 -0.1805
10 2 28 -0.8170 -0.2282
10 2 29 2.7840 -0.1796
10 2 30 -1.7170 -0.1650
10 2 31 1.8065 -0.1155
10 2 32 3.9577 -0.1306
10 2 33 -0.5641 -0.1090
10 2 34 0.5004 -0.0374
10 2 35 -2.9237 -0.0500
10 2 36 -1.1359 -0.1213
10 3 -35 0.0132 0.0353
10 3 -34 2.1760 -0.0523
10 3 -33 1.3640 0.0515
10 3 -32 -3.3727 -0.0442
10 3 -31 0.5861 0.1137
10 3 -30 0.1103 0.0600
10 3 -29 -4.9401 0.0305
10 3 -28 4.2697 0.0765
10 3 -27 3.1904 0.1079
10 3 -26 1.4667 0.1450
10 3 -25 -2.3436 0.0424
10 3 -24 4.7418 0.1658
10 3 -23 1.8969 0.1018
10 3 -22 0.6686 0.2653
10 3 -21 -5.1047 -0.0250
10 3 -20 -0.5492 0.1994
10 3 -19 12.2498 0.0964
10 3 -18 -6.5953 0.1501
10 3 -17 -4.8209 -0.1063
10 3 -16 -2.3808 -0.0012
10 3 -15 -15.8826 0.0104
10 3 -14 0.2034 -0.0818
10 3 -13 -0.2077 -0.2516
10 3 -12 5.5905 -0.3582
10 3 -11 2.0439 -0.0647
10 3 -10 -13.5802 -0.4106
10 3 -9 20.5017 -0.3289
10 3 -8 -3.1041 -0.4417
10 3 -7 -16.0893 -0.0804
10 3 -6 8.3247 -0.2558
10 3 -5 4.2664 -0.3285
10 3 -4 -6.7738 -0.1094
10 3 -3 -7.0923 -0.0692
10 3 -2 -38.3570 0.0926
10 3 -1 7.7243 -0.3572
10 3 0 -14.1412 0.3500
10 3 1 -2.4506 -0.0445
10 3 2 -4.9229 0.5072
10 3 3 -18.4326 -0.1985
10 3 4 15.2311 0.6380
10 3 5 -13.4462 0.1092
10 3 6 28.6449 0.5874
10 3 7 -21.3461 0.0100
10 3 8 1.4169 0.5861
10 3 9 -20.5065 0.2255
10 3 10 13.8769 0.4483
10 3 11 -11.8931 0.0999
10 3 12 -1.2929 0.2899
10 3 13 -8.0156 0.2622
10 3 14 4.0098 0.0952
10 3 15 17.0333 0.1297
10 3 16 -8.5291 -0.1013
10 3 17 6.4229 0.2270
10 3 18 3.4390 -0.2667
10 3 19 7.5695 0.0897
10 3 20 -6.0003 -0.3799
10 3 21 -11.4601 0.1133
10 3 22 -4.7406 -0.3930
10 3 23 0.4575 -0.0440
10 3 24 2.9845 -0.3729
10 3 25 9.7458 -0.0294
10 3 26 -6.3895 -0.3158
10 3 27 9.5821 -0.1085
10 3 28 -2.3147 -0.2354
10 3 29 4.5297 -0.0724
10 3 30 4.2837 -0.1119
10 3 31 -1.7136 -0.0859
10 3 32 -2.2595 -0.0683
10 3 33 -0.5295 -0.0086
10 3 34 3.7679 -0.0196
10 3 35 -3.1252 0.0086
10 4 -34 -0.3090 0.1042
10 4 -33 -1.5990 0.0752
10 4 -32 4.8552 0.1207
10 4 -31 -0.8992 0.0992
10 4 -30 0.5938 0.0593
10 4 -29 0.8866 0.0006
10 4 -28 -0.8586 0.1732
10 4 -27 5.0990 -0.0465
10 4 -26 -0.5048 0.1130
10 4 -25 4.1983 -0.1375
10 4 -24 3.4895 0.2647
10 4 -23 -4.9815 -0.1427
10 4 -22 -8.1162 0.1483
10 4 -21 1.2615 -0.2091
10 4 -20 -2.1645 0.2361
10 4 -19 -13.1310 -0.1256
10 4 -18 1.7760 0.0042
10 4 -17 0.3935 -0.1045
10 4 -16 -0.0560 0.1608
10 4 -15 4.8710 -0.0040
10 4 -14 -1.9841 -0.1064
10 4 -13 -3.3286 0.0368
10 4 -12 -6.5493 0.0282
10 4 -11 8.1837 0.1742
10 4 -10 0.7321 -0.3640
10 4 -9 -6.7832 0.1971
10 4 -8 5.0799 -0.0938
10 4 -7 -17.1973 0.2289
10 4 -6 20.8804 -0.5040
10 4 -5 -4.2788 0.2626
10 4 -4 4.0806 -0.2141
10 4 -3 17.6516 0.1924
10 4 -2 -11.6095 -0.4902
10 4 -1 44.0901 0.1809
10 4 0 -6.3793 -0.0237
10 4 1 -2.8040 0.0235
10 4 2 -7.1669 -0.2717
10 4 3 8.0370 -0.0801
10 4 4 11.2956 0.0569
10 4 5 -15.1008 -0.3015
10 4 6 -11.0111 -0.1224
10 4 7 -12.6036 -0.3666
10 4 8 -10.1039 0.2366
10 4 9 -8.8388 -0.3879
10 4 10 5.2265 0.0020
10 4 11 3.8530 -0.3396
10 4 12 0.0147 0.2600
10 4 13 2.6234 -0.2798
10 4 14 7.5846 0.0769
10 4 15 0.3273 -0.1519
10 4 16 3.8530 0.2175
10 4 17 -8.0804 -0.0417
10 4 18 6.9556 -0.0544
10 4 19 -13.7963 0.0659
10 4 20 -4.7297 0.0116
10 4 21 0.8977 0.1362
10 4 22 1.3745 -0.1314
10 4 23 -2.8827 0.1620
10 4 24 5.9675 -0.1021
10 4 25 -3.6917 0.1657
10 4 26 -1.3190 -0.1622
10 4 27 2.8209 0.1312
10 4 28 -6.1082 -0.0528
10 4 29 -1.2974 0.0899
10 4 30 -2.6427 -0.0237
10 4 31 -3.3670 0.0314
10 4 32 0.7359 -0.0026
10 4 33 2.5951 -0.0181
10 4 34 1.8563 0.0016
10 5 -33 2.6804 0.0102
10 5 -32 7.1667 -0.1217
10 5 -31 -0.1927 -0.0316
10 5 -30 4.1349 -0.1523
10 5 -29 0.9251 -0.0567
10 5 -28 4.0490 -0.1467
10 5 -27 1.3769 -0.1369
10 5 -26 -2.8413 -0.0915
10 5 -25 0.1668 -0.1752
10 5 -24 -2.5176 -0.0362
10 5 -23 -4.4425 -0.2617
10 5 -22 -0.8411 0.0376
10 5 -21 0.6356 -0.1858
10 5 -20 8.5236 0.0792
10 5 -19 -3.5582 -0.2426
10 5 -18 -0.3608 0.1913
10 5 -17 1.2736 -0.1492
10 5 -16 11.8304 0.2189
10 5 -15 6.4389 -0.1597
10 5 -14 -9.0778 0.3032
10 5 -13 -8.6842 0.1002
10 5 -12 3.6266 0.2683
10 5 -11 7.8849 0.1464
10 5 -10 15.7048 0.2758
10 5 -9 -10.1191 0.4726
10 5 -8 -0.0092 0.1037
10 5 -7 -6.9750 0.4834
10 5 -6 11.9162 0.0866
10 5 -5 3.5704 0.7575
10 5 -4 7.7818 -0.1703
10 5 -3 -11.5555 0.6181
10 5 -2 -1.1773 -0.2340
10 5 -1 7.8833 0.6173
10 5 0 -19.9810 -0.4817
10 5 1 10.4659 0.3275
10 5 2 -33.0006 -0.3879
10 5 3 7.5227 0.2587
10 5 4 -16.1389 -0.5226
10 5 5 10.3498 -0.1359
10 5 6 -14.4237 -0.4141
10 5 7 0.1762 -0.2002
10 5 8 -12.4987 -0.4471
10 5 9 6.3991 -0.4175
10 5 10 -8.3377 -0.1894
10 5 11 -1.4438 -0.2598
10 5 12 8.5828 -0.2102
10 5 13 5.6596 -0.3628
10 5 14 -9.8638 -0.0915
10 5 15 -9.7357 -0.1833
10 5 16 -4.4132 -0.1024
10 5 17 -9.8587 -0.2243
10 5 18 -0.9326 0.0268
10 5 19 1.2153 -0.0714
10 5 20 2.4947 -0.0005
10 5 21 -2.9558 -0.1216
10 5 22 13.3284 0.0223
10 5 23 4.4035 -0.0320
10 5 24 8.8813 0.0443
10 5 25 -6.2624 -0.0357
10 5 26 4.0161 0.0700
10 5 27 2.8297 0.0286
10 5 28 -0.2868 0.0448
10 5 29 -2.2575 0.0211
10 5 30 1.3915 0.0283
10 5 31 1.4629 0.1281
10 5 32 -1.3977 0.0774
10 5 33 2.2238 0.0825
10 6 -32 -0.3926 -0.1189
10 6 -31 -1.1002 -0.0071
10 6 -30 4.6332 -0.0791
10 6 -29 -4.5308 -0.0070
10 6 -28 4.5679 -0.1208
10 6 -27 -2.9509 -0.0376
10 6 -26 1.7783 -0.0130
10 6 -25 2.6546 0.0017
10 6 -24 -5.9739 -0.0467
10 6 -23 6.0654 0.0085
10 6 -22 -2.3150 0.1031
10 6 -21 12.1895 0.0547
10 6 -20 -5.8138 0.0766
10 6 -19 9.5056 -0.0344
10 6 -18 -2.9617 0.2752
10 6 -17 1.6139 0.0757
10 6 -16 7.0462 0.2349
10 6 -15 -2.6584 0.0604
10 6 -14 8.1519 0.3711
10 6 -13 -4.3492 0.1998
10 6 -12 5.6830 0.1192
10 6 -11 6.1253 0.0762
10 6 -10 -5.6561 0.1491
10 6 -9 -0.8093 0.2363
10 6 -8 -1.2338 -0.3068
10 6 -7 13.4340 0.1382
10 6 -6 10.9091 -0.2985
10 6 -5 -15.0937 0.2704
10 6 -4 7.0273 -0.7061
10 6 -3 1.8568 0.1154
10 6 -2 12.4751 -0.5036
10 6 -1 -11.6950 0.2327
10 6 0 -18.8501 -0.8320
10 6 1 -16.6215 0.1134
10 6 2 -5.8256 -0.5021
10 6 3 -5.6488 0.0653
10 6 4 -23.6192 -0.6054
10 6 5 -4.1022 -0.0957
10 6 6 -9.4894 -0.1073
10 6 7 13.3468 -0.1039
10 6 8 3.0200 -0.0769
10 6 9 2.1935 -0.1743
10 6 10 -3.2328 0.2578
10 6 11 -5.7770 -0.2076
10 6 12 -10.3534 0.2221
10 6 13 2.9736 -0.1857
10 6 14 -9.5468 0.4072
10 6 15 -11.0881 -0.1899
10 6 16 -1.2440 0.2161
10 6 17 9.7979 -0.1401
10 6 18 -8.6148 0.2172
10 6 19 4.3713 -0.0794
10 6 20 4.4081 0.0344
10 6 21 2.3202 -0.0289
10 6 22 1.8127 0.0212
10 6 23 -7.0732 -0.0051
10 6 24 -1.9574 -0.1200
10 6 25 0.4056 0.0356
10 6 26 2.1748 -0.0939
10 6 27 -2.6657 0.0809
10 6 28 -0.2225 -0.1575
10 6 29 2.7660 0.1153
10 6 30 1.5878 -0.1600
10 6 31 0.1959 0.1835
10 6 32 2.8188 -0.1902
10 7 -30 -2.8955 0.0684
10 7 -29 -0.9163 -0.0872
10 7 -28 1.4701 -0.1315
10 7 -27 -6.3390 -0.1089
10 7 -26 0.4081 -0.2043
10 7 -25 6.2986 -0.2182
10 7 -24 1.7068 -0.2490
10 7 -23 -1.7426 -0.1564
10 7 -22 0.6546 -0.2262
10 7 -21 1.1139 -0.2689
10 7 -20 -7.5033 -0.2373
10 7 -19 8.8117 -0.0939
10 7 -18 -4.5812 -0.1156
10 7 -17 -8.9136 -0.1022
10 7 -16 -0.3648 -0.1528
10 7 -15 -11.3208 0.1962
10 7 -14 -7.5322 0.0029
10 7 -13 -0.9289 0.1865
10 7 -12 -3.0936 -0.0266
10 7 -11 -0.5275 0.5200
10 7 -10 1.2577 0.0427
10 7 -9 4.2257 0.4197
10 7 -8 9.0863 0.0032
10 7 -7 3.5250 0.6590
10 7 -6 8.7350 0.0395
10 7 -5 -8.0632 0.3143
10 7 -4 3.1694 0.0132
10 7 -3 -1.5086 0.4115
10 7 -2 -0.5965 0.0310
10 7 -1 -20.2025 -0.0058
10 7 0 -6.8186 0.1239
10 7 1 -3.9373 -0.0288
10 7 2 13.0474 0.0563
10 7 3 -2.9845 -0.4200
10 7 4 16.8524 0.1045
10 7 5 6.5716 -0.3309
10 7 6 9.1874 0.0553
10 7 7 21.5891 -0.5397
10 7 8 -5.4553 0.0621
10 7 9 -0.6690 -0.3865
10 7 10 -8.2271 0.0031
10 7 11 2.4292 -0.4179
10 7 12 0.9890 -0.0364
10 7 13 -20.7560 -0.1969
10 7 14 -6.4068 -0.0795
10 7 15 -2.9919 -0.1737
10 7 16 4.6820 -0.0927
10 7 17 4.7826 -0.0013
10 7 18 3.0583 -0.1362
10 7 19 6.2195 0.0504
10 7 20 -2.8839 -0.1522
10 7 21 8.1996 0.1281
10 7 22 -7.5035 -0.1388
10 7 23 -0.1357 0.0613
10 7 24 2.5669 -0.1093
10 7 25 6.3519 0.0099
10 7 26 -4.2992 -0.0176
10 7 27 -4.0217 0.0106
10 7 28 -1.6784 -0.0008
10 7 29 -2.1034 0.0079
10 7 30 1.1680 -0.0024
10 8 -29 -2.5733 -0.0329
10 8 -28 0.1683 0.0545
10 8 -27 1.1358 0.0098
10 8 -26 1.2226 -0.0348
10 8 -25 -2.5322 -0.0730
10 8 -24 -1.5954 0.0122
10 8 -23 -4.2810 -0.1123
10 8 -22 5.6216 -0.1420
10 8 -21 -11.0294 -0.1886
10 8 -20 -4.0190 0.0714
10 8 -19 1.4750 -0.2241
10 8 -18 -9.3325 -0.1058
10 8 -17 3.9702 -0.2613
10 8 -16 -12.0611 0.0628
10 8 -15 1.1192 -0.1747
10 8 -14 -8.4527 -0.0730
10 8 -13 5.4966 -0.1713
10 8 -12 1.3456 0.3277
10 8 -11 -8.6024 0.0966
10 8 -10 -10.7703 0.1264
10 8 -9 8.3146 0.2215
10 8 -8 5.1328 0.4837
10 8 -7 2.2748 0.4944
10 8 -6 -1.8777 0.1338
10 8 -5 3.2385 0.5905
10 8 -4 -1.9585 0.4565
10 8 -3 -6.4036 0.8220
10 8 -2 -11.3468 -0.0932
10 8 -1 4.6522 0.7479
10 8 0 -9.9995 0.0266
10 8 1 13.1268 0.6841
10 8 2 14.2531 -0.4931
10 8 3 0.8773 0.3331
10 8 4 12.4024 -0.3327
10 8 5 -1.0394 0.1178
10 8 6 28.9799 -0.7666
10 8 7 -8.4931 -0.3066
10 8 8 -0.5159 -0.5028
10 8 9 -2.8257 -0.4679
10 8 10 -2.3543 -0.6967
10 8 11 0.4563 -0.6739
10 8 12 2.9782 -0.3284
10 8 13 -2.8843 -0.6205
10 8 14 3.6439 -0.4272
10 8 15 6.3038 -0.6324
10 8 16 5.8761 -0.0519
10 8 17 1.0924 -0.4294
10 8 18 -0.7382 -0.0381
10 8 19 -6.3613 -0.2946
10 8 20 0.8756 0.2228
10 8 21 -6.8765 -0.0958
10 8 22 -8.1905 0.1766
10 8 23 0.2518 -0.0384
10 8 24 -1.8586 0.3042
10 8 25 3.2001 0.1906
10 8 26 1.5494 0.1789
10 8 27 0.7250 0.1796
10 8 28 -5.2317 0.2636
10 8 29 0.4002 0.2147
10 9 -27 2.8559 0.0821
10 9 -26 -1.3398 0.0557
10 9 -25 -1.8223 0.0594
10 9 -24 -0.8202 0.1090
10 9 -23 4.0817 -0.0457
10 9 -22 -1.6611 0.0504
10 9 -21 -1.5635 -0.2277
10 9 -20 3.6808 -0.0235
10 9 -19 -1.5507 -0.5225
10 9 -18 0.5313 -0.0341
10 9 -17 0.8017 -0.4961
10 9 -16 2.9746 0.0046
10 9 -15 1.4937 -0.5654
10 9 -14 8.4550 -0.0780
10 9 -13 2.3774 -0.4920
10 9 -12 -6.0589 -0.0890
10 9 -11 0.2364 -0.5156
10 9 -10 -0.1276 -0.0542
10 9 -9 -0.5694 -0.0139
10 9 -8 -10.4123 -0.0720
10 9 -7 4.3960 0.1123
10 9 -6 0.5826 -0.0564
10 9 -5 -7.0964 0.5287
10 9 -4 4.1391 -0.1007
10 9 -3 -6.9331 0.6660
10 9 -2 1.5371 -0.0082
10 9 -1 0.3474 1.1187
10 9 0 -7.8125 -0.1373
10 9 1 14.7977 0.8387
10 9 2 -8.6636 -0.1554
10 9 3 9.3067 0.8343
10 9 4 3.4274 -0.2353
10 9 5 -5.0210 0.4733
10 9 6 7.0523 -0.1656
10 9 7 -15.9340 0.3834
10 9 8 0.4177 -0.2358
10 9 9 -13.7975 -0.2308
10 9 10 5.0845 -0.1423
10 9 11 0.1533 -0.3206
10 9 12 -3.2917 -0.1870
10 9 13 2.8140 -0.5383
10 9 14 4.2737 -0.0800
10 9 15 5.8997 -0.4480
10 9 16 1.9653 -0.0947
10 9 17 6.0589 -0.5966
10 9 18 1.3887 -0.0459
10 9 19 -5.7916 -0.3351
10 9 20 5.2686 -0.0060
10 9 21 -1.5997 -0.2190
10 9 22 -2.2636 0.0433
10 9 23 0.4501 -0.0715
10 9 24 -1.3018 0.0270
10 9 25 1.1485 -0.0731
10 9 26 -4.6801 0.0961
10 9 27 -1.5447 0.2005
10 10 -24 2.0226 -0.0580
10 10 -22 2.2037 -0.0560
10 10 -20 3.0344 -0.1766
10 10 -18 13.4881 -0.0154
10 10 -16 2.8828 -0.3120
10 10 -14 6.9567 -0.0931
10 10 -12 -7.9074 -0.3421
10 10 -10 -9.7271 -0.0410
10 10 -8 9.3438 -0.4218
10 10 -6 -0.0968 0.1597
10 10 -4 -12.7473 -0.1618
10 10 -2 -0.2566 0.3049
10 10 0 -4.9433 -0.1612
10 10 2 -13.8212 0.4222
10 10 4 -16.4042 -0.0573
10 10 6 -1.1709 0.2629
10 10 8 -0.0435 -0.2275
10 10 10 3.5739 0.1403
10 10 12 3.6459 -0.2624
10 10 14 -1.9012 -0.0839
10 10 16 0.0608 -0.3699
10 10 18 -5.8811 -0.1067
10 10 20 4.0025 -0.2405
10 10 22 -0.0836 -0.0871
10 10 24 -3.5523 -0.1555
11 0 0 23.3164 -0.0451
11 0 1 19.1638 0.1362
11 0 2 19.0078 0.0965
11 0 3 -23.9784 -0.2769
11 0 4 -8.2029 0.1883
11 0 5 -14.7231 -0.1798
11 0 6 -6.6044 0.3955
11 0 7 1.4369 -0.4979
11 0 8 0.7583 0.4711
11 0 9 15.4903 -0.4345
11 0 10 0.8819 0.4698
11 0 11 10.8329 -0.5807
11 0 12 21.6987 0.4126
11 0 13 20.6750 -0.3970
11 0 14 2.9544 0.4359
11 0 15 15.7762 -0.4587
11 0 16 -5.4662 0.2738
11 0 17 -1.0378 -0.1878
11 0 18 -10.7210 0.1232
11 0 19 -12.1976 -0.0863
11 0 20 -11.2274 -0.0169
11 0 21 -3.4985 0.1389
11 0 22 3.2855 -0.0248
11 0 23 0.0985 0.1273
11 0 24 2.9158 -0.1388
11 0 25 -3.9033 0.2169
11 0 26 -3.3921 -0.1868
11 0 27 0.2981 0.1678
11 0 28 -3.4688 -0.1714
11 0 29 5.6719 0.1773
11 0 30 -0.0724 -0.0612
11 0 31 -6.5015 0.0792
11 0 32 -5.9080 -0.0213
11 0 33 -0.1255 0.1142
11 0 34 3.7856 0.0094
11 0 35 -1.2968 0.1416
11 0 36 3.8045 0.1266
11 1 -36 3.2004 0.1239
11 1 -35 -1.1263 0.0335
11 1 -34 -1.6882 -0.0125
11 1 -33 -4.0053 -0.0516
11 1 -32 -3.8762 -0.0491
11 1 -31 -1.8801 -0.0043
11 1 -30 -0.3128 -0.0358
11 1 -29 1.6944 -0.0447
11 1 -28 -6.3250 0.0975
11 1 -27 0.1104 -0.0510
11 1 -26 1.0754 0.1772
11 1 -25 -0.4580 -0.0495
11 1 -24 -5.0985 0.2685
11 1 -23 1.0177 -0.0266
11 1 -22 9.8047 0.2471
11 1 -21 -6.4866 -0.0126
11 1 -20 -4.7354 0.3681
11 1 -19 -19.3111 0.0547
11 1 -18 -3.9690 0.2751
11 1 -17 -4.8997 0.1179
11 1 -16 -12.9995 0.2772
11 1 -15 -6.7387 0.1504
11 1 -14 11.1429 0.0478
11 1 -13 18.9147 0.2095
11 1 -12 19.2073 -0.0192
11 1 -11 -9.2928 0.1827
11 1 -10 17.4696 -0.3013
11 1 -9 -17.3848 0.2426
11 1 -8 32.6389 -0.4265
11 1 -7 -7.1203 0.1706
11 1 -6 7.9836 -0.7132
11 1 -5 9.5410 0.1937
11 1 -4 -11.8458 -0.5290
11 1 -3 35.4054 0.0170
11 1 -2 7.9893 -0.5865
11 1 -1 27.4113 0.1036
11 1 0 -3.1876 -0.3051
11 1 1 22.4231 -0.0990
11 1 2 14.9562 -0.1714
11 1 3 15.5827 -0.0854
11 1 4 14.2332 0.2610
11 1 5 -1.4230 -0.3375
11 1 6 17.8541 0.2753
11 1 7 -12.3460 -0.2822
11 1 8 -2.4049 0.4809
11 1 9 -9.4758 -0.3646
11 1 10 -6.6050 0.4420
11 1 11 15.4315 -0.2905
11 1 12 -7.4876 0.5336
11 1 13 -3.5625 -0.2928
11 1 14 -6.3213 0.3171
11 1 15 -11.9030 -0.1047
11 1 16 -5.3919 0.3205
11 1 17 -4.0111 -0.1126
11 1 18 -12.4776 0.1421
11 1 19 -6.8394 0.0489
11 1 20 10.7756 0.0776
11 1 21 5.7995 0.0927
11 1 22 -1.8402 -0.1591
11 1 23 -3.5255 0.1804
11 1 24 -3.7620 -0.1445
11 1 25 2.5749 0.1513
11 1 26 -1.7217 -0.2111
11 1 27 -7.6579 0.1614
11 1 28 -5.7687 -0.2319
11 1 29 1.5069 0.1223
11 1 30 -3.2781 -0.2058
11 1 31 -1.6551 0.0991
11 1 32 2.6888 -0.1247
11 1 33 -1.8727 0.0462
11 1 34 -4.6425 -0.1217
11 1 35 2.6712 0.0364
11 1 36 3.3819 -0.1146
11 2 -35 0.0854 0.1256
11 2 -34 -1.5533 -0.0569
11 2 -33 -4.2051 0.1262
11 2 -32 -0.3003 -0.0388
11 2 -31 0.2171 0.1058
11 2 -30 4.2777 -0.1158
11 2 -29 1.5138 0.1575
11 2 -28 -1.9175 -0.1421
11 2 -27 5.1383 0.1382
11 2 -26 3.7606 -0.2171
11 2 -25 1.5183 0.1205
11 2 -24 3.1270 -0.0872
11 2 -23 2.2385 0.1335
11 2 -22 8.3625 -0.1028
11 2 -21 -7.9226 0.0798
11 2 -20 -0.9991 0.0470
11 2 -19 -3.1001 -0.0068
11 2 -18 -0.4507 0.0679
11 2 -17 9.7948 -0.1224
11 2 -16 5.3846 0.2376
11 2 -15 18.7266 -0.1435
11 2 -14 7.5627 0.1664
11 2 -13 8.5574 -0.2226
11 2 -12 7.1959 0.2223
11 2 -11 -3.0060 -0.1833
11 2 -10 12.5163 0.0832
11 2 -9 -2.2697 -0.1604
11 2 -8 7.5095 0.0672
11 2 -7 -7.4607 -0.0890
11 2 -6 6.3605 -0.0512
11 2 -5 16.0665 -0.0604
11 2 -4 -1.5527 -0.1564
11 2 -3 -35.9734 0.0472
11 2 -2 -7.9002 -0.2628
11 2 -1 1.4926 0.0657
11 2 0 -9.2310 -0.2791
11 2 1 -3.9377 0.1532
11 2 2 -4.0455 -0.2371
11 2 3 5.8888 0.1280
11 2 4 -7.2080 -0.2861
11 2 5 -5.5035 0.2078
11 2 6 -8.5484 -0.1709
11 2 7 -4.4730 0.1576
11 2 8 0.1297 -0.1332
11 2 9 -7.1337 0.1317
11 2 10 9.1782 -0.0186
11 2 11 -26.1317 0.0483
11 2 12 -1.7645 -0.0259
11 2 13 -9.6897 0.0844
11 2 14 0.6928 0.0736
11 2 15 -10.5565 0.0108
11 2 16 -24.1254 0.0804
11 2 17 -3.3279 -0.0301
11 2 18 0.4563 0.1435
11 2 19 16.8468 -0.1007
11 2 20 3.0685 0.0942
11 2 21 1.5748 -0.0700
11 2 22 4.2342 0.0797
11 2 23 2.4447 -0.1573
11 2 24 2.9526 -0.0128
11 2 25 2.9390 -0.1234
11 2 26 -2.3874 -0.0010
11 2 27 3.6010 -0.1323
11 2 28 -0.0864 -0.0415
11 2 29 0.3951 -0.1141
11 2 30 -0.0880 -0.0856
11 2 31 4.4565 -0.1500
11 2 32 -1.5930 -0.0623
11 2 33 0.3935 -0.0317
11 2 34 -2.6128 -0.0564
11 2 35 -2.2489 -0.0146
11 3 -34 -0.4160 -0.0304
11 3 -33 -3.2505 -0.0420
11 3 -32 4.8731 -0.0449
11 3 -31 -0.2968 -0.0725
11 3 -30 -0.1245 -0.1076
11 3 -29 -3.7963 0.0418
11 3 -28 5.2319 -0.1123
11 3 -27 5.4025 0.0301
11 3 -26 9.8439 -0.0791
11 3 -25 -7.5177 0.2305
11 3 -24 0.1637 -0.0917
11 3 -23 5.6611 0.2040
11 3 -22 -1.4514 -0.0483
11 3 -21 1.9562 0.3596
11 3 -20 0.6017 -0.0122
11 3 -19 11.1187 0.2796
11 3 -18 3.4099 0.1325
11 3 -17 6.3473 0.3667
11 3 -16 9.3531 0.0886
11 3 -15 0.6065 0.1002
11 3 -14 17.3149 0.2155
11 3 -13 -1.4063 0.1297
11 3 -12 -12.1748 0.1645
11 3 -11 3.5117 -0.2118
11 3 -10 -15.4176 0.2950
11 3 -9 14.9789 -0.2526
11 3 -8 -8.8209 0.1261
11 3 -7 -7.9890 -0.5799
11 3 -6 -14.9786 0.2167
11 3 -5 -6.9699 -0.4448
11 3 -4 -4.9461 -0.0322
11 3 -3 -10.0567 -0.5098
11 3 -2 2.5951 0.0181
11 3 -1 -1.3456 -0.2094
11 3 0 2.8804 -0.2754
11 3 1 -18.4220 -0.1865
11 3 2 13.2144 -0.2515
11 3 3 -20.0241 0.1153
11 3 4 -18.7792 -0.4542
11 3 5 -16.1409 0.0946
11 3 6 -22.8948 -0.3406
11 3 7 1.2534 0.2171
11 3 8 -20.1832 -0.3427
11 3 9 1.2764 0.0695
11 3 10 -7.6935 -0.1329
11 3 11 -11.2404 0.1396
11 3 12 -5.1416 -0.0474
11 3 13 -7.4124 -0.0145
11 3 14 12.2713 0.1366
11 3 15 -1.2220 0.0575
11 3 16 4.8908 0.2072
11 3 17 9.8338 -0.0194
11 3 18 3.5830 0.2470
11 3 19 6.1058 0.0662
11 3 20 1.0152 0.1804
11 3 21 -0.9464 -0.0323
11 3 22 -8.6677 0.1297
11 3 23 -2.9093 0.0360
11 3 24 -0.9839 0.0865
11 3 25 -1.0345 -0.0595
11 3 26 3.5905 -0.0134
11 3 27 -1.0463 -0.0077
11 3 28 1.6957 -0.0364
11 3 29 2.3717 -0.0513
11 3 30 0.0535 -0.0466
11 3 31 -3.0520 0.0451
11 3 32 5.2385 -0.0312
11 3 33 1.0173 -0.0013
11 3 34 -1.7174 0.0043
11 4 -33 -3.4222 0.0026
11 4 -32 4.5622 -0.0696
11 4 -31 3.1533 -0.0523
11 4 -30 0.5627 -0.1330
11 4 -29 5.1995 -0.0229
11 4 -28 -2.9534 -0.2456
11 4 -27 -0.2275 0.0027
11 4 -26 1.4096 -0.1872
11 4 -25 2.3138 -0.0492
11 4 -24 5.8698 -0.2651
11 4 -23 -3.4860 -0.0163
11 4 -22 -0.9830 -0.1793
11 4 -21 -4.2772 -0.0448
11 4 -20 3.5962 -0.1355
11 4 -19 -5.0890 -0.0257
11 4 -18 1.5461 0.0297
11 4 -17 -4.3264 -0.1025
11 4 -16 -6.8675 0.0659
11 4 -15 -4.2197 -0.0321
11 4 -14 -7.5569 0.2029
11 4 -13 -6.7358 -0.1430
11 4 -12 -16.9112 0.2451
11 4 -11 -13.4892 -0.0466
11 4 -10 9.2651 0.3522
11 4 -9 -3.7162 -0.1065
11 4 -8 -10.3315 0.2493
11 4 -7 -7.9224 0.1364
11 4 -6 -4.8773 0.1777
11 4 -5 -2.8617 -0.0295
11 4 -4 -13.6584 0.0542
11 4 -3 -7.2580 0.2078
11 4 -2 -7.4808 -0.1295
11 4 -1 -5.6229 0.0546
11 4 0 -0.0427 -0.2192
11 4 1 -5.4269 0.2451
11 4 2 29.5374 -0.3417
11 4 3 -9.2383 0.0190
11 4 4 17.5995 -0.3169
11 4 5 -2.1212 0.2253
11 4 6 -3.9206 -0.3691
11 4 7 2.8081 0.0465
11 4 8 -16.4555 -0.2964
11 4 9 10.7230 0.0942
11 4 10 -24.5113 -0.2225
11 4 11 12.6392 -0.1247
11 4 12 -9.5982 -0.1346
11 4 13 5.8003 -0.0295
11 4 14 11.9380 -0.0190
11 4 15 3.8908 -0.1574
11 4 16 19.4201 0.0287
11 4 17 -2.6653 -0.0614
11 4 18 5.9671 0.1270
11 4 19 3.9848 -0.1563
11 4 20 -4.0485 0.1032
11 4 21 5.5777 -0.0618
11 4 22 -0.0466 0.0770
11 4 23 9.3946 -0.0879
11 4 24 -5.9599 -0.0042
11 4 25 -0.3288 -0.0790
11 4 26 3.9674 0.0295
11 4 27 -0.0015 -0.0956
11 4 28 -1.7058 -0.0039
11 4 29 -5.3297 -0.0349
11 4 30 -1.6705 0.0288
11 4 31 -0.2933 -0.0724
11 4 32 3.4013 0.0002
11 4 33 0.2917 -0.0044
11 5 -32 -0.0886 -0.0581
11 5 -31 -0.4820 0.1283
11 5 -30 1.6893 0.0210
11 5 -29 0.6059 0.0945
11 5 -28 2.9380 0.0836
11 5 -27 3.1532 0.0592
11 5 -26 -0.4330 0.0469
11 5 -25 2.4973 0.0757
11 5 -24 -4.5992 0.0930
11 5 -23 -8.3029 0.0006
11 5 -22 -1.3795 0.0982
11 5 -21 -7.0108 -0.1145
11 5 -20 1.7491 0.1340
11 5 -19 -9.9950 -0.2099
11 5 -18 -9.9882 0.1110
11 5 -17 2.0394 -0.2626
11 5 -16 -12.3024 0.1530
11 5 -15 -0.9218 -0.3049
11 5 -14 -2.2206 0.0940
11 5 -13 -6.3131 -0.3157
11 5 -12 6.1226 0.1702
11 5 -11 -7.3766 -0.2114
11 5 -10 9.6730 0.0116
11 5 -9 -0.3830 -0.1413
11 5 -8 8.3810 0.0293
11 5 -7 2.4619 -0.0590
11 5 -6 -6.6634 -0.1871
11 5 -5 3.1531 0.1797
11 5 -4 -11.2427 -0.1037
11 5 -3 4.9048 0.2794
11 5 -2 -10.7625 -0.3342
11 5 -1 22.9561 0.4684
11 5 0 -8.2331 -0.2764
11 5 1 2.7035 0.3511
11 5 2 6.3275 -0.4001
11 5 3 0.2715 0.4651
11 5 4 6.6050 -0.1856
11 5 5 -8.7633 0.2716
11 5 6 12.3773 -0.2443
11 5 7 -2.8446 0.2109
11 5 8 -1.6788 -0.1325
11 5 9 3.7077 -0.0076
11 5 10 -3.7526 -0.1775
11 5 11 5.1248 -0.0668
11 5 12 -7.0363 -0.0146
11 5 13 14.3189 -0.2128
11 5 14 -0.6586 -0.1104
11 5 15 -0.2253 -0.2185
11 5 16 4.8614 -0.0026
11 5 17 -4.9789 -0.2478
11 5 18 1.4008 -0.0298
11 5 19 4.2790 -0.2037
11 5 20 -0.1467 0.0509
11 5 21 -4.0221 -0.1802
11 5 22 1.1939 -0.0025
11 5 23 1.5046 -0.1068
11 5 24 -0.8409 0.0450
11 5 25 2.6571 -0.0153
11 5 26 0.4865 -0.0518
11 5 27 2.7700 0.0072
11 5 28 -1.3725 -0.0520
11 5 29 4.7361 0.0883
11 5 30 -0.7300 -0.0447
11 5 31 0.6696 0.0401
11 5 32 -1.4205 -0.0717
11 6 -30 0.7443 0.0806
11 6 -29 -2.8592 0.2372
11 6 -28 -0.7862 0.0736
11 6 -27 -2.5741 0.1852
11 6 -26 -0.5791 -0.0599
11 6 -25 7.8606 0.1017
11 6 -24 -8.6754 -0.0596
11 6 -23 3.4942 0.0116
11 6 -22 -5.8258 -0.1621
11 6 -21 -0.0679 -0.1030
11 6 -20 -0.9578 -0.0473
11 6 -19 -1.8679 -0.1536
11 6 -18 3.8757 -0.0700
11 6 -17 -0.7182 -0.2730
11 6 -16 5.4163 0.0269
11 6 -15 -3.8484 -0.2541
11 6 -14 10.3495 -0.0851
11 6 -13 1.6244 -0.2669
11 6 -12 4.3588 -0.0461
11 6 -11 13.1218 -0.2080
11 6 -10 15.8266 -0.1359
11 6 -9 10.2901 -0.1627
11 6 -8 8.8948 -0.1141
11 6 -7 -4.8591 -0.0634
11 6 -6 5.0614 -0.1847
11 6 -5 -15.7487 -0.0473
11 6 -4 3.1331 -0.1615
11 6 -3 4.7149 0.0817
11 6 -2 9.9985 -0.1314
11 6 -1 14.4175 0.1708
11 6 0 27.0528 -0.0338
11 6 1 15.2430 0.2678
11 6 2 -1.2359 0.0823
11 6 3 0.3541 0.2524
11 6 4 -0.8261 0.1408
11 6 5 -6.6779 0.2905
11 6 6 -18.3734 0.1546
11 6 7 2.4089 0.2278
11 6 8 10.0615 0.1351
11 6 9 -9.8334 0.0969
11 6 10 -0.0428 0.1502
11 6 11 5.4437 -0.0403
11 6 12 1.7029 0.0879
11 6 13 -3.3973 -0.0571
11 6 14 5.7233 0.0570
11 6 15 8.3684 -0.0618
11 6 16 -1.3586 0.0288
11 6 17 -0.4994 -0.0902
11 6 18 3.8942 -0.0159
11 6 19 -0.9761 -0.1050
11 6 20 0.1180 -0.0936
11 6 21 5.3450 -0.0546
11 6 22 1.9108 -0.1346
11 6 23 -3.5336 -0.0556
11 6 24 0.8249 -0.1314
11 6 25 4.5852 -0.0931
11 6 26 -4.0639 -0.1077
11 6 27 -4.4034 -0.0957
11 6 28 3.0750 -0.0781
11 6 29 0.3741 -0.0859
11 6 30 -3.8515 0.0109
11 7 -29 -0.4129 0.0905
11 7 -28 1.6534 -0.0290
11 7 -27 -1.8125 0.0431
11 7 -26 -2.3724 -0.0856
11 7 -25 3.4357 0.0322
11 7 -24 2.0172 -0.1361
11 7 -23 -3.3097 -0.0650
11 7 -22 2.3458 -0.0830
11 7 -21 -2.7306 -0.0310
11 7 -20 1.0925 -0.1492
11 7 -19 2.4282 -0.0890
11 7 -18 10.4644 -0.1389
11 7 -17 1.6360 0.0288
11 7 -16 4.3870 -0.1702
11 7 -15 -2.4240 -0.1044
11 7 -14 -4.0452 -0.0686
11 7 -13 -0.4745 0.0247
11 7 -12 1.8990 -0.0880
11 7 -11 5.9795 -0.0453
11 7 -10 0.9637 0.1361
11 7 -9 -11.2757 0.1201
11 7 -8 9.9680 0.1214
11 7 -7 -8.4293 0.0180
11 7 -6 5.9465 0.3865
11 7 -5 -0.9834 0.2044
11 7 -4 0.7022 0.2781
11 7 -3 3.8863 0.1335
11 7 -2 -0.6397 0.4174
11 7 -1 2.4271 0.2305
11 7 0 -1.9004 0.2052
11 7 1 -13.0265 0.1359
11 7 2 -8.5800 0.2686
11 7 3 -2.8987 0.2267
11 7 4 -2.9929 -0.0466
11 7 5 -1.9752 0.1415
11 7 6 3.7899 -0.0465
11 7 7 -1.7742 0.1122
11 7 8 8.0664 -0.2508
11 7 9 5.8103 -0.0319
11 7 10 -0.1954 -0.1745
11 7 11 -2.2558 0.0004
11 7 12 6.9807 -0.2273
11 7 13 4.1069 -0.1181
11 7 14 -1.3601 -0.0920
11 7 15 -1.8863 -0.0989
11 7 16 -1.7019 -0.1340
11 7 17 2.3469 -0.1667
11 7 18 -0.6017 -0.0035
11 7 19 1.9073 -0.1498
11 7 20 -0.4716 0.0107
11 7 21 -2.4163 -0.2319
11 7 22 2.4889 0.0677
11 7 23 5.0985 -0.1683
11 7 24 5.1543 0.0311
11 7 25 5.0333 -0.1678
11 7 26 2.2510 0.0773
11 7 27 -5.7554 -0.1905
11 7 28 3.3052 0.1408
11 7 29 -3.2517 -0.1431
11 8 -27 4.1918 0.2336
11 8 -26 0.5299 0.0888
11 8 -25 -2.3700 0.1709
11 8 -24 0.9996 -0.0087
11 8 -23 2.4484 0.0349
11 8 -22 3.5696 -0.0009
11 8 -21 -0.1937 -0.1290
11 8 -20 -5.0545 -0.0868
11 8 -19 4.2126 -0.2167
11 8 -18 -2.1581 -0.0976
11 8 -17 6.6836 -0.3959
11 8 -16 -5.9233 -0.1671
11 8 -15 -3.2090 -0.4216
11 8 -14 -2.2741 -0.1318
11 8 -13 -10.6238 -0.4840
11 8 -12 2.4333 -0.0869
11 8 -11 0.1104 -0.3222
11 8 -10 -6.2035 -0.0056
11 8 -9 -11.4923 -0.2600
11 8 -8 -6.5729 0.0744
11 8 -7 -2.8175 0.1422
11 8 -6 -11.4705 0.0952
11 8 -5 -5.6837 0.2976
11 8 -4 -3.8413 0.1023
11 8 -3 -1.7521 0.5969
11 8 -2 -4.3023 0.0705
11 8 -1 -7.9381 0.5486
11 8 0 -2.4863 0.1172
11 8 1 -19.1268 0.7183
11 8 2 5.0284 0.0708
11 8 3 -7.9356 0.5150
11 8 4 4.6592 0.1086
11 8 5 -18.9413 0.4070
11 8 6 5.0258 0.0533
11 8 7 -5.6649 0.1009
11 8 8 4.8871 0.0785
11 8 9 -4.0057 0.0331
11 8 10 9.4756 0.0333
11 8 11 -0.5742 -0.2516
11 8 12 5.8173 0.0434
11 8 13 8.4771 -0.2782
11 8 14 3.5060 0.0141
11 8 15 -2.4174 -0.3942
11 8 16 -6.2699 0.0119
11 8 17 12.9382 -0.2771
11 8 18 4.6165 0.0141
11 8 19 -3.2736 -0.2561
11 8 20 -0.8971 -0.0443
11 8 21 0.8508 -0.1028
11 8 22 -3.6672 -0.0368
11 8 23 1.9381 -0.0098
11 8 24 -1.4463 0.0259
11 8 25 -3.9551 0.0688
11 8 26 -2.4589 0.0129
11 8 27 0.5931 0.1567
11 9 -25 1.2144 0.1895
11 9 -24 3.2397 0.2029
11 9 -23 2.8678 0.1099
11 9 -22 -0.3303 0.0666
11 9 -21 1.3675 0.0835
11 9 -20 0.5041 -0.0426
11 9 -19 -2.7271 0.0836
11 9 -18 1.3854 -0.1635
11 9 -17 -5.7922 -0.0794
11 9 -16 -1.0572 -0.1509
11 9 -15 0.1620 -0.1626
11 9 -14 -3.2917 -0.2276
11 9 -13 -3.8240 -0.3211
11 9 -12 1.4718 -0.2076
11 9 -11 4.0290 -0.3759
11 9 -10 -10.9449 -0.2156
11 9 -9 -0.3970 -0.4693
11 9 -8 -0.3013 -0.0815
11 9 -7 -3.6545 -0.4040
11 9 -6 -1.7567 -0.1743
11 9 -5 -4.3812 -0.3604
11 9 -4 -5.9798 0.0481
11 9 -3 -0.7537 -0.1995
11 9 -2 -4.5703 0.0362
11 9 -1 2.5593 -0.0088
11 9 0 -8.1945 0.2718
11 9 1 3.8376 0.1718
11 9 2 -0.2125 0.1682
11 9 3 -0.6448 0.3320
11 9 4 2.4805 0.3862
11 9 5 6.1466 0.4161
11 9 6 10.5169 0.2618
11 9 7 -8.8377 0.4237
11 9 8 -3.3906 0.3179
11 9 9 -5.9919 0.3731
11 9 10 4.5111 0.0645
11 9 11 -6.2392 0.2533
11 9 12 4.8343 0.0228
11 9 13 -0.1643 0.1199
11 9 14 -6.6607 -0.1818
11 9 15 0.9461 0.0160
11 9 16 -1.1371 -0.2016
11 9 17 -3.0368 -0.0432
11 9 18 1.6498 -0.2784
11 9 19 3.8034 -0.0906
11 9 20 3.1834 -0.1771
11 9 21 1.5192 -0.1132
11 9 22 -4.2368 -0.1435
11 9 23 3.5885 -0.0473
11 9 24 -8.2414 -0.1322
11 9 25 0.9115 -0.1148
11 10 -22 2.6684 0.0048
11 10 -21 -0.5142 0.5633
11 10 -20 1.5024 0.0879
11 10 -19 -1.6878 0.6034
11 10 -18 -1.7015 0.0678
11 10 -17 0.9216 0.5024
11 10 -16 0.8544 0.0219
11 10 -15 -0.4041 0.2705
11 10 -14 2.1548 -0.0078
11 10 -13 8.7750 0.0903
11 10 -12 1.8206 0.0266
11 10 -11 -0.2622 -0.2379
11 10 -10 -1.7676 -0.0643
11 10 -9 0.9567 -0.6116
11 10 -8 -0.8304 -0.0772
11 10 -7 2.9755 -0.8722
11 10 -6 1.4527 -0.0487
11 10 -5 5.6741 -0.8344
11 10 -4 -2.0931 -0.0168
11 10 -3 9.3899 -0.9467
11 10 -2 -2.5978 -0.0585
11 10 -1 4.1156 -0.7464
11 10 0 -0.7428 -0.0614
11 10 1 9.3870 -0.4143
11 10 2 -3.7361 -0.0729
11 10 3 0.6724 -0.0477
11 10 4 -4.0632 -0.1266
11 10 5 4.4548 0.0311
11 10 6 2.1963 -0.1134
11 10 7 0.7687 0.2958
11 10 8 -4.5273 -0.0799
11 10 9 1.6459 0.4978
11 10 10 3.3086 -0.1241
11 10 11 -5.4612 0.6092
11 10 12 5.5435 -0.0286
11 10 13 -4.7065 0.4998
11 10 14 -6.0418 -0.0671
11 10 15 -1.6980 0.4615
11 10 16 -0.5688 -0.0503
11 10 17 -1.0371 0.3909
11 10 18 -0.7949 -0.0777
11 10 19 -0.8071 0.1475
11 10 20 0.1004 -0.0529
11 10 21 1.1391 -0.1191
11 10 22 -1.1326 0.0534
11 11 -18 1.3062 0.2690
11 11 -16 3.2619 0.1269
11 11 -14 4.0418 0.2223
11 11 -12 6.0729 -0.0725
11 11 -10 5.7960 0.0489
11 11 -8 1.5677 -0.2791
11 11 -6 0.5724 -0.0644
11 11 -4 3.3468 -0.4564
11 11 -2 5.4809 -0.1430
11 11 0 -5.6066 -0.4514
11 11 2 2.9072 -0.0814
11 11 4 -4.2100 -0.3924
11 11 6 -7.9411 0.0111
11 11 8 -13.3123 -0.1425
11 11 10 3.7294 0.1628
11 11 12 -4.0078 -0.1052
11 11 14 -4.5409 0.1246
11 11 16 2.8399 0.0053
11 11 18 -5.1697 0.1172
12 0 0 19.8666 -0.0910
12 0 1 14.8456 -0.2257
12 0 2 8.2243 0.1118
12 0 3 4.9741 -0.4216
12 0 4 -7.4450 -0.0131
12 0 5 18.6273 -0.3477
12 0 6 5.5516 0.1596
12 0 7 -3.6950 -0.4125
12 0 8 -10.9905 0.0569
12 0 9 -8.1267 -0.2473
12 0 10 1.7188 0.1880
12 0 11 -3.0820 -0.2691
12 0 12 6.6018 0.1131
12 0 13 -7.6300 -0.1054
12 0 14 24.9067 0.1585
12 0 15 24.2559 -0.0066
12 0 16 6.6355 0.0710
12 0 17 4.5764 0.1496
12 0 18 -0.4645 0.0372
12 0 19 -7.3751 0.1676
12 0 20 -1.7470 -0.0300
12 0 21 -5.1614 0.2447
12 0 22 -11.6064 -0.0499
12 0 23 -8.7302 0.2380
12 0 24 4.7355 -0.0551
12 0 25 4.3473 0.1777
12 0 26 -0.0831 -0.0800
12 0 27 -0.3668 0.1060
12 0 28 -5.4502 -0.0537
12 0 29 -2.2209 0.0442
12 0 30 3.8925 -0.0825
12 0 31 -2.4010 0.0345
12 0 32 2.3248 -0.0639
12 0 33 -1.9133 -0.0646
12 0 34 -2.2096 -0.0622
12 0 35 1.4130 -0.0032
12 1 -34 1.0273 0.0020
12 1 -33 -3.3848 -0.1979
12 1 -32 3.7693 0.0713
12 1 -31 5.8374 -0.1547
12 1 -30 2.2674 0.0013
12 1 -29 3.3280 -0.1767
12 1 -28 -1.7461 -0.0198
12 1 -27 2.9278 -0.1787
12 1 -26 2.2895 -0.0547
12 1 -25 2.6998 -0.1422
12 1 -24 -1.7224 -0.1437
12 1 -23 -8.7449 -0.0691
12 1 -22 -4.0966 -0.2439
12 1 -21 7.1885 0.0197
12 1 -20 0.9265 -0.2567
12 1 -19 -12.0973 0.1150
12 1 -18 5.6064 -0.2219
12 1 -17 5.6826 0.3052
12 1 -16 -0.1956 -0.1571
12 1 -15 4.5100 0.3958
12 1 -14 5.0116 -0.1492
12 1 -13 -17.5144 0.4522
12 1 -12 -8.9154 -0.0065
12 1 -11 1.7986 0.3905
12 1 -10 1.7346 -0.0526
12 1 -9 -17.4481 0.3192
12 1 -8 -0.9207 0.1057
12 1 -7 6.9464 0.1664
12 1 -6 -14.5452 0.0193
12 1 -5 -1.1814 -0.0480
12 1 -4 -16.8863 0.2309
12 1 -3 -16.6387 -0.1937
12 1 -2 10.9085 0.0657
12 1 -1 10.7433 -0.3159
12 1 0 24.9542 0.1853
12 1 1 -7.9174 -0.4224
12 1 2 3.8443 -0.1052
12 1 3 27.6993 -0.4353
12 1 4 -5.6634 0.0176
12 1 5 1.6862 -0.2742
12 1 6 8.2061 -0.2854
12 1 7 4.1009 -0.1037
12 1 8 -0.2916 -0.1956
12 1 9 3.5846 0.0081
12 1 10 8.9366 -0.3485
12 1 11 2.2366 0.1162
12 1 12 11.1188 -0.1949
12 1 13 -1.9360 0.1712
12 1 14 15.6003 -0.2875
12 1 15 -9.7523 0.1032
12 1 16 0.6740 -0.1023
12 1 17 -6.8266 0.0786
12 1 18 -4.2917 -0.0548
12 1 19 -3.4910 0.0120
12 1 20 -5.0567 0.0957
12 1 21 -0.4416 -0.0706
12 1 22 10.1154 0.1039
12 1 23 0.2532 -0.1281
12 1 24 2.4179 0.1288
12 1 25 -0.2229 -0.1113
12 1 26 0.8660 0.1161
12 1 27 8.5588 -0.0949
12 1 28 -4.9356 0.0925
12 1 29 -3.6093 -0.1027
12 1 30 -2.4802 0.0660
12 1 31 3.6824 -0.1121
12 1 32 1.2176 -0.0282
12 1 33 -2.5884 -0.1173
12 1 34 -2.8887 -0.0936
12 2 -33 -2.6022 -0.0988
12 2 -32 4.7748 -0.1211
12 2 -31 3.2879 -0.0902
12 2 -30 -2.5211 -0.0700
12 2 -29 0.6959 -0.1348
12 2 -28 -0.8852 -0.1804
12 2 -27 -5.7718 -0.1390
12 2 -26 0.2712 -0.1940
12 2 -25 -1.8650 -0.1449
12 2 -24 -1.8727 -0.2336
12 2 -23 -6.3290 -0.1155
12 2 -22 2.1089 -0.0886
12 2 -21 -0.0363 -0.0387
12 2 -20 -0.1077 -0.1153
12 2 -19 12.4535 0.0422
12 2 -18 2.6910 -0.0614
12 2 -17 7.9236 0.1280
12 2 -16 -3.3929 -0.0575
12 2 -15 0.1351 0.2093
12 2 -14 0.4281 0.0606
12 2 -13 -14.1586 0.2639
12 2 -12 13.2080 0.0733
12 2 -11 3.3621 0.3245
12 2 -10 -0.3434 0.1540
12 2 -9 -9.9034 0.2668
12 2 -8 -10.2202 0.2548
12 2 -7 5.2530 0.1940
12 2 -6 -11.5547 0.2719
12 2 -5 15.6387 0.1725
12 2 -4 10.0216 0.2335
12 2 -3 1.2191 0.0475
12 2 -2 -1.1672 0.1778
12 2 -1 12.6681 -0.0087
12 2 0 10.4498 0.0708
12 2 1 -6.2669 -0.1113
12 2 2 -5.1519 -0.1038
12 2 3 -9.9102 -0.0045
12 2 4 -16.4505 -0.2549
12 2 5 -12.3107 -0.1324
12 2 6 -7.8525 -0.2992
12 2 7 0.3567 -0.0471
12 2 8 9.4200 -0.3672
12 2 9 12.1803 -0.0477
12 2 10 -1.3942 -0.4305
12 2 11 3.6587 0.0556
12 2 12 3.8322 -0.4127
12 2 13 11.1400 -0.0996
12 2 14 -2.8662 -0.2976
12 2 15 -16.3703 -0.0187
12 2 16 -2.5364 -0.2249
12 2 17 -9.2782 -0.0840
12 2 18 -7.3208 -0.1759
12 2 19 3.1932 -0.0513
12 2 20 -6.4915 -0.0659
12 2 21 1.2909 -0.1544
12 2 22 6.3731 0.0574
12 2 23 -3.9452 -0.0850
12 2 24 6.3178 0.1341
12 2 25 -1.2120 -0.0941
12 2 26 -3.2373 0.1346
12 2 27 0.8486 -0.0587
12 2 28 1.5979 0.1273
12 2 29 5.9474 -0.0072
12 2 30 -3.7379 0.1337
12 2 31 0.2576 0.0937
12 2 32 3.9649 0.1474
12 2 33 -1.9832 -0.0199
12 3 -32 -1.9560 -0.0604
12 3 -31 -0.7570 0.0962
12 3 -30 -0.8935 -0.1476
12 3 -29 -2.2721 0.0408
12 3 -28 -2.1179 -0.1805
12 3 -27 -1.6855 0.1177
12 3 -26 -0.3850 -0.2789
12 3 -25 -3.7038 0.1252
12 3 -24 -6.6372 -0.2739
12 3 -23 11.3054 0.1743
12 3 -22 5.8422 -0.2971
12 3 -21 3.8014 0.1240
12 3 -20 2.3504 -0.1747
12 3 -19 3.5055 0.0758
12 3 -18 1.8885 -0.1369
12 3 -17 -5.0107 0.0218
12 3 -16 -1.6292 0.0569
12 3 -15 -5.5040 -0.0835
12 3 -14 8.0115 0.1138
12 3 -13 6.9821 -0.1407
12 3 -12 -3.3708 0.2611
12 3 -11 4.7888 -0.2751
12 3 -10 -3.3908 0.2722
12 3 -9 14.8192 -0.2437
12 3 -8 -1.9195 0.2466
12 3 -7 3.8190 -0.2799
12 3 -6 -5.1130 0.1139
12 3 -5 -7.3238 -0.1538
12 3 -4 -0.1021 -0.0197
12 3 -3 3.8473 -0.1206
12 3 -2 13.5322 -0.1490
12 3 -1 -1.5917 0.0787
12 3 0 -2.4917 -0.3543
12 3 1 -0.6863 0.1507
12 3 2 16.5562 -0.3746
12 3 3 -1.9150 0.2451
12 3 4 -3.2859 -0.4139
12 3 5 11.7138 0.2614
12 3 6 -8.6870 -0.3285
12 3 7 -8.0635 0.2206
12 3 8 0.9724 -0.3917
12 3 9 5.5632 0.1465
12 3 10 -14.7024 -0.2796
12 3 11 6.4331 0.0085
12 3 12 -11.7774 -0.2470
12 3 13 -5.5763 0.0146
12 3 14 -2.6083 -0.1575
12 3 15 1.6684 -0.0908
12 3 16 -2.7908 -0.1623
12 3 17 4.4055 -0.1074
12 3 18 0.1259 -0.0574
12 3 19 -1.9559 -0.1329
12 3 20 4.8259 -0.0505
12 3 21 8.3347 -0.0393
12 3 22 -0.7269 -0.0149
12 3 23 -5.3824 -0.1029
12 3 24 -4.1678 -0.0406
12 3 25 2.4214 -0.0041
12 3 26 -0.2020 0.0183
12 3 27 -6.4237 -0.0157
12 3 28 -2.5796 -0.0122
12 3 29 -3.1592 0.0086
12 3 30 0.0098 -0.0100
12 3 31 -1.2733 -0.0014
12 3 32 6.2624 0.0504
12 4 -31 2.9896 -0.1047
12 4 -30 0.7879 -0.0529
12 4 -29 -0.6971 -0.0637
12 4 -28 -0.5677 -0.0714
12 4 -27 3.3926 -0.0051
12 4 -26 1.0733 -0.1153
12 4 -25 2.2336 -0.0066
12 4 -24 5.5722 -0.1024
12 4 -23 1.1464 -0.0355
12 4 -22 0.9554 -0.1085
12 4 -21 0.6451 -0.0722
12 4 -20 -0.4649 -0.1766
12 4 -19 -8.0867 -0.0282
12 4 -18 -3.6101 -0.1173
12 4 -17 -0.2121 -0.1136
12 4 -16 -9.5227 -0.0584
12 4 -15 1.0603 -0.0685
12 4 -14 1.3186 0.0671
12 4 -13 9.3734 -0.1452
12 4 -12 -1.2809 0.0274
12 4 -11 -3.5509 -0.1051
12 4 -10 -2.5784 0.1518
12 4 -9 -8.6693 -0.1791
12 4 -8 10.3619 0.1374
12 4 -7 -5.0035 -0.0423
12 4 -6 2.0271 0.2501
12 4 -5 -2.0142 -0.0857
12 4 -4 -4.5197 0.0643
12 4 -3 -1.2132 0.0451
12 4 -2 -9.9993 0.1586
12 4 -1 -6.8513 0.0232
12 4 0 -13.1011 -0.0524
12 4 1 -5.9703 0.2118
12 4 2 0.3170 -0.0702
12 4 3 4.5401 0.1535
12 4 4 -12.0833 -0.2912
12 4 5 3.2835 0.2245
12 4 6 11.2067 -0.2168
12 4 7 5.9492 0.1536
12 4 8 -2.5692 -0.2815
12 4 9 -1.3037 0.1432
12 4 10 -3.1192 -0.2069
12 4 11 -3.0484 0.0251
12 4 12 -6.4140 -0.2152
12 4 13 0.2392 -0.1113
12 4 14 -5.7039 -0.0956
12 4 15 3.0935 -0.1869
12 4 16 2.0809 -0.0778
12 4 17 7.4445 -0.2402
12 4 18 -0.4840 -0.0210
12 4 19 9.9774 -0.2420
12 4 20 0.7655 0.0542
12 4 21 1.9492 -0.2136
12 4 22 2.8053 0.0950
12 4 23 4.8643 -0.1319
12 4 24 -2.1385 0.0564
12 4 25 1.1144 -0.0980
12 4 26 -1.5106 0.0236
12 4 27 0.8933 -0.0233
12 4 28 -2.2372 0.0313
12 4 29 -0.9033 -0.0749
12 4 30 2.7800 -0.0782
12 4 31 1.7478 -0.1031
12 5 -30 -4.0452 0.1355
12 5 -29 0.9323 -0.0180
12 5 -28 1.4845 0.1517
12 5 -27 4.9401 0.0340
12 5 -26 3.1199 0.1229
12 5 -25 -2.5624 0.1154
12 5 -24 1.0768 0.0789
12 5 -23 -2.7139 0.2173
12 5 -22 -0.8418 -0.0073
12 5 -21 2.2505 0.2565
12 5 -20 -4.0164 0.0480
12 5 -19 -0.0950 0.2218
12 5 -18 -6.0679 -0.0703
12 5 -17 -2.5394 0.2415
12 5 -16 -15.2264 -0.1275
12 5 -15 4.8573 0.1051
12 5 -14 14.7416 -0.2167
12 5 -13 2.3064 0.0192
12 5 -12 2.4485 -0.1709
12 5 -11 -0.8743 -0.0736
12 5 -10 -3.2612 -0.2562
12 5 -9 -2.4315 -0.1232
12 5 -8 -4.5410 -0.1714
12 5 -7 -2.2291 -0.2142
12 5 -6 -9.7886 -0.2031
12 5 -5 -2.0400 -0.2734
12 5 -4 3.0353 -0.0246
12 5 -3 1.8082 -0.2195
12 5 -2 -6.5861 -0.0744
12 5 -1 2.8610 -0.2281
12 5 0 20.2803 0.1819
12 5 1 -7.6860 -0.1264
12 5 2 1.1345 0.1467
12 5 3 -10.7757 -0.0681
12 5 4 5.7324 0.2623
12 5 5 -12.0554 0.0520
12 5 6 -10.2558 0.0901
12 5 7 9.6229 0.0818
12 5 8 3.2090 0.1830
12 5 9 1.1925 0.1801
12 5 10 15.7772 0.0193
12 5 11 -2.3867 0.1750
12 5 12 -1.3921 0.0402
12 5 13 3.4245 0.1708
12 5 14 11.3295 -0.0363
12 5 15 3.7919 0.0469
12 5 16 -0.0212 0.0615
12 5 17 7.4344 0.0251
12 5 18 3.2171 0.0060
12 5 19 -0.1869 -0.0047
12 5 20 -0.5640 0.0267
12 5 21 6.9010 -0.0266
12 5 22 -4.1414 0.0345
12 5 23 -4.2883 -0.0394
12 5 24 -1.8785 0.0430
12 5 25 -2.3126 0.0291
12 5 26 -3.8552 -0.0105
12 5 27 2.0435 0.0578
12 5 28 -1.2914 -0.0302
12 5 29 -0.3286 -0.0447
12 5 30 1.1501 0.0546
12 6 -28 -0.9992 -0.1543
12 6 -27 -1.0437 0.1558
12 6 -26 -2.2610 0.0336
12 6 -25 1.7689 0.1145
12 6 -24 -0.3930 0.0183
12 6 -23 -3.9741 0.1389
12 6 -22 3.6481 0.0849
12 6 -21 -6.3931 0.1918
12 6 -20 1.4967 0.0159
12 6 -19 0.5184 0.1886
12 6 -18 8.9833 0.0680
12 6 -17 -7.2531 0.1583
12 6 -16 1.0919 0.0380
12 6 -15 6.0723 0.1469
12 6 -14 3.3792 0.0020
12 6 -13 -5.7273 0.0538
12 6 -12 -2.8925 -0.1068
12 6 -11 1.8437 -0.0899
12 6 -10 -6.7315 -0.1235
12 6 -9 -2.4656 -0.2157
12 6 -8 -3.8951 -0.0524
12 6 -7 -1.0400 -0.3130
12 6 -6 10.5807 -0.0776
12 6 -5 -3.3928 -0.3644
12 6 -4 15.7449 0.0114
12 6 -3 -11.8845 -0.4272
12 6 -2 -0.7123 0.0868
12 6 -1 -3.2767 -0.3145
12 6 0 12.7088 0.1710
12 6 1 5.4349 -0.2476
12 6 2 4.0439 0.1238
12 6 3 5.0431 -0.0456
12 6 4 4.1744 0.2221
12 6 5 11.2854 0.0452
12 6 6 5.4197 0.2394
12 6 7 -7.8643 0.2703
12 6 8 13.8935 0.2589
12 6 9 0.7827 0.2984
12 6 10 11.8570 0.1899
12 6 11 -8.3435 0.3609
12 6 12 5.2025 0.1534
12 6 13 5.5896 0.2884
12 6 14 0.6225 0.0955
12 6 15 8.4715 0.2824
12 6 16 4.9009 0.0118
12 6 17 0.7678 0.1409
12 6 18 -2.0735 -0.0176
12 6 19 4.8806 0.0642
12 6 20 0.1865 -0.0069
12 6 21 -1.9467 -0.0015
12 6 22 2.1146 -0.0149
12 6 23 2.4181 -0.0610
12 6 24 -0.3677 -0.0221
12 6 25 3.5238 -0.1362
12 6 26 4.4272 0.0239
12 6 27 -5.8202 -0.0944
12 6 28 0.7172 0.0709
12 7 -26 -3.0072 -0.0688
12 7 -25 -3.6169 0.1806
12 7 -24 2.8181 -0.0065
12 7 -23 -5.5068 0.1824
12 7 -22 1.8393 0.0275
12 7 -21 -0.3777 0.1921
12 7 -20 2.9902 -0.0258
12 7 -19 -0.7514 0.1200
12 7 -18 -0.5737 -0.0158
12 7 -17 0.2698 -0.0085
12 7 -16 -3.2576 0.0401
12 7 -15 0.6780 -0.1190
12 7 -14 -2.9746 0.1180
12 7 -13 -5.2893 -0.1532
12 7 -12 4.6165 0.1771
12 7 -11 -2.6038 -0.2658
12 7 -10 -3.1150 0.2224
12 7 -9 -1.9371 -0.2473
12 7 -8 -2.7265 0.2046
12 7 -7 5.0068 -0.2984
12 7 -6 -6.4603 0.2026
12 7 -5 14.1973 -0.1590
12 7 -4 -0.3701 0.0715
12 7 -3 3.9588 -0.2072
12 7 -2 10.4208 0.0697
12 7 -1 2.1195 -0.0422
12 7 0 -1.9374 -0.0851
12 7 1 -10.1642 0.0042
12 7 2 2.6288 -0.0709
12 7 3 -6.4195 0.1561
12 7 4 -11.1227 -0.1714
12 7 5 -4.4297 0.0785
12 7 6 6.2039 -0.0307
12 7 7 0.6721 0.1424
12 7 8 8.0653 -0.0898
12 7 9 3.9485 0.1186
12 7 10 10.1242 -0.0143
12 7 11 -0.6677 0.0650
12 7 12 9.7553 -0.0080
12 7 13 -1.7595 -0.0313
12 7 14 5.4458 0.0925
12 7 15 3.4202 -0.0550
12 7 16 -1.2540 0.0934
12 7 17 -0.2329 -0.0570
12 7 18 1.6971 0.0649
12 7 19 2.6402 -0.0384
12 7 20 -0.9315 0.0869
12 7 21 2.7169 0.0359
12 7 22 -3.5006 0.0790
12 7 23 0.7686 0.0955
12 7 24 5.1996 0.0402
12 7 25 -3.4856 0.0514
12 7 26 4.1346 -0.0033
12 8 -24 5.2304 0.1350
12 8 -23 0.0028 -0.0453
12 8 -22 -1.8004 -0.0530
12 8 -21 3.9493 -0.1411
12 8 -20 -3.0861 -0.0830
12 8 -19 -0.9682 -0.1863
12 8 -18 -6.9109 -0.0891
12 8 -17 0.4688 -0.1960
12 8 -16 3.7971 -0.1290
12 8 -15 5.5573 -0.2099
12 8 -14 0.0659 -0.0817
12 8 -13 -8.1427 -0.2751
12 8 -12 5.0639 -0.0967
12 8 -11 -1.8217 -0.2188
12 8 -10 2.2103 0.0132
12 8 -9 3.7419 -0.2006
12 8 -8 -3.0890 -0.0749
12 8 -7 5.3041 -0.0871
12 8 -6 -2.9327 0.1035
12 8 -5 0.0026 -0.0968
12 8 -4 -13.4515 0.0950
12 8 -3 -10.6013 0.0846
12 8 -2 6.4097 0.2021
12 8 -1 -2.6293 0.0690
12 8 0 4.0032 0.1495
12 8 1 -10.7898 0.1576
12 8 2 4.6987 0.3111
12 8 3 -7.5519 0.0685
12 8 4 -3.6972 0.2231
12 8 5 -1.7382 0.1784
12 8 6 -5.6318 0.2067
12 8 7 1.9470 0.0758
12 8 8 -8.9122 0.1067
12 8 9 -1.4881 0.0244
12 8 10 -3.1966 0.1198
12 8 11 0.4493 -0.0626
12 8 12 5.6281 -0.0410
12 8 13 -1.7623 -0.0655
12 8 14 2.0880 -0.0617
12 8 15 6.2342 -0.0827
12 8 16 5.2881 -0.0565
12 8 17 -0.7226 -0.0497
12 8 18 3.7914 0.0165
12 8 19 1.9073 0.0174
12 8 20 2.3856 -0.0508
12 8 21 4.3345 0.0945
12 8 22 1.2168 -0.0583
12 8 23 1.1237 0.1243
12 8 24 -1.6206 -0.0495
12 9 -22 1.0655 0.0945
12 9 -21 -5.9949 0.1303
12 9 -20 0.6698 0.1034
12 9 -19 -0.9752 0.1770
12 9 -18 2.1839 0.0300
12 9 -17 3.8057 0.2547
12 9 -16 2.9482 0.0260
12 9 -15 0.7487 0.2519
12 9 -14 -7.0038 -0.0579
12 9 -13 1.8328 0.2057
12 9 -12 4.0095 -0.0416
12 9 -11 -5.0143 0.0648
12 9 -10 0.1363 -0.1646
12 9 -9 2.0355 -0.0708
12 9 -8 -4.6662 0.0027
12 9 -7 -2.3565 -0.2120
12 9 -6 6.5988 -0.0994
12 9 -5 0.5196 -0.4163
12 9 -4 -0.8253 0.0105
12 9 -3 2.8592 -0.4523
12 9 -2 -4.4170 -0.0134
12 9 -1 -2.3557 -0.4470
12 9 0 -9.6974 0.1118
12 9 1 -0.8924 -0.3343
12 9 2 -3.3588 0.0100
12 9 3 -2.6803 -0.2482
12 9 4 1.5928 0.1021
12 9 5 2.6880 -0.0253
12 9 6 6.8028 0.0337
12 9 7 5.6366 0.1322
12 9 8 -0.8328 0.0833
12 9 9 5.7964 0.2713
12 9 10 -9.4048 -0.0050
12 9 11 -3.6467 0.2800
12 9 12 -3.4042 0.0753
12 9 13 3.8459 0.3374
12 9 14 -6.3873 0.0242
12 9 15 -3.0654 0.2380
12 9 16 1.2809 0.0217
12 9 17 -2.7384 0.1773
12 9 18 -0.7310 -0.0196
12 9 19 -0.2046 0.0204
12 9 20 1.1742 0.0678
12 9 21 1.6704 -0.0600
12 9 22 -1.7902 0.0731
12 10 -19 1.7894 0.2258
12 10 -18 2.7139 0.2335
12 10 -17 0.3605 0.1562
12 10 -16 -0.6833 0.2469
12 10 -15 0.2888 0.1991
12 10 -14 -4.5008 0.0605
12 10 -13 -1.5519 0.1790
12 10 -12 2.4665 -0.0125
12 10 -11 -3.5283 0.1203
12 10 -10 5.5776 -0.1851
12 10 -9 -1.3098 0.0320
12 10 -8 0.6365 -0.1931
12 10 -7 1.5876 -0.0979
12 10 -6 3.7510 -0.3358
12 10 -5 -1.3564 -0.2317
12 10 -4 7.1736 -0.2601
12 10 -3 2.6198 -0.2932
12 10 -2 5.0879 -0.3167
12 10 -1 2.8162 -0.3785
12 10 0 -5.8983 -0.1415
12 10 1 -1.3665 -0.3551
12 10 2 -0.0960 -0.1639
12 10 3 -3.8644 -0.2393
12 10 4 0.4276 0.0357
12 10 5 -1.7452 -0.1083
12 10 6 3.2021 0.0583
12 10 7 0.5289 -0.0421
12 10 8 1.9419 0.1826
12 10 9 -2.1472 0.0670
12 10 10 -1.5531 0.2141
12 10 11 -0.1069 0.2094
12 10 12 -3.8809 0.2495
12 10 13 -3.8110 0.1929
12 10 14 -4.6631 0.2388
12 10 15 -1.6668 0.2933
12 10 16 -2.4278 0.2941
12 10 17 2.6295 0.2105
12 10 18 -1.5180 0.2428
12 10 19 3.8140 0.1972
12 11 -15 0.1295 0.2118
12 11 -14 4.9044 0.0456
12 11 -13 -0.9920 0.3988
12 11 -12 -1.3052 0.0700
12 11 -11 3.0232 0.3432
12 11 -10 -0.5110 0.1122
12 11 -9 1.0871 0.5760
12 11 -8 14.7162 0.0492
12 11 -7 2.0128 0.3869
12 11 -6 -0.2919 0.0537
12 11 -5 3.8653 0.4056
12 11 -4 3.0947 -0.0505
12 11 -3 1.8903 0.1063
12 11 -2 4.4554 -0.0761
12 11 -1 0.6375 0.0592
12 11 0 -1.0036 -0.1842
12 11 1 -0.6624 -0.3520
12 11 2 -2.2851 -0.0561
12 11 3 4.1029 -0.3577
12 11 4 1.0446 -0.1284
12 11 5 4.1398 -0.4601
12 11 6 -1.8376 -0.0198
12 11 7 -0.2548 -0.3294
12 11 8 0.6185 -0.0640
12 11 9 -8.3996 -0.4023
12 11 10 -2.9093 0.0099
12 11 11 -1.0078 -0.1230
12 11 12 -6.2055 0.0405
12 11 13 -0.0449 -0.0166
12 11 14 -1.5394 -0.0254
12 11 15 3.3368 0.0763
12 12 -10 -0.2521 0.3421
12 12 -8 5.6868 0.1583
12 12 -6 3.0044 0.3497
12 12 -4 -2.4464 0.1410
12 12 -2 -1.5293 0.3279
12 12 0 -3.1491 -0.0349
12 12 2 0.8319 0.0663
12 12 4 4.3362 -0.2133
12 12 6 -3.8922 -0.0897
12 12 8 1.7067 -0.4140
12 12 10 4.4433 -0.3189
13 0 0 23.9640 0.2585
13 0 1 -8.6415 -0.4650
13 0 2 10.4648 0.3108
13 0 3 7.3103 -0.1653
13 0 4 -5.9859 0.1118
13 0 5 13.2039 -0.2741
13 0 6 -7.6846 0.1127
13 0 7 6.0422 -0.0230
13 0 8 4.5425 -0.1173
13 0 9 -0.3652 -0.1010
13 0 10 -2.7539 -0.1395
13 0 11 -5.9649 0.2059
13 0 12 -12.3148 -0.3212
13 0 13 7.0046 0.1916
13 0 14 -1.3980 -0.2888
13 0 15 8.8923 0.3337
13 0 16 5.9556 -0.3703
13 0 17 7.1260 0.2205
13 0 18 12.4031 -0.2277
13 0 19 -0.4127 0.2545
13 0 20 4.0959 -0.1952
13 0 21 -2.0267 0.0716
13 0 22 1.7411 -0.0537
13 0 23 1.2928 0.0339
13 0 24 -8.1103 -0.0235
13 0 25 1.7497 -0.0826
13 0 26 1.4647 0.0664
13 0 27 -1.7815 -0.1262
13 0 28 1.7859 0.0888
13 0 29 0.7579 -0.1521
13 0 30 1.9816 0.0947
13 0 31 0.9866 -0.1426
13 0 32 0.5666 0.0215
13 0 33 -1.9105 -0.0746
13 0 34 -0.7147 0.0144
13 1 -33 -2.4586 -0.0296
13 1 -32 1.8651 0.0242
13 1 -31 6.3641 -0.0309
13 1 -30 0.2954 0.0478
13 1 -29 -4.4033 -0.0601
13 1 -28 -3.2418 -0.0426
13 1 -27 5.1267 -0.0410
13 1 -26 -2.0211 -0.0438
13 1 -25 2.6769 -0.1613
13 1 -24 4.5830 -0.1095
13 1 -23 -5.5757 -0.1775
13 1 -22 0.6721 -0.0869
13 1 -21 4.6652 -0.3012
13 1 -20 5.6114 -0.1756
13 1 -19 6.3821 -0.1382
13 1 -18 -0.4342 -0.2269
13 1 -17 -6.1062 -0.2001
13 1 -16 -8.0481 -0.3165
13 1 -15 1.7523 -0.0040
13 1 -14 -13.3257 -0.2235
13 1 -13 -7.3364 -0.0201
13 1 -12 0.9200 -0.2717
13 1 -11 -4.8144 0.2443
13 1 -10 -4.8128 -0.1114
13 1 -9 -3.3921 0.1218
13 1 -8 0.5568 -0.1032
13 1 -7 -11.5868 0.2505
13 1 -6 4.8822 0.1478
13 1 -5 -5.0820 0.0447
13 1 -4 0.3168 0.0689
13 1 -3 2.5647 0.1472
13 1 -2 -13.7718 0.2107
13 1 -1 -9.6226 -0.1174
13 1 0 -1.2200 0.0912
13 1 1 -3.8658 0.1183
13 1 2 -14.0757 0.1877
13 1 3 -12.8728 -0.0718
13 1 4 -0.5322 -0.0790
13 1 5 -16.2066 0.1801
13 1 6 13.9884 -0.0393
13 1 7 -8.4023 -0.0197
13 1 8 19.3289 -0.1521
13 1 9 3.6082 0.2065
13 1 10 3.8335 -0.0650
13 1 11 2.1247 0.0359
13 1 12 8.3729 -0.1987
13 1 13 5.8182 0.1425
13 1 14 2.7004 -0.0732
13 1 15 7.8829 -0.0733
13 1 16 1.2489 -0.1357
13 1 17 -1.9561 0.0026
13 1 18 0.8693 -0.0490
13 1 19 -2.4782 -0.1732
13 1 20 -3.0045 -0.1149
13 1 21 6.9340 -0.1310
13 1 22 6.8618 -0.0382
13 1 23 6.7896 -0.2309
13 1 24 -2.2503 -0.0363
13 1 25 -1.4015 -0.1689
13 1 26 -2.0972 -0.0127
13 1 27 7.1458 -0.1679
13 1 28 -0.0434 0.0026
13 1 29 1.9031 -0.1086
13 1 30 -3.4088 0.0218
13 1 31 3.1360 -0.1454
13 1 32 0.1671 0.0250
13 1 33 -3.9643 -0.1344
13 2 -32 0.6851 0.0563
13 2 -31 -5.5591 0.1181
13 2 -30 -1.5164 0.0778
13 2 -29 4.3331 0.1134
13 2 -28 -3.1095 0.1169
13 2 -27 -3.9111 0.0389
13 2 -26 -3.1224 0.0743
13 2 -25 -0.7098 0.0063
13 2 -24 1.9383 0.0829
13 2 -23 0.0955 -0.0109
13 2 -22 0.4014 -0.0359
13 2 -21 2.8956 -0.0511
13 2 -20 -2.4843 -0.0531
13 2 -19 0.8252 -0.0985
13 2 -18 -5.0488 -0.1157
13 2 -17 -2.8400 -0.1711
13 2 -16 -8.1625 -0.1052
13 2 -15 0.9679 -0.1360
13 2 -14 2.5534 -0.1738
13 2 -13 0.8890 -0.1105
13 2 -12 7.3863 -0.0866
13 2 -11 0.8093 -0.0968
13 2 -10 -4.0886 -0.0740
13 2 -9 9.0015 -0.0251
13 2 -8 -7.2496 -0.0450
13 2 -7 5.2974 0.1312
13 2 -6 -1.8629 -0.1088
13 2 -5 4.0935 0.1462
13 2 -4 -4.7772 0.0117
13 2 -3 5.4794 0.1780
13 2 -2 -17.0868 -0.0918
13 2 -1 9.8082 0.1767
13 2 0 -12.9464 -0.0070
13 2 1 9.5049 0.1785
13 2 2 -5.2367 -0.1195
13 2 3 6.4077 0.0879
13 2 4 13.4601 0.0636
13 2 5 -7.1883 0.0094
13 2 6 10.4906 -0.1139
13 2 7 -6.7812 -0.0033
13 2 8 7.4306 -0.0654
13 2 9 -6.5564 -0.0266
13 2 10 6.5136 -0.1864
13 2 11 6.0726 -0.0379
13 2 12 -5.9061 -0.0603
13 2 13 5.9101 -0.0178
13 2 14 8.7264 -0.1992
13 2 15 0.7621 -0.0245
13 2 16 0.3598 -0.1139
13 2 17 -1.0103 -0.0233
13 2 18 1.9636 -0.1795
13 2 19 -6.4714 -0.0682
13 2 20 2.1938 -0.0653
13 2 21 -0.5811 -0.0600
13 2 22 -3.2738 -0.0979
13 2 23 -7.2059 -0.0108
13 2 24 4.7528 -0.0047
13 2 25 5.0989 -0.0253
13 2 26 -3.3305 -0.0417
13 2 27 -5.1523 0.0336
13 2 28 -3.1244 -0.0282
13 2 29 1.3711 0.1155
13 2 30 0.4807 -0.0452
13 2 31 -4.8111 0.1469
13 2 32 0.7010 -0.0553
13 3 -31 -6.8097 -0.0199
13 3 -30 -1.2002 -0.0914
13 3 -29 0.0011 0.0866
13 3 -28 -3.7738 -0.0180
13 3 -27 0.9535 0.0981
13 3 -26 1.9804 -0.0107
13 3 -25 4.9596 0.0073
13 3 -24 -3.6948 -0.0240
13 3 -23 3.8191 -0.0412
13 3 -22 0.9480 -0.1000
13 3 -21 -0.6461 -0.0521
13 3 -20 -2.1732 -0.0859
13 3 -19 -4.9352 -0.0960
13 3 -18 2.3517 -0.0636
13 3 -17 -4.4258 -0.1124
13 3 -16 7.2275 0.0242
13 3 -15 8.7496 -0.0737
13 3 -14 -5.2289 0.0089
13 3 -13 3.6668 -0.0461
13 3 -12 -4.1555 0.0967
13 3 -11 8.6309 0.0607
13 3 -10 1.7353 -0.0335
13 3 -9 3.3553 0.1190
13 3 -8 9.2304 0.0681
13 3 -7 -2.0286 0.1406
13 3 -6 5.0582 -0.1282
13 3 -5 -11.3364 0.1774
13 3 -4 7.7531 -0.0367
13 3 -3 -13.1047 0.1966
13 3 -2 -5.7305 -0.2348
13 3 -1 7.9262 0.1644
13 3 0 -5.3687 -0.0947
13 3 1 17.7897 0.0928
13 3 2 -8.8969 -0.2337
13 3 3 17.6512 0.0620
13 3 4 -13.1085 -0.1133
13 3 5 17.5925 -0.0189
13 3 6 11.1077 -0.2219
13 3 7 9.3348 -0.0240
13 3 8 -2.4898 -0.0439
13 3 9 -3.9312 -0.0770
13 3 10 8.7959 -0.0968
13 3 11 -8.8259 -0.0414
13 3 12 8.2468 -0.0109
13 3 13 -1.2663 -0.0922
13 3 14 -8.9947 -0.0879
13 3 15 13.6893 -0.0600
13 3 16 -0.1612 0.0074
13 3 17 -0.2750 -0.1026
13 3 18 -6.6160 -0.0072
13 3 19 3.2038 -0.0473
13 3 20 6.5958 0.0346
13 3 21 -7.0756 -0.0774
13 3 22 1.6333 0.0376
13 3 23 -4.4600 -0.0281
13 3 24 2.2910 0.0709
13 3 25 2.5467 -0.0416
13 3 26 -0.8429 0.0408
13 3 27 -1.3787 -0.0596
13 3 28 1.2657 0.0239
13 3 29 -4.8412 0.0195
13 3 30 1.1402 -0.0625
13 3 31 -3.5155 0.0230
13 4 -29 4.0388 -0.1899
13 4 -28 0.9947 0.0435
13 4 -27 -3.2145 -0.1619
13 4 -26 5.8326 0.0619
13 4 -25 3.3096 -0.0301
13 4 -24 1.3138 -0.0741
13 4 -23 4.6101 0.0430
13 4 -22 -4.8711 -0.0558
13 4 -21 0.1671 0.1977
13 4 -20 3.7198 -0.1754
13 4 -19 6.1857 0.1838
13 4 -18 -7.1607 -0.1986
13 4 -17 -3.5222 0.3482
13 4 -16 2.4473 -0.2898
13 4 -15 1.0102 0.2635
13 4 -14 -5.7072 -0.1957
13 4 -13 4.3678 0.3796
13 4 -12 9.1969 -0.2079
13 4 -11 -0.0164 0.1792
13 4 -10 -4.0640 -0.0735
13 4 -9 -8.9321 0.2426
13 4 -8 9.2564 -0.1194
13 4 -7 -2.8967 -0.0426
13 4 -6 1.3130 0.0932
13 4 -5 5.7707 0.0188
13 4 -4 -1.7843 0.0244
13 4 -3 3.5680 -0.2856
13 4 -2 3.5727 0.1809
13 4 -1 2.6932 -0.1878
13 4 0 -4.7315 0.0866
13 4 1 -9.2234 -0.3837
13 4 2 -8.5056 0.2441
13 4 3 -5.7600 -0.2117
13 4 4 -10.6547 0.0653
13 4 5 -0.8123 -0.3317
13 4 6 -1.5228 0.1675
13 4 7 12.6387 -0.1373
13 4 8 -1.5265 0.0135
13 4 9 15.9961 -0.1265
13 4 10 4.0839 0.1078
13 4 11 -0.2311 0.0325
13 4 12 4.5615 -0.0204
13 4 13 -1.2998 -0.0066
13 4 14 -1.5331 0.0690
13 4 15 -2.0394 0.0800
13 4 16 -5.0468 0.0088
13 4 17 6.1697 0.0261
13 4 18 -5.8832 0.0613
13 4 19 3.1216 0.0402
13 4 20 -0.5224 -0.0222
13 4 21 0.8928 -0.0296
13 4 22 -3.2166 0.0098
13 4 23 3.4498 0.0314
13 4 24 1.2682 0.0115
13 4 25 -2.0312 0.0268
13 4 26 -2.7527 0.0561
13 4 27 0.0364 0.0247
13 4 28 1.5229 -0.0152
13 4 29 1.3475 -0.0239
13 5 -28 0.7072 -0.0786
13 5 -27 -2.1620 -0.0365
13 5 -26 1.5013 -0.1005
13 5 -25 -3.4686 0.0394
13 5 -24 0.6604 -0.0871
13 5 -23 6.6322 0.0830
13 5 -22 -2.3896 -0.0797
13 5 -21 3.8472 0.1067
13 5 -20 -2.3298 -0.1611
13 5 -19 4.9207 0.2324
13 5 -18 -4.4242 -0.1491
13 5 -17 0.9987 0.1797
13 5 -16 -0.7177 -0.2300
13 5 -15 -3.8800 0.2065
13 5 -14 0.4247 -0.2343
13 5 -13 -0.9626 0.0829
13 5 -12 -3.2320 -0.2849
13 5 -11 -4.0718 0.0132
13 5 -10 1.8016 -0.1665
13 5 -9 8.1595 -0.2288
13 5 -8 -5.9483 -0.1671
13 5 -7 -0.7690 -0.2601
13 5 -6 3.3580 0.0756
13 5 -5 -4.3040 -0.4111
13 5 -4 -5.1760 0.1653
13 5 -3 -10.9648 -0.3691
13 5 -2 18.6073 0.3748
13 5 -1 -20.9697 -0.4800
13 5 0 8.2491 0.3370
13 5 1 -8.3450 -0.2618
13 5 2 13.5031 0.4725
13 5 3 -6.6890 -0.2340
13 5 4 12.5586 0.3995
13 5 5 5.9541 0.0694
13 5 6 8.3690 0.4036
13 5 7 1.8405 0.0789
13 5 8 7.9812 0.2399
13 5 9 2.6993 0.3053
13 5 10 1.8178 0.1944
13 5 11 2.9751 0.2754
13 5 12 9.1162 0.0446
13 5 13 -2.7005 0.3330
13 5 14 -3.8175 -0.0294
13 5 15 2.6548 0.1660
13 5 16 -5.0974 -0.1639
13 5 17 3.2719 0.1401
13 5 18 0.4559 -0.1246
13 5 19 5.1826 -0.0274
13 5 20 -4.5031 -0.1522
13 5 21 0.6079 -0.0469
13 5 22 0.5896 -0.1003
13 5 23 -1.5706 -0.0911
13 5 24 -4.5163 -0.0412
13 5 25 1.7850 0.0006
13 5 26 -4.8072 0.0526
13 5 27 -5.2957 0.0448
13 5 28 1.3766 0.1454
13 6 -26 -4.8731 -0.1430
13 6 -25 -6.0064 -0.0520
13 6 -24 0.2976 0.0531
13 6 -23 -3.2791 0.0543
13 6 -22 2.7233 0.0647
13 6 -21 -1.4620 0.1166
13 6 -20 -1.0972 0.1360
13 6 -19 -0.6084 0.1490
13 6 -18 -5.1167 0.1117
13 6 -17 -0.6540 0.2266
13 6 -16 -6.0699 0.1810
13 6 -15 0.6820 0.2691
13 6 -14 0.9418 0.2204
13 6 -13 3.6333 0.1984
13 6 -12 -2.1138 0.2514
13 6 -11 -1.4827 0.1444
13 6 -10 -3.5900 0.1942
13 6 -9 7.3638 0.0085
13 6 -8 -2.9992 0.2119
13 6 -7 -3.6465 -0.0362
13 6 -6 -4.2695 0.0977
13 6 -5 4.6535 -0.2269
13 6 -4 2.3415 0.1175
13 6 -3 3.0312 -0.1805
13 6 -2 -2.7232 -0.0134
13 6 -1 -8.6519 -0.1875
13 6 0 0.4236 0.0266
13 6 1 4.8716 -0.1227
13 6 2 2.5226 -0.0942
13 6 3 -0.0263 -0.1485
13 6 4 11.7279 -0.0117
13 6 5 5.5173 -0.0659
13 6 6 23.5898 -0.0617
13 6 7 -0.2162 -0.0213
13 6 8 13.7627 0.0334
13 6 9 -3.1132 0.0212
13 6 10 3.5683 -0.0260
13 6 11 2.3511 0.0346
13 6 12 -0.2440 0.0330
13 6 13 -2.7820 0.0369
13 6 14 -2.2640 -0.0381
13 6 15 -1.9529 -0.0003
13 6 16 0.8343 0.0150
13 6 17 -1.2541 -0.0245
13 6 18 -2.2521 -0.0312
13 6 19 2.6635 -0.0468
13 6 20 5.6868 0.0369
13 6 21 -3.9765 -0.1120
13 6 22 -6.4673 0.0723
13 6 23 0.1490 -0.1038
13 6 24 2.4335 0.1067
13 6 25 -2.9640 0.0139
13 6 26 1.8588 -0.0167
13 7 -24 -1.7045 0.0648
13 7 -23 -1.9938 0.0001
13 7 -22 -1.7849 -0.0069
13 7 -21 4.6543 0.0188
13 7 -20 4.0978 0.1485
13 7 -19 -1.0139 0.0523
13 7 -18 -6.5716 0.1605
13 7 -17 0.4929 0.0197
13 7 -16 -1.4719 0.2556
13 7 -15 8.8379 0.0639
13 7 -14 -0.7208 0.2017
13 7 -13 7.2748 0.1223
13 7 -12 -1.2015 0.3542
13 7 -11 3.6673 0.2637
13 7 -10 4.6543 0.2334
13 7 -9 6.5835 0.2774
13 7 -8 -4.7201 0.2848
13 7 -7 6.0687 0.2897
13 7 -6 -12.8117 0.0875
13 7 -5 5.1918 0.2982
13 7 -4 1.7413 0.1343
13 7 -3 -0.1828 0.2245
13 7 -2 -2.6285 -0.1344
13 7 -1 9.9371 0.0534
13 7 0 6.2581 -0.0817
13 7 1 2.6510 -0.0612
13 7 2 -0.2585 -0.2659
13 7 3 0.9152 -0.1632
13 7 4 3.1730 -0.1618
13 7 5 -1.8233 -0.2520
13 7 6 -3.6815 -0.3277
13 7 7 -1.6462 -0.2971
13 7 8 -0.2587 -0.1545
13 7 9 -5.8713 -0.2678
13 7 10 -3.0251 -0.1565
13 7 11 3.1002 -0.2102
13 7 12 1.3658 0.0277
13 7 13 -2.0397 -0.1614
13 7 14 6.3578 0.0096
13 7 15 1.0095 -0.0790
13 7 16 6.9288 0.1521
13 7 17 -3.2473 0.0213
13 7 18 2.6756 0.1429
13 7 19 -0.8289 0.0835
13 7 20 4.3106 0.1714
13 7 21 2.7784 0.1152
13 7 22 -0.5215 0.1324
13 7 23 -3.5728 0.0969
13 7 24 0.9406 0.0548
13 8 -22 -1.3337 -0.0245
13 8 -21 1.6250 -0.0952
13 8 -20 3.2743 -0.0380
13 8 -19 0.0415 -0.0337
13 8 -18 4.6847 0.0284
13 8 -17 -3.3148 0.1175
13 8 -16 7.6923 0.0120
13 8 -15 3.7997 0.1283
13 8 -14 3.6763 0.1567
13 8 -13 1.0463 0.2304
13 8 -12 0.8158 0.0841
13 8 -11 0.6614 0.1495
13 8 -10 -1.2869 0.0852
13 8 -9 3.4192 0.2087
13 8 -8 1.1921 -0.0174
13 8 -7 2.2453 -0.0367
13 8 -6 6.0102 0.1020
13 8 -5 -3.6507 0.0053
13 8 -4 -4.4716 -0.0281
13 8 -3 -7.2688 -0.1758
13 8 -2 -9.5099 0.0846
13 8 -1 -5.4587 -0.0743
13 8 0 -4.3021 0.0167
13 8 1 0.9035 -0.3139
13 8 2 -3.1232 0.1745
13 8 3 13.8502 -0.2165
13 8 4 -2.8197 0.0042
13 8 5 9.8932 -0.2715
13 8 6 -8.0920 0.1267
13 8 7 -0.6781 -0.0724
13 8 8 -6.5300 -0.0271
13 8 9 -5.0236 -0.1197
13 8 10 -10.7292 0.0771
13 8 11 2.5508 0.0894
13 8 12 -8.1678 -0.0443
13 8 13 3.8740 0.0766
13 8 14 -0.7447 0.0523
13 8 15 4.2891 0.1301
13 8 16 5.0244 -0.0261
13 8 17 -2.0392 -0.0101
13 8 18 1.5664 0.0248
13 8 19 -3.7827 0.0490
13 8 20 5.0908 0.0342
13 8 21 3.7065 0.0752
13 8 22 2.7841 0.1485
13 9 -19 1.5822 -0.1218
13 9 -18 -0.5404 0.1046
13 9 -17 -1.7029 -0.1175
13 9 -16 2.1211 0.0773
13 9 -15 -5.5724 -0.0594
13 9 -14 1.2085 -0.0569
13 9 -13 -6.5871 -0.1117
13 9 -12 -1.5695 -0.1398
13 9 -11 -1.8291 -0.1247
13 9 -10 -1.7811 0.0090
13 9 -9 1.0709 -0.2221
13 9 -8 0.9586 -0.0835
13 9 -7 -7.0291 -0.1546
13 9 -6 5.6490 -0.0020
13 9 -5 -3.0898 -0.1872
13 9 -4 1.6215 -0.0282
13 9 -3 -7.0281 -0.1888
13 9 -2 -1.8655 0.1205
13 9 -1 0.6228 -0.2770
13 9 0 0.7894 0.0420
13 9 1 3.7976 -0.0894
13 9 2 -4.4726 0.1206
13 9 3 -2.4052 -0.0695
13 9 4 -3.0535 0.1043
13 9 5 0.0002 0.0208
13 9 6 -0.3620 0.1758
13 9 7 1.8269 0.0413
13 9 8 1.2961 0.1137
13 9 9 3.4866 0.1788
13 9 10 -5.1493 0.1257
13 9 11 3.1604 0.0822
13 9 12 -0.6346 0.0743
13 9 13 3.9806 0.1248
13 9 14 -6.2320 0.1059
13 9 15 2.0290 0.0494
13 9 16 0.1432 0.1215
13 9 17 -4.2067 0.0678
13 9 18 2.1654 0.0746
13 9 19 2.0774 0.0840
13 10 -15 0.3398 -0.1353
13 10 -14 3.2314 -0.0538
13 10 -13 -5.2355 -0.1351
13 10 -12 -0.5779 -0.1255
13 10 -11 -2.5981 0.0236
13 10 -10 1.7213 -0.0987
13 10 -9 2.4385 0.0309
13 10 -8 4.6449 -0.1277
13 10 -7 -4.3498 0.1085
13 10 -6 4.3690 -0.0832
13 10 -5 0.1379 0.1344
13 10 -4 7.3372 -0.0629
13 10 -3 0.1975 0.1809
13 10 -2 5.0656 -0.0790
13 10 -1 1.6844 0.0640
13 10 0 3.4220 0.0191
13 10 1 5.5084 0.0510
13 10 2 0.8664 0.0184
13 10 3 -1.6393 -0.0695
13 10 4 0.9986 0.0862
13 10 5 -3.9205 -0.0502
13 10 6 -1.2205 -0.0069
13 10 7 -0.9488 -0.1673
13 10 8 2.8427 0.1039
13 10 9 -2.3295 -0.1321
13 10 10 -1.7562 0.0832
13 10 11 2.3327 -0.1025
13 10 12 -0.9408 0.0447
13 10 13 1.7324 -0.0723
13 10 14 -5.2416 0.0129
13 10 15 1.8365 -0.0407
13 11 -10 0.8921 0.0465
13 11 -9 2.5028 0.2863
13 11 -8 3.6854 0.2406
13 11 -7 8.1943 0.4539
13 11 -6 5.1650 0.0929
13 11 -5 2.0106 0.3163
13 11 -4 5.3189 0.2006
13 11 -3 0.1696 0.3284
13 11 -2 -1.4698 0.0184
13 11 -1 1.5279 0.1352
13 11 0 -2.3152 0.0744
13 11 1 6.1906 0.0501
13 11 2 2.9089 -0.1358
13 11 3 0.8167 -0.2155
13 11 4 0.4313 -0.0833
13 11 5 1.3216 -0.2377
13 11 6 -0.4273 -0.2303
13 11 7 3.0173 -0.3374
13 11 8 6.6531 -0.1219
13 11 9 -4.7191 -0.3158
13 11 10 0.1027 -0.2527
14 0 0 -19.3605 -0.0158
14 0 1 10.9395 0.1469
14 0 2 -9.6157 -0.2649
14 0 3 10.1533 0.3386
14 0 4 -1.5074 -0.1144
14 0 5 18.9767 0.3806
14 0 6 3.5835 -0.3101
14 0 7 4.1779 0.3905
14 0 8 9.0223 -0.1228
14 0 9 -4.1152 0.3342
14 0 10 7.1485 -0.2730
14 0 11 -12.7323 0.2545
14 0 12 5.2958 -0.0800
14 0 13 -9.6953 0.1302
14 0 14 -10.9127 -0.1212
14 0 15 -1.8627 -0.0066
14 0 16 0.2725 0.0961
14 0 17 7.4696 -0.1031
14 0 18 1.1030 0.0370
14 0 19 -1.9583 -0.1696
14 0 20 3.0160 0.1528
14 0 21 6.8775 -0.1525
14 0 22 9.8699 0.0840
14 0 23 -3.0571 -0.1967
14 0 24 2.1711 0.0976
14 0 25 -0.5988 -0.1175
14 0 26 0.7528 0.0596
14 0 27 -6.4847 -0.1423
14 0 28 -1.7122 0.0735
14 0 29 -0.9479 -0.0839
14 0 30 -3.5425 0.0285
14 0 31 3.4730 -0.0762
14 0 32 1.4853 0.0830
14 1 -31 1.3320 -0.0196
14 1 -30 0.0124 0.0592
14 1 -29 1.5954 -0.0544
14 1 -28 -2.9736 0.0557
14 1 -27 4.0245 -0.1429
14 1 -26 4.2175 0.1200
14 1 -25 0.0059 -0.0039
14 1 -24 6.1341 0.1681
14 1 -23 5.9857 -0.0476
14 1 -22 0.9448 0.1849
14 1 -21 1.4681 0.0764
14 1 -20 1.8715 0.1299
14 1 -19 1.4552 0.0215
14 1 -18 -4.6575 0.1377
14 1 -17 3.2753 0.1482
14 1 -16 0.5210 0.0454
14 1 -15 2.4187 0.0967
14 1 -14 4.6907 0.0216
14 1 -13 12.2286 0.1373
14 1 -12 0.2168 -0.0696
14 1 -11 -1.3863 -0.0334
14 1 -10 -1.4394 -0.0518
14 1 -9 -8.2346 0.0547
14 1 -8 4.0458 -0.1290
14 1 -7 -3.1752 -0.0233
14 1 -6 -4.3538 -0.0727
14 1 -5 -5.2578 0.0054
14 1 -4 -15.0678 -0.2099
14 1 -3 -13.9699 -0.1017
14 1 -2 1.1128 -0.1416
14 1 -1 -4.6203 -0.0125
14 1 0 -13.3721 -0.2521
14 1 1 0.3582 -0.1131
14 1 2 -5.7133 -0.1448
14 1 3 12.9697 -0.0709
14 1 4 0.8071 -0.2436
14 1 5 -11.2968 -0.1844
14 1 6 3.4491 -0.0749
14 1 7 -1.0681 -0.0445
14 1 8 -13.6561 -0.1256
14 1 9 -7.1028 -0.1491
14 1 10 -3.9865 0.0068
14 1 11 -3.3245 -0.0688
14 1 12 3.7433 -0.0257
14 1 13 3.2160 -0.1138
14 1 14 8.3943 0.0576
14 1 15 -7.9318 0.0260
14 1 16 1.9645 0.0340
14 1 17 6.2421 -0.0671
14 1 18 1.0785 0.0652
14 1 19 1.0900 0.0481
14 1 20 -3.8035 0.0250
14 1 21 7.0782 0.0158
14 1 22 2.8740 0.0217
14 1 23 3.0102 0.0949
14 1 24 2.4942 -0.0177
14 1 25 1.4900 0.0647
14 1 26 1.1060 0.0350
14 1 27 -0.1469 0.1371
14 1 28 -0.0941 0.0329
14 1 29 -3.3171 -0.0025
14 1 30 -2.5783 0.0303
14 1 31 -0.4273 0.0706
14 2 -30 -3.3239 -0.0083
14 2 -29 1.6770 0.0513
14 2 -28 3.3740 0.0829
14 2 -27 1.0237 -0.0165
14 2 -26 3.4870 0.1752
14 2 -25 -4.3557 -0.0366
14 2 -24 0.4421 0.1642
14 2 -23 1.9477 -0.0710
14 2 -22 -4.3901 0.2135
14 2 -21 -2.9780 -0.0567
14 2 -20 -6.1449 0.1702
14 2 -19 -4.7347 -0.1175
14 2 -18 -0.4760 0.1708
14 2 -17 6.3912 -0.0359
14 2 -16 -4.9817 0.0101
14 2 -15 1.1873 -0.0694
14 2 -14 4.8564 -0.0608
14 2 -13 2.3616 0.0318
14 2 -12 -5.6478 -0.2505
14 2 -11 -2.6812 0.1281
14 2 -10 -4.9196 -0.3058
14 2 -9 -0.5637 0.2434
14 2 -8 -14.4544 -0.4785
14 2 -7 -8.0229 0.2167
14 2 -6 -8.0461 -0.4433
14 2 -5 3.2411 0.2679
14 2 -4 2.6569 -0.4688
14 2 -3 -11.2844 0.2253
14 2 -2 6.1637 -0.2659
14 2 -1 -6.7680 0.1410
14 2 0 12.3923 -0.2266
14 2 1 -9.5755 -0.0331
14 2 2 16.9827 -0.0165
14 2 3 0.3593 -0.1472
14 2 4 2.5665 0.0254
14 2 5 3.3381 -0.1471
14 2 6 6.9880 0.1461
14 2 7 6.1993 -0.2325
14 2 8 -7.6279 0.1066
14 2 9 3.4105 -0.2109
14 2 10 2.6194 0.1489
14 2 11 2.1762 -0.1805
14 2 12 0.9825 0.0511
14 2 13 -1.0051 -0.0612
14 2 14 8.4031 0.0542
14 2 15 0.3627 -0.0276
14 2 16 7.4122 -0.0628
14 2 17 -1.6672 0.0541
14 2 18 -0.1431 -0.0115
14 2 19 11.5327 0.0666
14 2 20 -6.4726 -0.0652
14 2 21 -4.7928 0.1103
14 2 22 4.3622 -0.0613
14 2 23 -3.1472 0.0331
14 2 24 -4.9125 -0.1267
14 2 25 1.9914 0.0597
14 2 26 2.9365 -0.0944
14 2 27 -1.4702 0.0748
14 2 28 3.2814 -0.0885
14 2 29 -4.2222 0.1028
14 2 30 -1.8499 -0.0376
14 3 -29 -1.6906 0.0648
14 3 -28 -1.0764 0.1224
14 3 -27 -0.4366 -0.0218
14 3 -26 0.2765 0.0757
14 3 -25 0.4728 -0.0194
14 3 -24 -1.1119 0.0373
14 3 -23 -4.8502 -0.0459
14 3 -22 1.4237 0.0889
14 3 -21 -9.9976 -0.1785
14 3 -20 -1.9848 0.0661
14 3 -19 2.2858 -0.0763
14 3 -18 -1.7050 0.0478
14 3 -17 -2.2942 -0.1138
14 3 -16 -2.6710 0.0273
14 3 -15 4.1416 -0.0044
14 3 -14 -11.5929 0.0514
14 3 -13 -6.0044 -0.0249
14 3 -12 -2.2502 -0.0519
14 3 -11 -4.0439 0.1704
14 3 -10 -2.4869 -0.0713
14 3 -9 -2.9016 0.1339
14 3 -8 2.8463 -0.1374
14 3 -7 -7.8468 0.2998
14 3 -6 2.0157 -0.1282
14 3 -5 3.1754 0.1609
14 3 -4 -0.1177 -0.1498
14 3 -3 4.5600 0.2485
14 3 -2 -2.4114 -0.1080
14 3 -1 4.8631 0.0828
14 3 0 3.6172 -0.0238
14 3 1 0.1140 0.0679
14 3 2 11.3643 0.0510
14 3 3 -3.2913 -0.0910
14 3 4 6.4033 0.1053
14 3 5 0.4443 -0.0806
14 3 6 5.8239 0.1767
14 3 7 1.7041 -0.2012
14 3 8 10.2177 0.2059
14 3 9 12.6546 -0.1958
14 3 10 -5.2350 0.2089
14 3 11 2.2878 -0.2006
14 3 12 -3.9430 0.1706
14 3 13 8.4654 -0.0796
14 3 14 -1.2872 0.1584
14 3 15 -2.3713 -0.0593
14 3 16 4.3584 0.1106
14 3 17 1.1710 0.0421
14 3 18 -0.4734 0.0350
14 3 19 1.2457 0.0547
14 3 20 5.1187 -0.0238
14 3 21 -3.0242 0.0408
14 3 22 -4.6038 -0.0466
14 3 23 0.8876 -0.0426
14 3 24 -1.7855 -0.0109
14 3 25 1.4722 -0.0836
14 3 26 1.7000 -0.0161
14 3 27 0.5744 -0.0351
14 3 28 1.8952 0.0279
14 3 29 -0.4218 -0.0651
14 4 -27 -2.5766 0.1387
14 4 -26 0.1698 -0.0934
14 4 -25 2.4832 0.1254
14 4 -24 0.0741 -0.0475
14 4 -23 2.7816 0.1183
14 4 -22 -2.8357 -0.2080
14 4 -21 3.0007 0.0863
14 4 -20 7.2962 -0.1239
14 4 -19 -0.7613 0.1210
14 4 -18 3.9546 -0.2328
14 4 -17 -0.6106 -0.0050
14 4 -16 1.2369 -0.1722
14 4 -15 -3.1763 -0.0032
14 4 -14 -9.7040 -0.2524
14 4 -13 3.0044 -0.0660
14 4 -12 -1.7034 -0.0227
14 4 -11 5.6265 -0.0662
14 4 -10 3.7633 -0.0341
14 4 -9 6.9939 -0.1344
14 4 -8 -5.0531 0.2780
14 4 -7 10.3984 -0.1134
14 4 -6 1.3315 0.2297
14 4 -5 9.8784 -0.1183
14 4 -4 -7.8775 0.4809
14 4 -3 14.7563 -0.1359
14 4 -2 12.7148 0.3880
14 4 -1 7.6389 -0.1480
14 4 0 4.5464 0.5157
14 4 1 -1.0223 -0.1235
14 4 2 7.8541 0.2548
14 4 3 3.9865 -0.0503
14 4 4 4.2702 0.3156
14 4 5 -4.4987 0.0198
14 4 6 -0.4271 0.0705
14 4 7 1.8707 0.1182
14 4 8 8.9422 0.0651
14 4 9 1.1590 0.1346
14 4 10 -7.3998 -0.1422
14 4 11 8.8998 0.1267
14 4 12 2.4149 -0.0533
14 4 13 -3.3008 0.1475
14 4 14 4.1193 -0.1489
14 4 15 -0.3678 0.1527
14 4 16 -9.0597 -0.0710
14 4 17 -0.8132 0.1268
14 4 18 5.3673 -0.1295
14 4 19 -0.4560 0.0574
14 4 20 -4.2790 -0.0103
14 4 21 0.5672 0.1338
14 4 22 -2.2923 -0.0162
14 4 23 -1.7106 0.0660
14 4 24 0.0656 0.0628
14 4 25 2.2441 0.0043
14 4 26 -0.3873 0.1649
14 4 27 -8.3208 -0.0582
14 5 -25 0.0330 -0.2016
14 5 -24 3.9373 0.0896
14 5 -23 0.9878 -0.1705
14 5 -22 -2.3230 0.0632
14 5 -21 8.2350 -0.0997
14 5 -20 0.1694 -0.0128
14 5 -19 -1.2326 -0.0687
14 5 -18 6.7979 -0.0824
14 5 -17 -0.0550 0.0260
14 5 -16 5.5533 -0.1126
14 5 -15 -5.8556 0.0312
14 5 -14 7.9455 -0.1564
14 5 -13 6.7195 0.0346
14 5 -12 0.4998 -0.1309
14 5 -11 -1.2053 0.0247
14 5 -10 4.8803 -0.0224
14 5 -9 13.4372 0.0518
14 5 -8 -0.6955 0.0160
14 5 -7 2.5845 -0.0487
14 5 -6 1.7089 0.1761
14 5 -5 -4.7626 -0.0276
14 5 -4 -9.7531 0.2167
14 5 -3 0.4000 -0.0304
14 5 -2 4.3685 0.3223
14 5 -1 -2.3851 0.0426
14 5 0 5.9802 0.2751
14 5 1 8.2544 -0.0245
14 5 2 -1.5860 0.3616
14 5 3 2.1874 0.0429
14 5 4 -1.8481 0.2464
14 5 5 3.6676 0.0219
14 5 6 2.7281 0.2481
14 5 7 0.0120 0.0631
14 5 8 1.9372 0.0871
14 5 9 0.6493 0.0176
14 5 10 -2.0239 0.0910
14 5 11 0.6680 0.1053
14 5 12 0.2968 -0.0463
14 5 13 -1.4970 0.0603
14 5 14 -2.4479 -0.0497
14 5 15 6.4157 0.0770
14 5 16 -5.8361 -0.0849
14 5 17 -2.2249 -0.0203
14 5 18 -2.0654 -0.0406
14 5 19 -2.1581 0.0035
14 5 20 -0.1017 -0.0124
14 5 21 -2.6484 -0.1161
14 5 22 0.6137 0.0413
14 5 23 0.7578 -0.0485
14 5 24 1.1582 0.0759
14 5 25 -4.0821 -0.0135
14 6 -23 -1.4577 -0.0807
14 6 -22 1.9285 0.0566
14 6 -21 1.1724 -0.1599
14 6 -20 -3.4451 0.0671
14 6 -19 -0.2174 -0.1149
14 6 -18 0.5779 0.1146
14 6 -17 2.1311 -0.0069
14 6 -16 -0.3871 0.0593
14 6 -15 -0.7190 0.0560
14 6 -14 3.4234 0.1098
14 6 -13 0.5312 0.3060
14 6 -12 1.5073 0.0676
14 6 -11 4.8107 0.3802
14 6 -10 -5.6713 0.1005
14 6 -9 -1.2752 0.5742
14 6 -8 3.3497 -0.0537
14 6 -7 -6.2372 0.5710
14 6 -6 -15.8371 -0.0839
14 6 -5 -5.8629 0.5581
14 6 -4 2.3575 -0.2432
14 6 -3 7.8497 0.3301
14 6 -2 -5.1937 -0.1687
14 6 -1 2.4631 0.1549
14 6 0 2.8254 -0.2180
14 6 1 -2.7432 -0.0658
14 6 2 -2.9900 -0.0606
14 6 3 -4.2937 -0.2369
14 6 4 -0.5845 -0.0410
14 6 5 -11.2610 -0.3734
14 6 6 -3.2627 0.1087
14 6 7 1.7542 -0.4535
14 6 8 -1.4632 0.1302
14 6 9 5.2823 -0.4543
14 6 10 -0.1079 0.2030
14 6 11 4.7693 -0.4036
14 6 12 1.1621 0.1758
14 6 13 3.4124 -0.2303
14 6 14 -0.2758 0.1722
14 6 15 -4.4295 -0.0968
14 6 16 -4.0061 0.0898
14 6 17 -3.3880 -0.0234
14 6 18 0.8834 0.1189
14 6 19 -4.9737 0.0110
14 6 20 1.5788 0.0155
14 6 21 -2.8694 0.0441
14 6 22 -2.3639 -0.0842
14 6 23 0.3707 -0.0383
14 7 -21 2.0614 -0.1034
14 7 -20 -0.7655 -0.1386
14 7 -19 -1.2247 -0.0356
14 7 -18 1.6835 -0.0075
14 7 -17 2.5644 -0.0480
14 7 -16 2.2886 0.0645
14 7 -15 0.3328 0.0426
14 7 -14 -2.1929 0.1551
14 7 -13 1.5197 0.0531
14 7 -12 -4.4029 0.0634
14 7 -11 -0.5776 0.1644
14 7 -10 -3.7390 0.0784
14 7 -9 -2.8510 0.1682
14 7 -8 4.0139 0.0964
14 7 -7 -7.0229 0.3062
14 7 -6 -4.4975 0.0605
14 7 -5 -9.5826 0.2573
14 7 -4 5.7681 0.0284
14 7 -3 -0.6197 0.2936
14 7 -2 -3.3396 0.0656
14 7 -1 -0.7765 0.1207
14 7 0 2.0361 0.0855
14 7 1 2.7549 0.0406
14 7 2 -2.5196 0.0472
14 7 3 -1.0893 -0.0894
14 7 4 1.7454 0.0799
14 7 5 -4.3366 -0.1686
14 7 6 3.5649 0.1028
14 7 7 -0.9032 -0.3009
14 7 8 -7.4427 0.1242
14 7 9 -2.3890 -0.2469
14 7 10 3.7798 0.1585
14 7 11 4.3738 -0.1904
14 7 12 -1.4492 0.1501
14 7 13 -1.5868 -0.1036
14 7 14 -0.8636 0.1846
14 7 15 -0.9136 -0.0140
14 7 16 -1.3728 0.0751
14 7 17 0.7070 0.0904
14 7 18 0.3020 0.0569
14 7 19 -0.2485 0.0735
14 7 20 3.9196 0.0531
14 7 21 -3.9192 -0.0043
14 8 -18 0.5749 0.0439
14 8 -17 -1.4926 -0.0678
14 8 -16 2.5831 0.0722
14 8 -15 -2.8690 -0.0253
14 8 -14 5.9420 0.0201
14 8 -13 0.1208 -0.0558
14 8 -12 -6.0907 0.1852
14 8 -11 2.2623 -0.0723
14 8 -10 -1.3892 0.1692
14 8 -9 2.6113 -0.0669
14 8 -8 2.7748 0.2558
14 8 -7 -0.6292 -0.0212
14 8 -6 0.0731 0.1641
14 8 -5 3.0682 -0.0791
14 8 -4 4.1833 0.2919
14 8 -3 0.2865 -0.0762
14 8 -2 -2.7686 0.1355
14 8 -1 -1.6058 -0.0350
14 8 0 -4.2443 0.1880
14 8 1 8.7552 0.0382
14 8 2 -4.6569 0.0590
14 8 3 6.3580 0.0421
14 8 4 -0.0314 0.1624
14 8 5 8.5451 0.0954
14 8 6 7.0507 0.0197
14 8 7 1.1824 0.0191
14 8 8 2.6646 0.0737
14 8 9 1.6660 0.0755
14 8 10 -2.3455 -0.1368
14 8 11 -0.1032 0.0419
14 8 12 -0.9311 -0.0344
14 8 13 0.8235 -0.0207
14 8 14 -0.5075 -0.0997
14 8 15 2.5388 -0.0637
14 8 16 -2.8379 -0.0055
14 8 17 -5.1476 -0.0249
14 8 18 3.3221 0.0928
14 9 -15 0.1460 -0.3567
14 9 -14 0.6816 -0.0915
14 9 -13 1.1433 -0.3018
14 9 -12 -1.9834 0.0017
14 9 -11 1.9390 -0.2018
14 9 -10 0.2647 -0.0275
14 9 -9 -0.3258 -0.1803
14 9 -8 -4.6472 0.0651
14 9 -7 -0.4132 -0.0583
14 9 -6 1.6665 0.1170
14 9 -5 1.2228 -0.0146
14 9 -4 2.1103 0.1269
14 9 -3 1.4716 0.0891
14 9 -2 1.5894 0.1276
14 9 -1 5.4352 0.2180
14 9 0 6.4366 0.0285
14 9 1 5.8655 0.1861
14 9 2 2.5621 0.0368
14 9 3 5.9031 0.2211
14 9 4 -2.6317 -0.0587
14 9 5 -1.0115 0.1131
14 9 6 0.1427 -0.0136
14 9 7 -2.1048 0.1153
14 9 8 -4.8615 -0.1088
14 9 9 1.7836 -0.0045
14 9 10 0.7018 0.0100
14 9 11 2.4040 -0.1718
14 9 12 3.3375 -0.0094
14 9 13 2.9370 -0.1176
14 9 14 -5.5115 -0.0975
14 9 15 -1.8498 -0.2092
14 10 -9 2.4731 0.0244
14 10 -8 -3.1885 0.0596
14 10 -7 0.8475 -0.0139
14 10 -6 1.3009 0.0223
14 10 -5 -4.2345 0.1091
14 10 -4 4.2398 0.0310
14 10 -3 2.4754 0.0496
14 10 -2 2.6521 -0.0011
14 10 -1 5.0326 0.1634
14 10 0 -1.5560 -0.0138
14 10 1 7.4552 0.0539
14 10 2 6.5017 -0.1076
14 10 3 0.7804 0.0908
14 10 4 -4.3568 -0.1455
14 10 5 -5.9943 -0.0783
14 10 6 -5.2559 -0.2431
14 10 7 0.3404 -0.0479
14 10 8 0.9749 -0.2859
14 10 9 2.8133 -0.1160
15 0 0 -6.0760 -0.2704
15 0 1 2.5840 0.1456
15 0 2 6.7896 -0.3013
15 0 3 5.1492 0.1362
15 0 4 -10.4122 -0.1991
15 0 5 7.7220 0.1898
15 0 6 2.2434 -0.1185
15 0 7 0.0401 0.1475
15 0 8 3.1894 -0.0616
15 0 9 -2.0696 0.1725
15 0 10 2.4757 0.0234
15 0 11 2.4771 0.0174
15 0 12 0.1134 0.0911
15 0 13 6.2878 -0.0806
15 0 14 -8.7425 0.1065
15 0 15 -1.8924 -0.0951
15 0 16 5.4719 0.0370
15 0 17 -0.9403 -0.0591
15 0 18 -2.1907 0.0320
15 0 19 -3.6655 -0.1007
15 0 20 2.5092 -0.0241
15 0 21 1.6341 -0.1021
15 0 22 4.3826 -0.0215
15 0 23 -0.4483 0.0264
15 0 24 2.8109 -0.0253
15 0 25 1.5375 0.0166
15 0 26 1.4277 -0.0282
15 0 27 -0.5460 -0.0201
15 0 28 -3.1880 -0.0670
15 0 29 1.0761 0.0577
15 0 30 -4.0760 -0.0194
15 1 -29 -2.7345 -0.2433
15 1 -28 0.0702 -0.0599
15 1 -27 -5.6562 -0.0879
15 1 -26 2.6363 -0.0999
15 1 -25 1.1374 -0.1021
15 1 -24 -0.9752 -0.0522
15 1 -23 -1.4615 -0.0007
15 1 -22 -0.9907 -0.0042
15 1 -21 5.7328 -0.0103
15 1 -20 4.0021 0.0752
15 1 -19 -0.1521 0.0523
15 1 -18 -0.8645 0.0253
15 1 -17 1.1904 0.0924
15 1 -16 -0.8822 0.0463
15 1 -15 -2.2373 0.1014
15 1 -14 -0.0567 0.0144
15 1 -13 0.7370 0.1011
15 1 -12 -2.4803 -0.0012
15 1 -11 -4.6426 0.1047
15 1 -10 -3.6625 -0.1033
15 1 -9 -3.0535 0.0918
15 1 -8 -5.7082 -0.0941
15 1 -7 8.7367 0.0145
15 1 -6 8.5734 -0.1469
15 1 -5 9.2622 0.0460
15 1 -4 1.9839 -0.1027
15 1 -3 9.4249 -0.0188
15 1 -2 10.3877 -0.1564
15 1 -1 -1.3634 -0.0126
15 1 0 14.0442 -0.0516
15 1 1 -3.9711 -0.1340
15 1 2 4.2888 -0.0380
15 1 3 -6.5442 -0.0871
15 1 4 4.9998 0.0375
15 1 5 3.5613 -0.1552
15 1 6 5.7088 0.0190
15 1 7 6.0243 -0.1139
15 1 8 -6.6879 0.0970
15 1 9 0.0760 -0.1406
15 1 10 -1.1177 0.0258
15 1 11 5.0209 -0.0568
15 1 12 6.8126 0.0142
15 1 13 -6.5380 -0.0431
15 1 14 -1.9716 -0.0451
15 1 15 4.6441 0.0363
15 1 16 -5.4604 -0.0815
15 1 17 -1.5869 0.0733
15 1 18 -0.9035 -0.1853
15 1 19 3.1199 0.1475
15 1 20 -8.2660 -0.2203
15 1 21 2.3490 0.1762
15 1 22 3.2771 -0.2344
15 1 23 -0.0003 0.1774
15 1 24 -0.7950 -0.2192
15 1 25 0.0379 0.1816
15 1 26 1.4479 -0.1961
15 1 27 -1.8209 0.0762
15 1 28 -0.1147 -0.1748
15 1 29 0.1374 0.0555
15 2 -28 -0.8855 0.0168
15 2 -27 -1.7815 -0.0857
15 2 -26 -0.1402 0.0017
15 2 -25 -0.9462 -0.1690
15 2 -24 2.6050 0.0782
15 2 -23 0.1328 -0.1800
15 2 -22 4.6668 0.0469
15 2 -21 -0.5594 -0.1961
15 2 -20 -5.3284 0.1150
15 2 -19 3.4980 -0.1333
15 2 -18 -7.1254 0.1081
15 2 -17 -3.3898 -0.1814
15 2 -16 -7.7147 0.1218
15 2 -15 -0.0857 -0.0540
15 2 -14 -2.1530 -0.0473
15 2 -13 -0.3731 -0.0264
15 2 -12 -0.3161 -0.0389
15 2 -11 -4.6005 0.0521
15 2 -10 9.1610 -0.1571
15 2 -9 5.7200 0.0296
15 2 -8 -4.3201 -0.2200
15 2 -7 -6.0585 0.1189
15 2 -6 -0.8477 -0.2451
15 2 -5 -8.1189 0.0622
15 2 -4 13.3645 -0.2011
15 2 -3 -2.3123 0.0818
15 2 -2 5.5183 -0.1390
15 2 -1 -4.6113 0.0075
15 2 0 11.5872 -0.1047
15 2 1 -0.5758 0.0899
15 2 2 5.6581 -0.0057
15 2 3 -11.1333 0.0021
15 2 4 2.0479 0.0588
15 2 5 3.6128 -0.0209
15 2 6 7.1396 0.1166
15 2 7 -4.7109 -0.1123
15 2 8 3.9269 0.0882
15 2 9 2.6608 -0.0485
15 2 10 -3.3638 0.1523
15 2 11 -0.7281 -0.0745
15 2 12 2.0452 0.1305
15 2 13 -0.9175 -0.0339
15 2 14 -4.9552 0.1107
15 2 15 -0.6427 -0.0523
15 2 16 -3.9147 0.0793
15 2 17 1.1391 -0.0003
15 2 18 -1.5437 0.0718
15 2 19 3.8825 -0.0335
15 2 20 6.4460 0.0241
15 2 21 0.9982 0.0012
15 2 22 -0.3124 -0.0378
15 2 23 -0.7986 -0.0195
15 2 24 -2.2699 -0.0652
15 2 25 -2.4551 0.0130
15 2 26 1.0353 -0.0930
15 2 27 1.8073 -0.0040
15 2 28 1.0693 0.0323
15 3 -26 1.7907 -0.0518
15 3 -25 -1.9058 0.0535
15 3 -24 5.4910 -0.0458
15 3 -23 -2.4494 -0.0361
15 3 -22 2.4285 -0.0154
15 3 -21 5.2539 0.0292
15 3 -20 0.2788 -0.0015
15 3 -19 -4.4864 -0.1460
15 3 -18 -2.9943 0.0720
15 3 -17 1.4433 -0.0692
15 3 -16 -7.4962 0.1351
15 3 -15 0.9741 -0.1297
15 3 -14 -0.1643 0.2219
15 3 -13 -1.1535 0.0015
15 3 -12 -5.5528 0.1393
15 3 -11 7.0463 -0.1000
15 3 -10 0.3377 0.1683
15 3 -9 -7.2139 0.0606
15 3 -8 -2.4497 0.0932
15 3 -7 4.2956 0.0537
15 3 -6 -8.0167 0.1039
15 3 -5 4.8891 0.1752
15 3 -4 6.2330 -0.0113
15 3 -3 2.7091 0.1181
15 3 -2 -2.2736 0.0364
15 3 -1 -0.1413 0.1640
15 3 0 2.7522 -0.0462
15 3 1 -4.6703 0.1215
15 3 2 -6.3574 -0.0093
15 3 3 0.3942 0.0733
15 3 4 1.8380 -0.0477
15 3 5 -2.0255 -0.0139
15 3 6 -6.9405 0.0207
15 3 7 5.3220 -0.0066
15 3 8 6.4473 0.0532
15 3 9 -5.9276 -0.0419
15 3 10 -5.2561 0.0282
15 3 11 1.7702 -0.0439
15 3 12 -5.0206 0.0409
15 3 13 -0.6598 -0.0766
15 3 14 1.0366 0.0582
15 3 15 -3.8272 -0.0077
15 3 16 -4.7173 0.0688
15 3 17 -2.3536 -0.0200
15 3 18 6.2995 0.0644
15 3 19 -3.3489 0.0186
15 3 20 3.4012 0.0966
15 3 21 2.1395 -0.0522
15 3 22 -1.0108 0.1475
15 3 23 1.0139 -0.0325
15 3 24 0.4697 0.0965
15 3 25 -0.4019 -0.0714
15 3 26 0.3812 0.1011
15 4 -25 -1.0144 -0.0247
15 4 -24 6.0716 -0.0011
15 4 -23 -0.5280 0.0227
15 4 -22 3.5769 0.0420
15 4 -21 2.9766 -0.0418
15 4 -20 5.3812 -0.0294
15 4 -19 -0.4438 -0.1492
15 4 -18 1.7660 0.0193
15 4 -17 -0.0599 -0.1736
15 4 -16 2.1525 -0.0499
15 4 -15 3.0523 -0.2787
15 4 -14 -2.0928 0.0150
15 4 -13 3.7467 -0.3487
15 4 -12 -2.3238 0.0404
15 4 -11 2.4224 -0.2725
15 4 -10 2.2690 0.1867
15 4 -9 -0.7949 -0.2030
15 4 -8 -9.1363 0.2994
15 4 -7 -2.9742 -0.0712
15 4 -6 4.2275 0.3192
15 4 -5 9.8779 0.0273
15 4 -4 3.2893 0.3297
15 4 -3 -1.0201 0.2382
15 4 -2 6.7784 0.2421
15 4 -1 2.0781 0.3447
15 4 0 8.1851 0.2043
15 4 1 2.1523 0.4535
15 4 2 -13.2524 0.0761
15 4 3 4.7043 0.4371
15 4 4 -4.9734 0.0327
15 4 5 4.4260 0.3686
15 4 6 -2.1668 -0.0469
15 4 7 2.4613 0.2630
15 4 8 -2.9927 -0.0204
15 4 9 7.6329 0.1787
15 4 10 5.2117 0.0046
15 4 11 -9.6852 0.0350
15 4 12 1.2760 0.0307
15 4 13 -4.1064 -0.0447
15 4 14 6.0035 0.0477
15 4 15 -1.0995 -0.1048
15 4 16 -5.3344 0.0312
15 4 17 -0.4737 -0.0665
15 4 18 -4.5858 0.0324
15 4 19 0.4275 0.0233
15 4 20 -2.6731 0.0719
15 4 21 -4.0039 0.0707
15 4 22 4.5728 0.1013
15 4 23 1.5893 0.1193
15 4 24 -2.9978 0.0148
15 4 25 -3.6090 0.0341
15 5 -23 -7.1233 0.0318
15 5 -22 4.8020 0.1209
15 5 -21 -4.6298 0.0418
15 5 -20 3.0739 0.0394
15 5 -19 0.7766 -0.0254
15 5 -18 2.3759 0.0296
15 5 -17 -6.2391 -0.1083
15 5 -16 2.0846 0.0286
15 5 -15 1.0843 -0.0785
15 5 -14 2.3316 0.0656
15 5 -13 -4.6063 -0.0480
15 5 -12 1.2833 0.0846
15 5 -11 2.0448 -0.0825
15 5 -10 -0.6152 0.0048
15 5 -9 1.0500 -0.0496
15 5 -8 5.2435 -0.0174
15 5 -7 0.9084 -0.0313
15 5 -6 -0.0782 -0.0445
15 5 -5 8.0300 0.0692
15 5 -4 -2.1438 -0.0638
15 5 -3 0.6253 0.0609
15 5 -2 -0.9724 -0.0578
15 5 -1 -2.0920 0.1779
15 5 0 -8.3243 0.0208
15 5 1 1.9898 0.1301
15 5 2 0.9771 0.0921
15 5 3 7.7026 0.1379
15 5 4 -5.5819 0.1696
15 5 5 2.6864 0.0282
15 5 6 1.4087 0.1997
15 5 7 5.9825 -0.0029
15 5 8 -5.6986 0.2453
15 5 9 9.5086 -0.1060
15 5 10 -4.4500 0.2478
15 5 11 -3.2589 -0.1158
15 5 12 0.0939 0.2503
15 5 13 0.9520 -0.1896
15 5 14 -1.6069 0.2311
15 5 15 -6.0756 -0.1560
15 5 16 -2.2586 0.2210
15 5 17 -1.2878 -0.1504
15 5 18 -1.7134 0.1775
15 5 19 -3.7375 -0.0610
15 5 20 -2.6853 0.0279
15 5 21 0.6443 0.0503
15 5 22 3.8521 -0.0794
15 5 23 -1.2308 0.0691
15 6 -20 -1.3855 -0.0344
15 6 -19 -0.1056 -0.0531
15 6 -18 0.0428 -0.0727
15 6 -17 -2.4288 -0.0534
15 6 -16 -3.2763 -0.0260
15 6 -15 -1.5080 -0.0207
15 6 -14 -0.4148 -0.1652
15 6 -13 1.6422 -0.0599
15 6 -12 -1.0899 -0.1733
15 6 -11 3.1171 0.0651
15 6 -10 -0.8769 -0.1911
15 6 -9 -4.1045 0.0762
15 6 -8 1.7385 -0.1272
15 6 -7 0.6292 0.1629
15 6 -6 3.2066 -0.0793
15 6 -5 2.3938 0.0988
15 6 -4 -0.7195 0.0487
15 6 -3 -3.0094 0.0938
15 6 -2 3.7764 0.0902
15 6 -1 -1.8322 -0.0366
15 6 0 1.0510 0.1476
15 6 1 0.0035 -0.0363
15 6 2 0.9193 0.1607
15 6 3 0.4221 -0.1961
15 6 4 -4.6998 0.1702
15 6 5 -7.5724 -0.1902
15 6 6 -0.1475 0.2230
15 6 7 1.2132 -0.1881
15 6 8 -5.7013 0.2195
15 6 9 -1.0015 -0.1366
15 6 10 -2.6700 0.1712
15 6 11 6.7475 -0.2064
15 6 12 1.2103 0.1286
15 6 13 -2.7473 -0.0432
15 6 14 -1.6761 0.1099
15 6 15 -0.5742 -0.0304
15 6 16 1.6150 0.1157
15 6 17 -0.2884 0.0731
15 6 18 -0.9522 -0.0151
15 6 19 -0.8860 -0.0154
15 6 20 2.0551 0.0038
15 7 -17 2.7082 0.1718
15 7 -16 1.2391 0.0520
15 7 -15 3.6783 -0.0425
15 7 -14 2.7344 0.0001
15 7 -13 0.6688 -0.0325
15 7 -12 0.3570 -0.0542
15 7 -11 -7.5990 -0.0249
15 7 -10 3.8650 -0.0016
15 7 -9 1.6734 0.0065
15 7 -8 3.1523 -0.0658
15 7 -7 -2.2538 -0.0126
15 7 -6 2.1925 0.0516
15 7 -5 0.1798 0.0116
15 7 -4 -2.0638 0.0459
15 7 -3 -3.4731 0.0508
15 7 -2 2.4713 0.1610
15 7 -1 -0.8684 0.0941
15 7 0 -7.0083 0.1513
15 7 1 0.9314 0.0741
15 7 2 1.4198 0.1883
15 7 3 -3.5310 0.1027
15 7 4 0.4975 0.1226
15 7 5 -0.7571 0.0466
15 7 6 -3.8234 0.1059
15 7 7 -4.1551 0.0476
15 7 8 5.2759 0.0379
15 7 9 -1.0911 -0.0425
15 7 10 -3.1448 0.0163
15 7 11 4.6273 -0.0375
15 7 12 2.1930 -0.0314
15 7 13 -0.1886 0.0020
15 7 14 -3.9941 -0.0494
15 7 15 1.8881 -0.0011
15 7 16 -0.9610 0.0645
15 7 17 0.9237 0.1261
15 8 -14 -1.3784 0.0419
15 8 -13 2.1507 -0.0422
15 8 -12 1.6204 -0.0292
15 8 -11 -1.9084 -0.1084
15 8 -10 -1.9591 -0.0470
15 8 -9 -1.7725 -0.0388
15 8 -8 0.7692 0.1504
15 8 -7 0.1081 -0.1196
15 8 -6 -0.3621 0.1469
15 8 -5 1.3516 0.0561
15 8 -4 -3.4416 0.1626
15 8 -3 5.8200 0.1362
15 8 -2 -1.8836 0.0570
15 8 -1 -2.2709 0.1703
15 8 0 1.7927 0.0661
15 8 1 -2.6620 0.1824
15 8 2 0.2936 -0.0409
15 8 3 -0.1515 0.1247
15 8 4 2.3458 -0.0232
15 8 5 0.0733 0.1460
15 8 6 5.6837 -0.0646
15 8 7 -2.6030 0.1910
15 8 8 1.9284 0.0259
15 8 9 -1.3682 0.0340
15 8 10 4.9812 -0.0084
15 8 11 0.7725 0.0911
15 8 12 0.8262 0.0076
15 8 13 1.6722 -0.0005
15 8 14 -3.5778 -0.0873
15 9 -8 -3.2875 0.1472
15 9 -7 -6.1531 -0.3204
15 9 -6 -1.4586 0.1549
15 9 -5 -4.2169 -0.0792
15 9 -4 -4.2170 -0.0155
15 9 -3 3.0469 0.0182
15 9 -2 6.6442 0.0806
15 9 -1 1.3808 0.1336
15 9 0 2.5974 -0.0481
15 9 1 2.6351 0.1196
15 9 2 2.5501 0.0150
15 9 3 4.2952 0.1313
15 9 4 0.4468 -0.1599
15 9 5 -2.1823 0.0929
15 9 6 -0.1944 -0.0555
15 9 7 -4.3281 0.1975
15 9 8 -0.7856 -0.1851
16 0 0 0.6476 -0.1081
16 0 1 -4.2968 0.1062
16 0 2 -10.6559 -0.0357
16 0 3 -8.7252 0.0099
16 0 4 6.0606 -0.0921
16 0 5 -9.3646 0.1385
16 0 6 8.3415 -0.0058
16 0 7 -7.1722 0.0263
16 0 8 3.0322 -0.0160
16 0 9 -4.4312 0.0763
16 0 10 -8.8769 0.0055
16 0 11 4.9047 0.0331
16 0 12 -3.9592 -0.0388
16 0 13 3.9318 0.1319
16 0 14 -0.4543 -0.0393
16 0 15 1.7839 0.0437
16 0 16 1.3913 -0.0817
16 0 17 -2.9262 0.0724
16 0 18 0.0003 -0.1057
16 0 19 3.2163 0.0221
16 0 20 0.5788 -0.0977
16 0 21 -4.3997 0.0277
16 0 22 -0.3362 -0.0777
16 0 23 -0.3398 -0.0416
16 0 24 -0.3602 -0.0688
16 0 25 2.8751 -0.0841
16 0 26 0.4977 -0.0878
16 0 27 1.5811 0.0504
16 0 28 -3.4932 -0.0976
16 1 -27 -2.5067 -0.1188
16 1 -26 -0.7191 -0.0103
16 1 -25 0.0220 0.0528
16 1 -24 -0.0486 -0.1630
16 1 -23 2.4349 0.0855
16 1 -22 1.7092 -0.1653
16 1 -21 -3.6798 0.0590
16 1 -20 1.8849 -0.1685
16 1 -19 0.5769 0.0421
16 1 -18 -3.2581 -0.1766
16 1 -17 -4.5668 0.0692
16 1 -16 1.7645 -0.1893
16 1 -15 2.5998 -0.0226
16 1 -14 -1.7045 -0.1579
16 1 -13 -0.4606 -0.0509
16 1 -12 2.5865 -0.0418
16 1 -11 -0.6530 -0.1518
16 1 -10 0.4897 -0.0106
16 1 -9 4.5728 -0.1282
16 1 -8 -6.2378 0.1567
16 1 -7 0.6454 -0.2426
16 1 -6 5.1364 0.1267
16 1 -5 3.1321 -0.2382
16 1 -4 10.6336 0.2525
16 1 -3 2.8916 -0.2393
16 1 -2 -3.9730 0.1268
16 1 -1 3.6810 -0.1247
16 1 0 0.9928 0.2141
16 1 1 8.9851 -0.1107
16 1 2 -13.4720 0.0287
16 1 3 4.0598 0.0292
16 1 4 -0.7595 0.0680
16 1 5 -0.5220 0.0776
16 1 6 5.2694 -0.0984
16 1 7 -6.1790 0.1690
16 1 8 1.4850 0.0069
16 1 9 -3.5402 0.1763
16 1 10 2.1252 -0.0833
16 1 11 -4.5397 0.2425
16 1 12 2.6707 0.0135
16 1 13 -1.1910 0.2224
16 1 14 3.1927 -0.0761
16 1 15 2.3357 0.1761
16 1 16 -6.2348 0.0422
16 1 17 1.4113 0.1243
16 1 18 -3.0617 -0.0345
16 1 19 2.2226 0.1152
16 1 20 2.4371 0.0355
16 1 21 -2.6745 0.0704
16 1 22 -1.0721 0.0043
16 1 23 -3.6868 0.0879
16 1 24 4.2449 0.0438
16 1 25 -2.8153 0.0182
16 1 26 -0.0401 -0.0515
16 1 27 -2.7690 -0.0254
16 2 -25 -0.7227 -0.1490
16 2 -24 2.6560 -0.1604
16 2 -23 -0.0722 -0.0991
16 2 -22 -2.7252 -0.1518
16 2 -21 0.7873 -0.0167
16 2 -20 2.4086 -0.1730
16 2 -19 0.8356 -0.0274
16 2 -18 -3.0531 -0.1278
16 2 -17 -3.7198 0.0309
16 2 -16 -1.4231 -0.1056
16 2 -15 -6.2320 0.0456
16 2 -14 5.9469 -0.0083
16 2 -13 -5.4780 0.0241
16 2 -12 3.0873 0.0017
16 2 -11 0.0550 -0.0319
16 2 -10 7.7974 0.0353
16 2 -9 -2.4539 -0.0970
16 2 -8 9.2028 0.0556
16 2 -7 2.6661 -0.1752
16 2 -6 -4.8613 0.0901
16 2 -5 -10.8655 -0.1298
16 2 -4 1.7167 0.0825
16 2 -3 -5.8026 -0.1830
16 2 -2 -4.2939 0.0556
16 2 -1 -6.1438 -0.1067
16 2 0 -4.1456 0.0214
16 2 1 4.6545 -0.1129
16 2 2 -5.2292 0.0319
16 2 3 7.0685 0.0205
16 2 4 -3.4157 0.0282
16 2 5 1.8221 0.0135
16 2 6 -5.3380 0.0550
16 2 7 -1.0816 0.1435
16 2 8 -5.9661 0.0473
16 2 9 -4.8943 0.1212
16 2 10 4.1634 0.1095
16 2 11 1.9281 0.1711
16 2 12 -4.1449 0.0946
16 2 13 2.2991 0.0436
16 2 14 -3.5890 0.1733
16 2 15 1.8613 0.0732
16 2 16 -0.6300 0.1818
16 2 17 1.2844 -0.0209
16 2 18 -0.6444 0.2679
16 2 19 -4.4865 -0.0255
16 2 20 3.3795 0.2147
16 2 21 2.7003 -0.0901
16 2 22 0.2659 0.2067
16 2 23 1.2761 0.0218
16 2 24 5.2219 0.2238
16 2 25 -0.1958 0.1068
16 3 -24 5.6425 -0.2049
16 3 -23 2.2653 -0.1474
16 3 -22 -1.1662 -0.1051
16 3 -21 3.6199 -0.2929
16 3 -20 3.1024 -0.0880
16 3 -19 -0.3699 -0.1635
16 3 -18 -5.4278 -0.0637
16 3 -17 3.8534 -0.2253
16 3 -16 -0.2544 0.0283
16 3 -15 0.6932 -0.2197
16 3 -14 2.7595 0.0535
16 3 -13 -1.8056 -0.1572
16 3 -12 2.4313 0.1482
16 3 -11 1.1981 -0.0697
16 3 -10 -0.3282 0.2057
16 3 -9 -9.2743 -0.0225
16 3 -8 -0.3962 0.1729
16 3 -7 -4.4484 0.0166
16 3 -6 1.1487 0.1366
16 3 -5 -2.4669 0.0715
16 3 -4 2.2266 0.0602
16 3 -3 -4.1588 0.1031
16 3 -2 8.8505 0.0101
16 3 -1 -7.8726 0.1758
16 3 0 6.3578 -0.1026
16 3 1 -6.1942 0.1667
16 3 2 -5.4472 -0.0997
16 3 3 2.2429 0.1840
16 3 4 -6.8162 -0.1651
16 3 5 -2.0924 0.2137
16 3 6 -5.7990 -0.1044
16 3 7 4.4355 0.1174
16 3 8 0.0734 -0.1610
16 3 9 2.4631 0.0856
16 3 10 4.8494 -0.0823
16 3 11 -2.6278 -0.0146
16 3 12 6.4054 -0.0307
16 3 13 -2.3245 -0.0367
16 3 14 -1.4607 0.0442
16 3 15 -1.1506 -0.1212
16 3 16 2.7163 0.0738
16 3 17 -5.7180 -0.1072
16 3 18 -1.3153 0.1740
16 3 19 -0.4285 -0.1561
16 3 20 -5.9024 0.1869
16 3 21 -3.0232 -0.0604
16 3 22 0.8699 0.1232
16 3 23 6.0392 -0.0280
16 3 24 1.2058 0.1042
16 4 -22 5.4819 0.0315
16 4 -21 -2.7895 -0.0296
16 4 -20 -0.8033 0.0587
16 4 -19 1.9069 -0.0485
16 4 -18 -0.8727 0.0508
16 4 -17 0.3772 -0.1210
16 4 -16 -2.5791 0.1090
16 4 -15 6.3671 -0.1682
16 4 -14 -5.9193 0.1889
16 4 -13 -3.7095 -0.3216
16 4 -12 2.5180 0.1784
16 4 -11 -3.0147 -0.3515
16 4 -10 3.5118 0.1553
16 4 -9 0.8823 -0.3614
16 4 -8 4.1248 0.0714
16 4 -7 -13.4040 -0.1546
16 4 -6 -6.3497 0.1001
16 4 -5 0.9421 -0.0712
16 4 -4 1.4410 0.0024
16 4 -3 -2.8337 0.2233
16 4 -2 2.5962 -0.0114
16 4 -1 4.4856 0.2328
16 4 0 0.3527 -0.0670
16 4 1 3.6156 0.4329
16 4 2 -0.5483 -0.0017
16 4 3 -0.7990 0.3730
16 4 4 1.0199 -0.0193
16 4 5 1.1172 0.3806
16 4 6 7.2349 0.0011
16 4 7 1.4238 0.2157
16 4 8 3.8027 0.0266
16 4 9 1.4719 0.0990
16 4 10 2.4041 0.1250
16 4 11 -0.8925 -0.0310
16 4 12 2.1158 0.0843
16 4 13 -5.8371 -0.1064
16 4 14 -3.4335 0.1133
16 4 15 -5.7427 -0.2020
16 4 16 2.2112 0.1240
16 4 17 -3.6371 -0.1496
16 4 18 -2.5235 0.1067
16 4 19 -0.5234 -0.1633
16 4 20 -6.4266 -0.0409
16 4 21 -1.1336 -0.0058
16 4 22 1.0864 -0.0416
16 5 -19 -2.3245 -0.0006
16 5 -18 -0.0560 0.0861
16 5 -17 -3.3247 0.0949
16 5 -16 -2.2332 0.0432
16 5 -15 1.4804 0.1276
16 5 -14 -2.4233 -0.0082
16 5 -13 4.1618 0.0593
16 5 -12 -1.8384 0.0025
16 5 -11 8.4351 0.0440
16 5 -10 1.7329 -0.0631
16 5 -9 4.8294 -0.0190
16 5 -8 -3.0937 -0.0590
16 5 -7 2.2544 -0.0886
16 5 -6 -3.6883 -0.1338
16 5 -5 9.7005 -0.0789
16 5 -4 4.7427 0.0070
16 5 -3 7.5022 -0.1290
16 5 -2 -6.7420 -0.0267
16 5 -1 -0.3204 -0.1119
16 5 0 -2.1932 0.1027
16 5 1 4.1161 -0.1216
16 5 2 -4.6375 0.0426
16 5 3 4.7514 -0.0423
16 5 4 1.9272 0.1902
16 5 5 2.3043 0.0153
16 5 6 4.3442 0.1097
16 5 7 6.2139 0.0243
16 5 8 4.7975 0.2063
16 5 9 -4.0542 0.0323
16 5 10 -1.5940 0.0453
16 5 11 -4.2186 0.0246
16 5 12 -6.4918 0.1459
16 5 13 -2.7754 -0.0753
16 5 14 3.6762 0.0584
16 5 15 -5.2182 -0.0778
16 5 16 0.4220 0.0571
16 5 17 -3.7466 -0.0241
16 5 18 1.0923 0.0331
16 5 19 0.3026 0.0001
16 6 -16 1.8668 -0.0152
16 6 -15 2.9399 0.0051
16 6 -14 1.3160 -0.0114
16 6 -13 1.2581 0.0734
16 6 -12 3.3411 -0.1049
16 6 -11 2.2582 -0.0554
16 6 -10 4.9409 -0.1720
16 6 -9 3.7316 -0.0624
16 6 -8 -4.8188 -0.0364
16 6 -7 -0.7384 -0.1348
16 6 -6 2.2594 0.0006
16 6 -5 4.1303 -0.1218
16 6 -4 0.3218 0.0561
16 6 -3 -3.9170 -0.1376
16 6 -2 5.2547 0.1382
16 6 -1 4.5431 -0.0585
16 6 0 -4.4722 0.1636
16 6 1 2.6616 -0.0829
16 6 2 -2.7794 0.2349
16 6 3 1.2537 0.0225
16 6 4 -4.9436 0.1658
16 6 5 0.4389 -0.0045
16 6 6 -5.9460 0.1270
16 6 7 -6.5097 0.1099
16 6 8 -2.8317 -0.0109
16 6 9 -2.6115 0.1165
16 6 10 -4.7216 0.0827
16 6 11 1.0954 0.1998
16 6 12 0.9867 0.0475
16 6 13 -1.1358 0.0360
16 6 14 0.0813 0.1152
16 6 15 3.0277 0.0914
16 6 16 0.7646 0.0857
16 7 -13 -2.2125 0.2048
16 7 -12 7.5248 -0.0212
16 7 -11 -1.9906 0.0217
16 7 -10 1.9328 0.0554
16 7 -9 -3.8101 -0.0813
16 7 -8 0.9517 -0.1089
16 7 -7 -2.7144 -0.1226
16 7 -6 0.1727 0.0109
16 7 -5 0.9408 0.0357
16 7 -4 -1.6776 -0.0277
16 7 -3 -0.9307 -0.0357
16 7 -2 1.0740 0.0382
16 7 -1 -2.9587 0.0281
16 7 0 -7.8430 -0.0437
16 7 1 -2.7029 0.0569
16 7 2 1.2052 0.0230
16 7 3 -4.8877 0.1243
16 7 4 -1.5884 -0.0606
16 7 5 -1.3352 0.1004
16 7 6 -2.6432 -0.0384
16 7 7 -0.9000 0.0855
16 7 8 0.6162 -0.0134
16 7 9 -1.4851 0.1215
16 7 10 -2.9161 0.0611
16 7 11 -0.3471 0.0775
16 7 12 4.7155 0.0079
16 7 13 2.3301 0.0141
16 8 -6 -1.1309 0.1090
16 8 -5 0.9507 0.1066
16 8 -4 -4.2628 0.0584
16 8 -3 -0.3593 0.0810
16 8 -2 2.5991 0.0030
16 8 -1 -7.7238 -0.1274
16 8 0 4.9010 0.0084
16 8 1 -2.0857 0.0533
16 8 2 -2.4450 -0.0056
16 8 3 -2.3051 -0.0954
16 8 4 1.8863 -0.0499
16 8 5 -1.6088 -0.0309
16 8 6 3.7964 -0.2122
17 0 0 -5.1541 0.0608
17 0 1 -3.3887 -0.1023
17 0 2 -2.5815 0.1182
17 0 3 4.2598 0.0615
17 0 4 -2.5219 -0.0107
17 0 5 -3.8295 -0.0273
17 0 6 3.2192 0.0189
17 0 7 -0.4598 0.1303
17 0 8 -4.2661 -0.1528
17 0 9 -0.7409 0.1266
17 0 10 -4.7438 -0.1539
17 0 11 -3.2214 0.1848
17 0 12 -0.1550 -0.2299
17 0 13 -3.7087 0.1056
17 0 14 4.6077 -0.1979
17 0 15 -6.3516 0.1567
17 0 16 5.0050 -0.1984
17 0 17 -4.6012 0.0281
17 0 18 -0.2100 -0.0773
17 0 19 7.2518 -0.0335
17 0 20 -4.1409 -0.0280
17 0 21 1.0396 -0.1301
17 0 22 2.1943 0.0745
17 0 23 -0.5961 -0.1380
17 0 24 -0.7682 0.1069
17 0 25 -1.9427 -0.1796
17 0 26 0.5296 0.1113
17 1 -24 -2.8770 -0.0616
17 1 -23 -5.2639 0.1305
17 1 -22 -0.9718 -0.1697
17 1 -21 -6.2392 0.1114
17 1 -20 -2.5972 -0.2224
17 1 -19 -0.7123 0.1220
17 1 -18 4.8249 -0.3001
17 1 -17 -3.1999 -0.0018
17 1 -16 2.5301 -0.2779
17 1 -15 0.9800 -0.0459
17 1 -14 0.7706 -0.1967
17 1 -13 -0.8353 -0.1771
17 1 -12 3.6952 -0.1996
17 1 -11 -2.3578 -0.1242
17 1 -10 -1.4087 -0.0124
17 1 -9 -2.3169 -0.2456
17 1 -8 1.0783 0.0912
17 1 -7 -11.3828 -0.1291
17 1 -6 -3.4282 0.2710
17 1 -5 -2.2602 -0.2234
17 1 -4 -3.8403 0.2290
17 1 -3 -6.7127 -0.0612
17 1 -2 5.1405 0.2824
17 1 -1 5.0992 -0.1513
17 1 0 -6.2895 0.1887
17 1 1 7.2487 0.0772
17 1 2 2.9557 0.1783
17 1 3 -2.6216 -0.0150
17 1 4 1.6289 0.0306
17 1 5 1.0092 0.1938
17 1 6 3.3569 0.0389
17 1 7 -8.8965 0.1254
17 1 8 -2.6412 -0.0732
17 1 9 -1.5510 0.2385
17 1 10 8.0918 -0.0211
17 1 11 -1.6672 0.1041
17 1 12 -5.2785 -0.1122
17 1 13 -0.4649 0.1466
17 1 14 0.6388 -0.0018
17 1 15 1.1584 -0.0048
17 1 16 -2.0532 -0.0514
17 1 17 0.6715 0.0613
17 1 18 2.7225 0.0207
17 1 19 -1.9006 -0.0093
17 1 20 -0.5251 0.0564
17 1 21 0.3605 0.0164
17 1 22 1.7171 0.1906
17 1 23 -0.1410 -0.1097
17 1 24 4.2072 0.2541
17 2 -22 -0.0978 -0.1304
17 2 -21 0.9906 0.0045
17 2 -20 1.3509 -0.1593
17 2 -19 -5.6470 0.0846
17 2 -18 5.6554 -0.0963
17 2 -17 -0.9313 0.0870
17 2 -16 4.7150 -0.0821
17 2 -15 -1.0067 0.1325
17 2 -14 1.1794 -0.0428
17 2 -13 -6.7472 0.0914
17 2 -12 -0.9788 0.0720
17 2 -11 -2.4789 0.0217
17 2 -10 -5.7610 0.1136
17 2 -9 0.5207 -0.1016
17 2 -8 -1.5822 0.1121
17 2 -7 2.1434 -0.1697
17 2 -6 -0.4735 0.0522
17 2 -5 0.0320 -0.3154
17 2 -4 -2.3966 0.1165
17 2 -3 6.3935 -0.3200
17 2 -2 1.4191 0.0817
17 2 -1 -6.6637 -0.3258
17 2 0 -0.8097 0.1115
17 2 1 -5.4652 -0.2581
17 2 2 4.2250 -0.0096
17 2 3 -0.3023 -0.1360
17 2 4 0.5862 0.0116
17 2 5 -3.7864 0.0007
17 2 6 -3.1244 -0.1149
17 2 7 2.7089 0.1054
17 2 8 0.9220 -0.0486
17 2 9 -1.2637 0.1337
17 2 10 -2.6273 -0.1079
17 2 11 -0.3845 0.1555
17 2 12 2.3511 0.0760
17 2 13 -1.5616 0.1914
17 2 14 1.3566 0.0476
17 2 15 -0.6695 0.1067
17 2 16 -2.9783 0.1821
17 2 17 3.3898 0.0030
17 2 18 4.1101 0.1196
17 2 19 -2.0944 -0.0205
17 2 20 0.8778 0.1687
17 2 21 0.3014 0.0835
17 2 22 0.0154 0.1749
17 3 -20 4.2488 0.0298
17 3 -19 5.8552 0.0505
17 3 -18 3.6533 0.0056
17 3 -17 -5.2097 -0.0548
17 3 -16 2.5982 -0.0127
17 3 -15 0.5127 0.0333
17 3 -14 -0.5617 -0.1369
17 3 -13 -0.9532 -0.0308
17 3 -12 2.4266 -0.0690
17 3 -11 -3.5982 -0.0236
17 3 -10 -1.5161 -0.1519
17 3 -9 -0.4728 -0.0059
17 3 -8 -1.7342 0.0069
17 3 -7 -3.4633 -0.0083
17 3 -6 -2.9999 -0.0566
17 3 -5 -1.4434 0.0202
17 3 -4 3.4769 0.0009
17 3 -3 1.3581 -0.0577
17 3 -2 2.2979 -0.0466
17 3 -1 4.0412 -0.0435
17 3 0 1.7841 0.0540
17 3 1 2.5283 -0.0677
17 3 2 0.5099 -0.0333
17 3 3 -1.8372 -0.0277
17 3 4 -0.5924 0.0241
17 3 5 -5.8114 -0.0314
17 3 6 0.6829 -0.0221
17 3 7 -7.3140 0.0768
17 3 8 4.2286 0.0362
17 3 9 -0.2864 0.1042
17 3 10 -5.3340 -0.0357
17 3 11 -0.3165 0.1553
17 3 12 3.6699 -0.0134
17 3 13 -3.4922 0.1351
17 3 14 3.4966 0.0087
17 3 15 0.7211 0.1720
17 3 16 0.3357 0.0680
17 3 17 1.6547 0.0361
17 3 18 1.2917 0.0178
17 3 19 -1.3036 -0.0274
17 3 20 1.3482 0.0210
17 4 -18 -0.5228 -0.0449
17 4 -17 2.4670 0.0533
17 4 -16 2.2746 -0.0366
17 4 -15 -3.5501 -0.1658
17 4 -14 2.3915 -0.0176
17 4 -13 0.2042 0.0712
17 4 -12 3.8103 -0.1490
17 4 -11 1.0649 0.0618
17 4 -10 -4.5628 -0.1644
17 4 -9 1.4264 0.1478
17 4 -8 4.5025 -0.3028
17 4 -7 0.8989 0.0209
17 4 -6 -5.4408 -0.2454
17 4 -5 -2.5039 0.0862
17 4 -4 -2.6176 -0.2286
17 4 -3 3.9294 -0.0515
17 4 -2 -7.4625 -0.0443
17 4 -1 5.2917 0.0129
17 4 0 -5.7718 -0.0305
17 4 1 0.7145 -0.1247
17 4 2 -3.9913 0.1419
17 4 3 3.6737 -0.0414
17 4 4 3.2539 0.1152
17 4 5 -0.2063 -0.1187
17 4 6 2.3438 0.2978
17 4 7 -4.8099 -0.0679
17 4 8 5.2708 0.2086
17 4 9 0.9271 -0.0858
17 4 10 -4.7975 0.2321
17 4 11 0.0230 -0.0217
17 4 12 0.7127 0.0671
17 4 13 -2.6896 0.0277
17 4 14 2.9386 -0.0384
17 4 15 -2.4854 0.0207
17 4 16 -0.5889 -0.1192
17 4 17 -3.4498 -0.0610
17 4 18 0.4666 -0.0540
17 5 -15 -0.0263 -0.0650
17 5 -14 -1.7121 -0.0051
17 5 -13 -0.0432 0.1243
17 5 -12 2.2464 -0.0671
17 5 -11 6.7214 0.0947
17 5 -10 -2.5459 0.0190
17 5 -9 -0.6476 0.0013
17 5 -8 -1.6297 -0.0001
17 5 -7 0.9500 -0.0116
17 5 -6 -1.9166 0.1068
17 5 -5 -0.1450 -0.1783
17 5 -4 1.5854 0.0428
17 5 -3 3.6329 -0.1493
17 5 -2 2.1805 0.1252
17 5 -1 -0.8302 -0.2539
17 5 0 0.7480 0.0827
17 5 1 1.7510 -0.1358
17 5 2 -5.9602 0.1010
17 5 3 0.4340 -0.2064
17 5 4 -4.9333 0.0617
17 5 5 -2.0380 -0.0391
17 5 6 2.6949 0.0852
17 5 7 1.8062 -0.0615
17 5 8 -2.7316 0.0330
17 5 9 -2.6758 0.0656
17 5 10 3.0984 0.0039
17 5 11 0.5874 0.0443
17 5 12 0.8525 -0.0054
17 5 13 -1.4076 0.0373
17 5 14 3.2648 0.0515
17 5 15 -3.5937 -0.0503
17 6 -11 2.2575 -0.1122
17 6 -10 1.5410 0.0574
17 6 -9 -1.3009 -0.0522
17 6 -8 2.7223 0.1159
17 6 -7 -2.2418 0.0616
17 6 -6 -2.2108 0.0471
17 6 -5 -2.5525 -0.1271
17 6 -4 2.5722 0.0930
17 6 -3 -2.3389 -0.0950
17 6 -2 6.8156 -0.0312
17 6 -1 4.5331 -0.1043
17 6 0 -4.2042 0.0319
17 6 1 3.3518 -0.0116
17 6 2 2.9932 -0.1073
17 6 3 -0.4665 0.0025
17 6 4 -3.5648 -0.0233
17 6 5 -2.2237 0.1062
17 6 6 0.3200 -0.0528
17 6 7 3.0210 0.0370
17 6 8 -5.7566 -0.0386
17 6 9 -1.3584 0.1264
17 6 10 0.1105 -0.0547
17 6 11 -1.8327 0.1119
17 7 -3 1.0282 0.0331
17 7 -2 5.0122 -0.2215
17 7 -1 0.6410 0.1121
17 7 0 -4.6053 -0.0781
17 7 1 -4.2153 -0.0068
17 7 2 0.5678 -0.2369
17 7 3 -1.5905 0.1157
18 0 0 -4.6423 0.1571
18 0 1 -0.8212 -0.0181
18 0 2 9.1288 0.0318
18 0 3 0.3375 -0.0516
18 0 4 0.2043 0.1093
18 0 5 -0.5484 -0.1194
18 0 6 4.7676 -0.0204
18 0 7 0.7677 -0.1127
18 0 8 4.6355 -0.0136
18 0 9 -0.8087 -0.0585
18 0 10 2.3399 -0.1448
18 0 11 -0.7195 -0.0251
18 0 12 1.6258 -0.0635
18 0 13 -4.3541 0.0045
18 0 14 1.2458 -0.1242
18 0 15 -3.2476 0.0386
18 0 16 -0.5777 -0.0395
18 0 17 2.0802 0.0762
18 0 18 0.7682 0.0277
18 0 19 -4.5901 0.0202
18 0 20 -1.7995 0.0911
18 0 21 0.9619 -0.0204
18 0 22 -1.2394 0.0262
18 0 23 1.6648 -0.1183
18 1 -21 -3.0613 0.1347
18 1 -20 -1.9952 0.1265
18 1 -19 -3.1236 0.1292
18 1 -18 1.7536 0.1124
18 1 -17 3.5145 0.1287
18 1 -16 -5.2221 0.1164
18 1 -15 -0.0415 0.0843
18 1 -14 2.6933 0.0590
18 1 -13 -1.2840 0.0522
18 1 -12 2.0687 0.0310
18 1 -11 0.7568 -0.0253
18 1 -10 -3.8589 -0.0370
18 1 -9 3.6569 0.0080
18 1 -8 2.5094 -0.0950
18 1 -7 -0.0994 -0.0894
18 1 -6 -6.7770 -0.1039
18 1 -5 0.1005 -0.0697
18 1 -4 -4.4694 -0.1033
18 1 -3 2.1008 -0.1101
18 1 -2 -4.5042 -0.0706
18 1 -1 -2.3318 -0.0902
18 1 0 -3.3146 -0.0480
18 1 1 -1.6770 -0.1287
18 1 2 5.0262 0.0594
18 1 3 -5.0419 -0.0862
18 1 4 3.4414 0.0518
18 1 5 -6.6753 -0.0870
18 1 6 6.1447 0.1177
18 1 7 -0.1612 -0.0227
18 1 8 1.8765 0.1677
18 1 9 -5.0890 -0.0407
18 1 10 -2.1216 0.2032
18 1 11 0.2256 0.0929
18 1 12 -0.7969 0.1522
18 1 13 -3.3819 0.0864
18 1 14 0.9621 0.1199
18 1 15 2.3913 0.1967
18 1 16 -2.1398 0.0331
18 1 17 -0.8262 0.1464
18 1 18 3.0264 -0.0008
18 1 19 0.1609 0.2212
18 1 20 2.1931 -0.0231
18 1 21 -2.8141 0.1919
18 2 -19 -3.1325 0.0494
18 2 -18 1.1537 0.1120
18 2 -17 1.0677 0.3516
18 2 -16 -2.6335 -0.0490
18 2 -15 0.8481 0.2459
18 2 -14 2.8300 -0.0298
18 2 -13 4.2689 0.2561
18 2 -12 -2.4436 -0.0874
18 2 -11 -0.0475 0.1543
18 2 -10 -3.0107 -0.0998
18 2 -9 1.9112 0.1857
18 2 -8 -5.8502 -0.1955
18 2 -7 -0.4877 0.0373
18 2 -6 -1.5090 -0.1415
18 2 -5 4.3965 0.0093
18 2 -4 -2.4827 -0.1816
18 2 -3 2.3727 -0.0848
18 2 -2 -2.9219 -0.1100
18 2 -1 -7.5355 -0.0590
18 2 0 1.8465 -0.1588
18 2 1 2.7963 -0.0837
18 2 2 -2.5187 -0.0430
18 2 3 -1.9301 -0.0634
18 2 4 -2.3296 0.0098
18 2 5 -3.8727 -0.0726
18 2 6 -2.8500 0.0975
18 2 7 -3.8537 -0.0381
18 2 8 4.4921 0.0848
18 2 9 -4.9889 -0.0414
18 2 10 -4.6146 0.1752
18 2 11 -2.4651 -0.0308
18 2 12 -1.6476 0.1243
18 2 13 -3.5911 -0.0151
18 2 14 5.6929 0.1299
18 2 15 2.4518 0.0470
18 2 16 -5.8388 -0.0357
18 2 17 5.2443 0.1411
18 2 18 5.0139 -0.0759
18 2 19 -1.0036 0.0991
18 3 -17 -1.4530 0.0980
18 3 -16 5.5429 -0.1352
18 3 -15 0.3822 -0.0520
18 3 -14 4.9827 -0.0602
18 3 -13 -1.8706 0.0341
18 3 -12 -2.9773 -0.2432
18 3 -11 -2.5265 0.1528
18 3 -10 -1.2326 -0.2075
18 3 -9 2.0508 0.1101
18 3 -8 2.0816 -0.1975
18 3 -7 -0.9230 0.1899
18 3 -6 -0.9192 -0.1122
18 3 -5 -7.1490 0.1090
18 3 -4 -2.4682 -0.0423
18 3 -3 -0.8072 0.1372
18 3 -2 -1.8288 0.0142
18 3 -1 3.3931 -0.0054
18 3 0 -1.2979 0.1046
18 3 1 3.5103 0.0039
18 3 2 -1.8991 0.1445
18 3 3 3.4828 -0.1455
18 3 4 -1.1561 0.1808
18 3 5 1.2879 -0.1306
18 3 6 -3.1094 0.1915
18 3 7 -6.3091 -0.1973
18 3 8 -2.7016 0.1493
18 3 9 0.7048 -0.0711
18 3 10 -1.0284 0.1338
18 3 11 -2.0848 -0.0255
18 3 12 -2.4456 0.0868
18 3 13 3.7733 0.0330
18 3 14 2.1579 -0.0021
18 3 15 -1.2790 -0.0174
18 3 16 -0.6059 -0.1221
18 3 17 -0.5498 0.0214
18 4 -13 -4.7484 0.1993
18 4 -12 5.9462 -0.0168
18 4 -11 -0.2583 0.1781
18 4 -10 0.6075 -0.0443
18 4 -9 0.5658 0.1582
18 4 -8 0.4604 0.0408
18 4 -7 1.9432 0.0941
18 4 -6 1.3321 -0.0308
18 4 -5 4.1075 -0.0605
18 4 -4 3.1303 0.0407
18 4 -3 -0.6941 -0.1078
18 4 -2 -3.2867 -0.0257
18 4 -1 0.2646 -0.1914
18 4 0 -0.0006 0.0576
18 4 1 -0.6051 -0.2907
18 4 2 -0.8709 0.0278
18 4 3 0.0559 -0.3209
18 4 4 -2.6775 0.0782
18 4 5 -1.5960 -0.3366
18 4 6 -2.7077 -0.0841
18 4 7 3.9000 -0.2107
18 4 8 -3.3899 -0.0400
18 4 9 3.2600 -0.1962
18 4 10 1.0598 -0.0317
18 4 11 0.9623 -0.1134
18 4 12 4.6645 0.0195
18 4 13 1.5805 0.1607
18 5 -9 0.8701 -0.0110
18 5 -8 2.8413 0.2040
18 5 -7 -0.4087 -0.1436
18 5 -6 -1.3790 0.1039
18 5 -5 1.0011 -0.0099
18 5 -4 0.6178 0.0276
18 5 -3 -0.0897 -0.1371
18 5 -2 -0.6143 -0.0494
18 5 -1 1.4217 -0.1398
18 5 0 5.0368 -0.0819
18 5 1 5.1132 -0.1822
18 5 2 0.5089 -0.1249
18 5 3 -0.3670 -0.1236
18 5 4 -2.9586 -0.1291
18 5 5 -4.6056 -0.1363
18 5 6 -4.0838 -0.2208
18 5 7 2.6009 0.0248
18 5 8 1.2462 -0.1228
18 5 9 1.3517 0.0149
19 0 0 -0.5607 -0.0500
19 0 1 -0.5654 0.0348
19 0 2 -7.1313 -0.0252
19 0 3 -0.5863 -0.0152
19 0 4 4.1702 0.0471
19 0 5 -0.6014 -0.0420
19 0 6 0.6833 0.1188
19 0 7 -2.5808 -0.0433
19 0 8 -4.6225 0.1987
19 0 9 0.0446 0.0248
19 0 10 2.1204 0.1947
19 0 11 -0.5500 0.0133
19 0 12 3.2698 0.2064
19 0 13 4.1753 0.0513
19 0 14 6.0380 0.2235
19 0 15 0.1763 0.1125
19 0 16 -2.6544 0.2793
19 0 17 -1.6039 0.1675
19 0 18 -1.3039 0.1659
19 0 19 -0.1108 0.1653
19 1 -17 1.7660 0.0725
19 1 -16 -6.4509 0.1786
19 1 -15 0.7310 -0.0314
19 1 -14 4.8858 0.1776
19 1 -13 5.5690 -0.0291
19 1 -12 5.7705 -0.0124
19 1 -11 -0.0137 -0.0427
19 1 -10 2.4521 -0.0867
19 1 -9 -2.8397 -0.0161
19 1 -8 -2.8230 -0.2045
19 1 -7 6.0464 -0.0127
19 1 -6 -2.0134 -0.2127
19 1 -5 0.0929 0.0299
19 1 -4 -4.1358 -0.2602
19 1 -3 -8.3829 0.0478
19 1 -2 -6.2110 -0.2371
19 1 -1 -2.9002 0.1172
19 1 0 0.6550 -0.1491
19 1 1 -3.9270 0.0800
19 1 2 0.3095 -0.0290
19 1 3 0.6966 0.1145
19 1 4 3.2052 0.0438
19 1 5 -5.5829 0.0311
19 1 6 -2.5671 0.1464
19 1 7 2.7463 0.0180
19 1 8 -1.7815 0.1618
19 1 9 2.7974 -0.0421
19 1 10 -2.6872 0.2340
19 1 11 0.8442 -0.0707
19 1 12 2.3111 0.1424
19 1 13 0.5884 -0.0831
19 1 14 1.7928 0.1109
19 1 15 1.9137 -0.0205
19 1 16 0.2761 0.1029
19 1 17 -2.0049 0.1240
19 2 -15 3.4515 0.0454
19 2 -14 2.3416 -0.0123
19 2 -13 4.5295 0.0321
19 2 -12 0.8033 -0.0284
19 2 -11 2.6431 0.1711
19 2 -10 2.5596 -0.0572
19 2 -9 -0.8871 0.0488
19 2 -8 0.0013 -0.0000
19 2 -7 -4.5163 0.2446
19 2 -6 -2.6151 -0.0545
19 2 -5 -3.2561 0.2268
19 2 -4 -3.0976 -0.0082
19 2 -3 -6.0885 0.3454
19 2 -2 0.8534 -0.0469
19 2 -1 0.3224 0.2373
19 2 0 3.5536 -0.0494
19 2 1 0.6786 0.2409
19 2 2 1.0255 -0.0529
19 2 3 -1.5864 0.0599
19 2 4 -3.9479 -0.0165
19 2 5 -0.5717 0.0187
19 2 6 1.5122 0.0250
19 2 7 -2.1384 -0.1929
19 2 8 2.7476 0.0628
19 2 9 -0.6443 -0.1310
19 2 10 -0.8272 -0.0308
19 2 11 1.4158 -0.2162
19 2 12 0.4357 -0.0616
19 2 13 1.5121 -0.1798
19 2 14 -3.1685 -0.0774
19 2 15 2.4626 -0.2916
19 3 -11 0.0902 0.1130
19 3 -10 0.8950 -0.0142
19 3 -9 1.4178 0.2278
19 3 -8 0.4922 0.0686
19 3 -7 -4.1237 0.2134
19 3 -6 -1.8082 0.0667
19 3 -5 1.0096 0.3247
19 3 -4 -1.0352 -0.0106
19 3 -3 4.0595 0.1934
19 3 -2 -2.2503 -0.0034
19 3 -1 2.6488 0.1135
19 3 0 3.6740 -0.0018
19 3 1 1.6794 -0.0236
19 3 2 0.7755 -0.0248
19 3 3 0.9567 -0.0801
19 3 4 -0.7940 -0.0679
19 3 5 -1.5956 -0.1757
19 3 6 -1.0135 -0.1478
19 3 7 2.1421 -0.1302
19 3 8 -1.0362 0.0122
19 3 9 1.5770 -0.1748
19 3 10 3.3384 -0.1097
19 3 11 1.7977 -0.1369
19 4 -5 6.2787 0.1971
19 4 -4 3.6208 -0.2007
19 4 -3 6.8026 0.0023
19 4 -2 -1.7346 -0.1279
19 4 -1 2.6314 -0.0352
19 4 0 2.6572 -0.2207
19 4 1 5.5838 -0.1803
19 4 2 -1.9975 -0.1082
19 4 3 -0.7962 -0.0978
19 4 4 -2.6718 -0.0865
19 4 5 -5.2612 -0.1734
20 0 0 3.5604 0.0491
20 0 1 -0.8433 0.1360
20 0 2 1.5108 0.0243
20 0 3 2.6607 0.1150
20 0 4 1.4465 0.0187
20 0 5 0.4777 0.3005
20 0 6 -6.6267 -0.0012
20 0 7 1.8038 0.2749
20 0 8 0.2965 -0.0426
20 0 9 3.6657 0.2687
20 0 10 -4.2118 -0.0317
20 0 11 4.7783 0.1560
20 0 12 -0.1844 0.0250
20 0 13 -1.3098 0.2542
20 0 14 5.1469 -0.0486
20 0 15 -4.2488 0.0195
20 1 -12 0.5908 0.0156
20 1 -11 0.0993 -0.2026
20 1 -10 -0.9342 -0.0855
20 1 -9 -4.0048 -0.1009
20 1 -8 -0.9723 0.0972
20 1 -7 2.4633 -0.1906
20 1 -6 0.3337 -0.0316
20 1 -5 2.4423 -0.0087
20 1 -4 2.6574 0.0245
20 1 -3 -6.7328 0.0558
20 1 -2 2.7774 -0.0386
20 1 -1 -1.7815 0.1842
20 1 0 0.0862 -0.0064
20 1 1 -4.4695 0.1618
20 1 2 1.0064 -0.1226
20 1 3 -7.2967 0.2657
20 1 4 -0.5372 -0.0547
20 1 5 1.9444 0.2092
20 1 6 -6.0673 -0.1953
20 1 7 3.8269 0.1747
20 1 8 2.8745 -0.0590
20 1 9 0.0715 0.0385
20 1 10 -2.8461 -0.2345
20 1 11 3.1101 0.0860
20 1 12 -0.1401 -0.0141
20 2 -7 0.5730 0.1817
20 2 -6 -1.2934 0.0869
20 2 -5 1.9169 0.3082
20 2 -4 -0.0270 0.0184
20 2 -3 4.5547 0.1895
20 2 -2 -2.6582 0.0914
20 2 -1 -1.8700 0.3439
20 2 0 -1.4839 -0.0452
20 2 1 -1.9197 0.1564
20 2 2 -1.5714 -0.0288
20 2 3 -6.8336 0.2131
20 2 4 -0.8799 -0.1907
20 2 5 0.8538 -0.0078
20 2 6 3.3729 -0.1202
20 2 7 1.4049 0.0393
21 0 0 -4.2823 0.0041
21 0 1 0.0287 0.0515
21 0 2 5.0841 0.1164
21 0 3 6.3570 0.3049
21 0 4 -1.3959 -0.0580
21 0 5 0.7809 0.2219
21 0 6 -4.8139 0.0643
21 0 7 -2.6272 0.4552
21 0 8 4.5127 -0.1590
0 0 0 0.0 0.0
;
loop_
  _refln_index_h
  _refln_index_k
  _refln_index_l
  _refln_F_squared_meas
  _refln_F_squared_sigma
 0 0 4 1852.77 49.43
 0 0 4 1857.6 49.43
 0 0 5 0.12 0.21
 0 0 5 0.11 0.18
 0 0 6 515.51 13.35
 0 0 6 487.19 13.34
 0 0 7 0.13 0.31
 0 0 7 -0.09 0.29
 0 0 8 3.16 0.39
 0 0 8 3.45 0.37
 0 0 9 -0.11 0.46
 0 0 9 -0.04 0.43
 0 0 10 7840.71 208.51
 0 0 10 7812.69 208.51
 0 0 11 -1.13 0.51
 0 0 11 -1.39 0.48
 0 0 12 6505.34 173.57
 0 0 12 6523.03 173.57
 0 0 13 -0.75 0.49
 0 0 13 -0.37 0.48
 0 0 14 1753.56 47.67
 0 0 14 1804.09 47.64
 0 0 14 1760.87 47.67
 0 0 15 0.17 0.52
 0 0 15 -0.79 0.48
 0 0 16 703.75 19.22
 0 0 16 730.74 19.18
 0 0 16 690.82 19.21
 0 0 17 -0.52 0.55
 0 0 17 -0.79 0.52
 0 0 18 29.87 0.98
 0 0 18 27.26 0.79
 0 0 18 31.44 0.97
 0 0 19 0.21 0.6
 0 0 19 -0.31 0.23
 0 0 19 0.09 0.55
 0 0 20 31.36 1.05
 0 0 20 30.7 1.07
 0 0 21 0.2 0.62
 0 0 21 -0.11 0.64
 0 0 22 442.61 11.9
 0 0 22 444.59 11.91
 0 0 23 -0.64 0.61
 0 0 23 0.32 0.63
 0 0 24 3.91 0.61
 0 0 24 2.86 0.65
 0 0 25 -0.61 0.62
 0 0 25 -0.19 0.66
 0 0 26 281.71 7.74
 0 0 26 291.86 7.76
 0 0 27 -0.47 0.67
 0 0 27 -0.05 0.69
 0 0 28 318.61 8.61
 0 0 29 0.48 0.69
 0 0 30 53.71 1.68
 0 0 31 -0.36 0.71
 0 0 32 49.4 1.6
 0 0 33 1.03 0.75
 0 0 34 4.21 0.79
 0 0 35 0.48 0.76
 0 0 36 -1.1 0.77
 0 0 37 -0.09 0.76
 0 0 38 5.15 0.81
 0 0 39 -0.65 0.72
 0 0 -41 -0.04 0.5
 0 0 -42 1.95 0.5
 0 1 4 10.4 0.33
 -1 0 4 9.65 0.32
 1 0 4 10.95 0.33
 0 -1 4 10.5 0.32
 1 -1 4 10.05 0.32
 1 -1 4 9.73 0.32
 0 1 4 10.23 0.33
 1 0 4 10.53 0.33
 0 1 5 75.1 2
 1 0 5 79.23 2
 -1 0 5 71.96 2
 1 -1 5 75.59 2
 0 -1 5 71.78 2
 0 -1 5 73.14 2
 1 -1 5 73.45 2
 1 0 5 74.9 2.01
 0 1 5 75.23 2.01
 0 -1 6 193.41 5.36
 1 0 6 199.67 5.36
 1 -1 6 199.77 5.36
 0 -1 6 197.65 5.36
 1 -1 6 197.1 5.36
 -1 0 6 193.45 5.36
 1 0 6 208.07 5.36
 0 1 6 204.17 5.36
 1 -1 6 203.24 5.34
 0 1 6 203.86 5.36
 0 1 7 131.3 3.46
 1 0 7 129.29 3.46
 0 -1 7 121.66 3.46
 1 -1 7 123.92 3.46
 1 0 7 132.26 3.44
 -1 0 7 132.18 3.43
 1 -1 7 130.94 3.44
 0 -1 7 123.85 3.45
 0 1 7 127.52 3.46
 -1 0 7 121.15 3.45
 1 -1 7 127.49 3.45
 1 0 7 125.45 3.46
 0 1 8 6.11 0.44
 1 -1 8 6.66 0.42
 0 -1 8 5.9 0.42
 1 0 8 6.47 0.42
 -1 0 8 5.2 0.25
 1 -1 8 6.61 0.28
 1 0 8 6.76 0.3
 1 -1 8 7.25 0.41
 0 1 8 6.2 0.43
 0 -1 8 7.35 0.39
 1 0 8 7.27 0.42
 -1 0 8 6.09 0.4
 0 1 9 273.11 7.02
 0 -1 9 246.73 7.01
 1 0 9 267.88 7.02
 1 -1 9 259.01 7.01
 -1 0 9 272.76 6.99
 0 -1 9 252.26 7.01
 0 1 9 254.85 7.01
 -1 0 9 248.38 7.01
 1 -1 9 260.66 7.01
 1 0 9 262.99 7.01
 1 -1 10 935.41 25.28
 0 -1 10 925.5 25.28
 1 0 10 949.81 25.28
 0 1 10 954.65 25.28
 -1 0 10 983.5 25.25
 0 1 10 920.1 25.27
 1 0 10 918.03 25.27
 0 -1 10 927.74 25.27
 -1 0 10 942.43 25.27
 1 -1 10 950.9 25.27
 1 0 11 644.15 16.9
 0 -1 11 621.59 16.9
 0 1 11 631.13 16.9
 1 -1 11 632.46 16.9
 -1 0 11 674.26 16.87
 -1 0 11 586.82 16.89
 0 -1 11 604.05 16.89
 1 -1 11 623.06 16.9
 1 0 11 631.83 16.9
 0 1 11 603.41 16.9
 0 -1 12 196.96 5.35
 1 -1 12 196.83 5.35
 0 1 12 198.62 5.36
 1 0 12 199.33 5.36
 -1 0 12 200.57 5.31
 -1 1 12 196.34 5.32
 1 0 12 201.56 5.36
 0 -1 12 197.47 5.35
 1 -1 12 208.12 5.36
 -1 0 12 195.26 5.35
 0 1 12 198.83 5.36
 1 -1 13 833.02 22.45
 1 0 13 817.59 22.45
 0 -1 13 836.84 22.45
 0 1 13 841.77 22.45
 -1 0 13 851.47 22.42
 -1 1 13 853.71 22.42
 1 -1 13 863.24 22.45
 0 -1 13 853.41 22.45
 1 0 13 811.44 22.45
 -1 0 13 833.92 22.45
 0 1 13 808.9 22.45
 0 -1 14 135.96 3.62
 1 -1 14 133.61 3.62
 1 0 14 132.1 3.62
 0 1 14 134.37 3.63
 1 -1 14 131.28 3.56
 -1 0 14 133.03 3.57
 -1 1 14 135.75 3.58
 0 -1 14 141.63 3.62
 0 1 14 128.99 3.62
 -1 0 14 138.54 3.62
 1 -1 14 131.47 3.62
 1 0 14 131.51 3.62
 1 -1 15 5.26 0.51
 -1 0 15 4.03 0.52
 0 1 15 4.93 0.54
 1 0 15 5.41 0.52
 0 -1 15 4.81 0.51
 -1 1 15 4.01 0.26
 1 -1 15 4.68 0.2
 -1 0 15 4.47 0.25
 1 -1 15 4.92 0.47
 1 0 15 5.45 0.49
 0 1 15 5.01 0.52
 0 -1 15 4.88 0.48
 -1 0 15 4.56 0.49
 -1 0 16 -0.13 0.5
 1 -1 16 -0.58 0.52
 0 -1 16 0.3 0.48
 1 0 16 0.25 0.5
 0 1 16 1.11 0.5
 -1 1 16 0.17 0.24
 1 -1 16 0.16 0.16
 0 1 16 0.38 0.48
 -1 0 16 0.25 0.46
 1 -1 16 0.2 0.47
 1 0 16 0.69 0.48
 0 -1 16 0.29 0.46
 0 1 17 65.77 1.93
 1 -1 17 71.27 1.92
 0 -1 17 69.24 1.92
 -1 0 17 65.49 1.92
 1 0 17 66.61 1.92
 1 -1 17 64.29 1.81
 -1 1 17 71.4 1.83
 1 -1 17 69.56 1.91
 -1 0 17 68.83 1.91
 0 1 17 67.53 1.92
 0 -1 17 70.11 1.91
 1 0 17 68.54 1.92
 0 -1 18 18.03 0.77
 1 -1 18 18.91 0.77
 1 0 18 16.98 0.77
 0 1 18 18.5 0.79
 -1 0 18 17.16 0.77
 0 1 18 17.59 0.56
 -1 1 18 18.79 0.57
 1 0 18 18.69 0.54
 0 -1 18 18.41 0.74
 -1 0 18 18.78 0.74
 0 1 18 16.86 0.76
 1 0 18 17.99 0.76
 1 -1 18 18.45 0.75
 0 1 19 70.93 2.06
 1 -1 19 72.81 2.06
 0 -1 19 74.1 2.06
 -1 0 19 71 2.06
 1 0 19 71.32 2.06
 1 0 19 69.36 1.95
 0 1 19 74.52 1.96
 -1 1 19 71.04 1.95
 1 -1 19 74.58 2.06
 -1 0 19 73.86 2.05
 1 0 19 72.85 2.05
 0 1 19 73.39 2.05
 0 -1 19 73.81 2.05
 1 -1 20 40.01 1.21
 -1 0 20 38.76 1.22
 1 0 20 38.37 1.22
 0 1 20 39.2 1.21
 0 -1 20 40.7 1.21
 0 1 20 37.12 1.04
 1 0 20 33.84 1.02
 -1 1 20 35.79 1.04
 1 0 20 37.93 1.21
 -1 0 20 40.84 1.19
 1 -1 20 37.2 1.2
 0 1 20 40.34 1.21
 0 -1 20 39.89 1.19
 -1 0 21 10.34 0.68
 0 -1 21 11.04 0.69
 1 -1 21 9.59 0.69
 0 1 21 9.62 0.71
 1 0 21 11.42 0.69
 0 1 21 8.19 0.38
 -1 1 21 8 0.39
 1 0 21 7.97 0.35
 1 0 21 11.12 0.69
 0 -1 21 11.46 0.66
 -1 0 21 10.85 0.65
 1 -1 21 10.45 0.67
 0 1 21 10.77 0.68
 -1 0 22 8.72 0.7
 0 1 22 8.58 0.69
 1 -1 22 10.32 0.7
 1 0 22 9.32 0.71
 0 -1 22 9.65 0.67
 1 0 22 7.05 0.33
 0 1 22 9.28 0.37
 0 1 22 9.2 0.68
 0 -1 22 10.27 0.66
 -1 0 22 9.35 0.66
 1 -1 22 9.09 0.67
 1 0 22 8.24 0.67
 1 -1 23 114.72 3.05
 -1 0 23 114.27 3.05
 1 0 23 110.64 3.05
 0 1 23 114.05 3.06
 0 1 23 100.67 2.94
 1 -1 23 114.81 3.04
 1 0 23 112.68 3.05
 0 -1 23 114.21 3.04
 -1 0 23 111.99 3.04
 0 1 23 114.09 3.05
 0 -1 24 -0.15 0.59
 -1 0 24 -0.83 0.59
 1 -1 24 -0.41 0.6
 1 0 24 0.38 0.61
 0 1 24 0.88 0.61
 1 -1 24 -0.36 0.62
 1 0 24 0.03 0.65
 -1 0 24 0.65 0.64
 0 1 24 0.2 0.65
 0 -1 25 6.67 0.65
 0 1 25 5.99 0.67
 1 0 25 6.59 0.68
 -1 0 25 7.09 0.66
 1 -1 25 5.77 0.66
 0 1 25 5.36 0.7
 1 0 25 5.92 0.7
 1 -1 25 5.95 0.69
 0 1 26 14.53 0.8
 0 -1 26 15.88 0.79
 1 -1 26 16.06 0.8
 1 0 26 14.5 0.81
 -1 0 26 15.08 0.79
 1 0 26 15.31 0.84
 0 1 26 15.58 0.85
 1 0 27 21.91 0.95
 0 -1 27 21.28 0.93
 -1 0 27 22.8 0.94
 1 -1 27 22.09 0.95
 0 1 27 22.94 0.95
 1 0 27 23.9 1
 0 1 27 22.32 0.98
 -1 0 28 8.99 0.74
 0 1 28 8.75 0.74
 1 0 28 8.66 0.74
 1 -1 28 9.07 0.74
 0 -1 28 8.45 0.73
 1 0 28 8.28 0.79
 0 1 28 9.76 0.81
 1 -1 29 40.55 1.34
 0 -1 29 40.6 1.34
 1 0 29 39.04 1.35
 -1 0 29 40.73 1.34
 0 1 29 39.89 1.36
 1 0 29 38.75 1.38
 0 1 29 39.18 1.38
 -1 0 30 8.1 0.75
 1 -1 30 8.81 0.75
 1 0 30 9.23 0.79
 0 1 30 7.88 0.78
 0 -1 30 8.33 0.75
 0 1 30 8.59 0.82
 0 -1 31 6.73 0.73
 -1 0 31 7.33 0.75
 1 0 31 7.62 0.79
 1 -1 31 7.22 0.78
 0 1 31 7.24 0.78
 -1 0 32 1.14 0.71
 1 -1 32 0.69 0.73
 0 -1 32 0.92 0.7
 1 0 32 1.44 0.74
 0 1 32 1.92 0.74
 0 1 33 5.9 0.81
 -1 0 33 4.53 0.75
 1 -1 33 3.97 0.77
 1 0 33 4.38 0.79
 0 -1 33 4.29 0.76
 -1 0 34 6.42 0.78
 0 -1 34 6.57 0.75
 0 1 34 6.71 0.82
 1 -1 34 6.42 0.78
 1 0 34 6.47 0.83
 -1 0 35 2.68 0.74
 1 0 35 2.37 0.76
 0 1 35 2.28 0.78
 1 -1 35 1.74 0.75
 0 -1 35 2.68 0.74
 1 -1 36 0.75 0.74
 0 1 36 -0.16 0.8
 -1 0 36 1.15 0.76
 0 -1 36 0.17 0.76
 1 0 36 0.21 0.79
 0 1 37 0.09 0.77
 -1 0 37 0.08 0.72
 0 -1 37 0.2 0.72
 1 0 37 0.04 0.76
 1 -1 37 1.04 0.75
 1 -1 38 -0.08 0.76
 0 1 38 0.13 0.77
 1 0 38 -0.71 0.77
 1 -1 -38 1.14 0.52
 0 1 39 5.28 0.78
 1 0 39 4.42 0.78
 1 -1 -39 4.54 0.55
 1 0 -39 5.35 0.54
 1 0 40 1.87 0.78
 0 1 40 1.19 0.75
 0 -1 -40 1.49 0.53
 1 -1 -40 2.89 0.52
 1 0 -40 2.52 0.52
 1 0 -41 1.26 0.49
 0 -1 -41 0.48 0.51
 1 -1 -41 1.21 0.51
 0 1 -41 0.39 0.5
 -1 0 -42 -0.48 0.5
 1 0 -42 -0.07 0.48
 1 -1 -42 0.58 0.48
 -1 1 -42 0.56 0.5
 0 -1 -42 0.41 0.5
 0 1 -42 0.58 0.48
 1 1 42 1.96 0.71
 -1 -1 -42 1.56 0.52
 2 -1 -42 2.92 0.49
 1 1 41 1.21 0.75
 2 -1 -41 0.5 0.49
 -1 -1 -41 -0.52 0.52
 1 1 40 28.29 1.11
 2 -1 -40 24.64 0.91
 1 1 39 -0.36 0.76
 2 -1 -39 0.03 0.5
 1 1 38 -0.25 0.79
 2 -1 -38 0.94 0.51
 1 1 37 0.26 0.77
 2 -1 -37 0.51 0.52
 1 -2 36 0.25 0.75
 1 1 36 -0.67 0.8
 1 1 35 -0.34 0.82
 1 -2 35 -0.35 0.73
 1 -2 34 2.88 0.73
 1 1 34 2.54 0.82
 1 1 33 0.37 0.79
 1 -2 33 0.52 0.7
 1 -2 32 4.73 0.71
 1 1 32 6.55 0.8
 1 1 31 -1.16 0.78
 1 -2 31 -0.24 0.69
 1 1 31 0.37 0.74
 1 1 30 7.39 0.83
 1 1 30 7.2 0.77
 1 -2 30 7.59 0.71
 1 1 29 -0.81 0.73
 1 1 29 -0.25 0.72
 1 -2 29 0.19 0.66
 1 1 28 72.94 2.21
 1 -2 28 76.48 2.19
 1 1 28 74.03 2.21
 1 1 27 -0.02 0.71
 1 -2 27 -0.09 0.66
 1 1 27 0.46 0.69
 1 1 26 18.8 0.89
 1 1 26 16.69 0.84
 1 -2 26 18.43 0.83
 1 1 25 0.37 0.67
 1 -2 25 -0.27 0.6
 1 1 25 -0.12 0.63
 1 1 24 96.76 2.74
 1 1 24 95.39 2.73
 1 -2 24 98.11 2.72
 1 1 23 0.77 0.65
 1 1 23 0.07 0.26
 1 -2 23 1.46 0.58
 1 1 23 -0.23 0.6
 1 1 22 0.94 0.65
 1 1 22 1.1 0.27
 1 -2 22 1.24 0.57
 1 1 22 0.83 0.61
 1 1 21 0.07 0.62
 1 1 21 0.34 0.63
 1 -2 21 -0.46 0.57
 1 1 20 278.52 7.58
 1 1 20 276.65 7.58
 1 -2 20 287.56 7.57
 1 -2 19 0.02 0.57
 1 1 19 0.31 0.58
 1 -2 19 -0.03 0.54
 1 1 19 -0.07 0.57
 1 1 18 119.09 3.41
 1 -2 18 129.34 3.41
 1 1 18 121.67 3.41
 1 -2 18 126.85 3.4
 1 -2 17 0.77 0.51
 1 1 17 0.3 0.54
 -2 1 17 0.28 0.27
 1 -2 17 0.41 0.49
 1 1 17 0.02 0.52
 1 -2 16 8.09 0.56
 1 1 16 8.03 0.57
 -2 1 16 7.76 0.33
 1 -2 16 6.87 0.55
 1 1 16 7.46 0.55
 1 1 15 0.03 0.52
 1 -2 15 0.32 0.46
 -2 1 15 0.13 0.25
 1 -2 15 -0.11 0.45
 1 1 15 0.24 0.49
 1 -2 14 563.01 15.31
 1 1 14 574.06 15.32
 -2 1 14 585.06 15.28
 1 -2 14 571.13 15.31
 1 1 14 554.4 15.31
 1 1 13 0.1 0.48
 1 -2 13 -0.42 0.47
 -2 1 13 -0.53 0.26
 1 -2 13 -0.54 0.45
 1 1 13 0.03 0.47
 1 -2 12 3664.07 98.34
 1 1 12 3765.19 98.34
 -2 1 12 3731.71 98.32
 1 1 12 3659.22 98.34
 1 -2 12 3589.26 98.34
 1 -2 11 0.12 0.48
 1 1 11 0.43 0.51
 1 1 11 0.87 0.51
 1 -2 11 0.34 0.46
 1 -2 10 9712.87 259.99
 1 1 10 9808.33 259.99
 -2 1 10 9716.49 259.98
 1 -2 10 9641.11 259.99
 1 1 10 9999 259.99
 1 1 9 2.29 0.47
 1 -2 9 1.39 0.45
 1 -2 9 0.8 0.43
 1 1 9 2.1 0.48
 1 -2 8 1851.92 50.24
 1 -2 8 1824.22 50.24
 1 1 8 1848.32 50.24
 -2 1 8 1926.24 50.23
 1 1 8 1947.37 50.24
 1 1 7 0.46 0.35
 1 -2 7 -0.02 0.3
 1 1 7 0.1 0.34
 -2 1 7 -0.04 0.21
 1 1 6 431.35 11.28
 1 -2 6 417.69 11.28
 -2 1 6 421.41 11.27
 1 1 6 422.89 11.28
 1 -2 5 0.08 0.16
 1 -2 5 0.23 0.19
 -2 1 5 -0.14 0.15
 1 1 5 0.41 0.24
 1 -2 4 42.8 1.11
 1 -2 4 39.72 1.11
 1 1 4 40.81 1.11
 1 1 4 40.88 1.12
 1 -2 3 0.68 0.1
 1 1 3 0.34 0.11
 1 -2 2 8.72 0.24
 1 1 2 7.69 0.24
 1 -2 -2 572.62 15.26
 1 -2 -3 0.34 0.1
 2 -1 4 653.29 17.63
 2 -1 4 669.45 17.63
 2 -1 5 0.25 0.22
 -1 -1 5 0.27 0.17
 2 -1 5 0.78 0.21
 2 -1 6 1335.43 35.55
 -1 -1 6 1304.87 35.55
 2 -1 6 1367.75 35.55
 2 -1 7 0.44 0.34
 2 -1 7 0.39 0.2
 -1 -1 7 0.36 0.28
 2 -1 7 0.46 0.33
 2 -1 8 83.43 2.32
 2 -1 8 88.69 2.28
 2 -1 8 80.46 2.31
 -1 -1 8 81.62 2.3
 2 -1 9 1.21 0.45
 2 -1 9 0.81 0.28
 -1 -1 9 0.9 0.39
 2 -1 9 0.98 0.42
 2 -1 10 78.63 2.17
 2 -1 10 79.48 2.13
 2 -1 10 76.77 2.17
 -1 -1 10 79.17 2.16
 2 -1 11 5.89 0.51
 -1 -1 11 5.05 0.48
 2 -1 11 4.35 0.34
 2 -1 11 4.82 0.5
 -1 -1 11 5.47 0.46
 2 -1 12 847.27 22.97
 -1 -1 12 864.26 22.96
 2 -1 12 852.51 22.94
 -1 -1 12 878.35 22.96
 2 -1 12 868.93 22.96
 2 -1 13 0.84 0.46
 -1 -1 13 0.03 0.45
 -1 -1 13 -0.28 0.42
 2 -1 13 0.1 0.45
 2 -1 14 138.87 3.86
 -1 -1 14 143.86 3.85
 -1 -1 14 143.53 3.85
 2 -1 14 141.82 3.85
 2 -1 15 -0.08 0.47
 -1 -1 15 -0.59 0.47
 2 -1 15 -0.3 0.46
 -1 -1 15 0.18 0.44
 -1 -1 16 15.18 0.67
 2 -1 16 16.38 0.66
 -1 -1 16 15.34 0.63
 2 -1 16 14.99 0.67
 2 -1 17 0 0.53
 -1 2 17 0.49 0.26
 2 -1 17 -0.09 0.5
 -1 -1 17 0.09 0.46
 2 -1 18 5.48 0.57
 2 -1 18 5.97 0.24
 -1 2 18 6.46 0.33
 -1 -1 18 5.57 0.53
 2 -1 18 4.9 0.57
 2 -1 19 -0.23 0.57
 2 -1 19 0.11 0.18
 -1 2 19 -0.34 0.31
 2 -1 19 -0.29 0.55
 -1 -1 19 -0.26 0.54
 2 -1 20 630.47 16.43
 -1 2 20 603.91 16.38
 2 -1 20 617.89 16.42
 -1 -1 20 622.38 16.42
 2 -1 21 -0.53 0.63
 -1 2 21 0.7 0.32
 -1 -1 21 0.05 0.57
 2 -1 21 0.85 0.59
 2 -1 22 1.69 0.62
 -1 2 22 2.67 0.34
 -1 -1 22 2.61 0.57
 2 -1 22 1.99 0.62
 2 -1 23 0.88 0.64
 -1 2 23 -0.24 0.31
 2 -1 23 0.55 0.6
 -1 -1 23 0.18 0.56
 2 -1 24 0.85 0.64
 -1 2 24 -0.12 0.31
 2 -1 24 0.51 0.63
 -1 -1 24 0.16 0.6
 2 -1 25 0.47 0.63
 -1 -1 25 0.26 0.62
 2 -1 25 0.14 0.67
 -1 -1 26 8.49 0.68
 2 -1 26 9.73 0.73
 2 -1 26 9.96 0.74
 -1 -1 27 -0.57 0.6
 2 -1 27 0.58 0.66
 2 -1 27 -1.42 0.69
 -1 -1 28 15.46 0.78
 2 -1 28 12.8 0.82
 -1 -1 29 -0.11 0.65
 2 -1 29 0.07 0.7
 -1 -1 30 29.9 1.1
 2 -1 30 29.95 1.14
 -1 -1 31 0.43 0.67
 2 -1 31 -0.42 0.73
 2 -1 32 2.62 0.73
 -1 -1 32 2.9 0.69
 2 -1 33 0.1 0.74
 -1 -1 33 0.13 0.71
 -1 -1 34 7.86 0.74
 2 -1 34 7.37 0.83
 2 -1 35 -0.03 0.75
 2 -1 36 8.89 0.83
 2 -1 37 1.32 0.75
 1 -2 -37 0.27 0.52
 2 -1 38 -0.59 0.76
 1 -2 -38 0.67 0.51
 2 -1 39 0.1 0.76
 1 -2 -39 0.23 0.5
 2 -1 40 1.61 0.74
 1 1 -40 2.4 0.5
 1 -2 -40 2.61 0.52
 1 -2 -41 0.02 0.5
 1 1 -41 -0.06 0.48
 1 1 -42 -0.93 0.48
 1 -2 -42 -0.44 0.48
 2 -2 0 7.54 0.22
 2 -2 1 335.04 8.58
 -2 2 1 320.34 8.58
 2 -2 -1 311.41 8.57
 2 -2 2 155.66 4.05
 2 -2 2 152.12 4.05
 -2 2 2 149.61 4.06
 2 -2 -2 149.91 4.05
 2 -2 3 174.81 4.65
 2 -2 3 180.44 4.65
 2 -2 -3 168.53 4.65
 2 0 3 173.8 4.65
 2 -2 4 58.37 1.67
 -2 2 4 59.15 1.67
 2 -2 4 63.67 1.67
 2 -2 4 60.1 1.67
 -2 2 4 62.36 1.68
 2 0 4 65.93 1.68
 2 -2 -4 64.74 1.67
 2 -2 5 109.76 3
 2 0 5 116.58 3
 0 -2 5 109.88 2.99
 -2 2 5 111.17 3
 2 -2 5 107.64 3
 -2 2 5 111.81 3
 2 -2 5 113.03 2.99
 2 0 5 112.19 3
 0 2 5 115.85 3
 0 -2 6 60.28 1.67
 -2 2 6 62.81 1.68
 2 -2 6 59.89 1.68
 2 0 6 61.73 1.69
 -2 2 6 61.34 1.69
 2 -2 6 58.94 1.68
 0 2 6 67.13 1.69
 2 0 6 63.47 1.69
 2 -2 7 28.45 0.86
 -2 2 7 26.87 0.87
 2 0 7 30.13 0.88
 0 -2 7 29.91 0.86
 2 -2 7 30.14 0.87
 0 2 7 31.08 0.89
 2 0 7 31.23 0.88
 2 0 8 43.4 1.25
 2 -2 8 44.02 1.25
 2 0 8 43.95 1.25
 2 -2 8 45.54 1.24
 0 -2 8 42.5 1.23
 -2 2 8 40.11 1.24
 2 -2 8 44.39 1.19
 2 0 8 42.62 1.2
 0 2 8 43.41 1.26
 2 0 9 1909.54 50.2
 2 -2 9 1925.87 50.19
 2 0 9 1924.27 50.2
 0 -2 9 1880.7 50.19
 2 -2 9 1932.19 50.19
 2 0 9 1920.61 50.18
 -2 2 9 1864.33 50.18
 2 -2 9 1812.94 50.18
 0 2 9 1905.14 50.2
 2 0 10 281.46 7.48
 2 -2 10 273.09 7.48
 0 2 10 284.76 7.49
 2 0 10 279.47 7.46
 2 -2 10 279.69 7.45
 -2 2 10 288.54 7.46
 0 -2 10 271.14 7.47
 2 -2 10 263.64 7.48
 2 0 10 283.65 7.48
 2 0 11 3303.03 87.51
 0 2 11 3337.39 87.51
 2 -2 11 3288.55 87.51
 2 -2 11 3189.84 87.49
 2 0 11 3251.58 87.49
 -2 2 11 3370.27 87.49
 2 0 11 3286.66 87.51
 0 -2 11 3241.16 87.5
 2 -2 11 3405.72 87.51
 2 0 12 3616.96 96.76
 2 -2 12 3654.25 96.76
 0 2 12 3640.29 96.76
 2 0 12 3632.67 96.74
 2 -2 12 3585.22 96.73
 -2 2 12 3649.07 96.74
 0 -2 12 3640.27 96.75
 2 0 12 3614.29 96.76
 2 -2 12 3689.39 96.75
 2 0 13 339.18 9.21
 2 -2 13 340.48 9.21
 0 2 13 352.14 9.21
 -2 2 13 356.13 9.18
 2 0 13 332.16 9.2
 0 -2 13 340.12 9.2
 2 -2 13 333.62 9.2
 0 2 14 393.12 10.51
 2 -2 14 392.88 10.5
 2 0 14 398.03 10.51
 -2 2 14 396.65 10.48
 0 -2 14 391.68 10.5
 2 0 14 384.22 10.5
 2 -2 14 386.54 10.5
 0 2 15 109.45 3.03
 2 -2 15 113.85 3.03
 2 0 15 110.71 3.03
 -2 2 15 104.34 2.98
 0 -2 15 115.28 3.02
 2 -2 15 116.74 3.02
 2 0 15 113.8 3.03
 2 -2 16 31.85 1.04
 0 2 16 32.11 1.07
 2 0 16 30.58 1.04
 2 0 16 31.02 1.05
 2 -2 16 31.36 1.03
 0 -2 16 30.16 1.02
 2 0 17 85.37 2.56
 2 -2 17 93.93 2.56
 0 2 17 91.91 2.56
 -2 2 17 93.72 2.49
 2 0 17 90.24 2.55
 0 -2 17 93.42 2.54
 2 -2 17 91.43 2.54
 0 2 18 16.51 0.75
 2 0 18 15.2 0.74
 2 -2 18 16.98 0.74
 -2 2 18 17.19 0.56
 2 0 18 15.56 0.74
 2 -2 18 17.19 0.72
 0 -2 18 16.36 0.71
 2 0 19 19.11 0.85
 2 -2 19 20.66 0.83
 0 2 19 20.4 0.87
 2 0 19 18.08 0.82
 0 -2 19 18.51 0.8
 2 -2 19 18.96 0.82
 0 2 20 158.19 4.53
 2 -2 20 170.42 4.52
 2 0 20 166.29 4.53
 -2 2 20 160.67 4.46
 2 0 20 168.63 4.53
 2 -2 20 173.17 4.52
 0 -2 20 172.69 4.51
 0 2 21 5.86 0.68
 2 0 21 6.4 0.67
 2 -2 21 4.9 0.62
 -2 2 21 4.94 0.36
 0 2 21 6.56 0.35
 2 -2 21 4.5 0.61
 0 -2 21 5.56 0.59
 2 0 21 5.52 0.65
 2 -2 22 14.74 0.75
 2 0 22 14.79 0.75
 0 2 22 15.37 0.77
 2 0 22 12.7 0.43
 0 2 22 13.68 0.48
 2 -2 22 15.16 0.73
 0 -2 22 14.44 0.69
 2 0 22 14.76 0.73
 2 0 23 66.53 1.97
 2 -2 23 69.86 1.96
 0 2 23 67.44 1.97
 0 2 23 64.39 1.83
 2 0 23 65.34 1.96
 0 -2 23 72.88 1.95
 2 -2 23 68.8 1.95
 2 0 24 60.57 1.77
 0 2 24 58.08 1.76
 0 2 24 57.18 1.61
 2 -2 24 59.49 1.74
 0 -2 24 60.16 1.73
 2 0 24 57.23 1.75
 2 0 25 2.39 0.68
 0 2 25 2.54 0.67
 0 2 25 2.34 0.31
 2 -2 25 2.97 0.62
 2 0 25 2.13 0.64
 0 -2 25 1.83 0.6
 2 0 26 4.94 0.68
 0 -2 26 4.94 0.63
 2 -2 26 5.68 0.66
 0 2 26 5.62 0.74
 2 0 26 5.01 0.7
 2 -2 27 21.74 0.92
 0 -2 27 20.13 0.88
 2 0 27 21.79 0.94
 0 2 27 21.23 0.98
 2 0 27 21.42 0.96
 0 -2 28 0.17 0.64
 2 0 28 1.51 0.69
 2 -2 28 0.74 0.67
 2 0 28 0.88 0.72
 0 2 28 1.07 0.71
 0 -2 29 0.67 0.63
 2 0 29 0.64 0.7
 2 -2 29 0.75 0.66
 2 0 29 0.9 0.73
 0 2 29 1.12 0.73
 2 -2 30 2.12 0.69
 2 0 30 2.1 0.73
 0 -2 30 3.74 0.66
 2 0 30 4.81 0.78
 0 2 30 3.09 0.78
 2 0 31 0.24 0.74
 2 -2 31 0.43 0.73
 0 -2 31 0.31 0.65
 0 2 31 0.19 0.79
 2 0 32 12.27 0.86
 0 -2 32 11.61 0.8
 2 -2 32 11.53 0.82
 0 2 32 10.71 0.9
 0 -2 33 0.64 0.72
 2 0 33 0.48 0.78
 2 -2 33 0.2 0.74
 2 0 34 11.75 0.88
 0 -2 34 9.39 0.78
 2 -2 34 9.7 0.81
 2 0 35 -0.07 0.79
 2 -2 35 1.64 0.76
 2 -2 36 0.73 0.73
 2 0 36 -0.61 0.83
 2 -2 -36 0.08 0.51
 2 -2 37 5.67 0.8
 2 0 37 7.19 0.84
 2 0 -37 6.48 0.54
 2 -2 -37 5.78 0.55
 2 0 38 0.09 0.79
 2 -2 38 -0.84 0.77
 2 -2 -38 -0.14 0.5
 2 0 -38 0.13 0.5
 2 0 39 0.99 0.77
 2 0 -39 1.45 0.5
 2 -2 -39 1.39 0.52
 0 -2 -39 1.49 0.53
 2 0 40 3.57 0.77
 2 0 -40 1.7 0.5
 0 -2 -40 2.72 0.52
 2 -2 -40 2.46 0.51
 2 0 41 0.69 0.75
 2 0 -41 0.65 0.47
 0 2 -41 0.05 0.47
 2 -2 -41 0.91 0.49
 0 -2 -41 0.95 0.5
 2 0 -42 -0.36 0.47
 0 -2 -42 -0.49 0.5
 2 -2 -42 0.25 0.48
 0 2 -42 0.44 0.47
 1 2 42 0.61 0.73
 2 1 42 -0.5 0.73
 3 -2 -42 0.13 0.47
 -1 -2 -42 0.54 0.49
 -2 -1 -42 -0.02 0.5
 2 1 41 1.02 0.76
 1 2 41 0.79 0.76
 -1 -2 -41 0.88 0.51
 3 -2 -41 0.83 0.48
 3 -1 -41 1.17 0.47
 2 1 40 3.88 0.75
 1 2 40 3.82 0.75
 3 -1 -40 3.41 0.51
 -1 -2 -40 4.36 0.55
 3 -2 -40 3.44 0.52
 1 2 39 0.69 0.8
 2 1 39 2 0.79
 3 -1 -39 1.1 0.48
 3 -2 -39 1.31 0.51
 2 1 38 0.55 0.81
 1 2 38 1.19 0.81
 3 -2 -38 -0.59 0.5
 3 -1 -38 0.11 0.48
 1 2 37 0.73 0.83
 2 1 37 0.36 0.83
 3 -1 -37 -0.4 0.49
 3 -2 -37 -0.36 0.5
 1 2 36 0.42 0.8
 2 -3 36 0.1 0.72
 2 1 36 -0.66 0.81
 -3 2 36 -0.81 0.73
 3 -1 -36 0.26 0.5
 3 -2 -36 -0.1 0.5
 2 -3 35 1.76 0.75
 1 2 35 0.06 0.82
 -3 2 35 0.8 0.77
 2 1 35 -0.74 0.82
 3 -1 -35 0.38 0.48
 3 -2 -35 0.31 0.48
 -3 2 34 6.35 0.77
 1 2 34 7.43 0.87
 2 1 34 7.14 0.88
 1 -3 34 7.58 0.73
 2 -3 34 6.06 0.76
 3 -2 -34 7.09 0.55
 3 -1 -34 6.05 0.54
 2 1 33 7.8 0.84
 1 2 33 6.92 0.83
 2 -3 33 6.94 0.78
 1 -3 33 7.78 0.75
 -3 2 33 7.21 0.76
 1 2 33 7.96 0.89
 3 -2 -33 7.33 0.54
 1 2 32 0.94 0.82
 2 1 32 1.97 0.83
 2 1 32 1.77 0.77
 2 -3 32 2.14 0.7
 1 2 32 1.74 0.77
 1 -3 32 1.96 0.69
 -3 2 32 0.83 0.69
 2 1 31 3.94 0.8
 1 2 31 2.85 0.8
 1 2 31 3.42 0.79
 2 1 31 3.22 0.77
 1 -3 31 3.22 0.66
 2 -3 31 3.42 0.7
 -3 2 31 3.55 0.73
 1 2 30 7.41 0.81
 2 1 30 7.34 0.82
 2 -3 30 6.86 0.71
 -3 2 30 6.4 0.72
 1 -3 30 6.62 0.69
 1 2 30 6.63 0.79
 2 1 30 6.77 0.79
 2 1 29 6.6 0.77
 1 2 29 5.52 0.76
 2 -3 29 5.64 0.7
 1 2 29 5.75 0.76
 -3 2 29 6.24 0.71
 2 1 29 5.89 0.75
 1 -3 29 5.57 0.66
 1 2 28 0.25 0.71
 2 1 28 0.16 0.71
 -3 2 28 -0.01 0.66
 2 1 28 -0.05 0.69
 1 2 28 -0.19 0.69
 1 -3 28 -0.38 0.62
 2 -3 28 0.48 0.64
 1 2 27 14.08 0.85
 2 1 27 14.67 0.86
 1 -3 27 14.44 0.76
 1 2 27 14.16 0.82
 -3 2 27 13.65 0.79
 2 1 27 13.95 0.81
 2 -3 27 14.72 0.79
 1 2 26 0.73 0.68
 2 1 26 0.88 0.67
 2 1 26 0.72 0.64
 2 -3 26 -0.39 0.62
 -3 2 26 0.44 0.61
 1 2 26 0.22 0.66
 1 -3 26 0.16 0.59
 2 1 25 1.49 0.66
 -3 2 25 0.98 0.68
 1 2 25 0.87 0.67
 1 2 25 0.21 0.29
 1 -3 25 1.03 0.58
 2 -3 25 0.48 0.6
 2 1 25 1.04 0.64
 1 2 25 1.01 0.65
 -3 2 25 -0.12 0.6
 1 2 24 1.72 0.65
 2 1 24 2.11 0.67
 -3 2 24 0.73 0.65
 1 2 24 1.35 0.3
 2 1 24 0.92 0.27
 1 -3 24 1.2 0.59
 1 2 24 1.3 0.66
 2 -3 24 1.16 0.59
 2 1 24 1.61 0.66
 -3 2 24 0.69 0.6
 2 1 23 34.24 1.22
 -3 2 23 38.8 1.25
 1 2 23 35 1.25
 1 -3 23 39.12 1.2
 1 2 23 36.73 1.24
 -3 2 23 35.21 1.2
 2 -3 23 38.31 1.2
 2 1 23 37.31 1.23
 -3 2 22 91.23 2.59
 2 1 22 88.47 2.59
 1 2 22 89.88 2.59
 1 2 22 91.85 2.59
 -3 2 22 92.07 2.57
 2 1 22 90.52 2.58
 1 -3 22 93.07 2.57
 2 -3 22 94.05 2.57
 -3 2 21 0.72 0.64
 2 1 21 1.16 0.62
 -3 1 21 0 0.61
 1 2 21 0.39 0.6
 2 -3 21 1.38 0.58
 1 -3 21 0.96 0.54
 2 1 21 1.25 0.61
 1 2 21 0.7 0.61
 -3 2 21 0.42 0.58
 2 1 20 11.05 0.71
 1 2 20 11.64 0.71
 -3 2 20 11.54 0.73
 -3 1 20 11.44 0.71
 2 -3 20 11.59 0.65
 1 2 20 11 0.71
 2 1 20 11.03 0.7
 1 -3 20 11.87 0.64
 -3 2 20 12.34 0.68
 2 1 19 41.63 1.31
 1 2 19 41.47 1.32
 -3 2 19 42.05 1.32
 -3 1 19 41.4 1.31
 2 -3 19 40.9 1.29
 1 -3 19 41.72 1.27
 2 1 19 42.75 1.3
 -3 2 19 41.36 1.28
 1 2 19 43.06 1.31
 -3 2 18 36.35 1.15
 2 1 18 34.72 1.14
 -3 1 18 35.09 1.13
 1 2 18 33.91 1.14
 -3 2 18 35.88 1
 1 -3 18 33.45 1.09
 2 1 18 35.36 1.14
 -3 2 18 33.97 1.1
 2 -3 18 34.5 1.1
 1 2 18 33.77 1.13
 -3 1 17 101.48 2.75
 -3 2 17 99.94 2.76
 1 2 17 97.25 2.76
 2 1 17 97.5 2.76
 -3 2 17 100.57 2.69
 2 -3 17 99.03 2.74
 1 -3 17 105.33 2.74
 1 2 17 95.04 2.75
 -3 2 17 98.58 2.74
 2 1 17 97.5 2.75
 -3 2 16 15.27 0.67
 2 1 16 14.94 0.68
 -3 1 16 15.67 0.67
 1 2 16 14.88 0.69
 -3 2 16 17.12 0.51
 1 -3 16 13.86 0.62
 -3 2 16 14.4 0.64
 1 2 16 14.14 0.67
 2 -3 16 14.38 0.64
 2 1 16 12.81 0.66
 1 2 15 174.31 4.89
 -3 2 15 182.82 4.89
 -3 1 15 182.94 4.89
 2 1 15 170.36 4.89
 -3 2 15 183.04 4.85
 1 -3 15 188.33 4.88
 2 1 15 177.67 4.89
 1 2 15 173.48 4.89
 2 -3 15 186.46 4.88
 -3 2 15 184.12 4.88
 1 2 14 206.46 5.71
 -3 1 14 210.24 5.7
 2 1 14 204 5.71
 -3 2 14 214.06 5.7
 -3 2 14 211.57 5.67
 2 1 14 207.76 5.7
 1 -3 14 218.48 5.69
 2 -3 14 217.54 5.69
 -3 2 14 214.01 5.7
 1 2 14 210.86 5.7
 1 2 13 91.34 2.43
 -3 1 13 89.13 2.43
 -3 2 13 85.13 2.43
 2 1 13 86.37 2.43
 -3 2 13 90.22 2.38
 -3 2 13 85.13 2.41
 1 2 13 89.92 2.43
 1 -3 13 86.55 2.41
 2 -3 13 88.33 2.41
 2 1 13 85.8 2.43
 1 2 12 12.46 0.61
 2 1 12 13.65 0.6
 -3 1 12 11.7 0.59
 -3 2 12 12.27 0.58
 1 -3 12 12.19 0.54
 2 1 12 13.75 0.6
 1 2 12 11.53 0.59
 2 -3 12 12.43 0.57
 -3 2 12 10.97 0.57
 2 1 12 14.66 0.48
 -3 2 12 13.64 0.46
 -3 1 11 471.99 12.41
 2 1 11 466.62 12.41
 -3 2 11 466.41 12.41
 1 2 11 473.78 12.41
 -3 2 11 468.53 12.41
 2 1 11 465.65 12.41
 2 -3 11 469.21 12.4
 1 -3 11 481.08 12.4
 2 -3 11 455.88 12.38
 2 1 11 450.69 12.39
 -3 2 11 466.03 12.39
 1 2 11 461.84 12.41
 2 1 10 3.08 0.48
 -3 2 10 1.98 0.46
 1 2 10 3.19 0.49
 -3 1 10 2.83 0.46
 1 -3 10 2.28 0.4
 -3 2 10 2.03 0.43
 2 -3 10 2.21 0.43
 2 1 10 3.06 0.49
 1 2 10 2.6 0.49
 2 -3 10 2.57 0.24
 -3 2 10 1.75 0.3
 -3 2 9 743.03 19.3
 -3 1 9 724.42 19.3
 2 -3 9 706.82 19.3
 2 1 9 719.71 19.3
 -3 2 9 702.96 19.3
 1 2 9 709.17 19.3
 1 -3 9 713.29 19.3
 2 -3 9 724.21 19.28
 -3 2 9 750.01 19.29
 2 1 9 726 19.3
 1 2 9 725.27 19.31
 -3 1 8 397.96 10.74
 -3 2 8 414.77 10.74
 -3 1 8 374.85 10.73
 1 -3 8 396.29 10.73
 1 2 8 397.07 10.74
 2 1 8 402.8 10.74
 2 -3 8 394.63 10.74
 -3 2 8 385.24 10.74
 -3 2 8 421.4 10.73
 1 2 8 423.62 10.74
 2 1 8 418.61 10.74
 2 -3 7 71.09 1.89
 -3 1 7 71.21 1.91
 -3 2 7 70.87 1.91
 1 -3 7 66.98 1.89
 -3 1 7 64.32 1.89
 2 -3 7 66.51 1.9
 2 1 7 75.44 1.92
 -3 2 7 69.14 1.9
 1 -3 7 64.76 1.89
 1 2 7 67.95 1.92
 -3 2 7 76.15 1.89
 3 -2 -7 69.47 1.88
 1 2 7 70.87 1.92
 2 1 7 72.02 1.92
 -3 1 6 17.17 0.53
 1 -3 6 16.55 0.51
 -3 2 6 16.77 0.54
 2 -3 6 14.77 0.51
 -3 2 6 16.58 0.52
 -3 1 6 14.37 0.51
 2 -3 6 14.47 0.52
 1 -3 6 15.33 0.51
 1 2 6 17.2 0.52
 -3 2 6 17.39 0.5
 2 1 6 15.18 0.56
 3 -1 -6 16.5 0.47
 3 -2 -6 17.97 0.48
 1 2 6 15.64 0.57
 1 -3 5 106.39 2.87
 -3 2 5 104.27 2.88
 2 -3 5 111.28 2.87
 2 -3 5 107.18 2.87
 -3 2 5 104.71 2.87
 -3 1 5 103.77 2.87
 2 1 5 111.89 2.87
 1 2 5 113.84 2.87
 3 -2 -5 102.38 2.86
 3 -1 -5 106.99 2.86
 2 1 5 106.54 2.88
 -3 2 4 3.25 0.22
 1 -3 4 3.42 0.19
 2 -3 4 3.62 0.19
 -3 2 4 3.42 0.2
 2 -3 4 3.41 0.19
 1 2 4 3.51 0.21
 1 -3 4 3.03 0.18
 3 -1 -4 3.38 0.14
 3 -2 -4 3.3 0.16
 1 -3 3 1.66 0.15
 2 -3 3 1.2 0.14
 1 -3 3 1.51 0.13
 1 2 3 1.93 0.17
 -3 2 3 0.82 0.16
 3 -2 -3 1.22 0.12
 1 2 2 42.03 1.12
 -3 2 2 41.56 1.13
 3 -2 -2 41.29 1.12
 1 2 1 79.7 2.13
 3 -2 -1 79.34 2.13
 1 2 0 0.53 0.1
 2 -3 0 0.82 0.1
 3 -2 0 0.79 0.11
 3 -1 1 59.87 1.6
 3 -2 1 61.23 1.6
 2 -3 -1 58.17 1.6
 3 -2 2 0.52 0.1
 -1 -2 2 0.45 0.1
 3 -2 2 0.45 0.13
 2 -3 -2 0.48 0.12
 3 -2 3 201.42 5.29
 -1 -2 3 198.05 5.29
 3 -2 3 204.29 5.29
 2 -3 -3 190.43 5.29
 -2 3 4 15.64 0.47
 3 -2 4 15.75 0.47
 3 -2 4 14.97 0.46
 -1 -2 4 15.24 0.45
 3 -2 4 15.42 0.44
 -2 3 4 16.19 0.48
 2 -3 -4 14.12 0.44
 3 -1 4 15.84 0.47
 -1 3 5 28.21 0.83
 3 -1 5 28.69 0.82
 3 -2 5 29.28 0.81
 -2 3 5 28.11 0.81
 3 -2 5 28.71 0.8
 -1 -2 5 26.61 0.8
 3 -2 5 28.38 0.81
 2 -3 -5 29.87 0.79
 -2 3 5 29.69 0.83
 3 -1 5 28.02 0.81
 3 -1 6 615.85 16.34
 3 -2 6 609.54 16.33
 -2 3 6 611.61 16.33
 -1 3 6 603.29 16.34
 3 -2 6 595.77 16.33
 3 -1 6 603.11 16.33
 -2 3 6 622.53 16.34
 2 -3 -6 630.52 16.33
 3 -1 7 925.78 23.5
 -1 3 7 864.47 23.5
 -2 3 7 879.74 23.5
 3 -2 7 880.03 23.5
 3 -1 7 880.56 23.5
 3 -2 7 863.36 23.5
 -2 3 7 878.81 23.5
 -1 -2 8 375.62 10.15
 3 -1 8 389.24 10.15
 3 -2 8 372.37 10.15
 -2 3 8 379.66 10.15
 -1 3 8 359.12 10.15
 -2 -1 8 396.16 10.15
 3 -2 8 380.05 10.15
 3 -1 8 383.61 10.15
 -2 3 8 382.24 10.16
 3 -1 9 594.69 15.78
 -2 3 9 576.86 15.79
 3 -2 9 591.58 15.78
 3 -1 9 600.69 15.77
 -2 -1 9 589.76 15.78
 3 -1 9 604.24 15.78
 -1 -2 9 588.76 15.78
 3 -2 9 587.74 15.78
 -2 3 9 579.92 15.78
 3 -2 10 195.11 5.3
 3 -1 10 207.7 5.3
 3 -1 10 206.66 5.28
 3 -2 10 203.93 5.27
 -2 3 10 195.19 5.3
 3 -2 10 191.87 5.3
 3 -1 10 193.77 5.3
 -2 -1 10 185.74 5.29
 -1 -2 10 185.03 5.29
 3 -2 11 171.2 4.58
 3 -1 11 176.81 4.59
 3 -2 11 174.04 4.55
 3 -1 11 174 4.56
 -1 -2 11 159.27 4.57
 3 -1 11 165.31 4.58
 3 -2 11 170.89 4.58
 -2 3 11 175.22 4.59
 -2 -1 11 160.76 4.57
 3 -2 12 648.85 17.61
 3 -1 12 673.48 17.62
 3 -2 12 654.14 17.59
 3 -1 12 665.87 17.6
 3 -1 12 658.33 17.61
 3 -2 12 660.82 17.61
 -2 3 12 659.75 17.61
 -1 -2 12 661.71 17.61
 -2 -1 12 657.33 17.61
 3 -1 13 527.22 13.93
 3 -2 13 532.51 13.93
 3 -2 13 515.34 13.9
 3 -1 13 516.95 13.91
 3 -1 13 513.55 13.93
 3 -2 13 532.71 13.93
 -2 -1 13 524.87 13.92
 -2 3 13 518.55 13.93
 -1 -2 13 522.27 13.92
 3 -2 14 13.66 0.62
 3 -1 14 13.79 0.62
 3 -2 14 14.17 0.48
 3 -1 14 14.37 0.49
 3 -1 14 14.46 0.62
 -2 3 14 13.1 0.6
 -1 -2 14 15.21 0.57
 3 -2 14 13.75 0.61
 -2 -1 14 14.5 0.57
 3 -2 15 3.05 0.47
 3 -1 15 2.24 0.48
 3 -1 15 2.54 0.31
 3 -2 15 2.04 0.29
 -2 -1 15 2.6 0.43
 -1 -2 15 1.89 0.41
 3 -1 15 2.03 0.49
 -2 3 15 2.09 0.47
 3 -2 15 2.66 0.46
 3 -1 16 0.1 0.5
 3 -2 16 -0.11 0.47
 -2 3 16 0.33 0.29
 -2 -1 16 0.33 0.44
 -1 -2 16 0.35 0.44
 -2 3 16 0.42 0.5
 3 -1 16 1.04 0.48
 3 -2 16 0.34 0.49
 3 -2 17 73.56 2.06
 3 -1 17 69.62 2.06
 -2 3 17 72.52 1.99
 -1 -2 17 75.14 2.03
 -2 -1 17 76.04 2.03
 3 -2 17 71.33 2.05
 -2 3 17 72.5 2.06
 3 -1 17 70.28 2.06
 3 -2 18 167.2 4.49
 3 -1 18 161.05 4.5
 -2 3 18 165.97 4.45
 -1 -2 18 165.91 4.48
 -2 3 18 165.92 4.49
 -2 -1 18 165.97 4.48
 3 -1 18 164.74 4.49
 3 -2 18 165.82 4.49
 3 -1 19 68.95 1.97
 3 -2 19 67.62 1.96
 -2 3 19 70.1 1.88
 3 -1 19 64.71 1.96
 -2 3 19 67.88 1.96
 -1 -2 19 68.79 1.94
 -2 -1 19 68.78 1.94
 3 -2 19 66.99 1.96
 3 -1 20 67.22 2.02
 3 -2 20 72.54 2.02
 -2 3 20 69.94 1.92
 -1 3 20 68.34 1.92
 -1 -2 20 70.48 1.99
 -2 -1 20 70.58 1.99
 3 -2 20 72.95 2.01
 -2 3 20 72.12 2.02
 3 -1 20 70.22 2.02
 3 -1 21 6.18 0.65
 3 -2 21 5.52 0.63
 -2 3 21 5.56 0.39
 -1 3 21 6.26 0.37
 -1 -2 21 4.77 0.56
 3 -1 21 6.31 0.65
 3 -2 21 5.18 0.62
 -2 -1 21 4.44 0.55
 -2 3 21 4.81 0.64
 3 -1 22 3.1 0.81
 3 -2 22 2.66 0.8
 -1 3 22 2.96 0.62
 -2 -1 22 4.09 0.75
 -2 3 22 3.53 0.79
 -1 -2 22 3.08 0.75
 3 -1 22 3.17 0.79
 3 -2 22 2.48 0.79
 3 -1 23 55.57 1.64
 3 -2 23 55.29 1.63
 -1 3 23 52.48 1.5
 -2 3 23 50.36 1.5
 -2 -1 23 55.88 1.6
 -1 -2 23 56.67 1.6
 3 -1 23 56.1 1.63
 -2 3 23 54.65 1.63
 3 -2 23 57.26 1.63
 3 -2 24 6.71 0.68
 3 -1 24 5.15 0.65
 -1 3 24 5.63 0.38
 -2 3 24 4.77 0.39
 3 -1 24 6.23 0.66
 -2 3 24 5.84 0.67
 -2 -1 24 6.02 0.59
 -1 -2 24 6.86 0.59
 3 -2 24 6.42 0.65
 3 -2 25 0.64 0.65
 3 -1 25 1.46 0.67
 -2 3 25 0.33 0.35
 -1 3 25 0.18 0.32
 -2 -1 25 0.14 0.56
 3 -2 25 0.53 0.62
 3 -1 25 0.46 0.64
 -1 -2 25 0.35 0.56
 -2 3 25 0.26 0.64
 3 -1 26 9.09 0.73
 -1 3 26 9.01 0.44
 3 -2 26 9.5 0.72
 -2 3 26 8.94 0.72
 -1 -2 26 9.96 0.66
 -2 -1 26 10.08 0.66
 3 -1 26 8.8 0.72
 -2 3 27 7.89 0.74
 -2 -1 27 7.94 0.65
 3 -1 27 7.7 0.72
 -1 -2 27 7.85 0.65
 3 -2 27 7.12 0.7
 3 -1 27 8.09 0.74
 -2 -1 28 1.27 0.59
 -2 3 28 0.13 0.68
 -1 -2 28 -0.06 0.6
 3 -1 28 -0.29 0.68
 3 -2 28 -0.01 0.68
 3 -1 28 0.07 0.7
 -2 -1 29 4.35 0.65
 3 -1 29 3.65 0.71
 -1 -2 29 4.06 0.65
 3 -2 29 4.54 0.71
 -2 3 29 3.69 0.73
 3 -1 29 5.18 0.75
 -2 3 30 9.18 0.79
 3 -1 30 9.51 0.8
 3 -2 30 9.75 0.8
 -2 -1 30 11.11 0.74
 -1 -2 30 10.01 0.73
 -2 -1 31 12.16 0.78
 3 -1 31 13.14 0.87
 -2 3 31 12.65 0.83
 3 -2 31 12.63 0.83
 -1 -2 31 11.41 0.77
 -2 3 32 -0.83 0.75
 3 -1 32 0.19 0.74
 3 -2 32 0.94 0.74
 -2 3 33 12.16 0.89
 3 -1 33 12.43 0.88
 3 -2 33 12.55 0.87
 -2 3 34 1.92 0.78
 3 -1 34 0.6 0.76
 3 -2 34 0.76 0.76
 2 -3 -34 1.04 0.51
 3 -2 35 1.67 0.75
 -2 3 35 1.93 0.79
 3 -1 35 1.92 0.79
 2 -3 -35 1.3 0.51
 3 -2 36 1.22 0.76
 -2 3 36 0.13 0.75
 3 -1 36 0.47 0.79
 1 -3 -36 0.18 0.52
 2 -3 -36 1.01 0.52
 3 -1 37 1.7 0.78
 3 -2 37 -0.08 0.73
 -2 3 37 1.04 0.76
 2 -3 -37 -0.45 0.51
 1 -3 -37 -0.04 0.53
 3 -2 38 0.17 0.73
 -2 3 38 0.87 0.75
 3 -1 38 1.11 0.78
 2 -3 -38 0.79 0.52
 1 -3 -38 1.62 0.52
 2 1 -38 1.15 0.49
 -2 3 39 0.52 0.77
 3 -2 39 0.69 0.75
 3 -1 39 1.19 0.78
 2 1 -39 0.17 0.47
 2 -3 -39 0.35 0.5
 1 -3 -39 0.55 0.51
 -2 3 40 0.15 0.71
 3 -1 40 0.25 0.73
 3 -2 40 0.4 0.68
 2 -3 -40 0.9 0.5
 1 -3 -40 0.07 0.52
 1 2 -40 -0.02 0.48
 2 1 -40 0.7 0.48
 -1 3 41 0.19 0.74
 3 -1 41 -0.2 0.72
 2 -3 -41 0.97 0.5
 1 -3 -41 -0.14 0.5
 1 -3 -42 0.39 0.49
 2 -3 -42 0.56 0.49
 -3 3 0 451.58 11.7
 3 -3 0 426.48 11.7
 0 -3 0 441.23 11.7
 -3 3 -1 190.09 5.08
 3 -3 1 194.42 5.08
 -3 3 1 200.09 5.08
 0 -3 -1 196.29 5.07
 3 -3 -1 192.35 5.07
 0 -3 1 178.42 5.07
 3 -3 2 535.24 13.67
 3 -3 2 536.35 13.67
 -3 3 2 529.82 13.68
 -3 3 -2 502.1 13.67
 0 -3 2 481.36 13.67
 3 -3 -2 522.75 13.67
 0 -3 -2 514.1 13.67
 3 -3 3 3.7 0.17
 -3 3 3 3.77 0.21
 3 -3 3 3.58 0.19
 0 -3 3 3.01 0.15
 3 -3 -3 2.78 0.17
 3 -3 4 1688.05 44.92
 -3 3 4 1669.37 44.92
 3 -3 4 1660.11 44.92
 3 -3 4 1712.61 44.92
 0 -3 4 1678.88 44.91
 -3 3 4 1704.93 44.92
 3 -3 -4 1686.42 44.92
 3 0 4 1698.05 44.92
 -3 3 5 41.59 1.16
 3 -3 5 42.81 1.14
 3 -3 5 41.02 1.14
 -3 3 5 39.92 1.15
 3 -3 5 42.41 1.14
 3 -3 -5 40.56 1.13
 3 0 5 42.24 1.16
 3 -3 6 171.44 4.65
 -3 3 6 170.61 4.65
 -3 3 6 173.65 4.66
 3 -3 6 174.19 4.65
 3 -3 -6 176.87 4.64
 3 0 6 173.82 4.66
 -3 3 7 8.6 0.47
 3 -3 7 8.87 0.4
 3 -3 7 8.1 0.42
 3 -3 7 9.25 0.43
 3 0 7 8.48 0.5
 -3 3 7 8 0.43
 -3 3 7 7.39 0.39
 3 0 7 8.7 0.48
 3 -3 -7 6.93 0.34
 0 3 7 8.43 0.49
 3 -3 8 741.29 19.93
 -3 3 8 764.84 19.93
 -3 3 8 761.34 19.93
 3 -3 8 741.97 19.93
 3 0 8 744.97 19.93
 -3 3 8 754.96 19.92
 3 0 8 733.4 19.93
 3 -3 -8 744.81 19.92
 0 3 8 733.81 19.94
 -3 3 9 1019.73 26.65
 3 -3 9 991.91 26.65
 -3 3 9 1021.18 26.65
 3 -3 9 1015.71 26.65
 0 -3 9 995.35 26.64
 3 0 9 999.26 26.65
 -3 3 9 1019.61 26.64
 3 0 9 960.88 26.64
 0 3 9 985.38 26.65
 3 0 9 1003.07 26.65
 3 0 10 2.81 0.46
 3 -3 10 1.75 0.43
 -3 3 10 1.87 0.46
 0 -3 10 0.34 0.41
 3 -3 10 1.29 0.41
 -3 3 10 1.6 0.43
 3 0 10 3.12 0.47
 -3 3 10 -0.8 0.33
 3 0 10 0.79 0.33
 3 -3 10 1.02 0.26
 0 3 10 3.33 0.5
 3 -3 11 6100.73 162.63
 3 0 11 6059.39 162.63
 -3 3 11 6444.88 162.64
 -3 3 11 6112.39 162.63
 0 -3 11 5936.16 162.62
 3 0 11 6065.46 162.63
 3 -3 11 6000.15 162.63
 -3 3 11 6144.79 162.62
 3 0 11 6160.39 162.62
 3 -3 11 6107.49 162.61
 0 3 11 6022.41 162.63
 -3 3 12 52.36 1.41
 3 -3 12 48.84 1.39
 3 0 12 46.89 1.4
 -3 3 12 50.95 1.38
 0 -3 12 52.61 1.37
 3 0 12 51.09 1.4
 3 -3 12 51.09 1.38
 3 0 12 45.36 1.34
 3 -3 12 46.92 1.32
 -3 3 12 45.56 1.34
 0 3 12 47.43 1.41
 -3 3 13 101.08 2.73
 3 0 13 96.29 2.72
 3 -3 13 100.03 2.72
 0 3 13 95.24 2.73
 -3 3 13 101.8 2.68
 3 0 13 102.36 2.69
 3 -3 13 99.89 2.67
 3 0 13 96.07 2.72
 0 -3 13 97.36 2.7
 -3 3 13 97.19 2.72
 3 -3 13 98.84 2.71
 3 -3 14 103.73 2.78
 0 3 14 99.62 2.8
 -3 3 14 103.24 2.79
 3 0 14 99.26 2.79
 3 -3 14 100.62 2.73
 3 0 14 100.2 2.75
 -3 3 14 100.02 2.74
 3 -3 14 103.95 2.78
 -3 3 14 101.24 2.78
 0 -3 14 105.33 2.77
 3 0 14 104.06 2.79
 -3 3 15 17.9 0.73
 3 -3 15 17.4 0.7
 3 0 15 17.46 0.71
 3 0 15 19.76 0.61
 -3 3 15 19.79 0.6
 0 -3 15 16.11 0.66
 3 0 15 16.3 0.72
 -3 3 15 17.4 0.7
 3 -3 15 17.4 0.69
 3 -3 16 41.88 1.23
 0 3 16 40 1.26
 3 0 16 40.82 1.26
 -3 3 16 41.16 1.25
 -3 3 16 43.44 1.15
 -3 3 16 38.9 1.22
 3 0 16 38.53 1.23
 0 -3 16 40.3 1.2
 3 -3 16 39.64 1.22
 -3 3 17 0.23 0.55
 3 -3 17 0.02 0.5
 3 0 17 0.86 0.53
 0 3 17 0.39 0.54
 -3 3 17 0 0.33
 0 -3 17 -0.09 0.46
 -3 3 17 0.01 0.5
 3 -3 17 0.65 0.49
 3 0 17 0.61 0.54
 -3 3 18 110.1 3.06
 0 3 18 107.46 3.06
 3 -3 18 110.49 3.04
 3 0 18 105.63 3.05
 -3 3 18 113.07 2.99
 3 0 18 109.18 3.05
 3 -3 18 113.44 3.04
 -3 3 18 110.37 3.04
 0 -3 18 110.71 3.03
 0 3 19 0.87 0.62
 -3 3 19 1.4 0.63
 3 0 19 1 0.58
 3 -3 19 1.58 0.58
 -3 3 19 0.82 0.35
 3 0 19 0.87 0.57
 3 -3 19 1.17 0.55
 -3 3 19 2.04 0.56
 0 -3 19 1.18 0.5
 -3 3 20 34.55 1.16
 3 -3 20 36.69 1.13
 0 3 20 34.13 1.17
 3 0 20 33.93 1.16
 -3 3 20 31.12 1.01
 3 0 20 34.01 1.15
 3 -3 20 37.65 1.13
 0 -3 20 37.14 1.1
 -3 3 20 36.84 1.14
 0 3 21 14.34 0.8
 3 0 21 14.02 0.75
 -3 3 21 15.2 0.78
 -3 3 21 14.52 0.56
 3 0 21 15.34 0.75
 3 -3 21 15.69 0.73
 -3 3 21 15.6 0.74
 0 -3 21 15.35 0.69
 0 3 22 71.26 2.11
 3 0 22 70.82 2.1
 -3 3 22 77.84 2.12
 -3 3 22 67.78 2
 3 0 22 70.51 2.09
 3 -3 22 76.18 2.09
 0 -3 22 75.39 2.07
 -3 3 22 78.3 2.09
 0 3 23 4.88 0.68
 3 0 23 4.65 0.66
 -3 3 23 5.29 0.67
 0 3 23 4.45 0.36
 -3 3 23 5 0.62
 0 -3 23 4.92 0.56
 3 0 23 5.58 0.66
 3 -3 23 4.55 0.61
 0 3 24 2.34 0.67
 3 0 24 2.47 0.64
 -3 3 24 2.77 0.68
 0 3 24 3.36 0.34
 -3 3 24 3.91 0.6
 3 0 24 2.76 0.64
 3 -3 24 2.72 0.62
 0 -3 24 3.4 0.57
 3 0 25 0.46 0.66
 0 3 25 0.15 0.67
 -3 3 25 -0.24 0.66
 0 3 25 0.05 0.33
 -3 3 25 0.02 0.63
 3 0 25 0.54 0.64
 3 -3 25 0.36 0.62
 0 -3 25 0.9 0.55
 0 3 26 0.59 0.71
 3 0 26 0.22 0.68
 -3 3 26 0.76 0.69
 0 3 26 0.58 0.34
 3 -3 26 0.81 0.62
 3 0 26 0.19 0.65
 0 -3 26 1.04 0.58
 -3 3 26 1.22 0.66
 0 -3 27 0.3 0.59
 3 0 27 0.16 0.67
 -3 3 27 -0.21 0.68
 3 -3 27 0.7 0.64
 3 0 27 0.32 0.69
 -3 3 27 2.09 0.74
 0 3 27 0.66 0.69
 -3 3 28 12.94 0.78
 3 -3 28 12.59 0.77
 0 -3 28 13.23 0.73
 3 0 28 12.3 0.8
 -3 3 28 14.68 0.87
 0 3 28 11.9 0.85
 3 0 28 12.63 0.83
 3 -3 29 -0.72 0.68
 -3 3 29 -0.59 0.68
 3 0 29 0.28 0.72
 0 -3 29 -0.35 0.65
 -3 3 29 -0.25 0.76
 3 0 29 0.14 0.72
 0 3 29 0.17 0.77
 3 0 30 53.65 1.72
 -3 3 30 54.56 1.71
 0 -3 30 53.96 1.67
 3 -3 30 55.89 1.7
 3 0 30 52.17 1.73
 0 3 30 54.68 1.75
 0 -3 31 0.55 0.64
 3 0 31 1.37 0.75
 -3 3 31 1.58 0.72
 3 -3 31 -0.18 0.7
 0 3 31 -0.1 0.8
 3 0 31 0.38 0.8
 3 -3 32 30.21 1.17
 -3 3 32 32.65 1.16
 3 0 32 31.47 1.19
 0 3 32 32.13 1.24
 3 -3 -32 27.52 0.98
 -3 3 33 9.43 0.82
 3 0 33 9.41 0.87
 3 -3 33 9.17 0.8
 0 3 33 9.2 0.94
 3 -3 -33 8.53 0.57
 -3 3 34 3.48 0.73
 3 0 34 2.9 0.8
 3 -3 34 3.53 0.77
 0 3 34 3.93 0.86
 3 -3 -34 3.13 0.51
 3 0 35 0.85 0.8
 3 -3 35 1.76 0.72
 -3 3 35 -0.09 0.76
 3 -3 -35 0.97 0.5
 3 0 -35 1.39 0.48
 3 -3 36 5.73 0.77
 -3 3 36 6.66 0.79
 3 0 36 7.32 0.84
 3 0 -36 5.96 0.52
 3 -3 -36 5.9 0.56
 3 0 37 6.13 0.86
 -3 3 37 5.38 0.8
 3 -3 37 4.6 0.78
 3 -3 -37 3.8 0.53
 0 -3 -37 5.02 0.56
 3 0 -37 3.94 0.5
 3 0 38 0.19 0.8
 -3 3 38 1.45 0.72
 3 -3 38 0.88 0.69
 3 -3 -38 0.75 0.5
 0 -3 -38 0.92 0.53
 3 0 -38 0.92 0.49
 3 0 39 0.19 0.77
 3 -3 -39 0.12 0.5
 3 0 -39 -0.46 0.47
 0 -3 -39 -0.16 0.52
 3 0 40 3.58 0.77
 3 -3 -40 2.86 0.51
 0 -3 -40 2.97 0.53
 3 0 41 -0.81 0.72
 0 -3 -41 0.75 0.5
 3 -3 -41 0.55 0.47
 3 0 42 0.8 0.73
 0 -3 -42 0.44 0.48
 3 -3 -42 0.15 0.47
 2 2 42 2.25 0.74
 -2 -2 -42 1.13 0.49
 2 2 41 -0.54 0.76
 4 -2 -41 1 0.46
 -2 -2 -41 -0.13 0.51
 2 2 40 1.11 0.74
 4 -2 -40 0.99 0.47
 2 2 39 -0.51 0.81
 4 -2 -39 0.01 0.48
 2 2 38 2.75 0.85
 4 -2 -38 1.51 0.49
 2 2 37 -0.16 0.79
 4 -2 -37 -0.22 0.48
 2 2 36 8.37 0.88
 4 -2 -36 8.33 0.57
 2 2 35 0.75 0.82
 4 -2 -35 -0.12 0.48
 2 2 34 20.99 1.03
 2 2 34 19.17 1.06
 4 -2 -34 18.62 0.75
 -4 2 33 -0.67 0.7
 2 -4 33 -0.36 0.68
 2 2 33 0.73 0.78
 2 2 33 0.18 0.83
 4 -2 -33 0.33 0.46
 2 2 32 0.27 0.77
 -4 2 32 0.17 0.7
 2 -4 32 0.09 0.71
 2 2 32 0.77 0.8
 4 -2 -32 0.38 0.46
 2 -4 31 -0.38 0.68
 -4 2 31 0.12 0.65
 2 2 31 -0.44 0.75
 2 2 31 0.86 0.78
 4 -2 -31 -0.02 0.44
 -4 2 30 31.19 1.07
 2 2 30 27.87 1.15
 2 -4 30 30.1 1.08
 2 2 30 28.88 1.17
 4 -2 -30 27.46 0.93
 2 2 29 0.26 0.72
 -4 2 29 -0.62 0.65
 2 -4 29 -0.29 0.64
 2 2 29 0.62 0.76
 -4 2 28 41.33 1.36
 2 -4 28 42.37 1.35
 2 2 28 42.16 1.41
 2 2 28 42.88 1.44
 2 2 27 0.63 0.69
 -4 2 27 0.07 0.6
 2 -4 27 0.53 0.6
 2 2 27 -0.03 0.72
 -4 2 26 4.49 0.62
 2 -4 26 3.71 0.61
 2 2 26 3.35 0.69
 2 2 26 3.42 0.69
 2 -4 25 -0.12 0.57
 -4 2 25 -0.45 0.59
 2 2 25 0.03 0.65
 2 2 25 -0.25 0.67
 -4 2 24 21.81 0.85
 2 2 24 19.36 0.91
 2 -4 24 22.56 0.86
 2 2 24 20.09 0.93
 2 2 23 0.43 0.63
 2 -4 23 -1.01 0.56
 -4 2 23 -0.2 0.58
 2 2 23 -0.52 0.63
 2 -4 22 229.4 6.07
 -4 2 22 232.44 6.08
 2 2 22 217.54 6.09
 2 2 22 216.67 6.09
 2 2 21 0.68 0.62
 2 -4 21 -0.27 0.56
 -4 2 21 -0.15 0.54
 -4 2 21 -0.71 0.64
 2 2 21 -0.15 0.64
 -4 2 20 77.21 2.12
 2 -4 20 77.27 2.11
 2 2 20 70.35 2.14
 -4 2 20 76.47 2.14
 2 2 20 70.9 2.16
 2 2 19 0.19 0.58
 -4 2 19 0.7 0.5
 2 -4 19 0.31 0.53
 -4 2 19 0.31 0.6
 2 2 19 0.09 0.61
 2 -4 18 158.53 4.22
 2 2 18 147.13 4.24
 -4 2 18 159.11 4.22
 -4 2 18 162.9 4.24
 2 2 18 148.85 4.24
 2 -4 17 -0.33 0.47
 2 2 17 -0.13 0.55
 -4 2 17 -0.33 0.5
 2 2 17 -0.38 0.56
 -4 2 17 -0.32 0.54
 2 -4 16 178.22 4.77
 -4 2 16 178.61 4.77
 2 2 16 174.12 4.79
 2 2 16 169.02 4.79
 -4 2 16 183.07 4.79
 2 2 15 0 0.48
 -4 2 15 0.5 0.42
 2 -4 15 -0.18 0.41
 -4 2 15 0.12 0.46
 2 2 15 0.08 0.48
 2 2 14 76.59 2.19
 2 -4 14 78.07 2.17
 -4 2 14 79.57 2.17
 -4 2 14 81.78 2.19
 2 2 14 77.47 2.19
 -4 2 13 0.28 0.38
 2 2 13 0.11 0.45
 2 -4 13 0.12 0.37
 -4 2 13 0.28 0.44
 2 2 13 0.25 0.46
 -4 2 12 1.11 0.36
 2 -4 12 1.19 0.37
 2 2 12 1.94 0.45
 2 2 12 0.86 0.45
 -4 2 12 1.39 0.42
 2 2 11 0.25 0.45
 -4 2 11 0.03 0.36
 2 -4 11 -0.02 0.35
 2 2 11 0.57 0.44
 -4 2 11 -0.14 0.43
 -4 2 10 3453.51 89.24
 2 2 10 3408.24 89.24
 -4 2 10 3383.88 89.23
 2 -4 10 3497.84 89.23
 2 -4 10 3252.71 89.21
 2 2 10 3411.57 89.24
 4 -2 -10 3371.05 89.22
 -4 2 9 0.97 0.37
 2 2 9 1.36 0.48
 2 -4 9 0.39 0.36
 -4 2 9 0.39 0.4
 2 -4 9 1.63 0.34
 2 2 9 0.99 0.45
 4 -2 -9 1.44 0.25
 -4 2 8 322.55 8.86
 2 -4 8 328.24 8.86
 2 -4 8 334.59 8.86
 -4 2 8 338.59 8.86
 4 -2 -8 331.03 8.85
 2 2 8 339.66 8.87
 -4 2 7 0.54 0.37
 2 -4 7 1.17 0.33
 -4 2 7 0.84 0.31
 2 -4 7 0.69 0.31
 2 2 7 0.36 0.34
 4 -2 -7 0.83 0.23
 2 2 7 1.17 0.43
 2 -4 6 1806.87 47.28
 -4 2 6 1765.58 47.28
 2 -4 6 1742.14 47.28
 -4 2 6 1737.08 47.28
 2 2 6 1800.71 47.28
 2 -4 6 1788.78 47.28
 4 -2 -6 1780.39 47.27
 2 -4 5 1.25 0.26
 2 -4 5 0.97 0.25
 2 2 5 0.74 0.28
 4 -2 -5 1.27 0.18
 2 -4 4 223.96 5.67
 2 2 4 216.48 5.67
 2 -4 3 1.01 0.2
 2 2 3 0.96 0.21
 4 -2 -3 0.97 0.15
 4 -2 -2 2012.36 53.61
 4 -2 -1 0.41 0.14
 4 -2 0 143.98 3.84
 4 -2 1 0.4 0.16
 -2 -2 2 301.38 7.87
 4 -2 2 293.88 7.87
 4 -2 2 288.8 7.88
 -2 -2 3 -0.05 0.16
 4 -2 3 0.09 0.17
 4 -2 3 0.04 0.2
 4 -2 4 872.2 22.98
 4 -2 4 850.8 22.98
 -2 -2 4 857.05 22.98
 2 -4 -4 867.69 22.98
 4 -2 5 0.36 0.31
 -2 4 5 0.75 0.32
 4 -2 5 0.53 0.28
 2 -4 -5 0.43 0.23
 -2 4 6 3821.2 102.49
 4 -2 6 3964.79 102.49
 4 -2 6 3741.57 102.48
 2 -4 -6 3886 102.48
 -2 4 6 3812.73 102.49
 4 -2 7 1.05 0.39
 -2 4 7 0.93 0.41
 4 -2 7 1.22 0.38
 -2 4 7 1.76 0.45
 2 -4 -7 0.94 0.28
 4 -2 8 2261.95 60.27
 -2 4 8 2287.71 60.27
 4 -2 8 2240.27 60.27
 -2 4 8 2282.69 60.28
 2 -4 -8 2246.96 60.26
 4 -2 9 0.56 0.43
 -2 4 9 0.32 0.44
 -2 4 9 -0.26 0.45
 4 -2 9 0.26 0.41
 -2 4 10 394.48 10.62
 4 -2 10 410.02 10.62
 4 -2 10 391.15 10.61
 -2 4 10 392.75 10.62
 4 -2 11 -0.07 0.4
 -2 4 11 0.03 0.47
 4 -2 11 0.13 0.27
 -2 4 11 0.33 0.43
 4 -2 11 0.26 0.41
 4 -2 12 858.9 22.91
 -2 4 12 859.84 22.92
 4 -2 12 863.23 22.89
 -2 4 12 839.02 22.91
 4 -2 12 867.98 22.91
 4 -2 13 0.03 0.46
 -2 4 13 -0.69 0.48
 4 -2 13 0.07 0.27
 4 -2 13 -0.06 0.45
 -2 4 13 -0.27 0.45
 -2 -2 13 0.14 0.35
 4 -2 14 127.74 3.5
 4 -2 14 124.6 3.46
 -2 4 14 128.56 3.5
 -2 -2 14 136.26 3.48
 4 -2 14 129.22 3.5
 4 -2 15 0.22 0.44
 4 -2 15 0.05 0.3
 4 -2 15 0.86 0.48
 -2 4 15 -0.33 0.47
 -2 -2 15 -0.58 0.38
 4 -2 16 353.74 9.53
 4 -2 16 345.62 9.49
 -2 4 16 352.25 9.53
 4 -2 16 359.74 9.52
 -2 -2 16 372.91 9.51
 4 -2 17 -0.63 0.53
 4 -2 17 0.15 0.34
 4 -2 17 0.87 0.51
 -2 -2 17 0.24 0.43
 -2 4 17 -0.34 0.54
 4 -2 18 162.27 4.51
 -2 4 18 166.3 4.51
 4 -2 18 168.12 4.51
 -2 -2 18 167.25 4.49
 4 -2 19 -0.04 0.57
 -2 4 19 -0.38 0.34
 -2 4 19 0.24 0.57
 4 -2 19 0.13 0.57
 -2 -2 19 0.06 0.47
 4 -2 20 294.55 8.06
 -2 4 20 294.5 8.01
 -2 4 20 308.51 8.06
 4 -2 20 301.1 8.06
 -2 -2 20 303.86 8.04
 4 -2 21 -0.75 0.6
 -2 4 21 1.53 0.37
 4 -2 21 3.15 0.59
 -2 4 21 2.91 0.62
 -2 -2 21 0.37 0.51
 4 -2 22 0.36 0.61
 -2 4 22 0.22 0.35
 -2 4 22 1.47 0.63
 4 -2 22 0.16 0.58
 -2 -2 22 0.71 0.53
 4 -2 23 -0.26 0.62
 -2 4 23 0.18 0.37
 -2 -2 23 0.36 0.53
 4 -2 23 0.04 0.6
 -2 4 23 -0.09 0.61
 4 -2 24 4.25 0.65
 -2 4 24 4.72 0.41
 -2 4 24 4.7 0.65
 -2 -2 24 4.96 0.58
 4 -2 24 4.68 0.66
 4 -2 25 0.47 0.65
 -2 4 25 -0.09 0.36
 -2 4 25 0.19 0.62
 4 -2 25 0.51 0.63
 -2 -2 25 -0.19 0.55
 4 -2 26 112.31 3.14
 -2 4 26 120.71 3.15
 4 -2 26 116.06 3.14
 -2 -2 26 115.23 3.11
 4 -2 27 0.13 0.69
 4 -2 27 -0.35 0.68
 -2 4 27 -0.16 0.72
 -2 4 27 -0.13 0.39
 4 -2 28 48.38 1.5
 -2 4 28 50.11 1.52
 -2 4 28 44.64 1.33
 4 -2 29 0.51 0.68
 -2 4 29 -0.5 0.7
 4 -2 30 -0.18 0.69
 -2 4 30 0.31 0.7
 -2 4 31 0.27 0.75
 4 -2 31 -0.88 0.72
 4 -2 32 2.45 0.76
 -2 4 32 3.08 0.8
 2 -4 -32 1.94 0.5
 -2 4 33 0.22 0.77
 4 -2 33 0.01 0.74
 2 -4 -33 -0.09 0.5
 4 -2 34 3.69 0.78
 -2 4 34 3.67 0.82
 2 -4 -34 4.26 0.53
 -2 4 35 -1.04 0.8
 4 -2 35 0.57 0.77
 2 -4 -35 0.41 0.51
 4 -2 36 0.95 0.75
 -2 4 36 1.79 0.78
 2 -4 -36 2.33 0.52
 4 -2 37 0.5 0.75
 -2 4 37 1.28 0.79
 2 -4 -37 -0.19 0.51
 -2 4 38 0.23 0.76
 4 -2 38 1.68 0.74
 2 2 -38 1 0.48
 2 -4 -38 1.11 0.51
 -2 4 39 -0.69 0.75
 4 -2 39 0.2 0.7
 2 -4 -39 0.09 0.52
 -2 4 40 0.06 0.72
 4 -2 40 1.31 0.72
 2 -4 -40 0.47 0.51
 -2 4 41 0.39 0.69
 4 -2 41 -0.08 0.7
 2 -4 -41 -0.75 0.49
 2 -4 -42 0.58 0.47
 3 1 42 0.18 0.71
 -1 -3 -42 0.67 0.5
 -3 -1 -42 1.65 0.51
 4 -3 -42 0.29 0.45
 3 1 41 1.99 0.77
 -1 -3 -41 1.84 0.52
 4 -3 -41 1.71 0.48
 3 1 40 -0.23 0.74
 -1 -3 -40 -0.29 0.52
 4 -3 -40 0.11 0.48
 3 1 39 1.78 0.78
 -1 -3 -39 0.68 0.53
 4 -1 -39 0.91 0.48
 4 -3 -39 1.16 0.48
 3 1 38 -0.31 0.81
 4 -1 -38 1.17 0.48
 4 -3 -38 0.15 0.5
 -1 -3 -38 0.26 0.53
 3 1 37 -1.18 0.81
 4 -3 -37 0.5 0.49
 4 -1 -37 0.06 0.47
 3 1 36 1.2 0.81
 4 -1 -36 0.27 0.48
 4 -3 -36 0.16 0.5
 -4 3 35 3.33 0.76
 3 1 35 1.7 0.82
 3 -4 35 2.92 0.71
 1 3 35 0.57 0.9
 4 -3 -35 1.97 0.49
 4 -1 -35 2.5 0.5
 -4 3 34 0.11 0.75
 3 1 34 0.54 0.79
 3 -4 34 0.78 0.73
 1 3 34 0.28 0.86
 4 -3 -34 -0.18 0.48
 4 -1 -34 0.5 0.46
 3 -4 33 2.03 0.69
 -4 3 33 1 0.7
 3 1 33 1.93 0.79
 1 3 33 2.24 0.84
 3 1 33 1.69 0.81
 4 -1 -33 2.1 0.46
 4 -3 -33 1.26 0.48
 -4 3 32 0.1 0.73
 3 1 32 0.17 0.81
 3 -4 32 0.44 0.67
 1 3 32 -1.1 0.84
 3 1 32 0.55 0.78
 4 -3 -32 -0.53 0.46
 4 -1 -32 0.4 0.46
 -4 3 31 10.95 0.77
 3 -4 31 10.4 0.76
 3 1 31 11.65 0.86
 1 3 31 9.71 0.87
 3 1 31 8.16 0.85
 4 -3 -31 9.64 0.56
 4 -1 -31 10.42 0.55
 3 1 30 8.51 0.79
 -4 3 30 9.04 0.76
 3 -4 30 8.83 0.75
 1 -4 30 9.61 0.68
 -4 1 30 8.66 0.7
 3 1 30 8.24 0.83
 1 3 30 8.44 0.85
 4 -3 -30 7.46 0.53
 -4 3 29 10.33 0.73
 3 1 29 10.88 0.8
 3 -4 29 11.44 0.74
 -4 1 29 11.18 0.72
 1 -4 29 12.14 0.72
 3 1 29 10.74 0.82
 1 3 29 10.72 0.83
 4 -3 -29 9.73 0.54
 -4 1 28 -0.61 0.62
 -4 3 28 0.75 0.65
 1 -4 28 0.72 0.62
 3 1 28 0.22 0.7
 3 -4 28 0.42 0.65
 1 3 28 0.43 0.72
 3 1 28 -0.44 0.73
 4 -3 -28 -0.11 0.42
 1 3 27 2.52 0.72
 3 1 27 1.4 0.7
 1 3 27 1.38 0.33
 -4 3 27 1.49 0.65
 -4 1 27 2.29 0.62
 3 1 27 2.49 0.69
 1 -4 27 2.61 0.59
 3 -4 27 1.77 0.65
 -4 3 26 61.21 1.74
 1 3 26 55.51 1.73
 3 1 26 57.04 1.74
 -4 1 26 58.26 1.68
 3 1 26 60.07 1.74
 1 -4 26 58.01 1.68
 -4 3 26 62.67 1.71
 3 -4 26 61.43 1.71
 1 3 25 -0.69 0.71
 3 1 25 0.81 0.66
 -4 3 25 -0.38 0.69
 -4 3 25 -0.16 0.62
 -4 1 25 -0.12 0.57
 3 -4 25 -0.11 0.58
 1 -4 25 -0.14 0.55
 3 1 25 -0.45 0.66
 3 1 24 23.7 1.01
 -4 3 24 28.05 1.03
 1 3 24 25.16 1.01
 3 1 24 24.72 0.99
 3 -4 24 25.64 0.95
 1 -4 24 26.8 0.93
 -4 1 24 26.66 0.94
 -4 3 24 26.61 0.97
 1 3 23 57.84 1.82
 -4 3 23 62.4 1.82
 3 1 23 58.7 1.82
 -4 3 23 63.49 1.79
 1 -4 23 62.21 1.77
 3 1 23 59.51 1.81
 -4 1 23 58.24 1.77
 3 -4 23 63.81 1.78
 3 1 22 19.86 0.88
 -4 3 22 21.82 0.9
 1 3 22 22.08 0.91
 -4 1 22 18.52 0.81
 -4 3 22 21.27 0.83
 3 -4 22 20.57 0.84
 1 -4 22 21 0.8
 3 1 22 19.74 0.88
 1 3 21 58.55 1.71
 3 1 21 53.94 1.67
 -4 3 21 59.29 1.69
 -4 1 21 56.17 1.64
 3 1 21 54.15 1.66
 -4 3 21 55.48 1.66
 1 -4 21 55.72 1.63
 3 -4 21 55.5 1.64
 -4 3 20 0.25 0.61
 1 3 20 -0.05 0.63
 3 1 20 0.82 0.61
 -4 1 20 -0.36 0.52
 3 1 20 0.65 0.6
 3 -4 20 0.29 0.53
 1 -4 20 -0.15 0.5
 -4 3 20 -0.17 0.55
 1 3 19 24.53 0.96
 3 1 19 26.07 0.98
 -4 3 19 24.84 0.95
 -4 3 19 24.74 0.8
 3 -4 19 27 0.91
 -4 1 19 26.09 0.9
 3 1 19 25.46 0.94
 -4 3 19 28.02 0.92
 1 -4 19 27.78 0.89
 1 3 18 163.13 4.57
 3 1 18 162.37 4.57
 -4 3 18 170.84 4.57
 -4 3 18 173.55 4.51
 -4 3 18 169.56 4.55
 -4 1 18 167.48 4.54
 3 1 18 157.67 4.56
 3 -4 18 167.94 4.54
 1 -4 18 169.57 4.54
 3 1 17 1.07 0.53
 -4 3 17 0.86 0.55
 1 3 17 0.9 0.57
 -4 3 17 0.16 0.33
 -4 1 17 0.42 0.45
 3 -4 17 0.4 0.48
 3 1 17 0.28 0.54
 -4 3 17 0.28 0.49
 1 -4 17 0.75 0.44
 -4 3 16 74.59 2.11
 3 1 16 73.35 2.12
 1 3 16 73.63 2.12
 -4 3 16 78.39 2.06
 -4 3 16 75.7 2.09
 -4 1 16 75.09 2.08
 1 -4 16 73.53 2.08
 3 1 16 72.15 2.11
 3 -4 16 76.12 2.09
 3 1 15 1.09 0.47
 1 3 15 1.22 0.51
 -4 3 15 1.37 0.47
 -4 3 15 1.12 0.32
 1 -4 15 0.95 0.4
 3 1 15 0.58 0.5
 -4 3 15 1.26 0.42
 -4 1 15 1.61 0.41
 3 -4 15 1.41 0.42
 3 1 14 268.45 7.46
 -4 3 14 283.49 7.46
 1 3 14 269.8 7.46
 3 1 14 270.75 7.46
 1 -4 14 279.76 7.44
 -4 3 14 274.65 7.45
 -4 1 14 277.01 7.45
 3 -4 14 286.51 7.45
 -4 3 14 289.99 7.43
 3 1 14 278.46 7.43
 3 -4 14 274.15 7.42
 -4 3 13 99.66 2.68
 3 1 13 98.82 2.68
 1 -4 13 98.2 2.66
 3 1 13 91.86 2.68
 3 -4 13 98.95 2.66
 -4 1 13 100.31 2.66
 -4 3 13 98.38 2.67
 3 1 13 94.85 2.65
 3 -4 13 95.7 2.62
 -4 3 13 101.48 2.64
 1 3 13 99.52 2.69
 -4 3 12 124.21 3.42
 3 1 12 125.11 3.43
 -4 1 12 123.96 3.4
 3 -4 12 125.37 3.41
 1 -4 12 124.19 3.4
 -4 3 12 126.06 3.41
 3 1 12 127.7 3.42
 3 1 12 126.35 3.39
 -4 3 12 133.19 3.39
 3 -4 12 128.24 3.38
 1 3 12 121.97 3.42
 4 -3 -12 121.74 3.39
 -4 3 11 426.51 11.23
 3 1 11 413.34 11.23
 -4 3 11 409.67 11.22
 1 -4 11 413.31 11.22
 3 -4 11 405.86 11.22
 -4 1 11 404.44 11.22
 -4 3 11 455.09 11.22
 3 -4 11 423.84 11.2
 1 3 11 419.6 11.24
 3 1 11 422.5 11.24
 4 -3 -11 416.55 11.21
 -4 3 10 36.55 1.05
 3 -4 10 38.68 1.02
 -4 1 10 37.92 1
 -4 3 10 37.46 1.02
 3 1 10 35.35 1.05
 1 -4 10 36.09 1
 -4 3 10 31.16 0.99
 4 -3 -10 31.95 0.97
 1 3 10 31.49 1.05
 3 1 10 31.5 1.04
 -4 3 9 258.96 6.82
 3 -4 9 255.02 6.81
 3 -4 9 249.7 6.81
 3 1 9 249.2 6.83
 1 -4 9 256.2 6.81
 -4 1 9 237.66 6.81
 -4 3 9 247.62 6.81
 -4 3 9 270.76 6.81
 1 3 9 258.81 6.83
 4 -1 -9 252.03 6.79
 4 -3 -9 261.59 6.8
 3 1 9 257.75 6.82
 3 -4 8 38.4 1.05
 -4 3 8 34.22 1.07
 -4 3 8 36.2 1.05
 3 -4 8 39.72 1.04
 -4 3 8 33.95 1.04
 4 -1 -8 36.48 1
 3 1 8 38.67 1.09
 1 3 8 38.51 1.11
 4 -3 -8 34.36 1.01
 3 -4 7 138.9 3.66
 -4 3 7 133.48 3.66
 3 -4 7 140.09 3.66
 -4 3 7 137.25 3.66
 4 -1 -7 133.32 3.64
 3 1 7 138.38 3.67
 4 -3 -7 135.87 3.64
 3 -4 6 385.83 10.01
 -4 3 6 382.39 10.01
 3 -4 6 361.5 10
 -4 3 6 369.22 10
 3 1 6 377.56 10
 1 3 6 379.04 10.01
 4 -3 -6 374.43 10
 3 1 6 379.77 10.01
 4 -1 -6 372.85 10
 3 -4 5 166.74 4.52
 -4 3 5 174.61 4.52
 3 -4 5 160.71 4.52
 -4 3 5 170.44 4.52
 1 3 5 173.6 4.52
 1 -4 5 163.05 4.52
 -3 4 -5 164.18 4.51
 4 -1 -5 174.61 4.51
 4 -3 -5 174.14 4.52
 3 -4 4 15.4 0.47
 -4 3 4 14.13 0.47
 -4 3 4 13.04 0.44
 3 -4 4 14.32 0.44
 1 -4 4 15.5 0.45
 1 3 4 14.85 0.48
 -4 3 4 13.79 0.49
 -3 4 -4 15.96 0.44
 4 -3 -4 14.54 0.44
 4 -1 -4 15.4 0.42
 3 -4 3 312.25 7.98
 -4 3 3 308.64 7.99
 1 3 3 300.17 7.98
 -3 4 -3 301.52 7.98
 1 -4 3 294.5 7.98
 4 -1 -3 292.33 7.97
 4 -3 -3 297.4 7.98
 -4 3 2 307.33 8.06
 4 -1 -2 303.9 8.05
 1 -4 2 296.19 8.05
 -3 4 -2 299.97 8.06
 1 3 2 307.94 8.06
 4 -3 -2 301.67 8.06
 -1 -3 -2 300.23 8.05
 4 -1 -1 0.86 0.13
 -4 3 1 0.62 0.21
 1 3 1 0.45 0.19
 -1 -3 -1 0.6 0.13
 1 -4 1 0.32 0.14
 3 -4 1 0.54 0.18
 4 -3 -1 0.82 0.16
 4 -3 0 175.15 4.57
 4 -1 0 166.25 4.57
 1 3 0 170.35 4.57
 3 -4 0 183.37 4.57
 1 -4 0 165.49 4.57
 1 3 -1 1.46 0.15
 4 -1 1 1.54 0.17
 4 -3 1 1.79 0.18
 1 -4 -1 1.45 0.15
 3 -4 -1 1.28 0.17
 4 -3 2 13.62 0.38
 -1 -3 2 12.48 0.38
 4 -3 2 12.78 0.4
 3 -4 -2 11.74 0.39
 4 -3 3 240.54 6.28
 -1 -3 3 231.72 6.28
 4 -3 3 237.2 6.28
 3 -4 -3 233.24 6.28
 4 -1 3 233.99 6.28
 4 -3 4 4.41 0.25
 -1 -3 4 6.46 0.26
 4 -3 4 5.14 0.25
 4 -3 4 4.62 0.28
 -3 4 4 3.76 0.29
 4 -3 4 4.55 0.28
 -3 4 4 4.08 0.33
 3 -4 -4 3.32 0.25
 4 -1 4 5.1 0.3
 -3 4 5 262.01 7
 4 -3 5 261.2 7
 -1 -3 5 261.15 7
 4 -3 5 247.04 7
 4 -3 5 269.14 7
 4 -1 5 264.12 7
 -3 4 5 278.4 7.01
 3 -4 -5 261.01 7
 -3 4 6 1404.12 37.16
 4 -3 6 1363.53 37.16
 4 -3 6 1437.98 37.16
 4 -3 6 1337.14 37.16
 -1 -3 6 1358.44 37.16
 3 -4 -6 1412.47 37.15
 4 -1 6 1399.38 37.16
 -3 4 6 1460.32 37.16
 4 -3 7 48.23 1.41
 -1 4 7 50.67 1.43
 -3 4 7 50.41 1.41
 4 -1 7 52.39 1.43
 4 -3 7 48.99 1.41
 4 -1 7 51.25 1.42
 3 -4 -7 51.4 1.39
 -3 4 7 51.07 1.43
 4 -3 8 417.62 11.16
 4 -1 8 421.32 11.16
 -1 4 8 417.56 11.16
 -3 4 8 413.07 11.16
 4 -3 8 410.49 11.16
 4 -1 8 409.74 11.16
 3 -4 -8 419.26 11.15
 -3 4 8 435.5 11.16
 -1 4 9 49.01 1.44
 4 -1 9 52.23 1.43
 4 -3 9 51.54 1.43
 -3 4 9 50.24 1.43
 -3 4 9 49.58 1.44
 4 -3 9 52.51 1.42
 4 -1 9 52.44 1.43
 3 -4 -9 47.61 1.39
 4 -3 10 2481.46 65.4
 -3 4 10 2498.48 65.41
 4 -1 10 2433.26 65.41
 4 -3 10 2462.78 65.4
 -3 4 10 2477.79 65.4
 4 -1 10 2485.48 65.41
 -1 4 10 2416.78 65.41
 4 -1 10 2406.47 65.39
 3 -4 -10 2461.33 65.39
 -3 4 11 4.18 0.48
 4 -3 11 3.4 0.42
 4 -1 11 4.01 0.46
 4 -1 11 3.27 0.31
 4 -1 11 4.03 0.45
 -3 4 11 4.17 0.45
 4 -3 11 4.46 0.43
 -1 4 11 3.25 0.46
 4 -3 12 9.84 0.52
 -3 4 12 9.2 0.55
 4 -1 12 9.65 0.52
 4 -3 12 10.19 0.36
 4 -1 12 9.77 0.4
 4 -3 12 9.87 0.51
 -3 4 12 8.12 0.5
 -1 4 12 9.75 0.54
 4 -1 12 10.21 0.51
 -3 4 13 577.1 15.29
 4 -1 13 573.21 15.28
 4 -3 13 577.53 15.28
 4 -3 13 566.97 15.26
 4 -1 13 566.55 15.26
 -1 -3 13 583.79 15.27
 4 -3 13 573.26 15.28
 -3 4 13 556.12 15.28
 -1 4 13 572.66 15.28
 4 -1 13 582.86 15.28
 -3 4 14 0.02 0.49
 4 -1 14 0.29 0.45
 4 -3 14 0.02 0.44
 4 -1 14 -0.11 0.31
 -3 4 14 -0.61 0.31
 4 -3 14 0.11 0.26
 4 -1 14 -0.31 0.46
 4 -3 14 0.5 0.42
 -1 4 14 0.04 0.45
 -1 -3 14 -0.05 0.36
 -3 4 14 -0.09 0.46
 4 -1 15 1.54 0.49
 -3 4 15 0.87 0.51
 4 -3 15 1.4 0.46
 4 -3 15 1.41 0.27
 -3 4 15 1.48 0.32
 4 -1 15 1.59 0.32
 4 -1 15 0.99 0.46
 -3 4 15 1.26 0.46
 -1 4 15 1.05 0.47
 -1 -3 15 1.09 0.39
 4 -3 15 1.37 0.48
 4 -1 16 11.35 0.62
 4 -3 16 10.66 0.58
 -3 4 16 11.49 0.64
 4 -3 16 10.28 0.42
 -3 4 16 11.61 0.45
 4 -1 16 10.87 0.46
 4 -1 16 11.89 0.59
 -3 4 16 11.38 0.6
 4 -3 16 11.11 0.57
 -1 -3 16 12.64 0.53
 -1 4 16 10.98 0.6
 -3 4 17 2.63 0.57
 4 -1 17 2.53 0.53
 4 -3 17 2.06 0.53
 4 -3 17 2.93 0.31
 -3 4 17 4.26 0.35
 4 -1 17 3.79 0.37
 4 -1 17 1.64 0.52
 -1 -3 17 1.71 0.45
 4 -3 17 1.76 0.5
 -1 4 17 1.99 0.54
 -3 4 17 1.92 0.51
 4 -3 18 19.12 0.77
 -3 4 18 19.41 0.81
 4 -1 18 19.84 0.79
 -3 4 18 19.34 0.63
 4 -3 18 18.36 0.75
 4 -1 18 19.85 0.79
 -1 -3 18 18.99 0.72
 -3 4 18 19.11 0.78
 -1 4 18 18.5 0.79
 4 -3 19 25.21 0.91
 4 -1 19 22.4 0.92
 -3 4 19 25.97 0.95
 -3 4 19 26.81 0.79
 -1 4 19 23.16 0.94
 -1 -3 19 25.97 0.86
 -3 4 19 25.87 0.91
 4 -3 19 25.01 0.91
 4 -1 19 25.14 0.93
 -3 4 20 0.14 0.62
 4 -3 20 0.72 0.57
 4 -1 20 1.33 0.6
 -3 4 20 -0.01 0.36
 -1 4 20 -0.38 0.6
 -1 -3 20 0.9 0.49
 4 -1 20 0.65 0.57
 -3 4 20 -0.12 0.59
 4 -3 20 0.46 0.55
 4 -3 21 15.85 0.75
 4 -1 21 16.2 0.78
 -3 4 21 15.21 0.78
 -3 4 21 17.53 0.59
 4 -3 21 15.54 0.75
 4 -1 21 14.18 0.77
 -3 4 21 16.07 0.76
 -1 4 21 13.18 0.74
 -1 -3 21 15.31 0.68
 4 -1 22 227.89 6.29
 -3 4 22 242.07 6.31
 4 -3 22 233.98 6.29
 -3 4 22 223.39 6.23
 -3 4 22 243.89 6.29
 4 -3 22 237.28 6.29
 -1 4 22 220.82 6.29
 4 -1 22 232.87 6.29
 -1 -3 22 240.4 6.27
 4 -1 23 5.41 0.65
 4 -3 23 4.58 0.62
 -3 4 23 5.64 0.7
 -3 4 23 4.41 0.41
 -1 4 23 5.7 0.39
 -1 4 23 4.94 0.67
 -3 4 23 5.9 0.66
 -1 -3 23 5.47 0.58
 4 -1 23 5.2 0.66
 4 -3 23 5.53 0.65
 -3 4 24 12.67 0.78
 4 -1 24 13.37 0.78
 -3 4 24 10.47 0.53
 -1 4 24 12.38 0.51
 -1 -3 24 13.09 0.67
 4 -1 24 12.32 0.74
 -3 4 24 12.26 0.74
 -1 4 24 12.37 0.75
 4 -3 24 11.1 0.72
 4 -1 25 9.85 0.74
 -3 4 25 11.28 0.79
 -1 4 25 9.45 0.45
 -3 4 25 10.55 0.73
 -1 4 25 8.81 0.73
 4 -1 25 10.9 0.71
 4 -3 25 10.57 0.7
 -1 -3 25 10.17 0.62
 -3 4 26 0.34 0.73
 4 -1 26 1.52 0.67
 -1 4 26 1.37 0.38
 4 -3 26 2.4 0.65
 -3 4 26 1.56 0.65
 -1 -3 26 0.93 0.55
 4 -1 26 1.09 0.67
 -1 4 26 0.24 0.67
 -3 4 27 0.88 0.71
 4 -1 27 0.85 0.7
 -1 4 27 1.36 0.38
 -1 4 27 1.32 0.69
 4 -1 27 2.21 0.67
 4 -3 27 1.38 0.63
 -3 4 27 1.18 0.68
 4 -1 28 11.3 0.81
 -3 4 28 11.78 0.83
 -1 4 28 11.54 0.5
 -1 4 28 10.28 0.78
 4 -3 28 10.74 0.77
 -3 4 28 11.25 0.78
 4 -1 28 11.34 0.78
 -3 4 29 0.69 0.71
 4 -3 29 0.65 0.67
 -1 4 29 0.07 0.72
 4 -1 29 0.05 0.71
 -3 4 29 -0.06 0.76
 4 -1 29 0.45 0.72
 -3 4 30 0.88 0.7
 4 -3 30 1.96 0.7
 4 -1 30 1.01 0.72
 -1 4 30 1.22 0.73
 4 -1 30 1.83 0.74
 -3 4 30 0.78 0.79
 3 -4 -30 1.33 0.46
 4 -1 31 3.75 0.78
 -1 4 31 4.55 0.77
 -3 4 31 4.63 0.76
 4 -3 31 4.53 0.72
 -3 4 31 4 0.84
 3 -4 -31 3.59 0.48
 -1 4 32 -0.29 0.76
 4 -3 32 0.39 0.74
 -3 4 32 1.04 0.73
 4 -1 32 -0.68 0.76
 3 -4 -32 -0.2 0.48
 -1 4 33 1.45 0.81
 4 -3 33 1.67 0.73
 4 -1 33 0.83 0.77
 -3 4 33 2.3 0.77
 3 -4 -33 1.21 0.5
 -3 4 34 3.45 0.8
 -1 4 34 2.99 0.82
 4 -1 34 4.16 0.8
 4 -3 34 3.27 0.73
 1 -4 -34 2.32 0.51
 3 -4 -34 2.07 0.52
 -1 4 35 -0.01 0.8
 -3 4 35 0.74 0.78
 4 -3 35 -0.17 0.74
 4 -1 35 -0.81 0.79
 3 -4 -35 0.63 0.52
 3 1 -35 0.49 0.46
 1 -4 -35 0.18 0.52
 4 -3 36 0.93 0.73
 4 -1 36 0.64 0.79
 -1 4 36 1.32 0.8
 -3 4 36 1.23 0.74
 3 -4 -36 0.94 0.51
 1 -4 -36 0.81 0.53
 3 1 -36 0.76 0.47
 4 -3 37 0.6 0.71
 4 -1 37 0.69 0.81
 -1 4 37 0.84 0.82
 -3 4 37 -0.41 0.76
 3 1 -37 -0.29 0.46
 1 -4 -37 0.41 0.52
 3 -4 -37 -0.54 0.51
 4 -3 38 1.51 0.75
 -1 4 38 2.05 0.79
 4 -1 38 0.92 0.77
 -3 4 38 2.57 0.76
 1 -4 -38 0.86 0.54
 3 -4 -38 1.26 0.52
 4 -1 39 0.58 0.76
 -3 4 39 -0.35 0.76
 4 -3 39 -0.57 0.71
 -1 4 39 0.94 0.81
 3 -4 -39 -0.17 0.5
 1 -4 -39 -0.24 0.51
 -1 4 40 -0.11 0.76
 4 -1 40 0.41 0.73
 3 -4 -40 0.24 0.49
 1 -4 -40 -0.6 0.51
 4 -1 41 1.39 0.69
 -1 4 41 1.53 0.72
 3 -4 -41 0.8 0.49
 1 -4 -41 0.2 0.5
 4 -1 42 -0.2 0.73
 -1 4 42 -0.43 0.74
 3 -4 -42 0.36 0.46
 1 -4 -42 -0.32 0.5
 -4 4 0 50.39 1.38
 4 -4 0 51.41 1.37
 0 -4 0 49.91 1.36
 4 -4 1 82.04 2.09
 -4 4 -1 80.76 2.1
 -4 4 1 81.73 2.1
 0 -4 -1 77.77 2.09
 4 -4 -1 79.94 2.09
 -4 4 -2 357.08 9.46
 -4 4 2 362.37 9.46
 4 -4 2 362.56 9.46
 0 -4 2 341.62 9.45
 4 -4 -2 357.09 9.45
 0 -4 -2 357.28 9.45
 0 -4 3 76.61 2.13
 4 -4 3 75.36 2.12
 0 -4 3 78.44 2.12
 4 -4 3 80.69 2.13
 -4 4 3 82.85 2.14
 -4 4 -3 79.45 2.13
 0 -4 -3 78.17 2.12
 -4 4 3 83.15 2.13
 4 -4 -3 78.18 2.12
 0 -4 4 297.53 8.04
 4 -4 4 301.28 8.04
 4 -4 4 281.92 8.03
 -4 4 4 292.23 8.03
 4 -4 4 305.51 8.04
 -4 4 4 316.35 8.04
 0 -4 4 298.31 8.03
 -4 4 4 315.73 8.04
 0 -4 -4 310.54 8.04
 4 -4 -4 308.26 8.04
 0 -4 5 21.11 0.63
 4 -4 5 21.23 0.63
 -4 4 5 24.08 0.62
 4 -4 5 23.19 0.62
 0 -4 5 17.52 0.6
 4 -4 5 17.61 0.63
 -4 4 5 22.1 0.66
 4 -4 -5 19.66 0.61
 4 0 5 21.75 0.67
 0 -4 6 12.22 0.46
 4 -4 6 12.36 0.45
 -4 4 6 13.47 0.51
 4 -4 6 11.21 0.45
 -4 4 6 11.23 0.46
 4 -4 6 11.6 0.48
 4 0 6 13.87 0.52
 4 0 -6 11.5 0.36
 4 -4 -6 12.42 0.42
 -4 4 7 277.66 7.41
 4 -4 7 275.63 7.41
 -4 4 7 285.74 7.42
 4 -4 7 282.37 7.41
 4 0 -7 272.21 7.4
 4 -4 -7 281.43 7.41
 4 0 7 277.1 7.42
 4 -4 8 221.38 5.87
 -4 4 8 220.33 5.88
 -4 4 8 230.79 5.88
 4 -4 8 218.62 5.87
 4 0 8 218.72 5.88
 4 -4 -8 224.18 5.86
 4 0 -8 213.35 5.85
 -4 4 9 6.39 0.46
 4 -4 9 7.37 0.4
 4 0 9 6.61 0.46
 -4 4 9 7.2 0.41
 -4 4 9 6.26 0.37
 4 -4 -9 5.39 0.32
 4 0 9 6.36 0.46
 -4 4 10 243.33 6.36
 -4 4 10 230.94 6.35
 4 -4 10 229.29 6.35
 4 0 10 228.9 6.36
 -4 4 10 245.49 6.35
 4 -4 -10 239.16 6.34
 4 0 10 239.8 6.36
 -4 4 11 146.61 3.79
 4 0 11 138.37 3.78
 4 0 11 140.88 3.79
 -4 4 11 136.89 3.78
 4 -4 11 136.92 3.78
 -4 4 11 145.24 3.76
 4 0 11 139.28 3.76
 4 -4 -11 141 3.76
 0 4 11 132.06 3.79
 4 0 12 4.53 0.45
 -4 4 12 4.62 0.46
 0 4 12 3.92 0.49
 4 0 12 4.74 0.45
 4 -4 12 5.39 0.4
 -4 4 12 4.82 0.41
 4 -4 12 4.57 0.27
 4 0 12 4.35 0.32
 -4 4 12 3.92 0.33
 4 -4 -12 4.4 0.29
 4 0 13 197.09 5.28
 -4 4 13 204.21 5.28
 -4 4 13 197.37 5.27
 4 0 13 194.49 5.28
 4 -4 13 204.62 5.27
 4 -4 13 193.95 5.24
 4 0 13 200.64 5.25
 -4 4 13 201.67 5.26
 0 4 13 184.56 5.29
 4 -4 -13 186.09 5.25
 4 0 14 1.2 0.47
 0 4 14 -0.36 0.5
 -4 4 14 0.58 0.47
 4 0 14 0.17 0.48
 4 -4 14 0.31 0.4
 -4 4 14 -0.22 0.42
 0 -4 14 0.13 0.33
 -4 4 14 -0.03 0.32
 4 -4 14 -0.01 0.25
 4 0 14 0.4 0.32
 4 -4 -14 0.27 0.27
 0 4 15 7.51 0.54
 -4 4 15 7.25 0.54
 4 0 15 8.25 0.53
 0 -4 15 7.54 0.45
 4 0 15 6.81 0.53
 -4 4 15 6.68 0.48
 4 -4 15 6.64 0.49
 -4 4 15 7.79 0.39
 4 0 15 7.43 0.4
 4 -4 15 7.4 0.33
 4 -4 -15 6.72 0.36
 0 4 16 86.66 2.57
 4 0 16 92.51 2.57
 -4 4 16 95.17 2.57
 -4 4 16 103.68 2.53
 4 -4 16 86.9 2.5
 4 0 16 90.2 2.52
 4 0 16 90.43 2.56
 4 -4 16 94.76 2.55
 -4 4 16 94.73 2.56
 0 -4 16 96.07 2.54
 0 4 17 80.51 2.42
 -4 4 17 84.88 2.42
 4 0 17 84.24 2.42
 -4 4 17 92.02 2.36
 4 0 17 82.76 2.36
 0 -4 17 90.05 2.39
 -4 4 17 89.11 2.4
 4 0 17 83.58 2.41
 4 -4 17 85.98 2.4
 4 0 18 162.66 4.53
 0 4 18 156.68 4.53
 -4 4 18 167.62 4.53
 -4 4 18 170.75 4.48
 0 -4 18 171.59 4.51
 4 0 18 155.56 4.52
 4 -4 18 170.29 4.52
 -4 4 18 170.71 4.52
 -4 4 19 24.18 0.93
 0 4 19 21.95 0.93
 4 0 19 23.44 0.91
 -4 4 19 23.6 0.76
 4 -4 19 23.99 0.87
 0 -4 19 25.82 0.84
 4 0 19 23.53 0.91
 -4 4 19 24.9 0.88
 0 4 20 9.35 0.7
 4 0 20 10.56 0.67
 -4 4 20 9.72 0.69
 -4 4 20 9.73 0.49
 0 -4 20 11.05 0.59
 4 -4 20 10.58 0.65
 -4 4 20 10.49 0.64
 4 0 20 10.22 0.66
 4 0 21 0.1 0.59
 0 4 21 0.09 0.63
 -4 4 21 0.17 0.63
 -4 4 21 0.02 0.4
 4 -4 21 0.12 0.54
 0 -4 21 0.69 0.51
 -4 4 21 -0.63 0.57
 4 0 21 0.2 0.59
 -4 4 22 161.35 4.06
 4 0 22 143.87 4.05
 0 4 22 144.72 4.06
 -4 4 22 133.13 3.98
 4 -4 22 149.49 4.03
 -4 4 22 153.71 4.04
 4 0 22 146.24 4.05
 0 -4 22 160.19 4.03
 0 4 23 0.05 0.65
 -4 4 23 1.23 0.65
 4 0 23 1.07 0.64
 -4 4 23 0.04 0.38
 4 0 23 1.2 0.62
 4 -4 23 0.25 0.58
 0 -4 23 0.61 0.53
 -4 4 23 0.89 0.61
 0 -4 24 71.09 1.98
 4 -4 24 67.81 2.01
 -4 4 24 71.9 2.02
 4 0 24 65.56 2.03
 0 4 24 67.61 2.05
 4 0 24 67.86 2.04
 -4 4 24 72.72 2.05
 -4 4 25 1.52 0.69
 0 4 25 0.38 0.7
 4 0 25 0.72 0.66
 4 -4 25 0.55 0.59
 -4 4 25 1.52 0.64
 0 -4 25 0.92 0.53
 4 0 25 1.01 0.67
 0 4 25 1.61 0.36
 4 -4 -25 1.12 0.41
 -4 4 26 3.03 0.73
 4 0 26 2.36 0.69
 0 4 26 3.17 0.72
 4 0 26 2.99 0.67
 -4 4 26 2.76 0.65
 4 -4 26 2.78 0.64
 0 4 26 2.7 0.38
 4 -4 -26 2.92 0.43
 -4 4 27 3.71 0.75
 0 4 27 3.98 0.72
 4 0 27 4.39 0.73
 4 -4 27 4.74 0.65
 4 0 27 2.94 0.7
 -4 4 27 3.57 0.66
 0 4 27 3.15 0.37
 4 -4 -27 3.5 0.44
 0 4 28 4.19 0.77
 -4 4 28 5.96 0.78
 4 0 28 4.39 0.72
 4 -4 28 4.85 0.67
 4 0 28 4.53 0.71
 -4 4 28 4.83 0.68
 0 4 28 4.3 0.39
 4 -4 -28 3.48 0.45
 4 -4 29 3.17 0.68
 4 0 29 2.92 0.71
 -4 4 29 3.33 0.7
 0 4 29 3.4 0.78
 4 0 29 2.48 0.74
 -4 4 29 1.87 0.78
 4 -4 -29 2.55 0.46
 4 -4 30 -0.41 0.67
 -4 4 30 0.65 0.7
 4 0 30 -0.38 0.73
 4 0 30 -0.15 0.73
 0 4 30 -0.45 0.79
 4 -4 -30 -0.48 0.45
 -4 4 31 5.85 0.73
 4 -4 31 5.64 0.72
 4 0 31 7.2 0.82
 4 0 31 6.03 0.82
 0 4 31 5.36 0.84
 4 -4 -31 5.68 0.5
 4 0 32 -0.41 0.79
 4 -4 32 -1.14 0.7
 -4 4 32 0.21 0.74
 0 4 32 0.04 0.83
 4 0 32 -1.34 0.82
 4 -4 -32 0.04 0.48
 4 0 -32 -0.28 0.43
 4 0 33 4.31 0.8
 -4 4 33 5.14 0.74
 4 -4 33 5.01 0.73
 0 4 33 3.5 0.9
 4 -4 -33 4.94 0.52
 4 0 -33 4.3 0.47
 4 -4 34 0.09 0.72
 4 0 34 1.74 0.81
 -4 4 34 -0.47 0.74
 0 4 34 -0.29 0.87
 4 0 -34 -0.1 0.45
 4 -4 -34 -0.18 0.49
 -4 4 35 4.96 0.74
 4 -4 35 3.61 0.71
 4 0 35 2.95 0.82
 0 4 35 2.78 0.89
 4 0 -35 3.44 0.48
 4 -4 -35 3.42 0.53
 -4 4 36 -0.7 0.74
 4 -4 36 -1.05 0.74
 4 0 36 -0.58 0.8
 4 0 -36 -0.55 0.47
 0 -4 -36 0.04 0.54
 4 -4 -36 0 0.5
 4 0 37 0.62 0.8
 4 -4 37 1.37 0.72
 -4 4 37 1.14 0.71
 4 0 -37 0.86 0.47
 0 -4 -37 1.33 0.53
 4 -4 -37 0.91 0.5
 4 0 38 0.8 0.82
 0 -4 -38 -0.74 0.52
 4 -4 -38 0.22 0.5
 4 0 39 0.72 0.78
 4 -4 -39 -0.2 0.49
 0 -4 -39 0.43 0.52
 4 0 40 3.03 0.75
 0 -4 -40 3 0.53
 4 -4 -40 3.22 0.51
 4 0 41 -0.6 0.74
 0 4 41 -1.25 0.76
 4 -4 -41 0.2 0.47
 0 -4 -41 0.17 0.51
 0 4 42 -0.37 0.72
 4 0 42 1.01 0.7
 4 -4 -42 0.72 0.45
 0 -4 -42 -0.14 0.5
 3 2 41 -1.04 0.76
 2 3 41 -0.24 0.76
 -2 -3 -41 -0.29 0.52
 -3 -2 -41 -0.03 0.51
 2 3 40 2.34 0.81
 3 2 40 2.11 0.79
 5 -3 -40 2.44 0.47
 -2 -3 -40 1.76 0.53
 3 2 39 5.8 0.83
 2 3 39 5.02 0.83
 5 -3 -39 4.03 0.49
 -2 -3 -39 4.53 0.56
 3 2 38 0.78 0.81
 2 3 38 0.13 0.81
 5 -3 -38 -0.2 0.49
 5 -2 -38 0.12 0.47
 2 3 37 0.25 0.81
 3 2 37 0.15 0.82
 5 -2 -37 -0.01 0.46
 5 -3 -37 0.06 0.46
 3 2 36 -0.35 0.83
 2 3 36 -0.07 0.82
 2 3 36 0.49 0.86
 5 -2 -36 -0.6 0.48
 5 -3 -36 0.22 0.48
 3 2 35 4.2 0.81
 2 3 35 1.9 0.83
 3 2 35 3.01 0.85
 2 3 35 2.29 0.9
 5 -3 -35 2.63 0.5
 5 -2 -35 2.44 0.48
 2 3 34 -0.11 0.83
 3 2 34 0.61 0.82
 3 2 34 0.27 0.86
 2 3 34 -0.75 0.82
 5 -3 -34 0.27 0.48
 5 -2 -34 0.57 0.46
 2 3 33 1.18 0.84
 3 2 33 1.71 0.84
 2 3 33 0.75 0.84
 3 2 33 3.07 0.85
 5 -3 -33 1.48 0.48
 5 -2 -33 1.49 0.46
 3 2 32 0.67 0.79
 -5 3 32 -0.47 0.67
 2 3 32 0.31 0.77
 3 -5 32 0.18 0.64
 3 2 32 0.46 0.8
 2 3 32 0.66 0.81
 5 -2 -32 -0.54 0.45
 5 -3 -32 -0.02 0.46
 3 -5 31 4.17 0.67
 2 3 31 4.07 0.79
 3 2 31 3.66 0.77
 -5 3 31 2.4 0.73
 3 2 31 3.8 0.79
 2 3 31 3.7 0.82
 5 -3 -31 2.53 0.46
 5 -2 -31 2.75 0.46
 3 -5 30 0.89 0.63
 2 3 30 -0.2 0.74
 3 2 30 -1.01 0.74
 -5 3 30 0.42 0.67
 2 3 30 -0.07 0.76
 3 2 30 0.32 0.77
 5 -2 -30 0.33 0.41
 5 -3 -30 -0.16 0.44
 -5 2 29 3.48 0.61
 2 3 29 2.52 0.71
 3 -5 29 2.73 0.6
 -5 3 29 3.16 0.65
 2 -5 29 2.76 0.59
 3 2 29 2.59 0.73
 3 2 29 2.69 0.76
 2 3 29 3.49 0.77
 5 -3 -29 2.55 0.44
 5 -2 -29 2.66 0.42
 2 3 28 2.02 0.7
 -5 3 28 2.14 0.61
 3 -5 28 2.29 0.61
 2 -5 28 2.01 0.6
 -5 2 28 2.59 0.62
 3 2 28 1.98 0.7
 2 3 28 1.44 0.72
 3 2 28 2.2 0.72
 5 -2 -28 1.39 0.39
 5 -3 -28 1.36 0.4
 -5 2 27 50.58 1.45
 -5 3 27 49.28 1.44
 2 3 27 48.18 1.51
 2 -5 27 52.14 1.45
 3 -5 27 47.87 1.44
 3 2 27 45.04 1.5
 3 2 27 45.75 1.5
 2 3 27 45.34 1.51
 5 -3 -27 42.85 1.34
 5 -2 -27 43.43 1.34
 -5 2 26 0.21 0.59
 -5 3 26 -0.65 0.61
 2 3 26 0.34 0.68
 3 -5 26 0.45 0.56
 3 2 26 0.42 0.67
 2 -5 26 -0.43 0.58
 3 2 26 0.35 0.67
 2 3 26 -0.23 0.7
 5 -3 -26 -0.34 0.39
 5 -2 -26 0.25 0.39
 -5 2 25 37.01 1.16
 -5 3 25 38.55 1.18
 3 -5 25 37.23 1.18
 2 3 25 35.69 1.23
 3 2 25 34.88 1.23
 2 -5 25 35.95 1.16
 2 3 25 37.02 1.25
 3 2 25 33.91 1.24
 5 -2 -25 35.48 1.06
 5 -3 -25 34.63 1.06
 3 -5 24 6.68 0.61
 2 3 24 7.98 0.7
 -5 3 24 8 0.62
 3 2 24 8.09 0.7
 2 -5 24 8.44 0.59
 -5 2 24 8.12 0.6
 3 2 24 8.02 0.71
 2 3 24 8.35 0.72
 5 -2 -24 8.17 0.43
 5 -3 -24 7.75 0.44
 2 -5 23 127.65 3.33
 3 2 23 118.58 3.36
 -5 2 23 129.18 3.33
 -5 3 23 127.51 3.34
 3 -5 23 123.58 3.33
 2 3 23 117.78 3.37
 2 3 23 118.8 3.37
 3 2 23 115.02 3.37
 5 -3 -23 114.26 3.28
 -5 2 22 16.12 0.69
 2 -5 22 14.84 0.69
 2 3 22 15.66 0.78
 -5 3 22 15.28 0.7
 3 -5 22 14.81 0.71
 3 2 22 14.46 0.78
 -5 3 22 16.23 0.79
 2 3 22 15.11 0.81
 3 2 22 13.92 0.8
 5 -3 -22 13.47 0.56
 -5 3 21 70.25 1.92
 3 -5 21 68.2 1.92
 -5 2 21 67.75 1.91
 2 3 21 64.36 1.95
 2 -5 21 67.49 1.91
 3 2 21 61.71 1.94
 -5 3 21 70.13 1.96
 2 3 21 67.7 1.97
 3 2 21 67.23 1.97
 5 -3 -21 66.37 1.86
 3 -5 20 1.44 0.53
 2 3 20 1.44 0.59
 -5 3 20 1.63 0.53
 3 2 20 1.18 0.59
 -5 2 20 1.85 0.52
 2 -5 20 1.6 0.48
 -5 3 20 3.43 0.61
 3 2 20 2.14 0.61
 2 3 20 1.5 0.61
 5 -3 -20 1.86 0.35
 -5 3 19 32.99 0.98
 -5 2 19 29.48 0.96
 3 2 19 29.12 1.02
 3 -5 19 30.3 0.98
 2 -5 19 30.21 0.97
 2 3 19 28.26 1.03
 2 3 19 28.15 1.05
 3 2 19 29.16 1.03
 -5 3 19 31.51 1.04
 5 -3 -19 28 0.89
 2 -5 18 31.66 0.95
 3 2 18 29.14 1.02
 3 -5 18 32.29 0.96
 -5 2 18 29.52 0.94
 -5 3 18 30.29 0.97
 2 3 18 28.54 1.02
 2 3 18 28.53 1.04
 3 2 18 29 1.03
 -5 3 18 30.29 1.01
 5 -3 -18 26.42 0.87
 -5 3 17 12.11 0.57
 3 -5 17 10.97 0.58
 2 3 17 10.74 0.65
 -5 2 17 10.38 0.53
 2 -5 17 11.1 0.55
 3 2 17 9.77 0.64
 3 2 17 10.74 0.64
 -5 3 17 11.99 0.62
 2 3 17 10.34 0.65
 5 -3 -17 10.15 0.43
 -5 3 16 51.74 1.43
 2 -5 16 51.67 1.41
 -5 2 16 48.8 1.4
 3 -5 16 54.98 1.43
 3 2 16 48.6 1.46
 2 3 16 47.43 1.46
 3 2 16 49.18 1.46
 2 3 16 48.47 1.46
 -5 3 16 51.5 1.45
 5 -2 -16 46.38 1.36
 5 -3 -16 47.98 1.36
 3 2 15 0.67 0.5
 3 -5 15 0.07 0.42
 -5 2 15 0.23 0.39
 -5 3 15 -0.17 0.43
 2 3 15 0.58 0.5
 2 -5 15 0.28 0.39
 -5 3 15 0.11 0.47
 3 2 15 -0.2 0.5
 2 3 15 0.55 0.5
 5 -3 -15 0.06 0.27
 5 -2 -15 0.02 0.25
 -5 3 14 2.37 0.44
 3 2 14 2.47 0.48
 2 3 14 2.1 0.49
 3 -5 14 2.58 0.4
 2 3 14 2.47 0.48
 -5 3 14 2.46 0.41
 3 2 14 2.62 0.48
 -5 2 14 2.23 0.38
 2 -5 14 3.01 0.37
 3 2 14 2.01 0.36
 5 -2 -14 2.19 0.25
 5 -3 -14 2.26 0.27
 -5 3 13 35.07 1.03
 2 3 13 33.85 1.04
 -5 3 13 35.52 1
 -5 2 13 35.3 0.99
 3 -5 13 35.11 1
 3 2 13 35.32 1.04
 2 -5 13 34.95 0.99
 3 -5 13 31.55 0.92
 5 -2 -13 33.34 0.94
 5 -3 -13 33.95 0.95
 3 2 13 33.91 1.04
 2 3 13 32.89 1.05
 -5 3 12 15.6 0.59
 3 2 12 15.3 0.61
 2 3 12 13.48 0.61
 -5 3 12 14.9 0.55
 3 -5 12 14.74 0.55
 -5 2 12 12.85 0.52
 2 -5 12 13.38 0.52
 3 -5 12 15.34 0.43
 2 3 12 15 0.61
 3 2 12 14.48 0.61
 5 -2 -12 13.77 0.46
 5 -3 -12 14.56 0.47
 -5 3 11 285.06 7.43
 2 -5 11 289.44 7.43
 3 2 11 269.33 7.44
 2 3 11 271.74 7.44
 -5 3 11 286.49 7.43
 -5 2 11 286.1 7.43
 3 -5 11 279 7.43
 3 -5 11 274.55 7.4
 2 3 11 270.96 7.44
 5 -3 -11 275.45 7.41
 3 2 11 276.64 7.44
 5 -2 -11 272.63 7.41
 -5 3 10 13.29 0.54
 2 -5 10 14.59 0.51
 3 -5 10 14.03 0.51
 -5 3 10 11.76 0.49
 3 -5 10 13.37 0.49
 2 3 10 12.92 0.58
 -5 2 10 13.03 0.48
 3 2 10 13.57 0.59
 2 3 10 14.83 0.51
 2 3 10 14.21 0.59
 5 -3 -10 12.78 0.44
 5 -2 -10 13.85 0.43
 3 2 10 14.45 0.58
 3 -5 9 56.09 1.64
 -5 3 9 60.67 1.65
 2 -5 9 57.17 1.64
 -5 3 9 59.04 1.64
 3 -5 9 55.63 1.63
 2 3 9 63.26 1.64
 3 2 9 60.78 1.64
 5 -2 -9 60.87 1.61
 2 3 9 59.03 1.67
 5 -3 -9 60.43 1.62
 3 2 9 62.87 1.67
 2 -5 8 79.3 2.21
 3 -5 8 81.39 2.21
 -5 3 8 83.64 2.22
 -5 3 8 80.28 2.21
 3 -5 8 80.58 2.2
 2 3 8 83.31 2.21
 3 2 8 86.85 2.21
 5 -3 -8 80.82 2.19
 2 3 8 79.77 2.24
 3 2 8 86.64 2.24
 5 -2 -8 78.62 2.19
 2 -5 7 35.68 1.07
 3 -5 7 40 1.07
 -5 3 7 37.57 1.08
 3 -5 7 37.7 1.06
 -5 3 7 37.66 1.06
 3 -5 7 39.26 1.07
 2 -5 7 38.84 1.07
 -3 5 -7 37.47 1.03
 2 3 7 38.21 1.08
 3 2 7 40.73 1.08
 5 -3 -7 37.36 1.05
 5 -2 -7 36.73 1.04
 -5 3 6 305.02 7.93
 2 -5 6 298.1 7.93
 3 -5 6 300.58 7.93
 -3 5 -6 287.86 7.92
 3 2 6 306.22 7.93
 2 3 6 307.38 7.94
 2 -5 6 304.26 7.93
 5 -2 -6 292.35 7.92
 5 -3 -6 290.84 7.93
 2 -5 5 441.22 11.4
 -5 3 5 419.75 11.4
 3 -5 5 444.92 11.4
 2 -5 5 422.31 11.4
 3 2 5 431.15 11.4
 2 3 5 432.24 11.4
 5 -2 -5 419.1 11.39
 5 -3 -5 423.11 11.39
 2 -5 4 887.4 23.5
 3 -5 4 897.72 23.5
 2 -5 4 865.07 23.49
 2 3 4 873.66 23.5
 5 -2 -4 862.52 23.49
 5 -3 -4 912.11 23.49
 2 -5 3 530.56 14.08
 3 -5 3 530.94 14.08
 2 3 3 542.49 14.08
 2 -5 3 522.38 14.08
 5 -2 -3 520.31 14.07
 5 -3 -3 528.12 14.07
 2 -5 2 262.63 7.15
 5 -2 -2 268.24 7.15
 2 3 2 270.58 7.15
 5 -3 -2 270.45 7.15
 5 -3 -1 42.05 1.17
 5 -2 -1 42.36 1.16
 2 -5 1 40.27 1.17
 -2 -3 -1 42.76 1.16
 5 -3 0 1936.6 50.2
 2 3 0 1851.27 50.2
 5 -2 0 1869.04 50.2
 5 -3 1 14.76 0.47
 5 -2 1 14.57 0.46
 5 -3 2 275.81 7.27
 5 -2 2 268.49 7.27
 -3 -2 2 259.42 7.27
 -2 -3 2 272.2 7.28
 5 -2 2 282.86 7.28
 5 -3 2 293.78 7.28
 5 -3 3 16.63 0.48
 5 -2 3 16.72 0.47
 -3 -2 3 15.15 0.47
 -2 -3 3 13.45 0.47
 5 -3 3 15.38 0.51
 5 -2 3 15.05 0.48
 3 -5 -3 14.79 0.48
 5 -3 4 306.47 7.99
 -2 -3 4 299.54 7.99
 5 -3 4 281.91 7.99
 5 -3 4 303.06 7.99
 -3 5 4 305.55 7.99
 5 -3 4 309.57 7.99
 5 -2 4 296.43 7.99
 3 -5 -4 298.44 7.99
 5 -3 5 2146.16 55.73
 -3 5 5 2104.35 55.73
 5 -2 5 2032.41 55.72
 5 -3 5 2159.64 55.72
 5 -3 5 1964.13 55.72
 -2 -3 5 2113.29 55.72
 3 -5 -5 2139.95 55.72
 -3 5 6 5.06 0.39
 5 -2 6 4.73 0.41
 -2 5 6 5.45 0.42
 5 -3 6 4.72 0.37
 5 -3 6 3.49 0.34
 5 -3 6 3.94 0.32
 -2 -3 6 4.37 0.33
 5 -2 6 3.5 0.36
 -3 5 6 5.58 0.45
 3 -5 -6 4.58 0.3
 5 -2 7 4.35 0.4
 -2 5 7 4.81 0.41
 5 -3 7 3.04 0.38
 -3 5 7 4.22 0.39
 5 -2 7 4.62 0.37
 5 -3 7 3.22 0.36
 3 -5 -7 3.8 0.3
 -2 5 7 5.12 0.45
 -3 5 7 3.18 0.43
 5 -2 8 2368.3 63.63
 -3 5 8 2424.79 63.63
 -2 5 8 2400.81 63.63
 5 -3 8 2370.45 63.63
 5 -3 8 2273.02 63.63
 5 -2 8 2304.47 63.63
 -3 5 8 2444.27 63.63
 -2 5 8 2463.99 63.64
 2 -5 -8 2427.39 63.62
 3 -5 -8 2422.66 63.62
 5 -2 9 567.74 15.28
 -2 5 9 584.37 15.29
 -3 5 9 562.9 15.28
 5 -3 9 568.47 15.28
 5 -3 9 578.49 15.28
 5 -2 9 568.59 15.28
 -2 5 9 594.36 15.29
 2 -5 -9 570.69 15.27
 3 -5 -9 564.78 15.27
 -3 5 9 575.6 15.29
 -2 5 10 7.74 0.47
 -3 5 10 9.03 0.47
 5 -3 10 7.85 0.44
 5 -2 10 8.74 0.47
 5 -3 10 8.65 0.45
 5 -2 10 8.15 0.46
 3 -5 -10 7.7 0.37
 -3 5 10 8.01 0.51
 2 -5 -10 7.61 0.37
 -2 5 10 7.41 0.5
 -3 5 11 37.99 1.16
 5 -3 11 39.67 1.16
 5 -2 11 42.93 1.18
 -2 5 11 44.6 1.19
 5 -3 11 39.97 1.16
 5 -2 11 41.02 1.17
 -3 5 11 40.09 1.19
 -2 5 11 41.72 1.2
 3 -5 -11 37.06 1.12
 5 -3 12 255.07 6.84
 -3 5 12 260.25 6.85
 5 -2 12 254.3 6.84
 5 -3 12 262.96 6.84
 -3 5 12 263.43 6.84
 5 -2 12 263.15 6.84
 -2 5 12 261.93 6.84
 5 -2 12 245.47 6.82
 3 -5 -12 250.01 6.82
 -2 5 12 246.07 6.85
 5 -3 13 306.33 8.37
 -3 5 13 324.97 8.39
 5 -2 13 311.57 8.37
 -2 5 13 318.49 8.38
 -3 5 13 323.52 8.38
 5 -3 13 318.85 8.38
 5 -2 13 318.73 8.38
 5 -3 13 301.81 8.35
 5 -2 13 300.59 8.35
 3 -5 -13 318.99 8.35
 -2 5 13 318.93 8.38
 -3 5 14 26.42 0.87
 -2 5 14 25.1 0.86
 5 -3 14 24.61 0.82
 5 -2 14 24.32 0.82
 5 -2 14 26.39 0.82
 5 -3 14 25.24 0.82
 -3 5 14 26.7 0.85
 -2 5 14 26.61 0.84
 5 -2 14 23.49 0.74
 5 -3 14 22.31 0.73
 3 -5 -14 24.72 0.75
 -2 5 15 73.22 2.1
 5 -3 15 75.98 2.08
 -3 5 15 79.88 2.1
 5 -2 15 74.71 2.08
 5 -2 15 73.43 2.03
 5 -3 15 71.57 2.03
 5 -3 15 76.83 2.08
 5 -2 15 74.56 2.08
 -2 5 15 73.8 2.09
 -3 5 15 77.34 2.09
 5 -2 16 68.33 1.94
 -2 5 16 68.4 1.96
 5 -3 16 70.96 1.93
 -3 5 16 69.49 1.96
 5 -2 16 67.66 1.88
 5 -3 16 66.97 1.88
 -2 5 16 68.63 1.95
 5 -3 16 69.35 1.94
 -3 5 16 70.31 1.94
 5 -2 16 69.14 1.94
 -3 5 17 24.29 0.92
 5 -3 17 24.76 0.87
 5 -2 17 27.2 0.88
 -2 5 17 24.35 0.91
 5 -2 17 24.44 0.77
 5 -3 17 24.38 0.76
 -2 5 17 24.89 0.9
 5 -3 17 25.55 0.87
 -3 5 17 23.68 0.87
 5 -2 17 24.81 0.9
 -2 5 18 8.28 0.66
 5 -2 18 8.81 0.62
 -3 5 18 9.5 0.68
 5 -3 18 9.41 0.61
 -3 5 18 9 0.47
 5 -2 18 9.49 0.47
 5 -3 18 9.44 0.44
 -2 5 18 9.48 0.65
 5 -3 18 10.35 0.63
 -3 5 18 10.26 0.63
 5 -2 18 8.84 0.61
 5 -2 19 50.63 1.56
 5 -3 19 53.29 1.54
 -2 5 19 48.04 1.58
 -3 5 19 53.87 1.59
 -3 5 19 52.85 1.47
 5 -3 19 49.8 1.46
 5 -2 19 49.6 1.46
 5 -3 19 54.24 1.56
 5 -2 19 52.53 1.56
 -3 5 19 56.19 1.56
 -2 5 19 53.9 1.55
 5 -2 20 100.96 2.86
 -3 5 20 103.08 2.88
 -2 5 20 95.89 2.88
 5 -3 20 101.57 2.86
 -3 5 20 105.89 2.8
 -2 5 20 100.15 2.87
 5 -3 20 104.83 2.86
 5 -2 20 100.11 2.85
 -3 5 20 108.29 2.86
 5 -2 21 0.12 0.71
 5 -3 21 -0.21 0.68
 -2 5 21 0.8 0.71
 5 -2 21 -0.08 0.68
 5 -3 21 -0.05 0.66
 -3 5 21 -0.84 0.71
 -3 5 22 152.08 4.19
 5 -3 22 150.41 4.17
 5 -2 22 150.14 4.17
 -3 5 22 149.41 4.11
 -2 5 22 148.02 4.11
 -3 5 22 157.86 4.18
 5 -3 22 153.01 4.17
 -2 5 22 161.61 4.19
 5 -2 22 157.62 4.19
 -3 5 23 267.28 7.18
 5 -3 23 266.15 7.17
 5 -2 23 259.6 7.17
 -2 5 23 264.35 7.11
 -3 5 23 266.69 7.12
 -2 5 23 266.48 7.17
 5 -2 23 266.02 7.17
 5 -3 23 262.23 7.16
 -3 5 23 267.36 7.17
 5 -3 24 15.84 0.79
 5 -2 24 16.69 0.81
 -3 5 24 16.03 0.84
 -2 5 24 15.79 0.61
 -3 5 24 16.9 0.63
 -2 5 24 16.39 0.81
 -3 5 24 16.68 0.82
 5 -2 24 16.43 0.82
 5 -3 24 15.53 0.79
 5 -3 25 7.74 0.68
 5 -2 25 6.97 0.69
 -3 5 25 8.84 0.77
 -3 5 25 8.61 0.73
 5 -3 25 8.53 0.69
 5 -2 25 7.38 0.72
 -2 5 25 8.34 0.72
 -3 5 25 7.61 0.48
 -2 5 25 8.45 0.47
 -3 5 26 0.85 0.73
 5 -2 26 0.07 0.67
 5 -2 26 -0.62 0.66
 -2 5 26 -0.36 0.65
 5 -3 26 -0.19 0.65
 -3 5 26 -0.69 0.67
 -3 5 26 0.11 0.41
 -2 5 26 0.12 0.42
 3 -5 -26 -0.06 0.44
 -3 5 27 32.59 1.19
 5 -2 27 32.5 1.14
 -2 5 27 31.85 1.13
 5 -2 27 31.62 1.13
 5 -3 27 31.99 1.13
 -3 5 27 31.59 1.14
 -3 5 27 30.63 0.95
 -2 5 27 29.37 0.95
 3 -5 -27 29.56 0.98
 -3 5 28 7.22 0.82
 5 -2 28 8.12 0.74
 5 -3 28 7.56 0.71
 -2 5 28 7.49 0.75
 -3 5 28 7.84 0.76
 5 -2 28 8.18 0.74
 -3 5 28 7.03 0.46
 -2 5 28 6.26 0.46
 3 -5 -28 7.07 0.49
 -3 5 29 -0.62 0.77
 5 -2 29 0.68 0.71
 -2 5 29 0.23 0.72
 5 -3 29 -0.5 0.69
 -3 5 29 -0.22 0.7
 -2 5 29 0.29 0.39
 3 -5 -29 0.04 0.45
 5 -2 30 14.52 0.86
 -3 5 30 13.09 0.83
 5 -3 30 12.96 0.84
 -2 5 30 13.05 0.85
 -3 5 30 12.16 0.91
 3 -5 -30 11.43 0.6
 2 -5 -30 11.52 0.61
 -2 5 31 0.15 0.74
 5 -2 31 -0.53 0.72
 -3 5 31 0.46 0.74
 5 -3 31 -0.51 0.7
 -2 5 31 0.18 0.84
 -3 5 31 0.28 0.81
 2 -5 -31 -0.27 0.47
 3 -5 -31 -0.47 0.47
 5 -2 32 0.89 0.76
 -2 5 32 2.46 0.78
 -3 5 32 1.34 0.76
 5 -3 32 1.62 0.71
 -2 5 32 2.02 0.84
 -3 5 32 2 0.87
 3 -5 -32 1.24 0.48
 2 -5 -32 1.26 0.49
 -3 5 33 -0.01 0.79
 5 -2 33 -0.3 0.75
 5 -3 33 0.18 0.75
 -2 5 33 -0.56 0.82
 -2 5 33 0.51 0.86
 -3 5 33 -0.29 0.83
 3 -5 -33 0.71 0.51
 2 -5 -33 0.22 0.5
 5 -3 34 1.14 0.79
 -2 5 34 2.53 0.81
 -3 5 34 0.61 0.77
 5 -2 34 1.48 0.77
 -2 5 34 1.6 0.87
 2 -5 -34 1.95 0.52
 3 -5 -34 2.04 0.51
 -2 5 35 3.15 0.8
 -3 5 35 2.15 0.75
 5 -2 35 2.66 0.77
 5 -3 35 2.57 0.76
 -2 5 35 1.29 0.87
 2 -5 -35 1.98 0.54
 3 -5 -35 2.59 0.52
 -2 5 36 1.67 0.83
 -3 5 36 1.92 0.78
 5 -3 36 2.72 0.75
 5 -2 36 2.12 0.79
 2 -5 -36 2.17 0.54
 3 -5 -36 1.36 0.53
 -3 5 37 -0.51 0.76
 -2 5 37 -0.57 0.78
 5 -3 37 0.13 0.71
 5 -2 37 -0.59 0.77
 2 -5 -37 0.67 0.52
 3 -5 -37 0.08 0.52
 -2 5 38 -0.89 0.75
 5 -3 38 -0.58 0.71
 -3 5 38 -0.2 0.75
 5 -2 38 0.29 0.75
 2 -5 -38 -0.15 0.52
 3 -5 -38 0.07 0.51
 5 -2 39 -0.08 0.73
 -2 5 39 0.29 0.73
 -3 5 39 0.11 0.75
 5 -3 39 0.4 0.71
 3 -5 -39 0.19 0.5
 2 -5 -39 0.07 0.51
 -2 5 40 0.37 0.75
 5 -2 40 -0.95 0.74
 -3 5 40 -0.19 0.72
 5 -3 40 -0.87 0.72
 2 -5 -40 0.28 0.51
 3 -5 -40 0.11 0.49
 -2 5 41 0.63 0.73
 5 -2 41 -0.53 0.7
 2 -5 -41 0.74 0.49
 3 -5 -41 0.45 0.48
 4 1 41 1.71 0.75
 5 -4 -41 2.53 0.46
 -1 -4 -41 2.11 0.51
 4 1 40 5.79 0.81
 -1 -4 -40 5.7 0.56
 5 -4 -40 4.63 0.51
 4 1 39 0.82 0.8
 5 -4 -39 0.17 0.47
 -1 -4 -39 0.5 0.51
 4 1 38 0.54 0.79
 -1 -4 -38 0.84 0.54
 5 -4 -38 0.86 0.47
 4 1 37 0.16 0.83
 5 -4 -37 0.4 0.49
 -1 -4 -37 0.71 0.54
 4 1 36 0.14 0.82
 1 4 36 0.43 0.87
 5 -1 -36 -0.12 0.46
 5 -4 -36 0.29 0.48
 4 1 35 4.88 0.82
 1 4 35 4.64 0.89
 5 -1 -35 3.75 0.49
 5 -4 -35 3.78 0.51
 -5 4 34 -0.16 0.7
 4 1 34 0.39 0.83
 4 -5 34 -0.64 0.65
 1 4 34 0.43 0.84
 4 1 34 0.15 0.8
 5 -1 -34 0.53 0.45
 5 -4 -34 0.06 0.49
 4 -5 33 -1.05 0.69
 4 1 33 -0.5 0.8
 -5 4 33 -1.33 0.72
 4 1 33 0.33 0.81
 1 4 33 -0.37 0.85
 5 -1 -33 0.03 0.44
 5 -4 -33 -0.57 0.49
 4 1 32 2.2 0.78
 -5 4 32 2.29 0.67
 4 -5 32 2.56 0.67
 1 4 32 2.96 0.87
 4 1 32 2.22 0.79
 5 -4 -32 1.7 0.47
 5 -1 -32 2.66 0.45
 -5 4 31 -0.09 0.66
 4 1 31 -0.15 0.76
 4 -5 31 1.05 0.67
 4 1 31 0.84 0.77
 1 4 31 -0.06 0.81
 5 -1 -31 0.33 0.43
 5 -4 -31 0.75 0.46
 4 1 30 5.38 0.78
 -5 4 30 5.78 0.69
 4 -5 30 5.76 0.66
 4 1 30 4.35 0.78
 1 4 30 5.63 0.81
 5 -1 -30 5.05 0.44
 5 -4 -30 4.45 0.48
 4 -5 29 -0.12 0.63
 4 1 29 1.92 0.71
 -5 4 29 -0.29 0.66
 1 4 29 0.19 0.76
 4 1 29 0.32 0.75
 5 -1 -29 0.17 0.39
 5 -4 -29 -0.01 0.43
 4 1 28 14.32 0.83
 1 4 28 14.19 0.86
 -5 4 28 14.4 0.77
 4 -5 28 14.47 0.75
 4 1 28 14.22 0.84
 1 4 28 12.23 0.52
 5 -1 -28 12.79 0.56
 5 -4 -28 13.55 0.59
 1 4 27 9.64 0.8
 4 1 27 7.41 0.75
 4 -5 27 8.49 0.67
 4 1 27 9.5 0.77
 -5 4 27 8.75 0.67
 1 4 27 7.2 0.43
 5 -4 -27 7.41 0.48
 5 -1 -27 7.47 0.46
 4 1 26 2.74 0.68
 -5 4 26 4.11 0.62
 4 -5 26 3.31 0.63
 1 4 26 2.92 0.71
 -5 4 26 3.35 0.71
 4 1 26 2.75 0.7
 5 -4 -26 2.63 0.42
 5 -1 -26 2.43 0.39
 -5 4 25 36.97 1.18
 4 1 25 33.85 1.2
 4 -5 25 36.14 1.16
 1 4 25 32.12 1.21
 -5 4 25 38.26 1.22
 4 1 25 33.45 1.21
 5 -4 -25 33.2 1.04
 4 -5 24 13.02 0.69
 4 1 24 12.6 0.75
 -5 4 24 13.64 0.72
 4 1 24 11.14 0.76
 -5 4 24 13.7 0.77
 1 4 24 12.21 0.78
 5 -4 -24 10.26 0.52
 -5 4 23 0.52 0.57
 4 -5 23 0.51 0.56
 1 -5 23 0.76 0.49
 4 1 23 0.33 0.63
 -5 1 23 -0.12 0.48
 4 1 23 0.31 0.61
 -5 4 23 0.4 0.65
 1 4 23 0.51 0.69
 5 -4 -23 0.22 0.37
 4 1 22 25.85 0.97
 1 -5 22 27.06 0.89
 -5 1 22 26.57 0.88
 -5 4 22 26.64 0.93
 4 -5 22 25.7 0.91
 1 4 22 23.72 1
 4 1 22 25.03 0.96
 -5 4 22 27.02 0.98
 5 -4 -22 23.27 0.8
 4 1 21 30.43 1.08
 1 -5 21 32.6 1
 -5 1 21 32.62 1.01
 4 -5 21 33.38 1.05
 -5 4 21 32.21 1.04
 1 4 21 29.23 1.09
 4 1 21 33.1 1.1
 -5 4 21 31.25 1.09
 5 -4 -21 28.35 0.93
 1 -5 20 1.07 0.46
 -5 4 20 1.59 0.56
 4 -5 20 0.99 0.53
 -5 1 20 1.85 0.5
 4 1 20 2 0.56
 -5 4 20 1.26 0.59
 4 1 20 1.46 0.62
 1 4 20 2.05 0.63
 5 -4 -20 0.87 0.35
 4 1 19 4.01 0.65
 1 4 19 1.21 0.62
 -5 4 19 2.81 0.63
 -5 4 19 2.39 0.53
 4 1 19 2.05 0.6
 4 -5 19 3.2 0.51
 -5 1 19 2.79 0.49
 1 -5 19 3.17 0.45
 -5 4 19 2.46 0.4
 5 -4 -19 2.02 0.35
 -5 4 18 70.51 2.01
 4 1 18 66.72 2
 1 4 18 67.35 2.01
 -5 1 18 68.72 1.96
 -5 4 18 73.08 1.97
 4 -5 18 73.95 1.97
 4 1 18 67.82 2
 1 -5 18 72.45 1.95
 -5 4 18 74.61 1.94
 5 -4 -18 64.53 1.92
 -5 4 17 6.27 0.59
 4 1 17 7.03 0.6
 1 4 17 6.53 0.6
 -5 1 17 5.19 0.47
 -5 4 17 6.13 0.53
 4 1 17 5.65 0.58
 4 -5 17 5.79 0.5
 1 -5 17 5.18 0.45
 -5 4 17 7.58 0.42
 5 -4 -17 6.18 0.37
 1 4 16 207.69 5.74
 -5 4 16 220.09 5.74
 4 1 16 209.6 5.74
 -5 1 16 214.83 5.71
 1 -5 16 218.88 5.71
 4 -5 16 221.33 5.72
 4 1 16 213.82 5.74
 -5 4 16 229.72 5.73
 -5 4 16 224.92 5.71
 4 -5 16 204.3 5.68
 4 1 16 209.28 5.71
 5 -4 -16 199.26 5.7
 -5 4 15 7.33 0.52
 4 1 15 6.17 0.54
 4 -5 15 6.9 0.46
 -5 4 15 6.13 0.46
 4 1 15 6.2 0.52
 4 -5 15 5.72 0.29
 4 1 15 5.77 0.39
 -5 4 15 6.37 0.39
 5 -4 -15 5.5 0.34
 1 4 15 6.02 0.55
 4 1 14 64.81 1.87
 -5 4 14 70.87 1.87
 4 -5 14 67.37 1.85
 -5 4 14 68.73 1.85
 4 1 14 63.05 1.87
 4 -5 14 66.72 1.8
 4 1 14 66.02 1.83
 5 -1 -14 64.12 1.8
 5 -4 -14 63.12 1.81
 1 4 14 65.32 1.88
 -5 4 13 55.35 1.5
 4 -5 13 56.84 1.48
 -5 4 13 54.77 1.48
 4 1 13 54.78 1.51
 4 1 13 51.65 1.46
 -5 4 13 54.56 1.46
 4 -5 13 51.19 1.43
 1 4 13 53.32 1.52
 5 -1 -13 50.63 1.43
 5 -4 -13 50.57 1.44
 4 1 13 52.88 1.51
 -5 4 12 266.74 7
 4 1 12 256.48 7
 4 -5 12 263.37 6.99
 -5 4 12 261.25 6.99
 4 -5 12 255.41 6.96
 -5 4 12 281.37 6.98
 5 -4 -12 261.36 6.97
 5 -1 -12 255.27 6.96
 4 1 12 263.33 7
 1 4 12 258.2 7
 -5 4 11 70.8 1.94
 -5 4 11 67.56 1.92
 4 1 11 66.27 1.94
 4 -5 11 69.8 1.92
 -5 4 11 73.55 1.91
 5 -1 -11 70.42 1.88
 1 4 11 68.94 1.95
 4 1 11 70.38 1.94
 5 -4 -11 68.13 1.89
 -5 4 10 936.25 24.58
 4 -5 10 899.18 24.57
 4 1 10 925.05 24.58
 -5 4 10 907.13 24.57
 4 -5 10 907.77 24.57
 -5 4 10 958.9 24.57
 5 -4 -10 919.65 24.56
 1 4 10 920.77 24.58
 4 1 10 924.86 24.58
 5 -1 -10 920.55 24.56
 -5 4 9 150.14 3.94
 4 -5 9 145.84 3.93
 4 -5 9 141.48 3.93
 -5 4 9 145.29 3.93
 -5 4 9 156.44 3.93
 5 -1 -9 143.77 3.91
 1 4 9 142.94 3.95
 5 -4 -9 148.17 3.92
 4 1 9 144.71 3.95
 -5 4 8 2753.26 73.08
 4 -5 8 2688.71 73.08
 4 -5 8 2760.7 73.08
 -5 4 8 2777.12 73.08
 5 -1 -8 2713.49 73.07
 5 -4 -8 2768.46 73.07
 4 1 8 2786.1 73.09
 -5 4 7 606.71 16.18
 4 -5 7 607.45 16.18
 -5 4 7 619.74 16.19
 4 -5 7 622.93 16.19
 4 1 7 609.57 16.19
 5 -1 -7 597.34 16.17
 5 -4 -7 602.5 16.18
 -5 4 6 466.84 12.37
 4 -5 6 461.9 12.37
 4 -5 6 451.82 12.37
 -5 4 6 453.25 12.37
 1 -5 6 471.81 12.37
 5 -1 -6 463.82 12.36
 5 -4 -6 476.43 12.37
 4 -5 5 240.86 6.33
 -5 4 5 247.51 6.33
 4 -5 5 222.8 6.32
 -5 4 5 234.28 6.32
 1 -5 5 235.06 6.32
 -5 4 5 245.3 6.34
 -4 5 -5 226.24 6.32
 5 -4 -5 246.24 6.32
 5 -1 -5 242.47 6.32
 -5 4 4 655.81 18.06
 4 -5 4 660.93 18.06
 -4 5 -4 645.24 18.06
 1 4 4 666.72 18.07
 1 -5 4 666.94 18.06
 -5 4 4 678.66 18.07
 5 -4 -4 655.59 18.06
 4 -5 3 4.15 0.28
 1 4 3 2.47 0.33
 4 -5 3 2.75 0.3
 5 -1 -3 3.84 0.2
 1 -5 3 2.8 0.26
 -5 4 3 3.02 0.35
 -4 5 -3 3.1 0.27
 5 -4 -3 3.78 0.26
 -1 -4 -3 2.46 0.24
 -5 4 2 761.63 20.18
 4 -5 2 765.16 20.18
 1 4 2 767.14 20.17
 -4 5 -2 719.17 20.17
 5 -1 -2 754.91 20.17
 1 -5 2 753.03 20.17
 5 -4 -2 772.74 20.17
 -1 -4 -2 764.93 20.17
 5 -1 -1 225.96 5.99
 4 -5 1 226.57 5.99
 -4 5 -1 219.65 6
 -5 4 1 229.96 6
 1 4 1 224.09 5.99
 5 -4 -1 227.85 5.99
 1 -5 1 219.59 5.99
 -1 -4 -1 223.48 5.99
 5 -1 0 571.88 14.54
 -4 5 0 563.09 14.54
 1 4 0 530.09 14.54
 5 -4 0 555.48 14.54
 1 -5 0 541.24 14.54
 -1 -4 0 532.34 14.53
 4 -5 0 532.97 14.54
 1 4 -1 177.95 4.8
 -4 5 1 184.21 4.8
 5 -4 1 182.09 4.8
 4 -5 -1 182.76 4.8
 -1 -4 1 176.45 4.79
 1 -5 -1 179.28 4.8
 -1 -4 2 598.19 15.22
 5 -4 2 596.64 15.22
 -4 5 2 586.34 15.23
 5 -4 2 594.84 15.22
 1 4 -2 564.33 15.22
 1 -5 -2 592.99 15.22
 4 -5 -2 581.03 15.22
 -1 -4 3 1034.2 25.37
 5 -4 3 1023.65 25.37
 5 -4 3 957.46 25.37
 -1 -4 3 920.37 25.36
 1 4 -3 893.14 25.36
 1 -5 -3 969.39 25.37
 4 -5 -3 957.81 25.37
 -1 -4 4 167.92 4.89
 5 -4 4 187 4.89
 5 -4 4 170.95 4.88
 -4 5 4 172.99 4.88
 -1 -4 4 182.47 4.88
 5 -4 4 188.5 4.89
 5 -1 4 192.26 4.89
 1 -5 -4 186.42 4.89
 4 -5 -4 192.87 4.89
 -4 5 4 199.4 4.9
 -1 -4 5 92.77 2.78
 5 -4 5 103.85 2.78
 -4 5 5 100.81 2.78
 5 -4 5 101.34 2.78
 5 -4 5 112.33 2.78
 5 -1 5 101.76 2.79
 4 -5 -5 106.62 2.78
 -4 5 5 109.92 2.79
 -1 -4 6 1438.59 38.5
 5 -4 6 1498.89 38.51
 5 -4 6 1421.26 38.51
 -4 5 6 1435.31 38.51
 5 -4 6 1428.71 38.51
 4 -5 -6 1444.34 38.5
 -4 5 6 1467.48 38.51
 5 -1 6 1426.26 38.51
 -4 5 7 15.05 0.56
 5 -4 7 16.48 0.55
 -1 -4 7 15.41 0.55
 5 -4 7 16.32 0.54
 4 -5 -7 16.19 0.51
 5 -1 7 15.64 0.58
 -4 5 7 16.18 0.6
 -1 5 8 2299.05 59.05
 -4 5 8 2241.57 59.04
 5 -4 8 2212.11 59.04
 5 -1 8 2306.81 59.05
 5 -4 8 2269.07 59.04
 -1 -4 8 2238.74 59.04
 -4 5 8 2353.33 59.05
 4 -5 -8 2266.93 59.04
 4 1 -8 2102.85 59.03
 5 -1 8 2214.01 59.05
 5 -1 9 29.35 0.93
 5 -4 9 29.5 0.9
 -4 5 9 31.15 0.91
 -1 5 9 29.88 0.93
 5 -4 9 28.91 0.9
 5 -1 9 29.77 0.92
 -4 5 9 31.95 0.94
 4 -5 -9 31.58 0.87
 5 -4 10 594.67 15.83
 -4 5 10 602.91 15.84
 5 -1 10 584 15.84
 5 -1 10 591.73 15.84
 -4 5 10 587.47 15.83
 -1 5 10 572.2 15.84
 5 -4 10 592.93 15.83
 -4 5 10 612.26 15.83
 4 -5 -10 593.86 15.82
 5 -1 11 225.22 6.16
 -4 5 11 235.42 6.16
 5 -4 11 229.66 6.15
 -4 5 11 227.06 6.15
 5 -1 11 226.58 6.16
 5 -4 11 227.49 6.15
 -1 5 11 218.7 6.16
 -4 5 11 245.89 6.15
 5 -1 11 227.52 6.14
 4 -5 -11 227.85 6.14
 -4 5 12 10.55 0.55
 5 -4 12 10.46 0.49
 5 -1 12 10.36 0.54
 -4 5 12 10.4 0.5
 -1 5 12 11.94 0.53
 5 -4 12 10.09 0.5
 5 -1 12 10.52 0.51
 -4 5 12 10.56 0.44
 5 -1 12 9.14 0.41
 4 -5 -12 9.84 0.4
 -4 5 13 0.25 0.46
 5 -1 13 0.13 0.42
 5 -4 13 0.35 0.4
 5 -1 13 0.15 0.44
 -1 5 13 0.67 0.44
 -4 5 13 -0.2 0.42
 5 -4 13 0.76 0.41
 5 -1 13 0.64 0.32
 -4 5 13 0.41 0.31
 4 -5 -13 0.37 0.28
 5 -1 14 13.01 0.6
 -4 5 14 12.61 0.6
 5 -4 14 13.2 0.56
 -4 5 14 13.79 0.58
 -1 5 14 12.92 0.59
 5 -4 14 14.12 0.58
 5 -1 14 12.41 0.6
 -4 5 14 12.82 0.48
 5 -1 14 11.46 0.47
 5 -4 14 11 0.43
 4 -5 -14 12.66 0.45
 -4 5 15 25.18 0.85
 5 -1 15 23.02 0.83
 5 -4 15 22.92 0.81
 5 -1 15 22.62 0.83
 5 -4 15 23.91 0.81
 -1 5 15 23.41 0.84
 -4 5 15 23.65 0.81
 5 -4 15 23.21 0.7
 -4 5 15 25.81 0.74
 5 -1 15 24.23 0.74
 4 -5 -15 23.06 0.73
 5 -1 16 121.47 3.28
 5 -4 16 124.97 3.27
 -4 5 16 125.21 3.29
 5 -4 16 122.39 3.27
 -4 5 16 118.87 3.27
 -1 5 16 119.33 3.28
 5 -1 16 119.03 3.28
 5 -4 16 116.18 3.22
 5 -1 16 114.97 3.23
 -4 5 16 125.4 3.24
 4 -5 -16 117.74 3.23
 -4 5 17 0.91 0.55
 5 -4 17 0.07 0.47
 5 -1 17 0.76 0.54
 -1 5 17 0.95 0.54
 -4 5 17 0.42 0.5
 5 -4 17 0.69 0.5
 5 -1 17 0.89 0.53
 -4 5 17 0.83 0.37
 5 -1 17 0.65 0.37
 5 -4 17 0.88 0.31
 4 -5 -17 0.87 0.33
 -4 5 18 84.17 2.32
 5 -4 18 83.07 2.29
 5 -1 18 81.77 2.31
 5 -1 18 78.97 2.3
 -4 5 18 85.97 2.3
 -1 5 18 77.31 2.31
 5 -4 18 81.7 2.29
 5 -4 18 79.65 2.23
 -4 5 18 88.68 2.25
 5 -1 18 81.05 2.25
 4 -5 -18 80.04 2.24
 5 -1 19 11.69 0.67
 -4 5 19 12.36 0.72
 -1 5 19 11.41 0.7
 -4 5 19 11.06 0.66
 5 -1 19 12.03 0.68
 5 -4 19 12.56 0.64
 5 -1 19 11 0.52
 -4 5 19 11.92 0.53
 4 -5 -19 11.44 0.49
 -4 5 20 105.02 2.84
 5 -1 20 99.38 2.81
 -1 5 20 100.7 2.82
 -4 5 20 103 2.8
 5 -1 20 99.71 2.82
 5 -4 20 97.38 2.8
 -4 5 20 112.26 2.76
 4 -5 -20 92.16 2.74
 5 -1 21 44.92 1.42
 -4 5 21 45.82 1.46
 -1 5 21 44.63 1.43
 -4 5 21 45.8 1.41
 5 -4 21 45.45 1.4
 5 -1 21 44.29 1.42
 4 -5 -21 43.33 1.31
 -4 5 22 2.17 0.67
 5 -1 22 1.2 0.6
 -1 5 22 2.23 0.63
 5 -1 22 1.47 0.62
 -4 5 22 1.07 0.6
 5 -4 22 2.08 0.57
 -4 5 22 1.91 0.43
 4 -5 -22 1.98 0.38
 5 -1 23 57.94 1.74
 -4 5 23 60.72 1.77
 -4 5 23 59.52 1.74
 -1 5 23 56.7 1.76
 5 -4 23 60.06 1.74
 5 -1 23 57.53 1.75
 -4 5 23 60.77 1.66
 4 -5 -23 56.15 1.65
 -4 5 24 35.28 1.21
 5 -1 24 32.62 1.17
 5 -4 24 33.48 1.15
 -1 5 24 35.49 1.19
 -4 5 24 34.68 1.16
 5 -1 24 33.07 1.18
 -1 5 24 33.65 1.01
 -4 5 24 34.69 1.03
 4 -5 -24 31.91 1.02
 5 -1 25 49.99 1.6
 -4 5 25 55.67 1.64
 -1 5 25 51.3 1.61
 5 -1 25 51.69 1.61
 5 -4 25 51.72 1.57
 -4 5 25 53.14 1.6
 -4 5 25 53.96 1.48
 -1 5 25 51.13 1.46
 4 -5 -25 46.78 1.47
 5 -1 26 124.57 3.54
 -4 5 26 133.44 3.56
 -1 5 26 126.85 3.54
 5 -4 26 126.86 3.53
 -4 5 26 132.21 3.53
 5 -1 26 124.92 3.53
 -1 5 26 128.06 3.45
 -4 5 26 129.47 3.45
 4 -5 -26 119.72 3.45
 -4 5 27 8.09 0.79
 5 -1 27 10.65 0.76
 -4 5 27 9.4 0.74
 -1 5 27 8.12 0.75
 5 -4 27 8.79 0.72
 5 -1 27 8.58 0.73
 -1 5 27 7.99 0.48
 4 -5 -27 8 0.51
 5 -1 28 7.53 0.78
 -4 5 28 8.96 0.81
 5 -1 28 9.37 0.76
 5 -4 28 9.85 0.73
 -1 5 28 9.4 0.78
 -4 5 28 9.34 0.75
 -1 5 28 6.57 0.47
 4 -5 -28 8.17 0.5
 -4 5 29 4.25 0.79
 5 -1 29 3.54 0.74
 5 -4 29 3 0.69
 -1 5 29 3.59 0.73
 5 -1 29 3.92 0.74
 -4 5 29 1.24 0.69
 -1 5 29 2.88 0.4
 4 -5 -29 2.83 0.46
 -4 5 30 -0.65 0.71
 5 -1 30 -0.26 0.73
 -1 5 30 -0.35 0.76
 5 -4 30 -0.23 0.67
 5 -1 30 0.16 0.73
 -4 5 30 -0.01 0.82
 4 -5 -30 0.41 0.49
 5 -4 31 8.27 0.77
 -1 5 31 8.37 0.84
 -4 5 31 8.75 0.77
 5 -1 31 7.39 0.8
 5 -1 31 7.65 0.8
 -4 5 31 8.65 0.87
 4 -5 -31 8.05 0.55
 5 -1 32 2.78 0.77
 -4 5 32 2.73 0.75
 5 -4 32 3.33 0.71
 -1 5 32 3.68 0.83
 4 -5 -32 2.88 0.5
 4 1 -32 3.39 0.43
 1 -5 -32 2.89 0.53
 -4 5 33 2.36 0.74
 5 -1 33 3.03 0.76
 5 -4 33 1.16 0.73
 -1 5 33 1.7 0.8
 1 -5 -33 1.35 0.51
 4 -5 -33 1.88 0.51
 4 1 -33 0.99 0.43
 -1 5 34 1.28 0.79
 5 -4 34 -0.66 0.72
 -4 5 34 -0.59 0.75
 5 -1 34 -1.59 0.82
 1 -5 -34 -0.1 0.5
 4 -5 -34 0.29 0.5
 4 1 -34 -0.41 0.44
 5 -1 35 5.27 0.84
 5 -4 35 5.15 0.73
 -4 5 35 3.96 0.77
 -1 5 35 5.24 0.84
 1 -5 -35 3.73 0.53
 4 -5 -35 4.02 0.54
 -1 5 36 1.61 0.82
 -4 5 36 2.03 0.75
 5 -4 36 1.32 0.74
 5 -1 36 2.58 0.81
 4 -5 -36 2.27 0.52
 -1 5 37 1.33 0.83
 5 -4 37 0.24 0.72
 -4 5 37 0.68 0.72
 5 -1 37 -0.37 0.79
 1 -5 -37 0.08 0.53
 4 -5 -37 -0.05 0.5
 -4 5 38 11.58 0.83
 5 -4 38 10.29 0.82
 -1 5 38 9.86 0.9
 5 -1 38 11.03 0.87
 1 -5 -38 10.89 0.64
 4 -5 -38 11.24 0.61
 -1 5 39 -0.23 0.75
 5 -1 39 -0.52 0.73
 4 -5 -39 -0.07 0.5
 1 -5 -39 -0.33 0.52
 5 -1 40 0.17 0.74
 -1 5 40 -0.61 0.78
 4 -5 -40 0.1 0.48
 1 -5 -40 0.05 0.5
 5 -1 41 -0.58 0.73
 -1 5 41 0.01 0.74
 1 -5 -41 -0.12 0.49
 4 -5 -41 -0.22 0.47
 -5 5 0 499.34 13.25
 0 -5 0 485.29 13.24
 5 -5 0 512.32 13.24
 5 -5 1 42.57 1.17
 -5 5 1 43.63 1.19
 -5 5 -1 42.55 1.18
 5 -5 -1 43.42 1.17
 0 -5 -1 42.49 1.16
 0 -5 1 41.12 1.15
 -5 5 2 79.69 2.11
 5 -5 2 77.86 2.1
 -5 5 -2 78.35 2.1
 0 -5 2 74.95 2.08
 5 -5 -2 75.76 2.09
 0 -5 -2 80.4 2.09
 0 -5 3 469.35 12.5
 5 -5 3 468.04 12.5
 5 -5 3 468.26 12.5
 0 -5 3 449.23 12.49
 -5 5 3 484.18 12.5
 -5 5 3 482.25 12.49
 0 -5 -3 469.38 12.49
 5 -5 -3 471.59 12.5
 5 -5 4 71.26 1.97
 0 -5 4 75.39 1.97
 -5 5 4 69.66 1.99
 0 -5 4 72.98 1.96
 5 -5 4 71.45 1.98
 5 -5 -4 71.03 1.97
 0 -5 -4 76.59 1.97
 -5 5 4 71.9 1.97
 5 -5 5 96.48 2.56
 0 -5 5 99.7 2.57
 5 -5 5 96.47 2.55
 -5 5 5 100.47 2.55
 0 -5 5 89.41 2.55
 -5 5 5 92.36 2.57
 5 -5 5 85.11 2.56
 5 -5 -5 93.65 2.56
 0 -5 -5 96.39 2.56
 -5 5 5 101.93 2.57
 0 -5 6 611.8 16.29
 -5 5 6 629.05 16.29
 5 -5 6 623.57 16.29
 5 -5 6 602.62 16.28
 -5 5 6 615.52 16.28
 0 -5 6 609.35 16.28
 5 -5 6 612.41 16.29
 5 0 -6 601.35 16.27
 5 -5 -6 610.39 16.28
 0 -5 -6 616.32 16.28
 5 0 6 611.84 16.29
 -5 5 7 27 0.78
 5 -5 7 26.01 0.75
 0 -5 7 22.99 0.75
 -5 5 7 26.98 0.75
 5 -5 7 25.77 0.74
 5 -5 7 24.32 0.76
 0 -5 -7 23.23 0.74
 5 0 7 25.89 0.79
 5 0 -7 24.84 0.69
 5 -5 -7 26.14 0.73
 5 -5 8 0.45 0.31
 -5 5 8 0.34 0.32
 5 -5 8 0.71 0.3
 0 -5 8 0.68 0.31
 -5 5 8 0.34 0.37
 5 -5 -8 0.89 0.25
 5 0 8 0.99 0.39
 5 0 -8 0.7 0.15
 5 -5 9 862.48 22.85
 -5 5 9 849.6 22.85
 0 -5 9 860.59 22.85
 5 -5 9 861.62 22.85
 -5 5 9 876.66 22.86
 5 0 9 836.16 22.86
 5 0 -9 853.16 22.84
 5 -5 -9 860.5 22.85
 0 -5 10 0.81 0.31
 -5 5 10 0.64 0.4
 5 -5 10 0.57 0.32
 5 0 10 0.24 0.39
 0 5 10 0.56 0.42
 5 -5 10 0.64 0.33
 -5 5 10 0.6 0.35
 5 0 10 0.4 0.4
 -5 5 10 0.33 0.31
 5 -5 -10 0.04 0.25
 5 0 -10 0.2 0.16
 -5 5 11 336.78 8.7
 0 5 11 312.18 8.7
 5 -5 11 331.18 8.69
 -5 5 11 323.58 8.69
 5 0 11 321.21 8.7
 -5 5 11 335.75 8.68
 5 0 11 325.68 8.7
 5 -5 -11 326.18 8.68
 5 0 -11 318.49 8.66
 5 0 12 24.22 0.8
 -5 5 12 25.71 0.81
 0 5 12 22.76 0.8
 5 0 12 24.97 0.8
 5 -5 12 24.32 0.76
 -5 5 12 24.75 0.77
 -5 5 12 24.88 0.74
 5 0 12 24.55 0.73
 5 -5 -12 23.01 0.71
 5 0 -12 23.04 0.67
 -5 5 13 3.69 0.47
 5 0 13 3.66 0.46
 -5 5 13 3.52 0.42
 0 5 13 3.38 0.48
 5 -5 13 4.07 0.41
 5 0 13 3.35 0.47
 -5 5 13 3.95 0.37
 5 0 13 3.88 0.33
 5 -5 -13 3.43 0.3
 5 0 -13 3.21 0.22
 5 0 14 30.99 0.99
 -5 5 14 32.18 0.99
 5 0 14 29.7 1
 5 -5 14 33.62 0.96
 0 5 14 30.18 1
 -5 5 14 32.82 0.97
 5 -5 14 30.16 0.88
 5 0 14 31 0.92
 -5 5 14 34.56 0.94
 5 -5 -14 30.02 0.9
 5 0 15 32.06 1.03
 -5 5 15 33.45 1.03
 0 5 15 31.75 1.03
 -5 5 15 35.46 1.01
 5 0 15 33.01 1.02
 5 -5 15 35.1 0.99
 5 -5 15 30.06 0.91
 5 0 15 31.33 0.95
 -5 5 15 33.5 0.97
 5 -5 -15 31.36 0.93
 -5 5 16 0.8 0.5
 5 0 16 1.79 0.51
 0 5 16 1.68 0.55
 5 -5 16 1.54 0.47
 5 0 16 1.49 0.54
 -5 5 16 1.52 0.48
 5 0 16 0.47 0.36
 -5 5 16 0.36 0.4
 5 -5 16 0.79 0.28
 5 -5 -16 0.32 0.31
 -5 5 17 41.67 1.24
 5 0 17 38.69 1.22
 5 -5 17 41.46 1.2
 0 5 17 39.27 1.23
 -5 5 17 40.23 1.2
 5 0 17 39.29 1.22
 5 0 17 38.01 1.15
 -5 5 17 41.44 1.15
 5 -5 17 38.24 1.11
 5 -5 -17 38.49 1.13
 5 0 18 9.17 0.64
 -5 5 18 9 0.65
 0 5 18 9.21 0.64
 -5 5 18 9.57 0.59
 5 -5 18 9.32 0.57
 5 0 18 8.61 0.65
 -5 5 18 9.56 0.48
 5 0 18 8.12 0.49
 5 -5 18 7.67 0.39
 5 -5 -18 8.45 0.43
 5 0 19 45.62 1.42
 -5 5 19 47.49 1.42
 -5 5 19 47.84 1.38
 5 -5 19 46.8 1.37
 0 5 19 42.4 1.41
 5 0 19 43.21 1.39
 -5 5 19 47.27 1.32
 5 -5 -19 44.44 1.3
 5 0 20 12.16 0.7
 -5 5 20 12.73 0.72
 5 0 20 12.02 0.68
 5 -5 20 11.73 0.64
 0 5 20 11.14 0.68
 -5 5 20 11.79 0.65
 -5 5 20 13.07 0.55
 5 -5 -20 11.66 0.5
 -5 5 21 51.38 1.52
 5 0 21 46.94 1.5
 5 -5 21 49.72 1.46
 5 0 21 49.46 1.5
 -5 5 21 50.59 1.48
 0 5 21 47.3 1.51
 -5 5 21 51.33 1.41
 5 -5 -21 46.22 1.39
 5 0 22 15.14 0.79
 -5 5 22 17.66 0.83
 5 0 22 16.03 0.8
 0 5 22 16.61 0.83
 -5 5 22 18.42 0.78
 5 -5 22 17.25 0.76
 -5 5 22 17.32 0.64
 5 -5 -22 16.48 0.61
 -5 5 23 1.31 0.65
 5 0 23 1.41 0.64
 5 0 23 0.84 0.61
 -5 5 23 1.95 0.59
 0 5 23 0.8 0.65
 5 -5 23 1.33 0.57
 -5 5 23 0.01 0.42
 5 -5 -23 0.49 0.38
 0 5 24 132.45 3.95
 5 0 24 138.93 3.95
 -5 5 24 153.09 3.94
 5 -5 24 148.69 3.94
 5 0 24 135.11 3.95
 -5 5 24 147.28 3.97
 5 -5 -24 143.89 3.88
 5 -5 25 15.71 0.78
 0 5 25 15.08 0.83
 5 0 25 16.9 0.84
 -5 5 25 15.68 0.78
 5 0 25 16.25 0.85
 -5 5 25 16.08 0.86
 5 -5 -25 14.72 0.62
 5 0 26 35.81 1.23
 -5 5 26 37.09 1.19
 5 -5 26 36.98 1.19
 0 5 26 34.73 1.24
 5 0 26 34.71 1.22
 -5 5 26 38.67 1.26
 5 -5 -26 32.08 1.07
 -5 5 27 7.32 0.78
 5 0 27 5.85 0.73
 -5 5 27 7.09 0.68
 5 0 27 7.69 0.75
 5 -5 27 6.46 0.68
 0 5 27 5.05 0.76
 0 5 27 4.66 0.43
 5 0 -27 6.3 0.42
 5 -5 -27 6.08 0.47
 5 0 28 6.64 0.75
 -5 5 28 6.33 0.77
 5 0 28 5.42 0.72
 -5 5 28 6.42 0.7
 5 -5 28 5.55 0.67
 0 5 28 4.43 0.75
 0 5 28 5.52 0.44
 5 -5 -28 4.83 0.47
 5 0 -28 5.21 0.42
 -5 5 29 5.05 0.79
 5 0 29 4.9 0.74
 5 -5 29 3.66 0.66
 0 5 29 4.53 0.75
 5 0 29 3.85 0.75
 -5 5 29 4.11 0.72
 0 5 29 4.94 0.41
 5 0 -29 3.61 0.41
 5 -5 -29 4.47 0.46
 5 0 30 2.83 0.76
 5 -5 30 2.72 0.65
 0 5 30 1.8 0.77
 -5 5 30 3.58 0.69
 5 0 30 3.56 0.79
 5 0 -30 3.25 0.41
 5 -5 -30 3.1 0.48
 5 -5 31 10.61 0.76
 0 5 31 9.61 0.86
 -5 5 31 9.91 0.77
 5 0 31 9.61 0.82
 5 0 31 9.71 0.83
 5 0 -31 9.26 0.51
 5 -5 -31 9.88 0.56
 5 0 32 0.04 0.77
 -5 5 32 0.07 0.69
 5 -5 32 0.44 0.66
 0 5 32 -0.12 0.79
 5 0 32 1.33 0.8
 5 0 -32 -0.21 0.43
 5 -5 -32 0.74 0.48
 5 0 33 1.51 0.8
 0 5 33 0.82 0.83
 -5 5 33 0.93 0.72
 5 -5 33 0.73 0.66
 5 0 33 0.61 0.82
 5 -5 -33 0.66 0.49
 5 0 -33 0.53 0.43
 0 -5 -33 0.37 0.52
 0 5 34 5.63 0.87
 -5 5 34 6.1 0.72
 5 0 34 6.46 0.83
 5 -5 34 6.64 0.73
 0 -5 -34 5.28 0.57
 5 -5 -34 5.6 0.52
 5 0 -34 5.61 0.48
 5 -5 35 1.79 0.71
 0 5 35 2.38 0.82
 5 0 35 3.25 0.8
 -5 5 35 1.74 0.74
 0 -5 -35 1.17 0.54
 5 -5 -35 2.02 0.5
 5 0 36 0.95 0.81
 0 5 36 2.21 0.84
 -5 5 36 0.76 0.7
 5 -5 36 0.38 0.69
 5 -5 -36 0.14 0.5
 0 -5 -36 0.73 0.52
 0 5 37 1.19 0.84
 5 0 37 -0.61 0.81
 5 -5 -37 -0.23 0.49
 0 -5 -37 0.89 0.53
 5 0 38 4.84 0.79
 0 5 38 3.21 0.83
 5 -5 -38 3.64 0.5
 0 -5 -38 4.14 0.56
 5 0 39 0.59 0.77
 0 5 39 -0.25 0.77
 5 -5 -39 -0.23 0.48
 0 -5 -39 -0.08 0.51
 0 5 40 0.54 0.78
 5 0 40 -1.47 0.74
 0 -5 -40 0.51 0.51
 5 -5 -40 -0.25 0.45
 5 0 41 0.7 0.73
 0 5 41 0.78 0.74
 0 -5 -41 0.78 0.5
 5 -5 -41 -0.14 0.46
 3 3 41 0.13 0.79
 -3 -3 -41 -0.25 0.51
 3 3 40 2.66 0.8
 -3 -3 -40 1.29 0.53
 3 3 39 1.04 0.8
 3 3 38 0.24 0.83
 6 -3 -38 0.38 0.45
 3 3 37 0.29 0.81
 3 3 37 -1.55 0.86
 6 -3 -37 -0.25 0.45
 3 3 36 -0.64 0.83
 3 3 36 0.13 0.88
 6 -3 -36 0.62 0.46
 3 3 35 -0.22 0.83
 3 3 35 -0.23 0.85
 6 -3 -35 -0.53 0.46
 3 3 34 17.63 1.01
 3 3 34 18.63 1.07
 6 -3 -34 16.57 0.69
 3 3 33 -0.06 0.8
 3 3 33 0.13 0.84
 6 -3 -33 0.08 0.45
 3 3 32 0.73 0.81
 3 3 32 1.38 0.84
 6 -3 -32 1.08 0.44
 3 3 31 0.23 0.77
 3 3 31 -0.33 0.79
 6 -3 -31 -0.06 0.44
 3 3 30 28.49 1.15
 3 3 30 30.85 1.18
 6 -3 -30 28.4 0.92
 3 3 29 -0.21 0.75
 3 3 29 -0.23 0.74
 6 -3 -29 -0.14 0.42
 3 3 28 0.77 0.71
 3 3 28 0.59 0.73
 6 -3 -28 -0.22 0.4
 3 3 27 0.7 0.67
 -6 3 27 0.15 0.58
 3 -6 27 0.44 0.54
 3 3 27 -0.68 0.71
 6 -3 -27 0.51 0.38
 -6 3 26 6.26 0.61
 3 3 26 5.96 0.71
 3 -6 26 5.67 0.6
 3 3 26 6.19 0.72
 6 -3 -26 6.08 0.43
 -6 3 25 0.11 0.54
 3 -6 25 0.15 0.56
 3 3 25 -0.16 0.65
 3 3 25 0.19 0.68
 6 -3 -25 -0.42 0.38
 3 -6 24 1.85 0.54
 -6 3 24 2.76 0.54
 3 3 24 0.65 0.66
 3 3 24 1.91 0.68
 6 -3 -24 1.5 0.36
 3 -6 23 -0.23 0.53
 -6 3 23 -0.38 0.53
 3 3 23 -0.42 0.64
 3 3 23 -0.65 0.67
 6 -3 -23 -0.61 0.38
 3 -6 22 156.54 4.05
 -6 3 22 154.91 4.05
 3 3 22 140.14 4.08
 3 3 22 147.64 4.09
 6 -3 -22 144.71 4.01
 -6 3 21 0.05 0.52
 3 -6 21 -0.88 0.47
 3 3 21 -0.15 0.6
 3 3 21 0.48 0.61
 6 -3 -21 -0.9 0.36
 3 -6 20 69.97 1.95
 3 3 20 67.41 2
 -6 3 20 72.15 1.95
 3 3 20 69.97 2.01
 6 -3 -20 66.97 1.9
 3 3 19 0.12 0.6
 3 -6 19 0.01 0.46
 -6 3 19 -0.58 0.5
 3 3 19 0.65 0.61
 6 -3 -19 -0.24 0.33
 3 -6 18 101.09 2.77
 -6 3 18 103.8 2.77
 3 3 18 101.53 2.81
 3 3 18 97.15 2.81
 6 -3 -18 100.11 2.73
 3 -6 17 0.17 0.43
 3 3 17 -0.14 0.56
 -6 3 17 -0.5 0.43
 3 3 17 -0.13 0.56
 6 -3 -17 -0.13 0.29
 3 -6 16 9.32 0.45
 3 3 16 8.06 0.59
 -6 3 16 8.67 0.48
 6 -3 -16 7.81 0.37
 3 3 16 7.83 0.61
 3 -6 15 -0.06 0.37
 -6 3 15 0.06 0.36
 3 3 15 -0.14 0.52
 3 3 15 0.15 0.52
 6 -3 -15 -0.29 0.26
 -6 3 14 8.11 0.43
 3 3 14 8.2 0.54
 3 -6 14 8.94 0.43
 3 3 14 7.83 0.54
 6 -3 -14 8.03 0.35
 3 3 13 0.15 0.46
 -6 3 13 0.07 0.33
 3 -6 13 0.05 0.35
 3 3 13 -0.11 0.45
 6 -3 -13 -0.31 0.23
 3 -6 12 20.63 0.64
 3 3 12 19.74 0.74
 -6 3 12 20.12 0.64
 3 3 12 20.66 0.74
 6 -3 -12 20.66 0.61
 3 -6 11 0.06 0.33
 3 3 11 -0.13 0.44
 3 3 11 -0.09 0.32
 3 3 11 -0.29 0.42
 6 -3 -11 -0.04 0.2
 3 -6 10 13.69 0.49
 3 3 10 14.01 0.49
 6 -3 -10 11.91 0.41
 3 3 10 13.06 0.57
 3 -6 9 -0.34 0.29
 3 3 9 -0.36 0.31
 -3 6 -9 0.01 0.14
 3 3 9 0.23 0.42
 6 -3 -9 0.07 0.2
 3 -6 8 11.01 0.44
 -3 6 -8 11.01 0.34
 3 3 8 12.96 0.46
 3 -6 8 11.36 0.42
 6 -3 -8 11.03 0.37
 3 -6 7 0.33 0.3
 3 3 7 -0.04 0.35
 3 -6 7 0.48 0.28
 6 -3 -7 0.19 0.21
 3 -6 6 699.96 18.74
 3 -6 6 695.09 18.74
 3 3 6 705.47 18.74
 6 -3 -6 708.21 18.74
 3 -6 5 0.37 0.28
 3 3 5 -0.32 0.33
 6 -3 -5 -0.43 0.21
 3 -6 4 2102.3 57
 3 3 4 2168.26 57
 3 -6 4 2090.99 57
 6 -3 -4 2179.87 57
 3 -6 3 1.73 0.28
 3 3 3 1.41 0.32
 6 -3 -3 1.96 0.23
 6 -3 -2 415.01 10.83
 3 3 2 412.23 10.84
 3 -6 2 389.79 10.83
 6 -3 -1 2.1 0.26
 6 -3 0 4692.48 125.01
 6 -3 1 3.14 0.22
 6 -3 1 3.48 0.31
 6 -3 2 4330.04 114.85
 -3 -3 2 4281.38 114.85
 6 -3 2 4325.83 114.85
 6 -3 3 2.23 0.23
 -3 -3 3 2.38 0.24
 6 -3 3 2.22 0.31
 6 -3 4 1220.65 32.97
 6 -3 4 1239.1 32.97
 -3 -3 4 1235.75 32.97
 6 -3 4 1259.61 32.97
 -3 6 5 -0.35 0.35
 6 -3 5 0.01 0.33
 6 -3 5 -0.3 0.26
 6 -3 5 -0.18 0.27
 -3 -3 5 -0.3 0.26
 6 -3 6 574.11 15.09
 -3 6 6 574.74 15.09
 6 -3 6 552.17 15.09
 -3 6 7 0.29 0.37
 6 -3 7 1.3 0.35
 6 -3 7 0.69 0.32
 -3 6 7 0.97 0.43
 3 -6 -7 0.63 0.27
 6 -3 8 235.26 6.27
 -3 6 8 232.91 6.28
 6 -3 8 225.24 6.27
 3 -6 -8 236.95 6.26
 -3 6 8 243.4 6.29
 6 -3 9 0.16 0.37
 -3 6 9 0.37 0.39
 6 -3 9 0.16 0.35
 -3 6 9 0.03 0.43
 3 -6 -9 0.37 0.26
 -3 6 10 49.38 1.32
 6 -3 10 47.77 1.32
 6 -3 10 43.89 1.3
 3 -6 -10 44.97 1.27
 -3 6 10 45 1.33
 -3 6 11 0.91 0.4
 6 -3 11 0.49 0.37
 -3 6 11 0.48 0.43
 6 -3 11 0.26 0.38
 3 -6 -11 0.09 0.29
 6 -3 12 127.3 3.35
 -3 6 12 125.56 3.35
 6 -3 12 123.47 3.35
 -3 6 12 126.69 3.36
 3 -6 -12 118.59 3.33
 -3 6 13 -0.16 0.43
 6 -3 13 0.78 0.42
 -3 6 13 -0.36 0.49
 6 -3 13 -0.5 0.4
 3 -6 -13 -0.1 0.3
 6 -3 14 36.72 1.08
 -3 6 14 37.07 1.12
 6 -3 14 37.61 1.09
 -3 6 14 35.39 1.09
 6 -3 14 35.22 1.02
 3 -6 -14 34.67 1.03
 -3 6 15 -0.83 0.53
 6 -3 15 -0.65 0.46
 6 -3 15 -0.24 0.48
 -3 6 15 -0.67 0.51
 6 -3 15 -0.08 0.31
 3 -6 -15 0.21 0.3
 6 -3 16 25.65 0.86
 -3 6 16 26.79 0.93
 6 -3 16 26.73 0.88
 -3 6 16 27.4 0.9
 6 -3 16 24.51 0.78
 3 -6 -16 24.33 0.78
 6 -3 17 -0.63 0.51
 -3 6 17 0.62 0.62
 6 -3 17 0.15 0.54
 -3 6 17 -0.41 0.56
 6 -3 17 -0.35 0.35
 3 -6 -17 -0.16 0.37
 -3 6 18 520.57 13.6
 6 -3 18 515.69 13.59
 6 -3 18 515.11 13.59
 -3 6 18 528.1 13.59
 6 -3 18 492.63 13.56
 3 -6 -18 498.38 13.56
 -3 6 19 -0.02 0.61
 6 -3 19 -0.92 0.56
 6 -3 19 -0.1 0.54
 -3 6 19 0.33 0.56
 6 -3 19 0.23 0.36
 3 -6 -19 -0.03 0.38
 6 -3 20 9.42 0.64
 -3 6 20 11.72 0.74
 6 -3 20 11.04 0.68
 -3 6 20 11.07 0.68
 6 -3 20 10.02 0.48
 -3 6 20 12.22 0.52
 3 -6 -20 11.86 0.51
 6 -3 21 -0.42 0.56
 -3 6 21 0.09 0.67
 6 -3 21 -0.6 0.61
 -3 6 21 1.32 0.61
 -3 6 21 -0.2 0.42
 3 -6 -21 -0.23 0.4
 -3 6 22 334.52 9.02
 6 -3 22 330.49 9
 -3 6 22 349.3 9.01
 6 -3 22 335.75 9.01
 -3 6 22 342.79 8.96
 3 -6 -22 320.81 8.96
 -3 6 23 -1.01 0.67
 6 -3 23 -0.42 0.62
 -3 6 23 -0.48 0.62
 6 -3 23 -0.65 0.63
 -3 6 23 -0.34 0.42
 -3 6 24 16.37 0.84
 6 -3 24 15.06 0.79
 6 -3 24 16.48 0.81
 -3 6 24 17.09 0.8
 -3 6 24 14.58 0.61
 3 -6 -24 15.07 0.62
 -3 6 25 -0.36 0.7
 6 -3 25 -1.06 0.63
 6 -3 25 -0.19 0.63
 -3 6 25 0 0.64
 -3 6 25 -0.23 0.43
 3 -6 -25 -0.24 0.44
 6 -3 26 14.04 0.77
 -3 6 26 12.57 0.84
 6 -3 26 13.4 0.77
 -3 6 26 14.81 0.8
 -3 6 26 14.46 0.61
 3 -6 -26 13.41 0.61
 -3 6 27 0.13 0.74
 -3 6 27 -0.45 0.69
 6 -3 27 -0.29 0.69
 -3 6 27 0.07 0.43
 3 -6 -27 -0.32 0.44
 -3 6 28 5.06 0.79
 6 -3 28 4.38 0.69
 -3 6 28 4.88 0.75
 -3 6 28 3.72 0.45
 3 -6 -28 3.35 0.47
 -3 6 29 -0.86 0.81
 6 -3 29 -0.16 0.67
 -3 6 29 0.35 0.73
 -3 6 29 -0.18 0.43
 3 -6 -29 -0.47 0.47
 -3 6 30 1.43 0.8
 -3 6 30 3.51 0.75
 6 -3 30 0.98 0.7
 -3 6 30 2.3 0.44
 3 -6 -30 1.7 0.47
 6 -3 31 0.49 0.71
 -3 6 31 0.88 0.77
 -3 6 31 -0.41 0.81
 3 -6 -31 0.16 0.5
 -3 6 32 -0.46 0.79
 6 -3 32 1.26 0.74
 -3 6 32 0.61 0.85
 3 -6 -32 0.77 0.47
 6 -3 33 0.91 0.76
 -3 6 33 -0.13 0.79
 -3 6 33 -0.44 0.89
 3 -6 -33 -0.36 0.51
 6 -3 34 11.23 0.86
 -3 6 34 11.74 0.89
 -3 6 34 12.61 0.98
 3 -6 -34 11.59 0.64
 6 -3 35 -0.35 0.77
 -3 6 35 -0.51 0.79
 -3 6 35 -0.71 0.87
 3 -6 -35 -0.09 0.52
 -3 6 36 2.65 0.8
 6 -3 36 2.6 0.79
 3 -6 -36 2.47 0.54
 6 -3 37 0.25 0.75
 -3 6 37 1.23 0.75
 3 -6 -37 0.14 0.52
 6 -3 38 0.48 0.73
 -3 6 38 0.61 0.76
 3 -6 -38 0.82 0.51
 6 -3 39 1.1 0.7
 -3 6 39 0.07 0.76
 3 -6 -39 -0.48 0.52
 6 -3 40 2.13 0.7
 -3 6 40 2.05 0.73
 3 -6 -40 1.73 0.5
 6 -3 41 0.82 0.69
 -3 6 41 0.22 0.7
 3 -6 -41 -0.49 0.47
 4 2 41 0.88 0.77
 -4 -2 -41 0.79 0.51
 -2 -4 -41 0.44 0.51
 4 2 40 -0.11 0.77
 -2 -4 -40 -0.32 0.52
 4 2 39 1.66 0.81
 -2 -4 -39 0.78 0.53
 6 -4 -39 1.56 0.46
 4 2 38 5.8 0.86
 -2 -4 -38 5.01 0.56
 6 -4 -38 4.66 0.5
 4 2 37 0.2 0.82
 2 4 37 -0.15 0.88
 -2 -4 -37 -0.89 0.54
 6 -4 -37 -0.11 0.46
 4 2 36 0.13 0.8
 4 2 36 -0.09 0.82
 2 4 36 -1.23 0.88
 6 -4 -36 -0.28 0.46
 6 -2 -36 0.28 0.44
 4 2 35 0.88 0.83
 4 2 35 1.02 0.83
 2 4 35 1.97 0.85
 6 -2 -35 2.06 0.47
 6 -4 -35 1.4 0.46
 4 2 34 1.66 0.8
 2 4 34 -0.11 0.85
 4 2 34 -0.43 0.85
 6 -4 -34 1.01 0.47
 6 -2 -34 -0.12 0.44
 4 2 33 0.58 0.82
 4 2 33 -0.15 0.83
 2 4 33 -0.14 0.83
 6 -4 -33 0.74 0.48
 6 -2 -33 0.16 0.43
 4 2 32 -0.84 0.77
 2 4 32 -0.35 0.83
 4 2 32 -0.43 0.78
 6 -2 -32 -0.5 0.43
 6 -4 -32 -0.36 0.45
 4 2 31 0.82 0.75
 4 2 31 0.65 0.81
 2 4 31 -0.09 0.8
 6 -4 -31 -0.64 0.43
 6 -2 -31 -0.36 0.43
 -6 4 30 0.26 0.64
 4 -6 30 1 0.61
 4 2 30 -0.23 0.76
 4 2 30 0.59 0.75
 2 4 30 0.04 0.77
 6 -4 -30 -0.03 0.45
 6 -2 -30 0.14 0.41
 -6 4 29 2.93 0.65
 4 2 29 2.98 0.77
 4 -6 29 2.79 0.61
 4 2 29 3.79 0.75
 2 4 29 2.75 0.79
 6 -2 -29 1.78 0.42
 6 -4 -29 2.24 0.44
 4 2 28 9.92 0.79
 4 -6 28 10.92 0.67
 -6 4 28 10.44 0.68
 2 4 28 8.99 0.82
 4 2 28 9.36 0.79
 6 -4 -28 8.84 0.5
 6 -2 -28 8.67 0.48
 -6 4 27 7.09 0.64
 4 -6 27 7.49 0.61
 4 2 27 6.12 0.73
 4 2 27 6.82 0.75
 2 4 27 6.17 0.75
 6 -2 -27 6.42 0.43
 6 -4 -27 6.55 0.46
 4 2 26 8.71 0.75
 -6 4 26 10.04 0.66
 4 -6 26 10.1 0.63
 2 4 26 9.26 0.77
 4 2 26 7.93 0.76
 6 -2 -26 8.66 0.46
 6 -4 -26 8.77 0.48
 4 -6 25 0.31 0.53
 4 2 25 0.18 0.66
 -6 4 25 0.41 0.56
 2 4 25 0.66 0.7
 4 2 25 0.66 0.66
 6 -2 -25 0.63 0.36
 6 -4 -25 0 0.38
 -6 4 24 37.36 1.13
 4 2 24 34.59 1.21
 4 -6 24 34.45 1.13
 4 2 24 34.85 1.2
 2 4 24 35.01 1.22
 6 -2 -24 34.23 1.02
 6 -4 -24 33.43 1.03
 4 2 23 13.95 0.79
 4 -6 23 17.86 0.71
 -6 4 23 15.99 0.72
 2 4 23 16.3 0.82
 4 2 23 15.51 0.81
 6 -2 -23 13.95 0.56
 6 -4 -23 14.36 0.56
 4 2 22 0.72 0.6
 4 -6 22 0.26 0.53
 -6 4 22 0.65 0.54
 -6 4 22 0.56 0.6
 2 4 22 0.57 0.63
 4 2 22 1.24 0.64
 6 -2 -22 0.53 0.35
 6 -4 -22 0.14 0.36
 4 2 21 90.62 2.69
 -6 4 21 99.22 2.66
 4 -6 21 98.7 2.66
 4 2 21 94.48 2.7
 2 4 21 94.28 2.7
 6 -4 -21 92.98 2.61
 6 -2 -21 94.45 2.6
 4 2 20 0.45 0.59
 -6 4 20 0.52 0.49
 4 -6 20 0.66 0.48
 2 4 20 0.89 0.62
 4 2 20 0.88 0.58
 -6 4 20 -0.65 0.62
 6 -4 -20 0.16 0.34
 6 -2 -20 0.18 0.33
 4 2 19 61.07 1.89
 4 -6 19 66.41 1.84
 -6 4 19 68.41 1.85
 -6 4 19 71.35 1.89
 2 4 19 61.51 1.9
 4 2 19 63.06 1.9
 6 -2 -19 64.42 1.79
 6 -4 -19 64.24 1.79
 4 2 18 0.36 0.59
 -6 4 18 -0.4 0.47
 4 -6 18 -0.14 0.45
 -6 4 18 0.27 0.56
 2 4 18 -0.82 0.59
 4 2 18 0.85 0.59
 6 -4 -18 -0.21 0.32
 6 -2 -18 -0.17 0.29
 -6 4 17 23.49 0.78
 4 2 17 21.77 0.84
 4 -6 17 22.86 0.77
 -6 4 17 24.51 0.82
 4 2 17 20.08 0.85
 2 4 17 19.92 0.86
 6 -4 -17 21.37 0.69
 6 -2 -17 21.8 0.67
 -6 4 16 19.59 0.73
 4 2 16 17.74 0.74
 -6 4 16 18.94 0.67
 4 2 16 17.74 0.74
 4 -6 16 18.76 0.66
 4 2 16 17.59 0.64
 2 4 16 18.41 0.77
 6 -4 -16 16.95 0.58
 6 -2 -16 16.75 0.56
 -6 4 15 80.77 2.07
 -6 4 15 77.82 2.04
 4 -6 15 80.45 2.04
 4 2 15 71.14 2.07
 4 2 15 72.32 2.03
 4 -6 15 72.33 1.98
 6 -2 -15 72.54 2
 6 -4 -15 71.58 2
 4 2 15 71.94 2.07
 2 4 15 69.23 2.07
 2 4 14 0.99 0.5
 4 2 14 0.77 0.49
 -6 4 14 1.05 0.44
 -6 4 14 0.98 0.36
 4 -6 14 1.14 0.36
 4 2 14 1.4 0.49
 4 -6 14 1.16 0.21
 6 -4 -14 0.64 0.27
 6 -2 -14 0.78 0.24
 -6 4 13 144.02 3.72
 4 2 13 133.41 3.72
 4 -6 13 141.87 3.7
 -6 4 13 140.15 3.7
 4 -6 13 134.02 3.67
 6 -4 -13 139.79 3.68
 2 4 13 132.08 3.73
 4 2 13 132.35 3.72
 6 -2 -13 138.21 3.68
 -6 4 12 13.86 0.48
 4 2 12 11.99 0.58
 4 -6 12 12.8 0.47
 -6 4 12 12.57 0.53
 4 2 12 12.1 0.56
 2 4 12 12.99 0.57
 6 -4 -12 11.81 0.42
 6 -2 -12 10.8 0.4
 -6 4 11 114.24 3.03
 4 2 11 117.64 3.06
 4 -6 11 114.38 3.03
 4 -6 11 113.64 3.03
 -6 4 11 119.07 3.04
 6 -2 -11 109.16 3.01
 4 2 11 111.38 3.06
 6 -4 -11 108.19 3.01
 2 4 11 109.38 3.06
 4 -6 10 38.46 1.11
 -6 4 10 41.7 1.13
 4 -6 10 37.7 1.1
 -6 4 10 39.77 1.1
 4 2 10 37.66 1.11
 4 2 10 39.55 1.16
 2 4 10 39.12 1.16
 6 -2 -10 39.23 1.07
 6 -4 -10 39.59 1.08
 -6 4 9 341.9 9.02
 4 -6 9 335.21 9.01
 4 -6 9 342.24 9.01
 -6 4 9 332.84 9.01
 2 4 9 346.94 9.01
 4 2 9 343.64 9.01
 4 2 9 326.22 9.02
 6 -4 -9 334.52 9
 6 -2 -9 338.16 9
 2 4 9 323.72 9.03
 4 -6 8 39.5 1.08
 -6 4 8 40.52 1.09
 2 4 8 36.59 1.09
 4 2 8 39.43 1.08
 4 2 8 37.24 1.12
 6 -2 -8 37.13 1.05
 6 -4 -8 38.43 1.06
 4 -6 7 601.36 15.56
 -6 4 7 604.13 15.55
 2 -6 7 589.6 15.55
 4 2 7 595.3 15.55
 2 4 7 637.06 15.56
 6 -2 -7 591.69 15.54
 6 -4 -7 596.89 15.55
 -6 4 6 3.23 0.29
 4 -6 6 3.37 0.31
 2 4 6 2.34 0.33
 -4 6 -6 2.68 0.22
 4 2 6 2.6 0.32
 2 -6 6 2.66 0.27
 6 -2 -6 3.35 0.21
 6 -4 -6 3.94 0.25
 4 -6 5 78.07 2.26
 2 -6 5 82.41 2.26
 -4 6 -5 79.42 2.25
 2 4 5 85.68 2.27
 6 -2 -5 87.08 2.25
 6 -4 -5 89.07 2.26
 4 -6 4 69.95 1.96
 2 4 4 73.41 1.96
 -4 6 -4 70.81 1.95
 2 -6 4 75.25 1.95
 6 -4 -4 73.96 1.95
 6 -2 -4 70.41 1.94
 2 -6 3 250.25 7.01
 -4 6 -3 246.75 7.01
 6 -2 -3 257.35 7
 2 4 3 255.4 7.01
 -2 -4 -3 264.07 7.01
 2 4 2 10.33 0.43
 6 -2 -2 10.51 0.36
 2 -6 2 9.91 0.39
 6 -4 -2 11.09 0.38
 -2 -4 -2 10.56 0.36
 2 4 1 2400.65 62.6
 6 -2 -1 2423.45 62.59
 6 -4 -1 2426.22 62.6
 -2 -4 -1 2289.32 62.59
 2 -6 1 2252.81 62.6
 2 4 0 1295.01 35.71
 6 -2 0 1360.71 35.71
 6 -4 0 1427.41 35.71
 2 -6 0 1297.08 35.71
 -2 -4 0 1336.98 35.7
 2 4 -1 901.26 23.78
 6 -4 1 940.04 23.78
 6 -2 1 916.42 23.78
 2 -6 -1 929.6 23.78
 -2 -4 1 848.69 23.77
 6 -4 2 97.47 2.53
 -2 -4 2 91.68 2.53
 6 -4 2 96.71 2.54
 6 -2 2 100.32 2.53
 2 4 -2 88.72 2.53
 2 -6 -2 91.81 2.53
 4 -6 -2 93.58 2.53
 6 -4 3 22.47 0.64
 -2 -4 3 23.08 0.64
 -4 6 3 24.64 0.65
 6 -4 3 22.25 0.64
 6 -4 3 19.52 0.66
 2 4 -3 20.43 0.63
 2 -6 -3 19.32 0.64
 4 -6 -3 21.7 0.65
 6 -2 3 22.87 0.65
 -2 -4 4 1.11 0.26
 6 -4 4 5.16 0.29
 -4 6 4 1.83 0.28
 6 -4 4 1.53 0.27
 6 -4 4 4.34 0.3
 2 4 -4 0.93 0.2
 6 -2 4 1.92 0.28
 4 -6 -4 2.35 0.26
 6 -4 5 29.56 0.84
 -2 -4 5 27.12 0.84
 -4 6 5 26.18 0.84
 6 -4 5 27.03 0.84
 2 4 -5 31.78 0.81
 6 -4 5 34.02 0.86
 6 -2 5 28.43 0.85
 4 -6 -5 27.99 0.84
 -4 6 6 24.94 0.74
 6 -4 6 24.29 0.73
 6 -4 6 25.02 0.72
 -2 -4 6 26.53 0.73
 6 -4 6 23.87 0.72
 -4 6 6 26.05 0.78
 6 -2 6 24.91 0.75
 4 -6 -6 22.84 0.72
 6 -4 7 0.45 0.31
 6 -2 7 0.56 0.36
 -4 6 7 0.77 0.34
 6 -4 7 0.65 0.28
 6 -2 7 0.55 0.32
 6 -4 7 0.49 0.28
 -2 -4 7 0.06 0.28
 4 -6 -7 0.54 0.25
 -4 6 7 0.86 0.39
 6 -2 8 54.59 1.47
 -4 6 8 53.98 1.46
 6 -4 8 53.73 1.45
 -2 6 8 49.31 1.47
 6 -2 8 51.92 1.45
 6 -4 8 50.97 1.44
 -4 6 8 55.45 1.47
 4 -6 -8 50.21 1.43
 -2 6 8 50.64 1.48
 6 -4 9 67.1 1.93
 -4 6 9 70.13 1.93
 6 -2 9 71.18 1.94
 -2 6 9 69.45 1.94
 6 -4 9 72.33 1.92
 6 -2 9 69.89 1.93
 -2 6 9 69.42 1.95
 -4 6 9 73.33 1.95
 4 -6 -9 70.01 1.91
 6 -2 10 2.17 0.4
 -4 6 10 1.87 0.37
 6 -4 10 2.06 0.36
 -2 6 10 2.19 0.4
 6 -2 10 2.68 0.38
 6 -4 10 2.35 0.34
 -4 6 10 2.05 0.43
 -2 6 10 2.2 0.45
 4 -6 -10 2.22 0.28
 6 -2 11 118.42 3.16
 6 -4 11 118.88 3.15
 -2 6 11 117.25 3.16
 -4 6 11 119.77 3.16
 6 -4 11 112.05 3.15
 6 -2 11 114.74 3.16
 4 -6 -11 115.46 3.13
 -4 6 11 116.84 3.17
 -2 6 11 115.17 3.17
 -4 6 12 31.82 0.93
 6 -4 12 30.47 0.92
 6 -2 12 31.07 0.93
 -2 6 12 29.06 0.95
 -4 6 12 32.07 0.96
 6 -2 12 29.9 0.93
 6 -4 12 29.89 0.91
 2 -6 -12 28.11 0.88
 -2 6 12 29.57 0.97
 4 -6 -12 30.36 0.87
 6 -2 13 2.53 0.43
 -2 6 13 1.72 0.49
 6 -4 13 2.2 0.4
 -4 6 13 2.35 0.5
 -2 6 13 2.23 0.48
 6 -2 13 2.1 0.46
 6 -4 13 2.46 0.42
 -4 6 13 2.67 0.43
 6 -2 13 2.13 0.31
 4 -6 -13 2.21 0.3
 2 -6 -13 1.44 0.31
 -4 6 14 29.76 0.97
 6 -4 14 29.51 0.93
 6 -2 14 29.52 0.95
 -4 6 14 31.05 0.94
 6 -4 14 31.21 0.93
 -2 6 14 30.58 0.96
 6 -2 14 31.1 0.95
 6 -2 14 27.98 0.87
 4 -6 -14 29.16 0.87
 2 -6 -14 28.44 0.87
 -2 6 14 30.52 0.99
 6 -4 15 33.35 1.03
 6 -2 15 32.58 1.04
 -4 6 15 34.71 1.08
 -2 6 15 33.41 1.06
 -4 6 15 33.95 1.04
 6 -4 15 35.48 1.04
 6 -2 15 34.87 1.05
 6 -2 15 33.56 0.97
 -4 6 15 34.69 0.98
 6 -4 15 31.35 0.95
 -2 6 15 31.79 1.08
 4 -6 -15 33.43 0.97
 2 -6 -15 32.69 0.98
 -2 6 16 21.34 0.83
 -4 6 16 23.03 0.83
 6 -2 16 20.43 0.79
 6 -4 16 22.07 0.78
 -4 6 16 22.84 0.8
 6 -4 16 22.15 0.79
 -2 6 16 21.21 0.82
 6 -2 16 20.57 0.79
 6 -2 16 20.66 0.69
 -4 6 16 23.67 0.71
 6 -4 16 20.42 0.68
 4 -6 -16 21.65 0.69
 6 -4 17 2.96 0.51
 -2 6 17 2.41 0.59
 6 -2 17 2.78 0.55
 -4 6 17 2.66 0.6
 -2 6 17 2.85 0.54
 6 -2 17 2.33 0.52
 -4 6 17 3.23 0.54
 6 -4 17 4.36 0.55
 -4 6 17 2.52 0.4
 6 -4 17 2.53 0.34
 6 -2 17 2.14 0.39
 4 -6 -17 2.45 0.35
 -4 6 18 22.49 0.92
 -2 6 18 22.92 0.91
 6 -4 18 23.69 0.85
 -4 6 18 24.23 0.88
 6 -2 18 22.04 0.85
 -2 6 18 23.34 0.88
 6 -4 18 21.96 0.84
 -4 6 18 23.01 0.76
 6 -2 18 21.34 0.74
 6 -4 18 22.49 0.73
 4 -6 -18 22.81 0.73
 -4 6 19 17.3 0.8
 -2 6 19 16.64 0.81
 6 -4 19 16.39 0.7
 6 -2 19 16.26 0.74
 -4 6 19 16.29 0.71
 -2 6 19 17.92 0.77
 6 -2 19 16.12 0.74
 6 -4 19 15.88 0.72
 -4 6 19 17.07 0.63
 6 -4 19 15.37 0.57
 6 -2 19 15.46 0.6
 4 -6 -19 15.63 0.59
 -4 6 20 34.61 1.12
 -2 6 20 30.5 1.1
 6 -2 20 32.67 1.08
 6 -4 20 32.19 1.06
 -2 6 20 30.75 1.07
 6 -2 20 31.94 1.07
 -4 6 20 32.56 1.06
 6 -4 20 32.79 1.05
 6 -2 20 30.07 0.96
 6 -4 20 29.76 0.94
 -4 6 20 32.67 0.96
 4 -6 -20 31.33 0.95
 6 -4 21 15.98 0.73
 -4 6 21 16.27 0.8
 6 -2 21 15.18 0.74
 -2 6 21 15.06 0.82
 -2 6 21 15 0.78
 6 -2 21 16.54 0.75
 6 -4 21 15.35 0.72
 -4 6 21 16.82 0.76
 -4 6 21 15.74 0.61
 4 -6 -21 14.59 0.58
 -2 6 22 14.88 0.84
 6 -2 22 15.82 0.77
 -4 6 22 15.03 0.83
 -4 6 22 14.42 0.75
 -2 6 22 14.97 0.76
 6 -4 22 13.91 0.76
 6 -2 22 14.64 0.76
 -4 6 22 17.02 0.62
 4 -6 -22 15 0.59
 6 -2 23 55.58 1.71
 -4 6 23 58.13 1.73
 -2 6 23 55.45 1.74
 -2 6 23 56.93 1.71
 6 -4 23 56.44 1.69
 6 -2 23 57.82 1.71
 -4 6 23 55.92 1.71
 -2 6 23 57.52 1.6
 -4 6 23 61.21 1.62
 4 -6 -23 52.27 1.61
 -4 6 24 32.15 1.16
 -2 6 24 29.13 1.15
 6 -2 24 31.24 1.11
 -2 6 24 33.11 1.17
 6 -2 24 32.37 1.13
 6 -4 24 31.47 1.1
 -4 6 24 33.13 1.12
 -2 6 24 32.83 0.98
 -4 6 24 32.45 0.99
 4 -6 -24 30.12 0.98
 -4 6 25 22.02 0.96
 6 -2 25 18.89 0.88
 -2 6 25 18.14 0.93
 -4 6 25 22.74 0.89
 6 -2 25 20.77 0.89
 -2 6 25 20.03 0.89
 6 -4 25 21.03 0.89
 -4 6 25 20.12 0.72
 -2 6 25 19.44 0.71
 4 -6 -25 18.99 0.72
 2 -6 -25 18.09 0.72
 -4 6 26 2.99 0.75
 -2 6 26 2.37 0.73
 6 -2 26 3.37 0.67
 6 -2 26 2.82 0.67
 -4 6 26 1.72 0.66
 6 -4 26 2.9 0.64
 -2 6 26 3.18 0.67
 -4 6 26 3.4 0.46
 -2 6 26 2.68 0.41
 2 -6 -26 2.24 0.44
 4 -6 -26 2.22 0.43
 6 -2 27 13.29 0.8
 -2 6 27 13.87 0.88
 -4 6 27 15.06 0.87
 6 -4 27 13.63 0.79
 -2 6 27 13.53 0.8
 -4 6 27 15.05 0.79
 6 -2 27 14.12 0.8
 -2 6 27 11.79 0.57
 -4 6 27 13.88 0.6
 2 -6 -27 13.19 0.61
 4 -6 -27 13.82 0.6
 -2 6 28 8.64 0.81
 -4 6 28 8.08 0.83
 6 -2 28 8.61 0.75
 6 -4 28 8.55 0.72
 -4 6 28 8.8 0.76
 6 -2 28 7.73 0.75
 -2 6 28 8.53 0.77
 -2 6 28 7.9 0.51
 -4 6 28 7.83 0.51
 2 -6 -28 7.94 0.54
 4 -6 -28 8.29 0.51
 -2 6 29 5.04 0.83
 -4 6 29 6 0.81
 6 -2 29 5.51 0.75
 6 -2 29 5.45 0.74
 6 -4 29 4.61 0.7
 -2 6 29 4.52 0.76
 -4 6 29 5.7 0.74
 -2 6 29 5.03 0.46
 4 -6 -29 5 0.48
 2 -6 -29 4.89 0.49
 -2 6 30 25.12 1.11
 -4 6 30 27.23 1.11
 6 -2 30 27.17 1.05
 6 -4 30 26.39 1.03
 -4 6 30 28.52 1.04
 -2 6 30 27.21 1.08
 -2 6 30 22.02 0.82
 2 -6 -30 22.08 0.84
 4 -6 -30 22.86 0.85
 -2 6 31 16.33 0.93
 6 -2 31 15.07 0.9
 6 -4 31 15.36 0.84
 -4 6 31 16.24 0.9
 -4 6 31 15.86 0.98
 -2 6 31 15.99 0.99
 2 -6 -31 14.09 0.67
 4 -6 -31 14.19 0.67
 -2 6 32 2.71 0.81
 -4 6 32 3.45 0.76
 6 -4 32 2.27 0.72
 6 -2 32 3.26 0.75
 -2 6 32 3.74 0.9
 -4 6 32 3.97 0.88
 4 -6 -32 3.1 0.52
 2 -6 -32 3.04 0.51
 6 -4 33 0.78 0.75
 -2 6 33 1.7 0.8
 6 -2 33 0.75 0.79
 -4 6 33 2.15 0.74
 -4 6 33 1.55 0.83
 -2 6 33 0.11 0.86
 4 -6 -33 3.12 0.5
 2 -6 -33 1.28 0.52
 6 -2 34 0.85 0.79
 -4 6 34 0.78 0.74
 6 -4 34 0.42 0.74
 -2 6 34 1.62 0.79
 -2 6 34 1.49 0.85
 2 -6 -34 1.45 0.53
 4 -6 -34 1.67 0.52
 6 -2 35 0.25 0.78
 6 -4 35 -0.99 0.71
 -2 6 35 0.5 0.8
 -4 6 35 -0.25 0.76
 -2 6 35 0.38 0.91
 4 -6 -35 0.12 0.52
 2 -6 -35 0.36 0.53
 6 -2 36 2.79 0.78
 -2 6 36 1.03 0.81
 -4 6 36 2.52 0.77
 6 -4 36 2.13 0.72
 -2 6 36 2.95 0.89
 2 -6 -36 2.54 0.55
 4 -6 -36 1.77 0.51
 -4 6 37 3.47 0.77
 6 -2 37 2.06 0.78
 -2 6 37 3.56 0.83
 6 -4 37 2.1 0.71
 4 -6 -37 2.26 0.52
 2 -6 -37 2.58 0.55
 6 -2 38 1.15 0.75
 -4 6 38 0.17 0.71
 6 -4 38 0.31 0.69
 -2 6 38 0.19 0.79
 2 -6 -38 0.79 0.52
 4 -6 -38 -0.33 0.5
 -4 6 39 3.51 0.74
 6 -2 39 2.58 0.75
 6 -4 39 3.02 0.71
 -2 6 39 2.94 0.75
 2 -6 -39 2.62 0.52
 4 -6 -39 2.32 0.51
 -2 6 40 0.77 0.74
 6 -2 40 -0.1 0.71
 4 -6 -40 -0.22 0.48
 2 -6 -40 0.24 0.5
 6 -2 41 0.74 0.66
 -2 6 41 0.13 0.7
 2 -6 -41 0.07 0.5
 4 -6 -41 -0.01 0.46
 5 1 41 -0.17 0.76
 1 5 41 -0.21 0.76
 -1 -5 -41 0.87 0.51
 6 -5 -41 0.05 0.44
 5 1 40 -0.43 0.79
 1 5 40 0.72 0.8
 6 -5 -40 -0.69 0.45
 -1 -5 -40 -0.43 0.51
 5 1 39 -0.03 0.76
 -1 -5 -39 -0.73 0.52
 6 -5 -39 0.08 0.47
 5 1 38 9.51 0.88
 1 5 38 9.02 0.93
 6 -5 -38 7.67 0.54
 -1 -5 -38 8.05 0.62
 5 1 37 0.21 0.83
 1 5 37 -0.46 0.88
 6 -5 -37 -0.11 0.47
 -1 -5 -37 0.37 0.54
 5 1 36 1.52 0.8
 1 5 36 1.94 0.89
 6 -5 -36 1.66 0.47
 -1 -5 -36 1.97 0.53
 5 1 35 0.29 0.83
 5 1 35 -0.15 0.79
 1 5 35 1.71 0.88
 -1 -5 -35 0.68 0.54
 6 -5 -35 0.17 0.48
 5 1 34 4.62 0.83
 5 1 34 3.3 0.84
 1 5 34 2.51 0.89
 -1 -5 -34 3.77 0.56
 6 -5 -34 3.15 0.49
 5 -6 33 0.93 0.62
 -6 5 33 1.98 0.69
 5 1 33 1.61 0.82
 5 1 33 1.95 0.81
 1 5 33 1.27 0.87
 6 -5 -33 1.82 0.48
 6 -1 -33 1.48 0.43
 5 -6 32 0.57 0.64
 -6 5 32 0.15 0.7
 5 1 32 0.03 0.76
 1 5 32 -0.41 0.82
 5 1 32 -0.63 0.78
 6 -5 -32 0.19 0.46
 6 -1 -32 0.13 0.42
 -6 5 31 6.59 0.69
 5 -6 31 5.75 0.68
 5 1 31 5.95 0.8
 1 5 31 5.27 0.83
 5 1 31 5.88 0.8
 6 -1 -31 4.9 0.45
 6 -5 -31 4.65 0.49
 5 1 30 4.24 0.78
 5 -6 30 4.29 0.65
 -6 5 30 4.68 0.65
 1 5 30 4.62 0.81
 5 1 30 4.62 0.78
 6 -1 -30 4.08 0.43
 6 -5 -30 4.58 0.47
 1 5 29 1.72 0.77
 5 1 29 0.8 0.74
 -6 5 29 1.86 0.62
 5 -6 29 1.72 0.63
 5 1 29 1.45 0.72
 1 5 29 0.42 0.38
 6 -5 -29 1.39 0.44
 6 -1 -29 1.39 0.39
 5 1 28 14.69 0.87
 1 5 28 15.76 0.9
 5 -6 28 15.73 0.76
 -6 5 28 16.15 0.76
 5 1 28 14.93 0.86
 1 5 28 14.12 0.58
 6 -5 -28 14.6 0.61
 6 -1 -28 13.64 0.57
 5 1 27 10.6 0.78
 -6 5 27 10.8 0.7
 5 -6 27 10.16 0.66
 1 5 27 10.36 0.81
 5 1 27 10.7 0.78
 6 -5 -27 10.05 0.52
 6 -1 -27 10.09 0.48
 5 1 26 5.83 0.71
 -6 5 26 6 0.62
 5 -6 26 5.51 0.61
 -6 5 26 6.78 0.72
 5 1 26 4.29 0.71
 1 5 26 6.68 0.74
 6 -5 -26 6.01 0.45
 6 -1 -26 5.55 0.4
 -6 5 25 2.74 0.55
 5 -6 25 2.5 0.56
 5 1 25 1.91 0.66
 1 5 25 3.53 0.7
 -6 5 25 3.67 0.7
 5 1 25 3.73 0.69
 6 -1 -25 2.9 0.37
 6 -5 -25 2.94 0.41
 5 1 24 28.02 1.08
 -6 5 24 32.1 1.02
 5 -6 24 30.6 1
 1 5 24 28.24 1.09
 -6 5 24 32.61 1.09
 5 1 24 27.38 1.07
 6 -1 -24 27.71 0.87
 6 -5 -24 28.09 0.9
 5 -6 23 2.78 0.57
 -6 5 23 2.94 0.58
 5 1 23 1.91 0.65
 5 1 23 2.76 0.64
 -6 5 23 3.16 0.65
 1 5 23 2.13 0.66
 6 -5 -23 2.82 0.4
 6 -1 -23 3.1 0.35
 5 1 22 42.52 1.43
 -6 5 22 49.81 1.41
 5 -6 22 48.66 1.4
 1 5 22 41.99 1.46
 5 1 22 45.41 1.46
 -6 5 22 51.35 1.45
 6 -5 -22 45.46 1.32
 6 -1 -22 44.79 1.29
 5 1 21 19.02 0.85
 5 -6 21 21.39 0.78
 -6 5 21 20.99 0.8
 1 5 21 18.88 0.87
 -6 5 21 20.76 0.87
 5 1 21 19.04 0.87
 6 -5 -21 19.63 0.67
 6 -1 -21 19.95 0.64
 5 -6 20 0.08 0.49
 5 1 20 0.78 0.6
 -6 5 20 -0.09 0.49
 1 5 20 0.33 0.62
 5 1 20 0.54 0.59
 -6 5 20 0.12 0.58
 6 -5 -20 -0.18 0.35
 6 -1 -20 0.25 0.29
 -6 5 19 4.03 0.6
 1 5 19 4.01 0.63
 5 1 19 4.08 0.57
 5 1 19 4.52 0.59
 5 -6 19 4.34 0.52
 -6 5 19 4.1 0.5
 -6 5 19 3.88 0.44
 6 -5 -19 4.13 0.36
 6 -1 -19 4.23 0.32
 5 1 18 0.3 0.56
 1 5 18 1.09 0.59
 -6 5 18 0.84 0.54
 -6 5 18 0.56 0.47
 5 1 18 1.03 0.57
 5 -6 18 1.49 0.47
 5 1 18 0.96 0.42
 -6 5 18 1.42 0.43
 6 -1 -18 0.81 0.28
 6 -5 -18 0.88 0.33
 5 1 17 26.96 0.96
 -6 5 17 28.76 0.94
 5 1 17 26.56 0.95
 -6 5 17 28.51 0.9
 5 -6 17 28.96 0.88
 -6 5 17 29.32 0.86
 5 1 17 26.56 0.85
 5 -6 17 26.04 0.78
 1 5 17 25.05 0.97
 6 -5 -17 26.61 0.82
 6 -1 -17 26.8 0.79
 -6 5 16 19.75 0.75
 5 1 16 18.24 0.75
 -6 5 16 18.87 0.69
 5 1 16 17.96 0.76
 5 -6 16 19.14 0.68
 5 1 16 18.31 0.66
 -6 5 16 20.19 0.67
 5 -6 16 18.64 0.57
 1 5 16 17.74 0.78
 6 -1 -16 18.03 0.57
 6 -5 -16 17.86 0.61
 -6 5 15 3.01 0.49
 5 1 15 2.22 0.52
 1 5 15 2.96 0.54
 -6 5 15 2.92 0.43
 5 -6 15 3.14 0.43
 5 1 15 2.95 0.52
 5 1 15 2.85 0.37
 5 -6 15 2.54 0.25
 -6 5 15 3.24 0.39
 6 -5 -15 3.13 0.31
 6 -1 -15 2.9 0.24
 5 1 14 12 0.61
 -6 5 14 14.07 0.61
 5 1 14 12.71 0.61
 5 -6 14 13.53 0.52
 -6 5 14 14.78 0.53
 -6 5 14 13.76 0.52
 5 -6 14 11.21 0.41
 5 1 14 12.18 0.51
 1 5 14 11.82 0.63
 6 -5 -14 12.32 0.45
 6 -1 -14 12.14 0.41
 5 1 13 1 0.45
 -6 5 13 0.86 0.44
 5 -6 13 0.69 0.36
 -6 5 13 0.96 0.36
 5 1 13 0.74 0.45
 -6 5 13 0.66 0.36
 6 -1 -13 0.84 0.21
 6 -5 -13 1.02 0.27
 1 5 13 0.45 0.48
 -6 5 12 13.29 0.57
 -6 5 12 13.68 0.52
 5 -6 12 12.47 0.5
 5 1 12 12.29 0.58
 -6 5 12 15.51 0.54
 5 1 12 13.19 0.58
 6 -5 -12 13.61 0.45
 1 5 12 11.15 0.61
 6 -1 -12 13.34 0.41
 -6 5 11 0.03 0.4
 5 -6 11 0.52 0.32
 5 1 11 0.62 0.41
 5 -6 11 0.29 0.31
 5 1 11 0.18 0.43
 -6 5 11 0.3 0.32
 -6 5 11 0.05 0.34
 6 -5 -11 0.52 0.24
 6 -1 -11 0.04 0.18
 1 5 11 0.38 0.44
 5 -6 10 38.38 1.09
 -6 5 10 41.17 1.12
 -6 5 10 41.3 1.09
 5 -6 10 40.97 1.09
 -6 5 10 38.07 1.11
 1 5 10 36.5 1.15
 6 -1 -10 37.28 1.05
 6 -5 -10 37.08 1.07
 5 1 10 36.52 1.13
 -6 5 9 121.51 3.15
 5 -6 9 120.64 3.15
 -6 5 9 117.83 3.16
 5 -6 9 117.81 3.15
 5 1 9 115.81 3.17
 6 -1 -9 114.7 3.13
 6 -5 -9 113.58 3.14
 -6 5 8 74.53 2.07
 5 -6 8 74.63 2.07
 -6 5 8 79.74 2.09
 5 -6 8 76.55 2.08
 5 1 8 76.64 2.1
 6 -1 -8 76.92 2.05
 6 -5 -8 77.58 2.07
 5 -6 7 11.46 0.43
 -6 5 7 11 0.45
 5 -6 7 11.16 0.38
 -6 5 7 10.8 0.39
 1 -6 7 11.5 0.4
 6 -1 -7 11.44 0.35
 6 -5 -7 11.67 0.39
 5 1 7 11.54 0.49
 5 -6 6 145.09 3.79
 -6 5 6 139.44 3.79
 -6 5 6 145 3.78
 1 -6 6 138.51 3.78
 -6 5 6 137.74 3.8
 6 -5 -6 143.29 3.78
 -1 -5 -6 142.39 3.78
 6 -1 -6 138.8 3.77
 5 -6 5 18.3 0.6
 -6 5 5 20.1 0.6
 -5 6 -5 20.45 0.58
 -6 5 5 21.36 0.64
 1 -6 5 19.09 0.58
 -1 -5 -5 19.67 0.58
 6 -1 -5 18.75 0.55
 6 -5 -5 20.11 0.58
 5 -6 4 250.36 6.8
 -6 5 4 261.06 6.8
 -5 6 -4 235.24 6.8
 -6 5 4 266.33 6.82
 1 -6 4 248.64 6.8
 5 -6 4 248.58 6.81
 6 -1 -4 261.05 6.79
 -1 -5 -4 261.1 6.8
 6 -5 -4 257.34 6.8
 5 -6 3 225.1 6.09
 5 -6 3 226.39 6.09
 6 -1 -3 223.56 6.08
 1 -6 3 214.67 6.08
 -6 5 3 236.18 6.1
 -5 6 -3 234.33 6.09
 -1 -5 -3 237.13 6.08
 6 -5 -3 232.97 6.09
 -6 5 2 140.88 3.59
 -5 6 -2 136.68 3.58
 5 -6 2 138.51 3.58
 6 -1 -2 131.81 3.57
 6 -5 -2 131.53 3.57
 1 -6 2 127.92 3.57
 -1 -5 -2 133.22 3.57
 -5 6 -1 839.84 23.63
 6 -1 -1 857.89 23.62
 5 -6 1 869.78 23.62
 -1 -5 -1 870.18 23.62
 6 -5 -1 924.55 23.62
 -5 6 0 177.1 4.75
 6 -5 0 181.39 4.75
 1 -6 0 176.6 4.74
 -1 -5 0 175.13 4.74
 5 -6 0 179.9 4.75
 -5 6 1 1.2 0.32
 -1 -5 1 1.26 0.18
 5 -6 -1 1.27 0.27
 1 -6 -1 0.6 0.22
 6 -5 2 223.49 5.63
 -5 6 2 216.92 5.63
 5 -6 -2 216.56 5.63
 1 -6 -2 223.74 5.62
 -1 -5 3 174.4 4.64
 6 -5 3 170.86 4.64
 -1 -5 3 160.21 4.63
 -5 6 3 172.87 4.65
 5 -6 -3 174.69 4.64
 1 -6 -3 175.41 4.64
 -1 -5 4 37.64 1.04
 -5 6 4 38.25 1.02
 6 -5 4 37.51 1.02
 -5 6 4 35.73 1.06
 -1 -5 4 35.4 1.01
 6 -5 4 35.47 1.04
 1 -6 -4 37.22 1.03
 -5 6 4 39.13 1.06
 5 -6 -4 34.36 1.04
 -1 -5 5 27.67 0.77
 6 -5 5 27.99 0.77
 -5 6 5 26.64 0.76
 6 -5 5 26.7 0.76
 -5 6 5 28.55 0.8
 6 -5 5 26.23 0.79
 -1 -5 5 24.65 0.74
 5 -6 -5 26.73 0.77
 6 -1 5 26.26 0.79
 -5 6 5 29.11 0.81
 1 -6 -5 27.27 0.77
 6 -5 6 91.46 2.42
 -1 -5 6 88.27 2.42
 6 -5 6 87.31 2.41
 -5 6 6 84.75 2.41
 6 -5 6 91.63 2.42
 -5 6 6 96.01 2.43
 -5 6 6 92.96 2.43
 5 -6 -6 88.59 2.41
 6 -1 6 90.7 2.43
 1 -6 -6 88.49 2.41
 6 -5 7 11.88 0.42
 -5 6 7 11.28 0.43
 -1 -5 7 10.73 0.42
 6 -5 7 11.44 0.42
 1 -6 -7 10.59 0.4
 6 -1 7 10.41 0.46
 5 -6 -7 11.06 0.4
 -5 6 7 11.86 0.47
 -5 6 8 58.72 1.58
 6 -5 8 56.13 1.57
 -1 -5 8 53.65 1.57
 6 -5 8 55.42 1.57
 5 -6 -8 58.83 1.56
 1 -6 -8 58.73 1.57
 6 -1 8 56.18 1.59
 -5 6 8 61.6 1.6
 6 -5 9 0.85 0.33
 -1 6 9 0.73 0.42
 6 -1 9 0.86 0.39
 -5 6 9 0.7 0.33
 6 -1 9 1.17 0.37
 -5 6 9 0.17 0.39
 -1 -5 9 0.69 0.3
 6 -5 9 0.7 0.3
 5 1 -9 0.41 0.12
 5 -6 -9 0.43 0.26
 6 -5 10 72.33 1.91
 -5 6 10 74.88 1.92
 -1 6 10 65.99 1.93
 6 -1 10 67.31 1.92
 -5 6 10 75.11 1.93
 6 -1 10 69.03 1.92
 5 -6 -10 69.29 1.89
 5 1 -10 67.98 1.86
 6 -1 11 28.24 0.88
 -5 6 11 31 0.9
 -1 6 11 28 0.89
 6 -5 11 27.38 0.86
 6 -1 11 27.13 0.89
 -5 6 11 29.42 0.87
 -5 6 11 32.27 0.85
 5 1 -11 26.61 0.78
 5 -6 -11 30.36 0.82
 -5 6 12 3.2 0.47
 6 -1 12 3.78 0.42
 -5 6 12 3.36 0.39
 6 -5 12 3.48 0.39
 6 -1 12 3.54 0.44
 -1 6 12 3.07 0.46
 6 -1 12 3.16 0.31
 -5 6 12 3.77 0.35
 5 -6 -12 3.25 0.28
 5 1 -12 3.28 0.19
 6 -1 13 11.4 0.56
 -5 6 13 11.69 0.59
 -1 6 13 11.31 0.55
 6 -5 13 11.43 0.51
 -5 6 13 12.42 0.52
 6 -1 13 11.05 0.57
 -5 6 13 12.34 0.49
 6 -1 13 11.1 0.46
 5 -6 -13 10.96 0.43
 -5 6 14 12.27 0.61
 6 -1 14 11.01 0.56
 -1 6 14 10.85 0.61
 -5 6 14 12.83 0.55
 6 -5 14 12.57 0.54
 6 -1 14 12.52 0.58
 6 -1 14 11.17 0.47
 -5 6 14 11.48 0.5
 5 -6 -14 11.01 0.44
 6 -1 15 18.67 0.72
 -5 6 15 20.42 0.75
 6 -5 15 21.44 0.7
 -5 6 15 21.13 0.71
 -1 6 15 20.59 0.75
 6 -1 15 20.36 0.75
 -5 6 15 19.48 0.66
 6 -5 15 16.98 0.59
 6 -1 15 17.58 0.63
 5 -6 -15 17.83 0.61
 6 -1 16 0.83 0.51
 -5 6 16 0.8 0.55
 6 -1 16 0.16 0.53
 -1 6 16 0.77 0.53
 -5 6 16 -0.18 0.48
 6 -5 16 0.18 0.44
 6 -1 16 0.64 0.37
 6 -5 16 0.42 0.31
 -5 6 16 0.24 0.39
 5 -6 -16 0.15 0.32
 -5 6 17 5.22 0.6
 6 -1 17 5.19 0.58
 -1 6 17 4.95 0.59
 -5 6 17 5.14 0.51
 6 -5 17 5.01 0.5
 6 -1 17 5.15 0.56
 -5 6 17 4.58 0.42
 6 -5 17 4.04 0.33
 6 -1 17 4.37 0.43
 5 -6 -17 4.34 0.35
 -5 6 18 13.04 0.7
 6 -1 18 11.28 0.64
 -1 6 18 11.68 0.67
 -5 6 18 12.42 0.61
 6 -5 18 12.16 0.61
 6 -1 18 11.51 0.68
 -5 6 18 12.46 0.53
 6 -1 18 10.1 0.51
 6 -5 18 10.89 0.46
 5 -6 -18 11.02 0.48
 6 -1 19 0.98 0.54
 -5 6 19 0.57 0.61
 -5 6 19 0.22 0.53
 -1 6 19 0.49 0.56
 6 -1 19 0.56 0.54
 6 -5 19 1.04 0.5
 6 -5 19 0.29 0.32
 -5 6 19 0.64 0.42
 6 -1 19 0.73 0.41
 5 -6 -19 0.36 0.35
 6 -1 20 1.94 0.58
 -5 6 20 1.35 0.62
 6 -1 20 1.15 0.57
 -5 6 20 1.91 0.56
 -1 6 20 1.04 0.59
 6 -5 20 2.14 0.53
 6 -1 20 1.86 0.42
 6 -5 20 1.14 0.34
 -5 6 20 0.73 0.43
 5 -6 -20 1.19 0.36
 6 -1 21 24.15 0.94
 -5 6 21 25.93 0.98
 6 -5 21 24.84 0.92
 6 -1 21 24.84 0.94
 -5 6 21 26.12 0.94
 -1 6 21 24.88 0.95
 -5 6 21 26.98 0.83
 5 -6 -21 24.87 0.8
 6 -1 22 1.68 0.59
 -5 6 22 0.68 0.64
 -1 6 22 2.14 0.65
 6 -1 22 1.52 0.61
 6 -5 22 1.45 0.58
 -5 6 22 1.98 0.6
 -5 6 22 1.65 0.42
 5 -6 -22 0.88 0.38
 6 -1 23 60.2 1.84
 -5 6 23 63.72 1.86
 6 -5 23 61.74 1.82
 -5 6 23 63.98 1.83
 -1 6 23 60.22 1.84
 6 -1 23 60.37 1.84
 -5 6 23 65.6 1.76
 5 -6 -23 60.2 1.74
 6 -1 24 6.29 0.66
 -5 6 24 5.74 0.71
 -1 6 24 5.33 0.68
 -5 6 24 5.93 0.64
 6 -1 24 5.72 0.68
 6 -5 24 5.63 0.63
 -5 6 24 5.88 0.49
 5 -6 -24 5.23 0.45
 -5 6 25 20.79 0.93
 6 -1 25 18.12 0.86
 6 -1 25 18.38 0.87
 6 -5 25 19.13 0.83
 -1 6 25 18.65 0.88
 -5 6 25 20.8 0.86
 -5 6 25 17.17 0.7
 5 -6 -25 16.67 0.67
 6 -1 26 4.22 0.71
 -5 6 26 6.1 0.77
 6 -1 26 5.54 0.72
 -5 6 26 6.88 0.69
 -1 6 26 5.11 0.73
 6 -5 26 5.08 0.64
 -1 6 26 5.27 0.46
 5 -6 -26 5.16 0.47
 -5 6 27 27.92 1.08
 6 -1 27 25.91 1.02
 -1 6 27 28.04 1.05
 -5 6 27 28.54 1.01
 6 -5 27 30.23 0.99
 6 -1 27 25.91 1.03
 -1 6 27 22.58 0.82
 5 -6 -27 23.14 0.84
 5 1 -27 23.61 0.79
 -5 6 28 5.29 0.78
 6 -1 28 5.21 0.71
 -1 6 28 4.48 0.76
 6 -5 28 4.46 0.67
 -5 6 28 6.06 0.67
 6 -1 28 4.52 0.71
 -1 6 28 4.8 0.45
 5 -6 -28 3.84 0.46
 5 1 -28 4.48 0.39
 1 -6 -28 4.27 0.49
 -5 6 29 9.8 0.84
 6 -1 29 8.84 0.77
 -1 6 29 9.11 0.78
 -5 6 29 7.71 0.74
 6 -1 29 8.52 0.77
 6 -5 29 7.41 0.71
 -1 6 29 8.02 0.5
 5 -6 -29 8.13 0.52
 1 -6 -29 8.06 0.54
 5 1 -29 7.82 0.45
 -5 6 30 12.76 0.88
 6 -1 30 8.98 0.81
 -1 6 30 10.18 0.82
 6 -1 30 9.57 0.84
 6 -5 30 10.74 0.77
 -5 6 30 11.06 0.79
 -1 6 30 8.93 0.54
 1 -6 -30 9.63 0.56
 5 1 -30 9.67 0.48
 5 -6 -30 10.11 0.56
 6 -1 31 2.8 0.77
 -1 6 31 2.03 0.82
 6 -5 31 3.62 0.69
 -5 6 31 4.04 0.74
 6 -1 31 3.77 0.76
 -5 6 31 2.89 0.81
 1 -6 -31 2.26 0.51
 5 -6 -31 2.86 0.49
 -5 6 32 0.79 0.69
 -1 6 32 0.3 0.81
 6 -1 32 0.63 0.78
 6 -5 32 0.73 0.69
 6 -1 32 1.34 0.75
 1 -6 -32 1.18 0.5
 5 -6 -32 1.14 0.49
 6 -5 33 -0.39 0.66
 6 -1 33 -0.23 0.81
 -5 6 33 1.24 0.74
 -1 6 33 -0.05 0.78
 5 -6 -33 0.49 0.49
 1 -6 -33 0.33 0.5
 6 -5 34 0.47 0.68
 -1 6 34 -0.85 0.81
 -5 6 34 0.89 0.7
 6 -1 34 0.29 0.76
 5 -6 -34 0.07 0.5
 1 -6 -34 -0.19 0.51
 -5 6 35 0.2 0.74
 -1 6 35 -0.68 0.83
 6 -5 35 -0.08 0.65
 6 -1 35 1.39 0.79
 5 -6 -35 -0.24 0.51
 1 -6 -35 0.08 0.52
 -5 6 36 4.24 0.76
 -1 6 36 4.65 0.83
 6 -1 36 5.64 0.84
 6 -5 36 4.65 0.73
 5 -6 -36 5.07 0.53
 1 -6 -36 4.32 0.56
 -5 6 37 1.73 0.74
 -1 6 37 2.07 0.8
 6 -1 37 1.69 0.8
 6 -5 37 1.98 0.72
 1 -6 -37 1.55 0.53
 5 -6 -37 1.95 0.5
 -1 6 38 -0.55 0.81
 6 -1 38 0.34 0.78
 1 -6 -38 -0.51 0.52
 5 -6 -38 0.49 0.49
 -1 6 39 -0.79 0.79
 6 -1 39 0.58 0.77
 1 -6 -39 -0.03 0.52
 5 -6 -39 0.19 0.48
 -1 6 40 0.12 0.76
 6 -1 40 0.19 0.72
 5 -6 -40 0.03 0.46
 1 -6 -40 -0.25 0.5
 6 -1 41 -0.2 0.7
 -1 6 41 0.21 0.71
 5 -6 -41 0.33 0.47
 1 -6 -41 -0.46 0.49
 -6 6 0 883.93 23.21
 6 -6 0 898.15 23.2
 0 -6 0 846.27 23.2
 6 -6 1 81.62 2.09
 -6 6 1 73.25 2.1
 -6 6 -1 75.7 2.1
 0 -6 1 73.01 2.08
 0 -6 -1 78.22 2.08
 6 -6 -1 83.87 2.09
 -6 6 2 836.36 21.9
 6 -6 2 843.76 21.89
 -6 6 -2 825.88 21.9
 0 -6 -2 834.19 21.89
 -6 6 2 840.89 21.89
 6 -6 -2 856.77 21.89
 0 -6 2 754.3 21.88
 6 -6 3 4.65 0.27
 0 -6 3 4.41 0.27
 -6 6 3 2.56 0.35
 0 -6 3 3.95 0.22
 6 -6 3 4.15 0.31
 6 -6 -3 4.12 0.27
 0 -6 -3 3.92 0.24
 -6 6 3 4.3 0.28
 0 -6 4 250.45 6.53
 6 -6 4 246.56 6.53
 0 -6 4 230.86 6.52
 6 -6 4 243.81 6.53
 -6 6 4 254.22 6.54
 -6 6 4 247.42 6.53
 0 -6 -4 245.59 6.52
 6 -6 -4 247.03 6.53
 6 -6 5 1.53 0.26
 -6 6 5 1.39 0.29
 0 -6 5 1.2 0.27
 -6 6 5 1.22 0.19
 6 -6 5 1.6 0.17
 0 -6 5 1.31 0.21
 -6 6 5 1.43 0.33
 6 -6 5 1.66 0.29
 0 -6 -5 1.87 0.24
 6 -6 -5 1.28 0.25
 -6 6 6 97.86 2.55
 6 -6 6 95.39 2.54
 0 -6 6 98.82 2.54
 6 -6 6 92.92 2.52
 -6 6 6 95.98 2.53
 6 -6 6 85.71 2.54
 0 -6 6 87.42 2.52
 -6 6 6 100.61 2.55
 6 -6 -6 94.25 2.53
 6 0 6 91.55 2.55
 0 -6 -6 100.02 2.53
 0 -6 7 19.03 0.62
 -6 6 7 21.48 0.64
 6 -6 7 18.18 0.61
 -6 6 7 20.27 0.6
 6 -6 7 18.98 0.59
 6 -6 7 19.79 0.62
 6 0 7 19.85 0.66
 0 -6 -7 18.98 0.6
 6 0 -7 20.71 0.55
 6 -6 -7 19.9 0.6
 6 -6 8 155.46 4.25
 -6 6 8 157.63 4.25
 -6 6 8 167.53 4.27
 0 -6 8 164.81 4.26
 6 -6 8 159.77 4.26
 6 0 8 154.48 4.27
 0 -6 -8 161.27 4.25
 6 -6 -8 162.78 4.25
 6 0 -8 155.13 4.23
 6 -6 9 238.12 6.45
 -6 6 9 242.1 6.45
 0 -6 9 248.1 6.46
 -6 6 9 249.25 6.47
 6 -6 9 240.18 6.46
 6 -6 -9 252.59 6.45
 6 0 -9 232.8 6.43
 6 0 9 236.3 6.47
 0 -6 -9 250.59 6.45
 -6 6 10 55.75 1.48
 6 -6 10 53.82 1.48
 -6 6 10 59.38 1.52
 0 -6 10 54.64 1.49
 6 -6 10 52.48 1.49
 6 0 10 53.31 1.51
 0 -6 -10 57.53 1.48
 6 -6 -10 53.89 1.47
 6 0 -10 50.72 1.44
 6 -6 11 111.59 3
 0 -6 11 107.76 3
 -6 6 11 119.89 3.02
 -6 6 11 114.44 3
 6 0 11 114.66 3.03
 6 -6 11 112.48 3
 0 6 11 109.81 3.03
 -6 6 11 122.43 3.02
 6 0 11 110.57 3.02
 6 0 -11 105.37 2.97
 6 -6 -11 111.87 2.99
 -6 6 12 43.72 1.21
 6 0 12 37.75 1.21
 -6 6 12 39.81 1.17
 6 -6 12 40.83 1.16
 0 6 12 38.05 1.21
 6 0 -12 40.22 1.11
 6 -6 -12 39.75 1.14
 6 0 12 40.28 1.19
 6 0 13 68.08 1.89
 -6 6 13 71.19 1.89
 -6 6 13 70.75 1.87
 6 -6 13 71.85 1.86
 6 0 13 67.19 1.89
 0 6 13 67.37 1.89
 -6 6 13 72.89 1.87
 6 0 13 66.52 1.85
 6 0 -13 63.24 1.81
 6 -6 -13 66.73 1.84
 6 0 14 31.56 0.98
 -6 6 14 33.39 1
 6 -6 14 32.76 0.95
 6 0 14 32.22 1
 0 6 14 32.29 1.01
 -6 6 14 31.95 0.95
 6 0 14 30.61 0.92
 -6 6 14 33.22 0.95
 6 -6 -14 29.85 0.9
 6 0 -14 29.29 0.86
 6 0 15 1.05 0.49
 -6 6 15 0.46 0.5
 -6 6 15 1.43 0.44
 0 6 15 0.89 0.5
 6 -6 15 1.6 0.41
 6 0 15 0.56 0.49
 6 -6 15 1.11 0.27
 -6 6 15 0.39 0.39
 6 0 15 0.9 0.37
 6 0 -15 0.91 0.21
 6 -6 -15 0.54 0.3
 6 0 16 15.01 0.67
 -6 6 16 15.77 0.7
 6 -6 16 16.96 0.62
 0 6 16 15.69 0.7
 6 0 16 15.49 0.7
 -6 6 16 17.28 0.63
 -6 6 16 14.85 0.58
 6 -6 16 13.65 0.49
 6 0 16 13.59 0.56
 6 -6 -16 14.34 0.52
 6 0 -16 13.71 0.46
 6 0 17 16.04 0.71
 -6 6 17 18.08 0.75
 -6 6 17 16.13 0.66
 6 -6 17 17.27 0.65
 0 6 17 16.82 0.76
 6 0 17 15.67 0.74
 6 -6 17 15.31 0.53
 6 0 17 15.99 0.61
 -6 6 17 17.09 0.62
 6 -6 -17 15.21 0.56
 6 0 -17 15.47 0.5
 -6 6 18 49.42 1.42
 6 0 18 46.97 1.42
 6 -6 18 50.72 1.38
 6 0 18 46.43 1.41
 -6 6 18 50.86 1.38
 0 6 18 47.09 1.44
 6 -6 18 44.78 1.3
 -6 6 18 50.1 1.35
 6 0 18 45.77 1.34
 6 -6 -18 45.01 1.32
 6 0 -18 44.38 1.29
 6 0 19 -0.05 0.58
 -6 6 19 -0.27 0.59
 6 -6 19 0.31 0.48
 6 0 19 -0.12 0.58
 -6 6 19 -0.17 0.5
 0 6 19 0.14 0.57
 6 0 19 -0.33 0.42
 -6 6 19 -0.34 0.42
 6 -6 19 -0.13 0.31
 6 -6 -19 -0.35 0.35
 6 0 -19 -0.46 0.27
 6 0 20 0.11 0.58
 -6 6 20 0.63 0.6
 -6 6 20 0.72 0.53
 6 -6 20 0.57 0.49
 0 6 20 1.05 0.6
 6 0 20 0.12 0.59
 6 0 20 0.39 0.44
 -6 6 20 0.64 0.43
 6 0 -20 -0.42 0.28
 6 -6 -20 0.45 0.36
 -6 6 21 0.08 0.61
 6 0 21 0.29 0.59
 -6 6 21 -0.22 0.52
 0 6 21 -0.35 0.6
 6 -6 21 -0.02 0.51
 6 0 21 -0.32 0.58
 -6 6 21 0.01 0.43
 6 -6 -21 0.16 0.35
 6 0 -21 -0.17 0.28
 -6 6 22 19.52 0.83
 6 0 22 16.05 0.79
 6 -6 22 17.26 0.75
 6 0 22 16.35 0.81
 0 6 22 15.69 0.82
 -6 6 22 17.6 0.77
 -6 6 22 19.83 0.69
 6 -6 -22 16.71 0.62
 6 0 -22 16.4 0.57
 -6 6 23 0.32 0.58
 6 -6 23 0.03 0.55
 6 0 23 -0.11 0.63
 0 6 23 0.09 0.65
 -6 6 23 -0.08 0.65
 6 0 23 -0.23 0.63
 6 0 -23 0.03 0.3
 6 -6 -23 -0.1 0.38
 -6 6 24 19.51 0.79
 0 6 24 17.55 0.85
 6 0 24 17.68 0.85
 6 -6 24 19.1 0.77
 6 0 24 18.12 0.84
 -6 6 24 18.99 0.88
 6 0 -24 17.56 0.6
 6 -6 -24 16.86 0.64
 -6 6 25 -0.72 0.58
 0 6 25 -0.18 0.66
 6 0 25 0.49 0.64
 6 -6 25 -0.37 0.58
 -6 6 25 -0.35 0.67
 6 0 25 0.84 0.65
 6 0 -25 -0.15 0.33
 6 -6 -25 0.05 0.41
 0 6 26 12.3 0.8
 6 0 26 12.98 0.77
 -6 6 26 13.29 0.73
 6 -6 26 13.08 0.72
 -6 6 26 13.8 0.83
 6 0 26 12.34 0.8
 6 -6 -26 11.81 0.56
 6 0 -26 12.06 0.5
 6 -6 27 4.49 0.62
 0 6 27 4.85 0.73
 -6 6 27 3.97 0.62
 6 0 27 3.8 0.73
 6 0 27 4.89 0.72
 -6 6 27 4.13 0.75
 6 0 -27 4.1 0.38
 6 -6 -27 3.61 0.44
 6 0 28 9.69 0.78
 -6 6 28 11.37 0.82
 6 0 28 9.92 0.8
 -6 6 28 9.56 0.69
 0 6 28 9.43 0.84
 6 -6 28 10.52 0.69
 0 6 28 8.77 0.51
 6 0 -28 8.95 0.46
 6 -6 -28 9.74 0.52
 6 0 29 -0.15 0.72
 0 6 29 -0.55 0.74
 6 0 29 -0.21 0.74
 6 -6 29 -0.5 0.62
 -6 6 29 -0.68 0.65
 0 6 29 -0.01 0.42
 6 -6 -29 0.18 0.44
 6 0 -29 -0.07 0.37
 6 0 30 11.8 0.85
 6 -6 30 11.94 0.72
 -6 6 30 13.28 0.76
 0 6 30 11.52 0.86
 6 0 30 11.15 0.83
 0 6 30 10.5 0.54
 6 0 -30 11.04 0.52
 0 -6 -30 11.39 0.62
 6 -6 -30 11.83 0.58
 6 -6 31 -0.09 0.63
 -6 6 31 0.79 0.67
 0 6 31 -0.2 0.78
 6 0 31 0.12 0.74
 6 0 31 0.55 0.79
 0 -6 -31 -0.45 0.5
 6 -6 -31 0.37 0.47
 0 6 32 -0.02 0.79
 6 0 32 1.45 0.78
 -6 6 32 1.31 0.66
 6 -6 32 1.88 0.66
 6 0 32 0.69 0.78
 6 -6 -32 1.64 0.47
 0 -6 -32 1.45 0.5
 0 6 33 1.31 0.8
 -6 6 33 0.4 0.68
 6 0 33 0.39 0.79
 6 -6 33 0.04 0.66
 6 0 33 0.62 0.78
 6 -6 -33 0.13 0.48
 0 -6 -33 0.04 0.53
 -6 6 34 3.52 0.72
 0 6 34 3.74 0.86
 6 0 34 2.69 0.83
 6 -6 34 3.24 0.68
 6 0 34 2.98 0.78
 6 -6 -34 2.71 0.5
 0 -6 -34 3.27 0.54
 6 0 35 -0.45 0.79
 0 6 35 -0.6 0.83
 0 -6 -35 -0.51 0.54
 6 -6 -35 0.11 0.48
 6 0 36 6.39 0.84
 0 6 36 5.01 0.84
 6 -6 -36 5.13 0.52
 0 -6 -36 5.28 0.58
 6 0 37 0.96 0.81
 0 6 37 1.22 0.84
 6 -6 -37 0.52 0.48
 0 -6 -37 1.01 0.54
 6 0 38 1.15 0.78
 0 6 38 1.62 0.8
 0 -6 -38 1.37 0.52
 6 -6 -38 1.68 0.47
 0 6 39 -0.35 0.79
 6 0 39 -0.18 0.76
 6 -6 -39 0.21 0.47
 0 -6 -39 0.28 0.52
 6 0 40 -0.93 0.79
 0 6 40 -0.17 0.77
 6 -6 -40 -0.66 0.46
 0 -6 -40 0.55 0.5
 6 0 41 0.43 0.72
 0 6 41 1.11 0.75
 0 -6 -41 1.05 0.49
 6 -6 -41 0.77 0.45
 4 3 41 0.98 0.76
 3 4 41 -1.08 0.77
 -3 -4 -41 -0.15 0.51
 -4 -3 -41 -0.19 0.5
 4 3 40 -1.07 0.79
 3 4 40 -0.11 0.78
 -3 -4 -40 -0.42 0.5
 -4 -3 -40 0.05 0.51
 3 4 39 -0.22 0.81
 4 3 39 1.74 0.81
 -3 -4 -39 0.15 0.52
 3 4 38 -0.18 0.82
 4 3 38 0.17 0.82
 3 4 38 1.33 0.84
 -3 -4 -38 0.1 0.52
 3 4 37 2.45 0.84
 4 3 37 1.22 0.81
 4 3 37 3.05 0.84
 3 4 37 3.26 0.91
 7 -4 -37 1.59 0.46
 4 3 36 -0.23 0.79
 3 4 36 -0.48 0.81
 4 3 36 0.77 0.86
 3 4 36 0.51 0.84
 7 -4 -36 0.2 0.45
 4 3 35 -0.14 0.85
 3 4 35 -0.03 0.85
 3 4 35 -0.79 0.86
 4 3 35 0.58 0.83
 7 -4 -35 1.04 0.45
 7 -3 -35 0.3 0.44
 4 3 34 0.24 0.79
 3 4 34 -1.04 0.8
 4 3 34 1.28 0.86
 3 4 34 1.02 0.82
 7 -3 -34 0.07 0.44
 7 -4 -34 0.95 0.44
 3 4 33 0.81 0.83
 4 3 33 1.28 0.84
 4 3 33 1.63 0.81
 3 4 33 0.2 0.87
 7 -4 -33 0.32 0.44
 7 -3 -33 0.97 0.43
 4 3 32 8.01 0.83
 3 4 32 7.72 0.84
 4 3 32 7.62 0.88
 3 4 32 7.76 0.88
 7 -3 -32 8.44 0.49
 7 -4 -32 6.21 0.51
 4 3 31 3.52 0.8
 3 4 31 3.03 0.81
 3 4 31 3.58 0.84
 4 3 31 3.68 0.81
 7 -4 -31 2.71 0.44
 7 -3 -31 2.94 0.43
 3 4 30 -0.17 0.78
 4 3 30 0.62 0.78
 4 3 30 0.75 0.81
 3 4 30 -0.41 0.76
 7 -3 -30 0.4 0.41
 7 -4 -30 0.42 0.42
 4 3 29 0.27 0.73
 3 4 29 2.31 0.74
 3 4 29 2.22 0.76
 4 3 29 1.22 0.74
 7 -4 -29 1.71 0.43
 7 -3 -29 1.16 0.42
 4 3 28 0.4 0.7
 3 4 28 0.85 0.72
 4 3 28 -0.37 0.77
 3 4 28 0.92 0.74
 7 -4 -28 1.17 0.41
 7 -3 -28 1 0.39
 4 3 27 7.82 0.74
 3 4 27 8.45 0.74
 4 3 27 7.29 0.75
 3 4 27 7.5 0.77
 7 -4 -27 6.75 0.45
 7 -3 -27 7.14 0.45
 3 4 26 -0.08 0.66
 4 3 26 0.44 0.67
 4 3 26 0.1 0.69
 3 4 26 1.34 0.7
 7 -4 -26 0.56 0.36
 7 -3 -26 0.44 0.37
 3 4 25 3.73 0.69
 4 3 25 3.63 0.68
 3 4 25 3.59 0.72
 4 3 25 2.84 0.7
 7 -4 -25 2.79 0.39
 7 -3 -25 2.89 0.38
 4 3 24 6.82 0.68
 3 4 24 5.92 0.66
 -7 4 24 7.48 0.54
 3 4 24 6.33 0.72
 4 3 24 6.52 0.74
 7 -3 -24 6.42 0.4
 7 -4 -24 6.85 0.42
 -7 4 23 0.26 0.48
 4 -7 23 0.14 0.49
 3 4 23 0.46 0.61
 4 3 23 1.12 0.61
 4 3 23 0.58 0.64
 3 4 23 0.85 0.63
 7 -3 -23 0.66 0.34
 7 -4 -23 0.21 0.35
 3 4 22 0.87 0.62
 4 3 22 0.92 0.63
 4 -7 22 1.63 0.47
 -7 4 22 2.09 0.52
 3 4 22 1.73 0.64
 4 3 22 1.27 0.61
 7 -4 -22 1.54 0.35
 7 -3 -22 1.9 0.33
 -7 4 21 0.3 0.47
 3 4 21 0.47 0.6
 4 3 21 0.71 0.6
 4 -7 21 0.97 0.48
 4 3 21 0.25 0.62
 3 4 21 0.64 0.62
 7 -4 -21 0.47 0.34
 7 -3 -21 0.14 0.33
 -7 4 20 0.6 0.46
 3 4 20 -0.56 0.6
 4 3 20 0.34 0.6
 4 -7 20 0.56 0.45
 3 4 20 0.61 0.61
 4 3 20 0.42 0.61
 7 -4 -20 -0.15 0.33
 7 -3 -20 -0.65 0.31
 4 -7 19 54.13 1.41
 3 4 19 46.99 1.49
 4 3 19 47.54 1.49
 -7 4 19 55.65 1.42
 3 4 19 46.16 1.49
 4 3 19 46.94 1.48
 7 -4 -19 47.36 1.36
 7 -3 -19 45.73 1.35
 4 -7 18 0.21 0.41
 4 3 18 -0.28 0.56
 3 4 18 -0.44 0.57
 -7 4 18 0.12 0.45
 4 3 18 0.3 0.58
 3 4 18 0.05 0.58
 7 -3 -18 -0.1 0.3
 7 -4 -18 -0.42 0.33
 4 -7 17 17.33 0.62
 -7 4 17 16.22 0.63
 4 3 17 15.62 0.74
 3 4 17 15.18 0.74
 4 3 17 14.27 0.75
 3 4 17 15.01 0.76
 7 -3 -17 14.16 0.54
 -7 4 16 30.89 0.88
 4 3 16 26.42 0.96
 4 -7 16 30.67 0.87
 3 4 16 26.97 0.97
 7 -3 -16 28.02 0.82
 7 -4 -16 26.4 0.82
 3 4 16 26.88 0.97
 4 3 16 27.13 0.98
 4 3 15 2.69 0.53
 -7 4 15 3.16 0.39
 3 4 15 2.53 0.53
 3 4 15 2.48 0.54
 4 3 15 2.67 0.52
 7 -4 -15 2.46 0.29
 7 -3 -15 2.71 0.28
 4 3 14 126.34 3.51
 3 4 14 128.22 3.51
 4 3 14 125.69 3.51
 7 -4 -14 132.18 3.46
 3 4 14 128.91 3.52
 7 -3 -14 127.24 3.45
 4 3 13 0.42 0.47
 3 4 13 0.59 0.47
 4 -7 13 0.79 0.17
 4 3 13 0.72 0.47
 7 -4 -13 0.59 0.25
 7 -3 -13 0.86 0.24
 3 4 13 1.21 0.49
 4 -7 12 113.18 2.93
 3 -7 12 112.04 2.93
 4 3 12 108.75 2.96
 3 4 12 110.65 2.96
 4 -7 12 102.74 2.89
 4 3 12 110.49 2.92
 3 4 12 110.62 2.96
 4 3 12 109.45 2.96
 7 -4 -12 112.42 2.9
 7 -3 -12 107.75 2.9
 4 -7 11 94.71 2.4
 3 -7 11 94.29 2.4
 4 3 11 96.18 2.4
 3 4 11 99.57 2.4
 3 4 11 91.84 2.43
 7 -4 -11 92.39 2.38
 7 -3 -11 94.1 2.37
 4 3 11 92.13 2.43
 4 -7 10 0.44 0.32
 3 -7 10 0.47 0.32
 4 3 10 0.2 0.33
 -3 7 -10 0.34 0.14
 3 4 10 0.36 0.33
 7 -4 -10 0.38 0.22
 4 3 10 0.46 0.43
 7 -3 -10 0.04 0.19
 3 4 10 0.32 0.43
 4 -7 9 95.67 2.52
 3 -7 9 99.95 2.52
 4 3 9 96.38 2.52
 3 4 9 94.95 2.52
 7 -4 -9 97.87 2.5
 4 3 9 93.05 2.54
 7 -3 -9 97 2.5
 3 -7 8 4.75 0.32
 4 -7 8 4.48 0.32
 3 -7 8 5.16 0.31
 -4 7 -8 4.72 0.23
 4 -7 8 5.51 0.32
 3 4 8 5.15 0.34
 4 3 8 6.08 0.34
 7 -3 -8 5.23 0.24
 7 -4 -8 4.78 0.25
 4 -7 7 71.8 1.94
 3 -7 7 68.31 1.93
 4 3 7 75.14 1.94
 -4 7 -7 68.92 1.91
 3 4 7 71.84 1.94
 4 -7 7 71.45 1.93
 3 -7 7 67.96 1.93
 7 -4 -7 73.44 1.92
 7 -3 -7 71.82 1.92
 4 -7 6 3.67 0.3
 3 -7 6 3.28 0.31
 4 3 6 2.42 0.31
 3 -7 6 2.67 0.27
 -4 7 -6 2.51 0.21
 3 4 6 2.58 0.32
 4 -7 6 3.04 0.28
 7 -4 -6 3.59 0.23
 7 -3 -6 3.06 0.21
 4 -7 5 4.1 0.28
 3 -7 5 3.91 0.29
 4 -7 5 2.8 0.27
 3 -7 5 3.45 0.27
 3 4 5 3.91 0.32
 4 3 5 3.44 0.32
 7 -4 -5 2.98 0.23
 7 -3 -5 3.04 0.21
 3 -7 4 25.31 0.78
 4 -7 4 24.31 0.78
 3 -7 4 26.38 0.77
 4 3 4 27.97 0.79
 3 4 4 28.87 0.79
 4 -7 4 24.71 0.78
 7 -3 -4 29.38 0.76
 7 -4 -4 27.4 0.76
 3 4 3 212.67 5.86
 7 -3 -3 223.9 5.85
 3 -7 3 208.74 5.85
 7 -4 -3 227.48 5.85
 3 -7 2 487.4 13.52
 3 4 2 505.38 13.52
 7 -4 -2 511.29 13.52
 7 -3 -2 513.2 13.52
 -3 -4 -2 511.99 13.51
 7 -4 -1 264.43 6.89
 3 4 1 260.67 6.89
 7 -3 -1 258.47 6.89
 3 -7 1 245.87 6.89
 -3 -4 -1 259.68 6.88
 7 -3 0 59.47 1.52
 -4 -3 0 54.37 1.52
 7 -4 0 60.47 1.55
 7 -3 0 59.91 1.54
 3 4 0 50.53 1.55
 3 -7 0 55.92 1.55
 -3 -4 0 56.1 1.52
 -4 -3 1 5.16 0.21
 -3 -4 1 4.62 0.23
 7 -4 1 3.96 0.22
 7 -3 1 4.1 0.2
 7 -4 1 4.36 0.28
 3 4 -1 5.93 0.29
 7 -3 1 4.23 0.28
 3 -7 -1 4.15 0.27
 7 -4 2 55.08 1.52
 7 -3 2 57.41 1.51
 -4 -3 2 55.59 1.52
 -3 -4 2 53.44 1.52
 7 -3 2 56.94 1.53
 7 -4 2 59.39 1.53
 3 -7 -2 57.18 1.53
 7 -4 3 126.33 3.29
 7 -3 3 123.07 3.29
 -3 -4 3 125.34 3.29
 -4 -3 3 118.84 3.29
 7 -3 3 123.3 3.3
 7 -4 3 120.1 3.3
 -3 -4 4 50.16 1.46
 7 -3 4 49.26 1.46
 7 -4 4 50.99 1.46
 7 -4 4 50.96 1.48
 7 -4 4 52.28 1.48
 -4 7 4 50.75 1.48
 -4 7 5 208.1 5.36
 7 -4 5 207.66 5.36
 7 -4 5 186.99 5.35
 7 -4 5 207.83 5.36
 7 -3 5 195.13 5.36
 -3 -4 5 204.71 5.36
 7 -4 6 22.96 0.68
 -4 7 6 23.7 0.69
 -3 -4 6 21.23 0.66
 7 -4 6 22.72 0.66
 7 -3 6 21.31 0.66
 7 -4 6 22.63 0.65
 4 -7 -6 22.06 0.66
 7 -4 7 191.4 5.18
 -4 7 7 193.42 5.18
 -3 7 7 202.87 5.19
 7 -3 7 193.15 5.18
 7 -4 7 183.97 5.17
 7 -3 7 191.88 5.17
 4 -7 -7 194.23 5.17
 -4 7 7 202.23 5.19
 7 -4 8 2.46 0.33
 -3 7 8 2.75 0.36
 7 -3 8 2.56 0.34
 -4 7 8 2.17 0.36
 7 -4 8 2.81 0.29
 7 -3 8 2.25 0.32
 -4 7 8 3.1 0.39
 -3 7 8 2.55 0.41
 4 -7 -8 2.48 0.27
 7 -3 9 41.51 1.21
 7 -4 9 41.25 1.21
 -3 7 9 43.47 1.22
 -4 7 9 43.67 1.22
 7 -3 9 40.57 1.2
 7 -4 9 40.88 1.19
 4 -7 -9 43.58 1.18
 -3 7 9 43.9 1.24
 -4 7 9 44.64 1.24
 7 -3 10 93.65 2.49
 -3 7 10 89.18 2.5
 7 -4 10 92.23 2.49
 -4 7 10 95.42 2.49
 7 -3 10 86.26 2.48
 7 -4 10 88.83 2.48
 -3 7 10 92.72 2.51
 4 -7 -10 90.77 2.47
 -4 7 10 95.29 2.51
 7 -3 11 34.42 1.01
 -4 7 11 33.53 1.01
 -3 7 11 36.77 1.02
 7 -4 11 33.25 1
 7 -4 11 31.56 0.99
 7 -3 11 32.93 1
 -4 7 11 33.37 1.04
 3 -7 -11 33.56 0.96
 -3 7 11 36.62 1.05
 4 -7 -11 32.78 0.96
 7 -4 12 34.69 1.05
 -4 7 12 34.03 1.05
 7 -3 12 36.03 1.06
 -3 7 12 37.45 1.07
 7 -4 12 33.92 1.04
 7 -3 12 34 1.04
 -3 7 12 34.49 1.09
 3 -7 -12 36.07 1
 4 -7 -12 34.99 1
 -4 7 12 35.15 1.09
 -3 7 13 5.43 0.47
 -4 7 13 4.97 0.46
 7 -4 13 5.02 0.45
 7 -3 13 4.48 0.46
 7 -3 13 4.82 0.44
 -4 7 13 3.89 0.49
 7 -4 13 4.73 0.43
 -3 7 13 5.72 0.52
 4 -7 -13 4.56 0.34
 3 -7 -13 5.06 0.35
 -3 7 14 9.36 0.55
 -4 7 14 10.74 0.56
 7 -4 14 10.78 0.54
 7 -3 14 9.36 0.55
 -4 7 14 8.43 0.59
 7 -3 14 9.21 0.51
 7 -4 14 8.87 0.5
 3 -7 -14 8.5 0.43
 4 -7 -14 8.54 0.43
 -3 7 14 8.52 0.59
 -3 7 15 0.46 0.54
 7 -4 15 0.38 0.45
 7 -3 15 0.37 0.46
 -4 7 15 0.09 0.54
 -3 7 15 -0.55 0.5
 -4 7 15 0.22 0.48
 7 -4 15 0.62 0.47
 7 -3 15 0.34 0.47
 7 -3 15 1.06 0.34
 7 -4 15 0.2 0.33
 3 -7 -15 0.36 0.31
 4 -7 -15 0.02 0.34
 7 -4 16 2.93 0.48
 7 -3 16 3.37 0.52
 -4 7 16 2.9 0.58
 -3 7 16 3.04 0.57
 7 -4 16 3.42 0.51
 -3 7 16 3.45 0.51
 7 -3 16 3.36 0.51
 -4 7 16 2.63 0.54
 7 -3 16 3.28 0.36
 7 -4 16 2.88 0.35
 4 -7 -16 3.07 0.34
 3 -7 -16 2.54 0.37
 -3 7 17 0.34 0.6
 -4 7 17 1.14 0.59
 7 -4 17 1.24 0.49
 7 -3 17 1.11 0.51
 7 -4 17 0.59 0.52
 7 -3 17 0.97 0.53
 -4 7 17 1.49 0.54
 -3 7 17 1.18 0.55
 7 -3 17 1.13 0.36
 7 -4 17 0.76 0.36
 3 -7 -17 1.2 0.39
 4 -7 -17 1.03 0.36
 7 -4 18 55.13 1.58
 7 -3 18 54.22 1.59
 -3 7 18 55.64 1.64
 -4 7 18 58.15 1.63
 7 -4 18 57.17 1.58
 -3 7 18 57.53 1.62
 7 -3 18 56.84 1.6
 -4 7 18 56.54 1.59
 7 -4 18 49.63 1.51
 -4 7 18 56.18 1.53
 7 -3 18 51.56 1.52
 3 -7 -18 52.56 1.53
 4 -7 -18 53.06 1.52
 -3 7 19 65.19 1.87
 7 -3 19 61.78 1.82
 -4 7 19 63.22 1.86
 7 -4 19 61.87 1.82
 7 -4 19 63.3 1.83
 7 -3 19 62.22 1.84
 -3 7 19 64.02 1.84
 -4 7 19 62.33 1.83
 -4 7 19 66.37 1.78
 7 -4 19 64.09 1.75
 7 -3 19 64.26 1.77
 4 -7 -19 60.78 1.76
 3 -7 -19 62.86 1.76
 7 -3 20 16.05 0.73
 7 -4 20 15.02 0.69
 -4 7 20 15.47 0.78
 -3 7 20 14.89 0.78
 7 -3 20 15.43 0.71
 7 -4 20 16.81 0.73
 -4 7 20 15.66 0.74
 -3 7 20 15.93 0.74
 7 -4 20 13.71 0.56
 7 -3 20 14.25 0.58
 -4 7 20 15.58 0.59
 3 -7 -20 14.17 0.58
 4 -7 -20 13.53 0.58
 -3 7 21 45.21 1.4
 7 -4 21 44.26 1.33
 7 -3 21 42.64 1.34
 -4 7 21 44.66 1.4
 7 -3 21 42.49 1.34
 7 -4 21 42.35 1.33
 -4 7 21 44.98 1.35
 -3 7 21 44.57 1.35
 -4 7 21 48.14 1.27
 7 -3 21 41.16 1.25
 7 -4 21 40.63 1.24
 4 -7 -21 40.61 1.25
 3 -7 -21 43.47 1.26
 7 -4 22 9.27 0.64
 -4 7 22 10.17 0.74
 7 -3 22 9.48 0.66
 -3 7 22 9.3 0.75
 7 -4 22 8.64 0.64
 -3 7 22 10.32 0.71
 7 -3 22 8.44 0.66
 -4 7 22 9.67 0.66
 -4 7 22 9.67 0.51
 -3 7 22 9.09 0.5
 7 -3 22 7.91 0.49
 7 -4 22 8.26 0.48
 3 -7 -22 8.33 0.5
 4 -7 -22 8.02 0.49
 -4 7 23 11.84 0.75
 -3 7 23 11.32 0.77
 7 -3 23 10.85 0.7
 7 -4 23 11.24 0.65
 7 -3 23 10.73 0.71
 -4 7 23 11.07 0.7
 -3 7 23 10.5 0.73
 7 -4 23 11.25 0.69
 -3 7 23 9.44 0.53
 -4 7 23 10.07 0.55
 4 -7 -23 9.69 0.52
 3 -7 -23 9.1 0.51
 7 -3 24 19.91 0.83
 -3 7 24 20.12 0.93
 -4 7 24 19.75 0.93
 7 -4 24 22.09 0.86
 -3 7 24 22.53 0.88
 7 -3 24 20.47 0.87
 -4 7 24 21.95 0.88
 -4 7 24 20.13 0.73
 -3 7 24 20.04 0.74
 4 -7 -24 17.81 0.71
 3 -7 -24 18 0.71
 7 -3 25 -0.58 0.64
 -4 7 25 0.27 0.71
 -3 7 25 0.46 0.72
 -4 7 25 -0.18 0.64
 7 -4 25 -0.23 0.62
 7 -3 25 0.19 0.64
 -3 7 25 -0.06 0.64
 -4 7 25 -0.28 0.47
 -3 7 25 -0.22 0.43
 3 -7 -25 0.66 0.43
 4 -7 -25 0.12 0.42
 7 -3 26 5.03 0.67
 -3 7 26 3.79 0.75
 -4 7 26 3.95 0.73
 7 -3 26 4.92 0.67
 7 -4 26 4.43 0.66
 -4 7 26 4.06 0.69
 -3 7 26 4.79 0.68
 -3 7 26 3.89 0.47
 -4 7 26 4.01 0.47
 3 -7 -26 4.32 0.49
 4 -7 -26 4.31 0.46
 -4 7 27 1.51 0.77
 -3 7 27 1.59 0.77
 7 -3 27 1.78 0.67
 -4 7 27 2.13 0.7
 -3 7 27 1.86 0.69
 7 -3 27 1.44 0.67
 7 -4 27 2.02 0.63
 -4 7 27 1.42 0.46
 -3 7 27 1.81 0.46
 4 -7 -27 0.98 0.46
 3 -7 -27 1.77 0.46
 -3 7 28 2.24 0.76
 -4 7 28 0.03 0.76
 -3 7 28 0.97 0.69
 7 -4 28 0.51 0.64
 7 -3 28 2.15 0.7
 -4 7 28 1.52 0.67
 -3 7 28 0.79 0.47
 -4 7 28 2.09 0.48
 3 -7 -28 1.4 0.45
 4 -7 -28 1.54 0.47
 -3 7 29 0.71 0.8
 -4 7 29 0.32 0.79
 -3 7 29 0.68 0.73
 7 -4 29 0.65 0.67
 7 -3 29 0.82 0.68
 -4 7 29 0.5 0.68
 -3 7 29 0.32 0.45
 -4 7 29 1.12 0.47
 3 -7 -29 0.98 0.47
 4 -7 -29 1.06 0.47
 -3 7 30 0.12 0.79
 -4 7 30 -0.8 0.84
 -3 7 30 1.03 0.73
 7 -3 30 -0.04 0.71
 -4 7 30 0.63 0.71
 7 -4 30 -0.25 0.71
 -3 7 30 0.17 0.46
 -4 7 30 -0.68 0.47
 3 -7 -30 -0.06 0.49
 4 -7 -30 -0.59 0.49
 -4 7 31 10.07 0.91
 -3 7 31 11.69 0.92
 7 -3 31 10.61 0.8
 7 -4 31 10.84 0.81
 -4 7 31 10.73 0.82
 -3 7 31 10.49 0.85
 -3 7 31 9.43 0.55
 4 -7 -31 8.76 0.58
 3 -7 -31 8.98 0.58
 7 -4 32 12.19 0.82
 7 -3 32 12.93 0.84
 -3 7 32 13.82 0.9
 -4 7 32 13.75 0.89
 -3 7 32 12.42 0.97
 -4 7 32 13.12 0.94
 4 -7 -32 12.23 0.64
 3 -7 -32 11.61 0.63
 7 -4 33 12.16 0.84
 7 -3 33 11.66 0.85
 -4 7 33 13.15 0.87
 -3 7 33 12.61 0.91
 -4 7 33 13.45 0.96
 -3 7 33 12.29 0.99
 4 -7 -33 12.68 0.65
 3 -7 -33 11.19 0.65
 7 -4 34 -0.43 0.76
 7 -3 34 0.19 0.76
 -4 7 34 -0.37 0.75
 -3 7 34 0.06 0.8
 -3 7 34 0.64 0.88
 -4 7 34 2.06 0.86
 3 -7 -34 0.4 0.53
 4 -7 -34 0.14 0.51
 -4 7 35 0.31 0.77
 7 -4 35 1.02 0.74
 -3 7 35 2.1 0.79
 7 -3 35 0.65 0.75
 -3 7 35 -0.16 0.89
 4 -7 -35 0.68 0.52
 3 -7 -35 1.01 0.52
 7 -4 36 0.41 0.73
 -3 7 36 1.14 0.8
 7 -3 36 0.01 0.78
 -4 7 36 0.16 0.75
 -3 7 36 0.73 0.88
 3 -7 -36 0.73 0.52
 4 -7 -36 -0.66 0.52
 7 -3 37 3 0.76
 7 -4 37 2.33 0.73
 -3 7 37 2.16 0.79
 -4 7 37 3.32 0.77
 3 -7 -37 2.84 0.53
 4 -7 -37 3.22 0.52
 7 -3 38 0.53 0.72
 -4 7 38 0.48 0.73
 -3 7 38 -0.02 0.76
 7 -4 38 -1 0.69
 3 -7 -38 0.23 0.51
 4 -7 -38 0.25 0.49
 -3 7 39 10.39 0.82
 -4 7 39 10.19 0.79
 7 -3 39 9.47 0.78
 7 -4 39 8.27 0.76
 3 -7 -39 7.81 0.58
 4 -7 -39 9.7 0.59
 -3 7 40 0.88 0.72
 -4 7 40 -0.24 0.7
 7 -3 40 1.17 0.71
 7 -4 40 1.32 0.69
 3 -7 -40 1.11 0.49
 4 -7 -40 1.05 0.49
 -3 7 41 1.9 0.71
 7 -3 41 1.98 0.68
 3 -7 -41 1.24 0.48
 4 -7 -41 1.7 0.47
 5 2 40 1.7 0.76
 -2 -5 -40 1.96 0.51
 5 2 39 1.46 0.8
 7 -5 -39 0.55 0.45
 -2 -5 -39 -0.15 0.54
 5 2 38 -0.19 0.78
 2 5 38 1.18 0.86
 -2 -5 -38 0.61 0.52
 7 -5 -38 1.1 0.45
 5 2 37 2.42 0.83
 2 5 37 2.38 0.88
 7 -5 -37 1.83 0.47
 -2 -5 -37 2.21 0.55
 5 2 36 2.45 0.84
 2 5 36 3.23 0.87
 5 2 36 3.48 0.87
 7 -5 -36 2.03 0.48
 -2 -5 -36 2.76 0.55
 5 2 35 1.21 0.82
 2 5 35 1.08 0.88
 5 2 35 1.19 0.81
 -2 -5 -35 0.25 0.52
 7 -5 -35 -0.07 0.46
 5 2 34 1.51 0.81
 2 5 34 2.31 0.89
 5 2 34 2.97 0.83
 7 -5 -34 1.52 0.45
 5 2 33 0.82 0.78
 5 2 33 0.39 0.82
 2 5 33 -1 0.87
 7 -5 -33 0.01 0.46
 5 2 32 8.14 0.87
 5 2 32 8.36 0.85
 2 5 32 8.55 0.87
 7 -5 -32 7.23 0.53
 7 -2 -32 7.85 0.48
 5 2 31 1.24 0.75
 5 2 31 0.2 0.78
 2 5 31 0.01 0.8
 7 -2 -31 0.37 0.4
 7 -5 -31 0.07 0.45
 5 2 30 0.99 0.77
 2 5 30 0.93 0.82
 5 2 30 0.88 0.75
 7 -5 -30 0.45 0.42
 7 -2 -30 0.56 0.4
 5 2 29 0.94 0.74
 5 2 29 1.75 0.77
 2 5 29 0.23 0.78
 7 -5 -29 1.09 0.41
 7 -2 -29 1.28 0.39
 -7 5 28 12.87 0.69
 5 -7 28 12.18 0.67
 5 2 28 11.59 0.8
 5 2 28 10.24 0.81
 2 5 28 11.39 0.83
 7 -2 -28 10.77 0.51
 7 -5 -28 10.64 0.54
 5 -7 27 1.17 0.56
 -7 5 27 0.63 0.59
 5 2 27 1.12 0.69
 5 2 27 1.07 0.73
 2 5 27 1.45 0.74
 7 -2 -27 1.1 0.36
 7 -5 -27 1.02 0.41
 5 -7 26 33.03 1.1
 5 2 26 32.37 1.18
 -7 5 26 35.99 1.11
 2 5 26 33.96 1.22
 5 2 26 31.71 1.19
 7 -5 -26 32.5 1.01
 7 -2 -26 33.04 0.99
 5 2 25 2.39 0.69
 5 -7 25 2.47 0.53
 -7 5 25 2.36 0.55
 5 2 25 2.74 0.7
 2 5 25 1.23 0.69
 7 -5 -25 1.92 0.39
 7 -2 -25 2.12 0.36
 5 2 24 55.2 1.7
 5 -7 24 58.91 1.63
 -7 5 24 60.16 1.64
 5 2 24 53.03 1.7
 2 5 24 55.82 1.72
 7 -5 -24 54.14 1.57
 7 -2 -24 54.22 1.56
 5 2 23 0.48 0.61
 5 -7 23 -0.12 0.5
 -7 5 23 -0.29 0.51
 5 2 23 0.3 0.65
 2 5 23 0.54 0.66
 7 -5 -23 -0.51 0.37
 7 -2 -23 -0.73 0.34
 -7 5 22 138.83 3.62
 5 -7 22 135.79 3.61
 5 2 22 126.78 3.65
 2 5 22 127.56 3.66
 5 2 22 128.46 3.65
 7 -2 -22 129.96 3.56
 7 -5 -22 134.11 3.58
 -7 5 21 4.88 0.51
 5 -7 21 4.23 0.5
 5 2 21 4.15 0.63
 2 5 21 3.74 0.64
 5 2 21 4.19 0.62
 -7 5 21 4.3 0.62
 7 -2 -21 2.94 0.34
 7 -5 -21 3.49 0.38
 5 2 20 147.21 4.22
 -7 5 20 157.84 4.19
 5 -7 20 159.81 4.19
 -7 5 20 169.89 4.23
 5 2 20 148.47 4.23
 2 5 20 147.19 4.23
 7 -2 -20 149.22 4.15
 7 -5 -20 157.67 4.16
 5 -7 19 0.57 0.43
 5 2 19 1.07 0.59
 -7 5 19 0.51 0.46
 2 5 19 0.47 0.59
 -7 5 19 0.52 0.57
 5 2 19 1.15 0.59
 7 -2 -19 0.13 0.3
 7 -5 -19 0.12 0.34
 5 -7 18 50.58 1.45
 5 2 18 49.46 1.52
 -7 5 18 52.51 1.46
 5 2 18 50.4 1.52
 7 -2 -18 50.22 1.4
 2 5 18 47.94 1.52
 7 -5 -18 48.79 1.41
 5 2 17 0.03 0.55
 -7 5 17 0.04 0.53
 2 5 17 0.17 0.58
 5 2 17 0.16 0.56
 -7 5 17 0.3 0.42
 5 -7 17 0.12 0.41
 5 2 17 -0.02 0.45
 7 -5 -17 -0.21 0.32
 7 -2 -17 -0.23 0.27
 -7 5 16 62.55 1.68
 5 2 16 57.66 1.7
 -7 5 16 59.22 1.64
 5 -7 16 62.45 1.64
 5 2 16 59.49 1.71
 5 -7 16 57.07 1.59
 7 -5 -16 57.52 1.61
 2 5 16 56.62 1.71
 7 -2 -16 57.73 1.6
 -7 5 15 12.17 0.6
 -7 5 15 11.78 0.52
 5 -7 15 11.55 0.52
 5 2 15 11.47 0.64
 5 -7 15 12.96 0.4
 7 -5 -15 11.24 0.45
 2 5 15 11.32 0.66
 5 2 15 12.22 0.62
 7 -2 -15 11.81 0.42
 -7 5 14 58.63 1.55
 -7 5 14 54.1 1.51
 5 -7 14 55.24 1.5
 5 2 14 53.7 1.56
 5 -7 14 52.49 1.46
 5 2 14 55.18 1.57
 7 -2 -14 52.19 1.47
 7 -5 -14 55.46 1.48
 2 5 14 52.44 1.57
 5 -7 13 18.74 0.59
 -7 5 13 18.34 0.6
 5 2 13 16.54 0.71
 -7 5 13 18.82 0.67
 7 -5 -13 17.15 0.55
 2 5 13 17.24 0.73
 5 2 13 16.59 0.69
 7 -2 -13 17.15 0.53
 -7 5 12 72.74 1.99
 5 2 12 69.74 2.05
 5 -7 12 75.6 2
 -7 5 12 78.34 2.02
 5 -7 12 71.34 2.01
 7 -2 -12 73.37 1.97
 2 5 12 69.25 2.05
 7 -5 -12 72.55 1.98
 5 2 12 71.04 2.04
 5 -7 11 3.44 0.38
 -7 5 11 3.76 0.39
 5 -7 11 3.65 0.3
 -7 5 11 3.37 0.32
 5 2 11 3.41 0.35
 7 -5 -11 3.5 0.26
 7 -2 -11 3.61 0.22
 2 5 11 3.02 0.47
 5 2 11 3.65 0.44
 -7 5 10 50.97 1.37
 5 -7 10 47.7 1.37
 5 2 10 50.06 1.36
 5 2 10 47.46 1.4
 7 -5 -10 48.88 1.34
 2 5 10 45.1 1.4
 7 -2 -10 48.89 1.32
 -7 5 9 185.63 4.77
 5 -7 9 180.28 4.77
 5 2 9 179.19 4.77
 7 -5 -9 176.72 4.76
 5 2 9 177.38 4.79
 7 -2 -9 174.05 4.75
 -7 5 8 31.81 0.9
 5 -7 8 31.43 0.9
 2 -7 8 29.93 0.88
 5 2 8 30.49 0.9
 7 -5 -8 31.62 0.87
 7 -2 -8 30.73 0.85
 -7 5 7 456.74 12.13
 5 -7 7 439.68 12.14
 -5 7 -7 438.63 12.13
 2 -7 7 435.97 12.13
 5 2 7 464.56 12.14
 7 -2 -7 467.56 12.12
 7 -5 -7 476.1 12.13
 -7 5 6 93.64 2.52
 5 -7 6 92.84 2.53
 2 -7 6 91.82 2.52
 2 5 6 98.21 2.54
 -5 7 -6 91.1 2.52
 7 -5 -6 96.51 2.52
 7 -2 -6 93.65 2.51
 5 -7 5 70.44 2
 2 -7 5 67.94 2
 2 5 5 72.71 2.02
 -5 7 -5 72.15 2
 7 -5 -5 75.5 2
 7 -2 -5 78.7 1.99
 -2 -5 -5 77.17 2
 7 -2 -4 31.33 0.85
 2 5 4 32.91 0.88
 2 -7 4 29.88 0.86
 -5 7 -4 30.3 0.86
 -2 -5 -4 32.05 0.86
 7 -5 -4 31.33 0.86
 7 -2 -3 99.18 2.56
 2 -7 3 88.56 2.57
 2 5 3 94.21 2.58
 -5 7 -3 93.35 2.57
 7 -5 -3 95.71 2.57
 -2 -5 -3 99.48 2.56
 7 -2 -2 1027.82 27.02
 2 5 2 993.1 27.02
 -5 7 -2 987.93 27.02
 -2 -5 -2 1018.93 27.02
 7 -5 -2 1061.28 27.02
 2 -7 2 986.59 27.02
 2 5 1 148.88 4.06
 7 -2 -1 155.73 4.05
 -5 7 -1 152.13 4.06
 7 -5 -1 153.06 4.05
 2 -7 1 144.09 4.05
 -2 -5 -1 152.76 4.04
 2 5 0 51.53 1.4
 7 -2 0 52.41 1.39
 -5 7 0 51.38 1.41
 7 -5 0 49.33 1.4
 -2 -5 0 51.32 1.38
 2 -7 0 50.66 1.4
 7 -2 1 153.74 4.02
 7 -5 1 150.17 4.02
 2 5 -1 150.92 4.02
 2 -7 -1 155.68 4.02
 5 -7 -1 151.55 4.02
 -2 -5 1 145.31 4.01
 -2 -5 2 124.47 3.16
 7 -5 2 119.35 3.16
 2 5 -2 118.23 3.16
 7 -5 2 118.07 3.17
 5 -7 -2 116.41 3.16
 -2 -5 2 112.82 3.15
 2 -7 -2 121.54 3.16
 -2 -5 3 3.23 0.25
 7 -5 3 2.63 0.22
 -5 7 3 3.15 0.23
 7 -5 3 2.84 0.22
 2 5 -3 3.97 0.23
 -2 -5 3 3.38 0.17
 7 -5 3 3.19 0.29
 7 -2 3 3.54 0.26
 5 -7 -3 3.1 0.26
 2 -7 -3 3.98 0.25
 -2 -5 4 101.97 2.76
 7 -5 4 109.75 2.76
 -5 7 4 106.75 2.75
 7 -5 4 101.03 2.75
 7 -5 4 105.35 2.76
 2 5 -4 99.97 2.75
 -2 -5 4 97.18 2.74
 7 -2 4 100.69 2.76
 2 -7 -4 106.57 2.76
 5 -7 -4 107.76 2.76
 -2 -5 5 78.61 2.15
 7 -5 5 81.1 2.15
 -5 7 5 78.14 2.15
 7 -5 5 76.69 2.15
 2 5 -5 79.88 2.14
 7 -5 5 83.34 2.16
 2 -7 -5 78.21 2.15
 -5 7 5 84.35 2.17
 7 -2 5 77.36 2.16
 5 -7 -5 82.54 2.16
 7 -5 6 3.86 0.27
 -2 -5 6 4.16 0.28
 7 -5 6 3.57 0.28
 -5 7 6 3.95 0.29
 7 -5 6 3.38 0.31
 2 5 -6 3.84 0.19
 5 -7 -6 3.89 0.27
 2 -7 -6 4.16 0.27
 7 -2 6 3.58 0.31
 -5 7 6 3.85 0.37
 -2 -5 7 8.12 0.34
 7 -5 7 8.22 0.35
 7 -5 7 7.97 0.36
 -5 7 7 7.92 0.36
 2 5 -7 7.58 0.26
 7 -2 7 8.52 0.39
 2 -7 -7 8.45 0.34
 -5 7 7 9.27 0.44
 5 -7 -7 8.77 0.34
 -5 7 8 38.78 1.09
 7 -5 8 37.94 1.08
 7 -2 8 36.39 1.09
 -2 -5 8 36.58 1.07
 7 -5 8 38.06 1.07
 5 -7 -8 39.69 1.06
 -5 7 8 39.97 1.11
 -2 7 9 1.07 0.4
 7 -2 9 1.06 0.39
 -5 7 9 0.47 0.34
 7 -5 9 0.89 0.32
 -5 7 9 0.7 0.39
 7 -2 9 0.77 0.36
 -2 7 9 0.35 0.44
 5 -7 -9 0.41 0.26
 7 -5 10 19.06 0.65
 7 -2 10 20.06 0.69
 -5 7 10 18.64 0.67
 -2 7 10 18.48 0.7
 7 -2 10 20.65 0.68
 -5 7 10 20.71 0.7
 -2 7 10 21.05 0.73
 5 -7 -10 21.53 0.62
 -5 7 11 121.17 3.08
 -2 7 11 117.02 3.09
 7 -5 11 121.13 3.08
 7 -2 11 122.81 3.09
 7 -2 11 113.92 3.08
 -2 7 11 116.51 3.1
 -5 7 11 121.07 3.1
 5 -7 -11 117.11 3.06
 -5 7 12 34.2 0.98
 7 -2 12 32.79 0.95
 7 -5 12 33.2 0.94
 -5 7 12 33.06 0.95
 7 -2 12 31.26 0.96
 -2 7 12 31.28 0.97
 -5 7 12 33.11 0.92
 5 2 -12 28.37 0.84
 5 -7 -12 31.58 0.89
 -2 7 12 31.05 1
 -5 7 13 5.86 0.52
 7 -2 13 6.45 0.48
 -5 7 13 5.56 0.45
 7 -5 13 5.5 0.44
 7 -2 13 5.69 0.47
 -2 7 13 5.5 0.49
 -5 7 13 6.88 0.4
 5 2 -13 5.02 0.23
 5 -7 -13 5.4 0.35
 -2 7 13 5.99 0.53
 7 -2 14 36.5 1.11
 -5 7 14 36.71 1.12
 -5 7 14 36.31 1.09
 7 -5 14 36.32 1.09
 -2 7 14 34.83 1.12
 7 -2 14 33.95 1.1
 -5 7 14 39.37 1.07
 7 -2 14 34.82 1.04
 5 -7 -14 36.65 1.04
 -2 7 14 33.93 1.14
 -5 7 15 0.48 0.55
 -2 7 15 1.4 0.57
 7 -2 15 0.36 0.5
 -2 7 15 0.75 0.52
 7 -2 15 1.47 0.49
 -5 7 15 1.2 0.5
 7 -5 15 0.61 0.46
 -5 7 15 1.15 0.4
 7 -2 15 0.99 0.36
 5 -7 -15 0.79 0.31
 7 -2 16 18.18 0.74
 -5 7 16 19.93 0.8
 7 -5 16 20.7 0.72
 -5 7 16 20.92 0.74
 7 -2 16 20.2 0.77
 -2 7 16 19.92 0.78
 7 -5 16 16.86 0.61
 -5 7 16 19.88 0.68
 7 -2 16 19.31 0.65
 5 -7 -16 18.67 0.63
 -2 7 16 18.32 0.82
 -2 7 17 11.75 0.71
 -5 7 17 11.12 0.68
 7 -2 17 11.25 0.61
 -5 7 17 11.27 0.61
 -2 7 17 13.28 0.68
 7 -2 17 12.12 0.63
 7 -5 17 11.66 0.6
 7 -5 17 11.34 0.48
 -5 7 17 12.07 0.56
 7 -2 17 10.71 0.49
 2 -7 -17 11.55 0.47
 5 -7 -17 11.29 0.48
 7 -2 18 10.14 0.6
 -5 7 18 10.44 0.7
 -2 7 18 10.08 0.68
 -2 7 18 10.08 0.65
 7 -5 18 10.31 0.59
 7 -2 18 9.1 0.6
 -5 7 18 10.71 0.61
 7 -5 18 8.9 0.43
 7 -2 18 9.79 0.49
 -5 7 18 10.95 0.49
 5 -7 -18 9.09 0.46
 2 -7 -18 9.14 0.48
 7 -2 19 5.51 0.57
 -5 7 19 6.42 0.65
 -2 7 19 6.05 0.67
 7 -5 19 5.82 0.54
 -5 7 19 5.9 0.56
 7 -2 19 5.28 0.58
 -2 7 19 5.95 0.62
 7 -5 19 5.81 0.4
 -5 7 19 7.53 0.47
 7 -2 19 5.65 0.45
 2 -7 -19 5.17 0.41
 5 -7 -19 6.58 0.4
 7 -2 20 1.74 0.53
 -2 7 20 2.49 0.63
 -5 7 20 2.92 0.62
 -5 7 20 1.53 0.55
 7 -5 20 2.33 0.53
 7 -2 20 1.76 0.57
 -2 7 20 1.67 0.6
 7 -2 20 1.06 0.4
 7 -5 20 1.62 0.35
 -5 7 20 1.62 0.43
 5 -7 -20 2.25 0.38
 2 -7 -20 1.53 0.39
 -5 7 21 23.49 0.93
 7 -2 21 23.3 0.88
 -2 7 21 22.55 0.93
 -2 7 21 22.15 0.89
 7 -2 21 21.53 0.89
 7 -5 21 22.64 0.86
 -5 7 21 23.96 0.87
 7 -5 21 21.71 0.73
 -5 7 21 25.79 0.79
 7 -2 21 21.96 0.75
 2 -7 -21 22.45 0.76
 5 -7 -21 22.33 0.74
 -5 7 22 5.07 0.68
 7 -2 22 4.59 0.6
 -2 7 22 4.63 0.67
 -2 7 22 5.12 0.65
 -5 7 22 5.51 0.62
 7 -2 22 3.94 0.61
 7 -5 22 5.1 0.6
 -5 7 22 5.67 0.48
 7 -2 22 4.61 0.45
 5 -7 -22 4.69 0.43
 2 -7 -22 5.44 0.44
 7 -2 23 15.53 0.77
 -2 7 23 15.23 0.85
 -5 7 23 16.15 0.85
 7 -2 23 17.16 0.79
 -2 7 23 16.67 0.81
 -5 7 23 17.14 0.77
 7 -5 23 16.02 0.75
 -5 7 23 16.31 0.65
 2 -7 -23 13.69 0.6
 5 -7 -23 14.29 0.61
 -2 7 24 22.95 1.04
 7 -2 24 24.37 0.97
 -5 7 24 26.73 1.01
 -2 7 24 23.92 0.98
 -5 7 24 25.02 0.96
 7 -5 24 22.8 0.93
 7 -2 24 22.96 0.96
 -5 7 24 26.89 0.84
 2 -7 -24 22.87 0.82
 5 -7 -24 24.66 0.8
 -5 7 25 1.85 0.7
 7 -2 25 3.87 0.66
 -2 7 25 2.81 0.73
 7 -2 25 3.01 0.68
 7 -5 25 2.73 0.63
 -5 7 25 2.45 0.63
 -2 7 25 2.93 0.68
 -5 7 25 2.44 0.48
 -2 7 25 1.96 0.45
 2 -7 -25 2.54 0.44
 5 -7 -25 3.15 0.43
 -5 7 26 28.07 1.06
 -2 7 26 24.13 1.07
 7 -2 26 26.21 1
 7 -2 26 26.1 1.01
 -5 7 26 26.71 0.98
 7 -5 26 25.9 0.96
 -2 7 26 25.7 1.03
 -5 7 26 26.38 0.87
 -2 7 26 23.42 0.84
 5 -7 -26 25.01 0.85
 2 -7 -26 23.6 0.83
 7 -2 27 -0.64 0.66
 -5 7 27 0.44 0.73
 -2 7 27 -0.55 0.74
 -5 7 27 0.01 0.65
 7 -5 27 -0.01 0.62
 -2 7 27 -0.01 0.68
 7 -2 27 0.19 0.68
 -5 7 27 0.08 0.48
 -2 7 27 -0.27 0.44
 5 -7 -27 -0.61 0.46
 2 -7 -27 -0.11 0.43
 -5 7 28 8.38 0.84
 7 -2 28 7.84 0.73
 -2 7 28 8.12 0.82
 7 -2 28 7.35 0.74
 -5 7 28 8.11 0.73
 7 -5 28 8.02 0.69
 -2 7 28 7.79 0.77
 -2 7 28 7.39 0.51
 -5 7 28 8.95 0.55
 5 -7 -28 7.32 0.51
 2 -7 -28 7.64 0.52
 7 -2 29 0.83 0.7
 -2 7 29 0.83 0.8
 -5 7 29 1.06 0.81
 7 -2 29 1.3 0.69
 7 -5 29 -0.34 0.66
 -2 7 29 -0.2 0.74
 -5 7 29 -0.18 0.67
 -2 7 29 0.31 0.45
 5 -7 -29 0.15 0.46
 2 -7 -29 -0.01 0.45
 -5 7 30 1.79 0.84
 -2 7 30 1.97 0.85
 7 -2 30 2.37 0.73
 7 -5 30 2.42 0.67
 7 -2 30 2.47 0.75
 -5 7 30 2.14 0.7
 -2 7 30 2.44 0.76
 -2 7 30 1.42 0.47
 2 -7 -30 1.7 0.5
 5 -7 -30 1.42 0.47
 -2 7 31 3.32 0.88
 -5 7 31 3.71 0.87
 7 -2 31 5.02 0.78
 7 -5 31 4.4 0.71
 -2 7 31 4.37 0.81
 -5 7 31 3.14 0.73
 -2 7 31 3.62 0.47
 2 -7 -31 3.78 0.53
 5 -7 -31 3.01 0.48
 7 -5 32 0.64 0.71
 -2 7 32 0.16 0.77
 7 -2 32 0.39 0.77
 -5 7 32 -0.01 0.72
 -2 7 32 0.77 0.87
 -5 7 32 0.68 0.82
 5 -7 -32 0.19 0.51
 2 -7 -32 -0.26 0.49
 -5 7 33 1.87 0.77
 7 -5 33 2.7 0.69
 -2 7 33 3.56 0.83
 7 -2 33 2.52 0.74
 -5 7 33 4.07 0.87
 -2 7 33 2.87 0.89
 2 -7 -33 2.24 0.54
 5 -7 -33 3.03 0.52
 -2 7 34 -0.69 0.8
 7 -5 34 1.51 0.72
 -5 7 34 0.07 0.73
 7 -2 34 -0.08 0.78
 -2 7 34 0.03 0.87
 2 -7 -34 0.06 0.53
 5 -7 -34 0.48 0.51
 -2 7 35 0.75 0.79
 7 -2 35 0.81 0.79
 7 -5 35 0.77 0.72
 -5 7 35 0.79 0.71
 -2 7 35 0.65 0.87
 2 -7 -35 0.52 0.52
 5 -7 -35 0.66 0.51
 -5 7 36 5.58 0.76
 -2 7 36 6.56 0.85
 7 -5 36 6.67 0.75
 7 -2 36 6.66 0.82
 -2 7 36 6.7 0.94
 5 -7 -36 6.08 0.54
 2 -7 -36 5.52 0.58
 7 -2 37 -0.19 0.75
 7 -5 37 0.43 0.7
 -2 7 37 0.3 0.79
 -5 7 37 0.42 0.71
 -2 7 37 0.9 0.89
 5 -7 -37 0.5 0.5
 2 -7 -37 0.05 0.52
 -2 7 38 0.62 0.77
 7 -2 38 -1.13 0.79
 -5 7 38 0.1 0.71
 7 -5 38 -0.31 0.69
 5 -7 -38 0.42 0.5
 2 -7 -38 1.08 0.51
 -2 7 39 0.51 0.77
 7 -2 39 -0.47 0.75
 5 -7 -39 -0.1 0.49
 2 -7 -39 0 0.51
 -2 7 40 -0.24 0.73
 7 -2 40 0.44 0.7
 2 -7 -40 0.03 0.48
 5 -7 -40 0.44 0.47
 1 6 40 0.9 0.75
 6 1 40 0.09 0.75
 7 -6 -40 0.32 0.45
 -1 -6 -40 0.38 0.5
 1 6 39 1.29 0.8
 6 1 39 0.36 0.78
 1 6 39 -0.42 0.85
 -1 -6 -39 0.41 0.52
 7 -6 -39 -0.13 0.45
 6 1 38 -0.55 0.77
 1 6 38 0.95 0.83
 1 6 38 0.17 0.85
 -1 -6 -38 0.2 0.52
 7 -6 -38 -0.08 0.46
 6 1 37 0.79 0.81
 1 6 37 0.94 0.81
 1 6 37 0.24 0.86
 -1 -6 -37 0.08 0.54
 7 -6 -37 0.58 0.45
 1 6 36 6.06 0.88
 6 1 36 6.22 0.84
 1 6 36 4.78 0.91
 -1 -6 -36 5 0.56
 7 -6 -36 4.39 0.5
 6 1 35 0.17 0.82
 1 6 35 0.67 0.83
 6 1 35 -0.71 0.79
 1 6 35 -1.04 0.87
 -1 -6 -35 -0.18 0.52
 7 -6 -35 0.18 0.47
 1 6 34 0.49 0.83
 6 1 34 1.57 0.82
 1 6 34 0.81 0.88
 6 1 34 1.11 0.81
 7 -6 -34 0.21 0.47
 -1 -6 -34 0.59 0.52
 1 6 33 -0.34 0.82
 6 1 33 0.21 0.76
 1 6 33 0.38 0.86
 6 1 33 0.34 0.77
 7 -6 -33 0 0.45
 -1 -6 -33 0.22 0.51
 1 6 32 4.41 0.83
 6 1 32 4.6 0.82
 1 6 32 4.72 0.88
 6 1 32 4.2 0.83
 -1 -6 -32 4.49 0.54
 7 -6 -32 4.47 0.5
 1 6 31 5.15 0.8
 6 -7 31 7.29 0.63
 6 1 31 5.57 0.81
 -7 6 31 6.67 0.67
 6 1 31 5.66 0.83
 1 6 31 4.92 0.88
 7 -6 -31 4.93 0.5
 -1 -6 -31 6.2 0.55
 6 1 30 2.12 0.76
 1 6 30 1.76 0.81
 1 6 30 2.68 0.8
 -7 6 30 2.42 0.65
 6 -7 30 2.7 0.6
 6 1 30 2.53 0.78
 1 6 30 2.32 0.42
 7 -6 -30 1.64 0.44
 6 1 29 1.09 0.72
 1 6 29 0.1 0.78
 -7 6 29 0.22 0.61
 6 -7 29 0.42 0.59
 1 6 29 0.72 0.76
 6 1 29 1 0.72
 1 6 29 0.69 0.41
 7 -1 -29 0.32 0.37
 7 -6 -29 0.57 0.42
 6 -7 28 1.96 0.55
 -7 6 28 2.01 0.6
 1 6 28 1.58 0.72
 6 1 28 2.26 0.73
 6 1 28 0.78 0.75
 1 6 28 1.69 0.76
 7 -6 -28 2.45 0.43
 7 -1 -28 1.69 0.36
 -7 6 27 1.58 0.58
 6 1 27 1.8 0.7
 1 6 27 0.29 0.72
 6 -7 27 1.96 0.58
 6 1 27 1.25 0.67
 7 -6 -27 1.26 0.4
 7 -1 -27 1.28 0.34
 1 6 26 9.23 0.78
 6 1 26 11.36 0.76
 6 -7 26 10.79 0.63
 -7 6 26 10.97 0.65
 6 1 26 8.42 0.77
 1 6 26 10.27 0.84
 7 -6 -26 10.43 0.5
 7 -1 -26 9.69 0.45
 1 6 25 0.43 0.67
 6 -7 25 0.2 0.52
 6 1 25 1.31 0.66
 -7 6 25 0.35 0.55
 6 1 25 0.46 0.65
 1 6 25 0.63 0.71
 -7 6 25 0.59 0.65
 7 -1 -25 0.29 0.33
 7 -6 -25 0.48 0.38
 1 6 24 3.83 0.68
 -7 6 24 5.86 0.57
 6 -7 24 4.46 0.54
 6 1 24 4.44 0.67
 6 1 24 5.31 0.67
 -7 6 24 5.24 0.68
 1 6 24 4.8 0.69
 7 -1 -24 5.03 0.36
 7 -6 -24 5.24 0.41
 -7 6 23 12.54 0.65
 6 1 23 10.76 0.71
 6 -7 23 12.33 0.64
 1 6 23 9.7 0.71
 -7 6 23 13.87 0.76
 1 6 23 11.48 0.77
 6 1 23 11.93 0.73
 7 -6 -23 11.49 0.51
 7 -1 -23 10.96 0.45
 6 1 22 1.77 0.6
 -7 6 22 1.8 0.51
 6 -7 22 1.28 0.5
 1 6 22 0.89 0.61
 -7 6 22 1.85 0.62
 6 1 22 1.39 0.6
 1 6 22 1.7 0.66
 7 -6 -22 1.62 0.37
 7 -1 -22 1.51 0.31
 1 6 21 24.62 1.02
 -7 6 21 31.51 0.95
 6 -7 21 30.2 0.93
 6 1 21 27.76 1.01
 1 6 21 25.2 1.03
 -7 6 21 29.45 1
 6 1 21 28.67 1.02
 7 -6 -21 26.99 0.85
 7 -1 -21 26.34 0.82
 -7 6 20 142.9 3.54
 1 6 20 114.23 3.56
 6 -7 20 136.92 3.53
 6 1 20 124.99 3.56
 -7 6 20 143.85 3.57
 6 1 20 124.67 3.56
 1 6 20 121.58 3.57
 7 -1 -20 126.88 3.48
 7 -6 -20 127.4 3.49
 -7 6 19 65.79 1.78
 6 1 19 60.94 1.78
 1 6 19 55.52 1.8
 6 1 19 60.87 1.79
 6 -7 19 64.8 1.74
 -7 6 19 66.07 1.74
 1 6 19 54.04 1.78
 6 1 19 62.72 1.72
 7 -1 -19 59.34 1.67
 7 -6 -19 59.87 1.69
 -7 6 18 14.98 0.69
 6 1 18 12.75 0.68
 1 6 18 12.11 0.72
 -7 6 18 15.99 0.62
 6 1 18 12.98 0.7
 6 -7 18 13.94 0.6
 -7 6 18 14.87 0.59
 6 -7 18 12.74 0.47
 6 1 18 13.56 0.57
 7 -6 -18 13.39 0.51
 7 -1 -18 13.86 0.46
 1 6 18 13.14 0.74
 6 1 17 9.88 0.61
 -7 6 17 10.2 0.62
 -7 6 17 10.61 0.55
 6 1 17 9.35 0.62
 1 6 17 8.93 0.66
 6 -7 17 10.44 0.52
 6 -7 17 9.07 0.39
 -7 6 17 11.3 0.53
 6 1 17 9.55 0.51
 7 -1 -17 9.25 0.37
 7 -6 -17 9.52 0.43
 1 6 17 8.87 0.66
 -7 6 16 0.38 0.51
 6 1 16 0.54 0.5
 1 6 16 0.74 0.57
 -7 6 16 0.47 0.42
 1 6 16 0.36 0.56
 6 1 16 0.9 0.53
 6 -7 16 0.64 0.4
 -7 6 16 0.74 0.44
 6 1 16 0.21 0.4
 6 -7 16 0.46 0.26
 7 -1 -16 0.84 0.23
 7 -6 -16 0.16 0.31
 1 6 15 0.46 0.57
 -7 6 15 -0.08 0.5
 6 1 15 -0.16 0.5
 6 1 15 0.35 0.54
 1 6 15 0.06 0.54
 6 -7 15 0.59 0.39
 -7 6 15 0.18 0.41
 6 -7 15 0.17 0.25
 6 1 15 -0.44 0.39
 -7 6 15 0.11 0.43
 7 -6 -15 0.11 0.3
 7 -1 -15 0.01 0.22
 -7 6 14 15.13 0.62
 1 6 14 12.54 0.65
 6 -7 14 13.6 0.53
 -7 6 14 14.42 0.55
 6 1 14 12.22 0.63
 -7 6 14 15.56 0.58
 1 6 14 13.26 0.67
 6 1 14 14.06 0.64
 7 -1 -14 12.91 0.43
 7 -6 -14 13.09 0.48
 -7 6 13 38.52 1.07
 6 -7 13 38.81 1.03
 1 6 13 34.32 1.1
 6 1 13 34.24 1.1
 -7 6 13 38.69 1.03
 -7 6 13 36.75 1.05
 6 1 13 34.38 1.08
 7 -1 -13 32.83 0.97
 7 -6 -13 33.92 1
 1 6 13 34.71 1.11
 -7 6 12 28.31 0.84
 6 -7 12 27.35 0.81
 1 -7 12 26.18 0.82
 1 6 12 26.34 0.88
 6 1 12 26.73 0.88
 -7 6 12 27.74 0.8
 6 -7 12 27.33 0.79
 -7 6 12 28.03 0.83
 6 1 12 26.68 0.86
 1 6 12 25.07 0.9
 7 -6 -12 25.74 0.78
 7 -1 -12 24.65 0.74
 6 -7 11 27.5 0.83
 1 -7 11 27.64 0.83
 -7 6 11 29.9 0.87
 6 -7 11 28.28 0.81
 -7 6 11 28.68 0.81
 -7 6 11 27.58 0.85
 7 -6 -11 27.3 0.8
 1 6 11 26.98 0.89
 6 1 11 26.1 0.87
 7 -1 -11 26.28 0.76
 -7 6 10 113.31 2.86
 6 -7 10 103.1 2.85
 1 -7 10 103.74 2.86
 6 -7 10 107.44 2.84
 -7 6 10 109.11 2.84
 6 1 10 100.96 2.85
 6 1 10 104.74 2.87
 7 -6 -10 107.67 2.84
 7 -1 -10 102.95 2.82
 6 -7 9 32.72 0.87
 -7 6 9 31.15 0.88
 -7 6 9 32.89 0.92
 6 -7 9 31.04 0.9
 1 -7 9 32.68 0.91
 7 -6 -9 30.45 0.88
 6 1 9 28.52 0.93
 -1 -6 -9 30.4 0.88
 7 -1 -9 29.97 0.85
 -7 6 8 3.87 0.24
 1 -7 8 2.51 0.3
 6 -7 8 3.58 0.3
 -7 6 8 4.44 0.33
 7 -1 -8 3.36 0.18
 6 1 8 3.81 0.4
 7 -6 -8 3.29 0.26
 -1 -6 -8 3.14 0.28
 -7 6 7 63.27 1.64
 6 -7 7 58.62 1.64
 1 -7 7 60.12 1.64
 1 -7 7 57.71 1.63
 -7 6 7 60 1.66
 -1 -6 -7 61.02 1.63
 7 -6 -7 63.24 1.63
 7 -1 -7 58.71 1.61
 1 -7 6 2.17 0.28
 6 -7 6 2.71 0.28
 -7 6 6 2.68 0.28
 7 -1 -6 2.44 0.16
 1 -7 6 2.09 0.23
 -7 6 6 2.73 0.35
 -1 -6 -6 2.21 0.24
 7 -6 -6 2.44 0.25
 6 -7 5 1.02 0.25
 1 -7 5 1.38 0.26
 -7 6 5 1.26 0.24
 -7 6 5 1.33 0.32
 1 -7 5 1.18 0.22
 6 -7 5 1.06 0.27
 -6 7 -5 1.55 0.24
 7 -1 -5 1.31 0.15
 -1 -6 -5 1.36 0.22
 7 -6 -5 1.66 0.23
 6 -7 4 18.93 0.61
 -7 6 4 20.31 0.59
 1 -7 4 19.23 0.62
 6 -7 4 18.52 0.62
 -6 7 -4 20.95 0.61
 -7 6 4 23.33 0.65
 1 -7 4 19.74 0.59
 7 -1 -4 20.7 0.57
 -1 -6 -4 19.96 0.59
 7 -6 -4 21.43 0.6
 1 -7 3 12.28 0.42
 6 -7 3 12.89 0.42
 -7 6 3 12.42 0.48
 6 -7 3 12.13 0.44
 -6 7 -3 10.9 0.42
 7 -1 -3 12.5 0.37
 1 -7 3 10.72 0.39
 7 -6 -3 12.74 0.41
 -1 -6 -3 11.68 0.38
 -6 7 -2 163.47 4.56
 6 -7 2 173.03 4.56
 -7 6 2 171.72 4.57
 7 -1 -2 172.15 4.55
 -1 -6 -2 171.25 4.55
 7 -6 -2 173.84 4.56
 1 -7 2 165.4 4.55
 6 -7 1 14.12 0.51
 -6 7 -1 17.13 0.52
 7 -6 -1 16.68 0.5
 -1 -6 -1 15.76 0.47
 1 -7 1 15.43 0.48
 7 -6 0 10.76 0.38
 -6 7 0 10.02 0.41
 6 -7 0 9.92 0.38
 1 -7 0 9.56 0.34
 -1 -6 0 9.96 0.33
 7 -6 1 256.19 6.81
 -6 7 1 256.71 6.82
 6 -7 -1 258.39 6.81
 -1 -6 1 250.75 6.8
 1 -7 -1 256.74 6.81
 -6 7 2 14.36 0.53
 7 -6 2 16.23 0.52
 6 -7 -2 18.3 0.52
 -1 -6 2 14.98 0.47
 1 -7 -2 16.69 0.49
 7 -6 3 4.54 0.26
 -1 -6 3 4.64 0.26
 7 -6 3 3.87 0.29
 -1 -6 3 3.53 0.21
 -6 7 3 3.72 0.33
 1 -7 -3 3.72 0.25
 6 -7 -3 3.87 0.27
 -6 7 3 4.3 0.3
 7 -6 4 185.54 5.2
 -1 -6 4 193.89 5.21
 -1 -6 4 184.58 5.2
 7 -6 4 200.11 5.21
 -6 7 4 193.97 5.22
 -6 7 4 207 5.21
 1 -7 -4 200.23 5.2
 6 -7 -4 205.64 5.21
 -1 -6 5 5.17 0.29
 7 -6 5 5.56 0.29
 -6 7 5 4.15 0.24
 7 -6 5 4.64 0.23
 -1 -6 5 4.87 0.23
 -6 7 5 3.95 0.34
 7 -6 5 5.18 0.32
 1 -7 -5 4.97 0.27
 -6 7 5 4.18 0.35
 6 -7 -5 4.64 0.3
 7 -1 5 5.02 0.34
 -1 -6 6 308.41 8.08
 7 -6 6 304.61 8.08
 7 -6 6 293.56 8.07
 -6 7 6 298.77 8.07
 7 -6 6 291.81 8.08
 -1 -6 6 294.05 8.06
 -6 7 6 314.79 8.08
 1 -7 -6 312.7 8.07
 6 -7 -6 312.17 8.07
 7 -1 6 296.47 8.08
 -6 7 6 315.58 8.08
 -1 -6 7 5.79 0.35
 7 -6 7 5.95 0.33
 -6 7 7 6.51 0.32
 7 -6 7 6.03 0.31
 -6 7 7 8.57 0.39
 7 -6 7 6.26 0.36
 6 -7 -7 7.5 0.32
 1 -7 -7 7.3 0.32
 -6 7 7 7.85 0.39
 7 -1 7 6.4 0.38
 -6 7 8 5.68 0.32
 7 -6 8 5.58 0.31
 7 -6 8 5.47 0.32
 -1 -6 8 5.48 0.34
 -6 7 8 5.61 0.39
 7 -1 8 4.74 0.36
 1 -7 -8 5 0.3
 6 -7 -8 5 0.29
 -6 7 9 6.98 0.36
 7 -6 9 7.3 0.35
 -1 -6 9 6.51 0.36
 -6 7 9 6.97 0.43
 7 -6 9 6.27 0.36
 1 -7 -9 6.3 0.34
 7 -1 9 6.16 0.41
 6 -7 -9 6.39 0.33
 -6 7 10 4.66 0.35
 -1 7 10 5.26 0.45
 7 -1 10 5.62 0.44
 7 -6 10 5.42 0.35
 7 -6 10 5.35 0.35
 -6 7 10 5.14 0.42
 -1 -6 10 4.67 0.35
 1 -7 -10 4.95 0.32
 6 1 -10 4.07 0.17
 6 -7 -10 4.45 0.3
 7 -1 10 5.62 0.4
 7 -1 11 83.59 2.2
 -6 7 11 84.69 2.18
 -1 7 11 84.84 2.21
 7 -6 11 86.76 2.18
 -6 7 11 85.31 2.21
 7 -1 11 82.33 2.19
 1 -7 -11 85.5 2.17
 6 -7 -11 81.43 2.16
 7 -1 12 13.71 0.57
 -6 7 12 14.05 0.61
 7 -6 12 14.17 0.51
 -1 7 12 13.63 0.59
 -6 7 12 13.79 0.53
 7 -1 12 14.42 0.58
 -6 7 12 14.13 0.53
 6 1 -12 11.95 0.38
 6 -7 -12 13 0.46
 1 -7 -12 12.65 0.48
 -6 7 13 -0.11 0.48
 7 -1 13 0.49 0.43
 -6 7 13 0.6 0.4
 7 -6 13 0.15 0.37
 -1 7 13 0.11 0.49
 7 -1 13 1.08 0.48
 -6 7 13 0.02 0.4
 7 -1 13 0.14 0.35
 6 1 -13 0.41 0.16
 6 -7 -13 0.42 0.29
 -6 7 14 56.99 1.52
 7 -1 14 52.71 1.5
 7 -6 14 54.76 1.48
 -1 7 14 51.75 1.51
 -6 7 14 55.57 1.48
 7 -1 14 51.38 1.5
 -6 7 14 57.88 1.47
 7 -1 14 52.76 1.45
 6 1 -14 47.64 1.4
 6 -7 -14 52.46 1.44
 7 -1 15 38.43 1.2
 -6 7 15 42.79 1.23
 7 -6 15 42.84 1.17
 -1 7 15 41.75 1.22
 -6 7 15 43.25 1.18
 7 -1 15 39.46 1.2
 7 -1 15 37.34 1.14
 -6 7 15 40.79 1.16
 6 1 -15 36.89 1.07
 6 -7 -15 38.66 1.12
 7 -1 16 41.31 1.24
 -6 7 16 44.4 1.26
 7 -1 16 42.61 1.25
 -6 7 16 44.7 1.22
 -1 7 16 39.8 1.25
 7 -6 16 43.81 1.21
 -6 7 16 36.16 1.2
 7 -1 16 40.14 1.17
 7 -6 16 39.44 1.14
 6 -7 -16 39.65 1.16
 6 1 -16 39.36 1.11
 7 -1 17 2.85 0.54
 -6 7 17 1.9 0.58
 -1 7 17 3.08 0.56
 7 -1 17 2.66 0.56
 -6 7 17 2.43 0.49
 7 -6 17 2.58 0.48
 7 -1 17 2.96 0.41
 7 -6 17 2.53 0.32
 -6 7 17 0.53 0.46
 6 1 -17 2.01 0.23
 6 -7 -17 2.05 0.35
 7 -1 18 0 0.52
 -6 7 18 0 0.6
 -1 7 18 1.08 0.58
 7 -1 18 0 0.55
 -6 7 18 0.1 0.51
 7 -6 18 0.45 0.47
 7 -1 18 1.06 0.41
 -6 7 18 0.41 0.44
 7 -6 18 0.1 0.32
 6 -7 -18 -0.06 0.35
 6 1 -18 0.39 0.23
 -6 7 19 2.89 0.58
 7 -1 19 3.02 0.57
 -1 7 19 3.06 0.59
 7 -1 19 3.13 0.57
 -6 7 19 2.75 0.53
 7 -6 19 1.91 0.5
 -6 7 19 3.36 0.48
 7 -6 19 2.71 0.35
 7 -1 19 2.75 0.42
 6 1 -19 3.02 0.26
 6 -7 -19 2.78 0.38
 7 -1 20 0.95 0.55
 -6 7 20 0.49 0.59
 7 -6 20 0.8 0.5
 -1 7 20 0.19 0.58
 7 -1 20 1.12 0.58
 -6 7 20 0.63 0.52
 -6 7 20 0.61 0.44
 7 -6 20 0.76 0.33
 7 -1 20 0.61 0.4
 6 -7 -20 0.9 0.37
 6 1 -20 0.76 0.26
 -6 7 21 64.79 1.83
 7 -1 21 60.97 1.81
 7 -1 21 59.38 1.81
 -6 7 21 66.47 1.8
 7 -6 21 64.4 1.78
 -1 7 21 62.5 1.81
 7 -6 21 59.12 1.71
 -6 7 21 66.95 1.75
 7 -1 21 61.4 1.74
 6 1 -21 59.32 1.69
 6 -7 -21 61.73 1.72
 -6 7 22 16.14 0.79
 7 -1 22 14.95 0.74
 -1 7 22 15.18 0.77
 -6 7 22 16.14 0.72
 7 -1 22 15.83 0.77
 7 -6 22 14.92 0.7
 -6 7 22 14.66 0.63
 6 1 -22 13.47 0.49
 1 -7 -22 13.38 0.58
 6 -7 -22 12.97 0.56
 7 -1 23 14.13 0.74
 -6 7 23 14.43 0.78
 -1 7 23 14.5 0.79
 -6 7 23 14.7 0.73
 7 -1 23 14.14 0.74
 7 -6 23 14.78 0.71
 -6 7 23 15.77 0.62
 6 -7 -23 13.7 0.56
 1 -7 -23 12.82 0.56
 6 1 -23 12.69 0.49
 7 -1 24 9.02 0.69
 -6 7 24 8.93 0.73
 7 -6 24 8.79 0.65
 7 -1 24 7.65 0.7
 -1 7 24 8.36 0.74
 -6 7 24 10.62 0.68
 -6 7 24 9.59 0.55
 6 -7 -24 8.32 0.49
 6 1 -24 8.95 0.41
 1 -7 -24 9.13 0.51
 -6 7 25 3.4 0.71
 7 -1 25 4.38 0.66
 -6 7 25 4.23 0.63
 7 -6 25 5.41 0.6
 7 -1 25 4.85 0.7
 -1 7 25 4.34 0.69
 -6 7 25 3.84 0.5
 1 -7 -25 3.13 0.46
 6 -7 -25 3.4 0.42
 -1 7 26 14.64 0.83
 7 -6 26 14.39 0.73
 -6 7 26 15.24 0.75
 7 -1 26 13.7 0.79
 7 -1 26 13.52 0.79
 -6 7 26 16.16 0.85
 1 -7 -26 13.41 0.6
 6 -7 -26 12.53 0.59
 -6 7 27 8.49 0.79
 7 -1 27 7.05 0.74
 -1 7 27 8.41 0.78
 -6 7 27 8.63 0.67
 7 -1 27 7.69 0.78
 7 -6 27 8.12 0.67
 -1 7 27 7.85 0.5
 1 -7 -27 7.12 0.5
 6 -7 -27 7.51 0.49
 7 -1 28 2.23 0.71
 -6 7 28 1.95 0.75
 -6 7 28 3.86 0.67
 -1 7 28 3.27 0.74
 7 -6 28 2.89 0.63
 7 -1 28 2.72 0.71
 -1 7 28 2.55 0.45
 1 -7 -28 3.24 0.48
 6 -7 -28 3.19 0.47
 -6 7 29 5.46 0.8
 7 -1 29 3.02 0.74
 -1 7 29 2.96 0.77
 7 -1 29 3.67 0.75
 7 -6 29 4.6 0.66
 -6 7 29 5.12 0.7
 -1 7 29 3.55 0.46
 1 -7 -29 3.85 0.5
 6 -7 -29 3.53 0.49
 -6 7 30 11.87 0.9
 7 -1 30 10.69 0.84
 -1 7 30 11.29 0.87
 7 -1 30 10.28 0.81
 -6 7 30 11.53 0.77
 7 -6 30 10.75 0.74
 -1 7 30 8.4 0.54
 1 -7 -30 10.7 0.6
 6 -7 -30 9.4 0.56
 7 -1 31 9.25 0.84
 7 -1 31 8.81 0.84
 7 -6 31 8.36 0.72
 -6 7 31 9.37 0.75
 -1 7 31 9.44 0.83
 -1 7 31 8.54 0.54
 1 -7 -31 9.04 0.57
 6 -7 -31 8.02 0.54
 -1 7 32 1.21 0.82
 7 -1 32 1.12 0.76
 -6 7 32 -0.11 0.69
 7 -6 32 -0.07 0.66
 7 -1 32 -0.18 0.78
 6 -7 -32 0.32 0.48
 1 -7 -32 0.29 0.53
 -6 7 33 0.89 0.69
 -1 7 33 1.04 0.82
 7 -6 33 0.65 0.66
 7 -1 33 1.14 0.78
 1 -7 -33 0.34 0.51
 6 -7 -33 0.47 0.48
 -6 7 34 2.05 0.7
 -1 7 34 2.8 0.84
 7 -1 34 2.46 0.82
 7 -6 34 2.68 0.68
 6 -7 -34 2.88 0.51
 1 -7 -34 2.35 0.53
 7 -1 35 -0.45 0.76
 -6 7 35 0.03 0.72
 7 -6 35 -0.23 0.68
 -1 7 35 -0.66 0.82
 1 -7 -35 0.12 0.54
 6 -7 -35 0.89 0.49
 -1 7 36 2.03 0.83
 7 -1 36 3.23 0.81
 -6 7 36 1.82 0.69
 7 -6 36 2.04 0.68
 6 -7 -36 1.7 0.5
 1 -7 -36 2.01 0.55
 7 -1 37 0.97 0.77
 -1 7 37 -0.35 0.82
 6 -7 -37 0.48 0.49
 1 -7 -37 0.25 0.54
 7 -1 38 -0.02 0.76
 -1 7 38 1.37 0.76
 6 -7 -38 -0.15 0.48
 1 -7 -38 -0.13 0.52
 7 -1 39 -0.7 0.77
 -1 7 39 -0.41 0.78
 1 -7 -39 -0.81 0.5
 6 -7 -39 0.45 0.47
 -1 7 40 -0.24 0.75
 7 -1 40 0.11 0.74
 6 -7 -40 0.27 0.47
 1 -7 -40 0.02 0.5
 -7 7 0 14.01 0.46
 7 -7 0 12.68 0.42
 -7 7 -1 39.94 1.16
 7 -7 1 41.5 1.15
 -7 7 1 43.35 1.17
 0 -7 1 40.13 1.13
 0 -7 -1 41.21 1.13
 7 -7 -1 42.64 1.15
 7 -7 2 68.22 1.78
 -7 7 2 67.34 1.8
 7 -7 -2 65.28 1.78
 -7 7 2 65.47 1.77
 0 -7 2 63.12 1.77
 0 -7 -2 65.75 1.77
 7 -7 3 75.71 2.03
 0 -7 3 75.57 2.03
 -7 7 3 75.54 2.05
 7 -7 3 74.51 2.04
 0 -7 3 72.93 2.02
 -7 7 3 75.59 2.03
 0 -7 -3 74.52 2.03
 7 -7 -3 77.54 2.03
 -7 7 4 1.58 0.26
 0 -7 4 1.08 0.25
 7 -7 4 0.71 0.24
 -7 7 4 1.68 0.33
 0 -7 4 1.21 0.2
 7 -7 4 1.28 0.28
 7 -7 -4 1.38 0.24
 0 -7 -4 1.32 0.22
 7 -7 5 5.67 0.3
 0 -7 5 5.77 0.31
 -7 7 5 6.31 0.32
 0 -7 5 4.84 0.25
 -7 7 5 6.28 0.37
 7 -7 5 5.66 0.31
 0 -7 -5 5.17 0.27
 7 -7 -5 5.77 0.29
 -7 7 6 6.51 0.36
 0 -7 6 6.71 0.34
 7 -7 6 6.66 0.33
 -7 7 6 6.58 0.24
 7 -7 6 6.34 0.36
 -7 7 6 6.71 0.37
 0 -7 6 6.29 0.28
 7 0 6 5.98 0.38
 0 -7 -6 6.34 0.3
 7 -7 -6 6.07 0.31
 -7 7 7 64.49 1.64
 7 -7 7 58.41 1.62
 0 -7 7 58.27 1.63
 7 -7 7 58.35 1.6
 -7 7 7 60.44 1.6
 7 -7 7 60.27 1.63
 0 -7 7 58.07 1.61
 -7 7 7 64.54 1.64
 7 0 -7 56.83 1.59
 7 -7 -7 63.76 1.62
 7 0 7 59.07 1.64
 0 -7 -7 60.27 1.62
 7 -7 8 6.88 0.36
 0 -7 8 6.83 0.37
 -7 7 8 6.93 0.4
 7 -7 8 6.98 0.29
 -7 7 8 7.87 0.3
 7 -7 8 6.35 0.37
 7 0 -8 6.12 0.22
 7 -7 -8 6.53 0.32
 0 -7 -8 6.78 0.32
 7 0 8 6.32 0.41
 7 -7 9 138.97 3.5
 -7 7 9 134.02 3.5
 -7 7 9 137.28 3.52
 7 -7 9 130.65 3.51
 0 -7 9 133.59 3.51
 0 -7 -9 138.1 3.5
 7 0 9 132.35 3.52
 7 0 -9 121.44 3.48
 7 -7 -9 133.53 3.5
 -7 7 10 7.91 0.36
 7 -7 10 8.56 0.35
 0 -7 10 7.17 0.39
 7 -7 10 7.65 0.39
 -7 7 10 8.06 0.46
 7 -7 -10 7.88 0.33
 7 0 -10 6.14 0.24
 0 -7 -10 7.98 0.36
 7 0 10 7.84 0.46
 -7 7 11 1.65 0.33
 7 -7 11 2.1 0.3
 7 0 11 2.27 0.47
 0 7 11 1.61 0.45
 -7 7 11 1.76 0.43
 7 -7 11 1.88 0.35
 7 0 11 2.04 0.41
 0 -7 11 1.59 0.36
 0 -7 -11 1.55 0.31
 7 -7 -11 1.58 0.28
 7 0 -11 1.39 0.16
 -7 7 12 11.95 0.55
 7 0 12 10.82 0.58
 -7 7 12 12.36 0.48
 7 -7 12 11.4 0.46
 0 7 12 10.48 0.59
 -7 7 12 11.14 0.51
 7 0 12 10.47 0.55
 0 -7 -12 10.99 0.44
 7 -7 -12 11.5 0.43
 7 0 -12 10.11 0.34
 -7 7 13 73.38 1.93
 0 7 13 69.71 1.94
 -7 7 13 72.03 1.9
 7 -7 13 71.84 1.89
 7 0 13 67.4 1.93
 -7 7 13 73.84 1.91
 7 0 -13 64.1 1.84
 7 0 13 67.41 1.92
 0 -7 -13 70.5 1.88
 7 -7 -13 68.73 1.88
 7 0 14 10.27 0.58
 -7 7 14 11.47 0.58
 -7 7 14 11.15 0.5
 7 0 14 10.29 0.59
 7 -7 14 11.73 0.49
 0 7 14 10.08 0.61
 -7 7 14 11.13 0.53
 7 0 14 10.68 0.49
 7 0 -14 9.46 0.34
 7 -7 -14 9.08 0.43
 0 -7 -14 10.57 0.46
 7 0 15 3.82 0.49
 -7 7 15 4.42 0.53
 7 0 15 4.76 0.57
 -7 7 15 4.43 0.45
 0 7 15 4.5 0.56
 7 -7 15 4.45 0.43
 7 0 15 4.84 0.41
 -7 7 15 4.08 0.44
 7 0 -15 3.61 0.24
 7 -7 -15 3.94 0.35
 0 -7 -15 4.29 0.37
 7 0 16 1.07 0.53
 -7 7 16 0.36 0.53
 7 -7 16 1.05 0.43
 7 0 16 1.33 0.56
 -7 7 16 0.74 0.45
 0 7 16 0.86 0.55
 7 -7 16 0.58 0.28
 7 0 16 0.81 0.41
 -7 7 16 0.77 0.45
 7 -7 -16 0.76 0.32
 7 0 -16 0.18 0.21
 0 -7 -16 0.46 0.34
 -7 7 17 95.78 2.47
 7 0 17 86.95 2.46
 -7 7 17 98.72 2.44
 0 7 17 86.12 2.47
 7 0 17 86.27 2.47
 7 -7 17 94.34 2.43
 -7 7 17 98.69 2.44
 7 -7 17 85.38 2.38
 7 0 17 86.57 2.42
 7 -7 -17 86.66 2.4
 7 0 -17 82.22 2.37
 -7 7 18 9.77 0.64
 7 0 18 9.02 0.6
 -7 7 18 9.93 0.55
 7 -7 18 9.03 0.53
 7 0 18 9.67 0.64
 0 7 18 8.76 0.65
 7 0 18 9.75 0.49
 7 -7 18 9.09 0.4
 -7 7 18 11.03 0.54
 7 -7 -18 8.73 0.42
 7 0 -18 8.25 0.35
 7 0 19 31.34 1.08
 -7 7 19 34.64 1.09
 7 0 19 31.22 1.09
 7 -7 19 34.21 1.03
 0 7 19 30.56 1.1
 -7 7 19 34.09 1.03
 -7 7 19 37.71 1.02
 7 0 19 31.43 1
 7 -7 19 31.32 0.93
 7 0 -19 30.8 0.91
 7 -7 -19 31.56 0.96
 7 0 20 4.48 0.62
 -7 7 20 4.11 0.62
 -7 7 20 3.56 0.52
 0 7 20 4.45 0.62
 7 0 20 3.13 0.59
 7 -7 20 3.47 0.51
 -7 7 20 3.76 0.49
 7 -7 20 3.71 0.34
 7 0 20 3.14 0.45
 7 0 -20 3.15 0.28
 7 -7 -20 3.39 0.38
 7 0 21 37.76 1.25
 -7 7 21 42.65 1.26
 7 0 21 39.37 1.26
 0 7 21 41.34 1.26
 7 -7 21 44.68 1.2
 -7 7 21 43.02 1.2
 7 0 21 38.37 1.16
 -7 7 21 40.91 1.18
 7 -7 -21 34.91 1.12
 7 0 -21 34.64 1.08
 -7 7 22 45.64 1.35
 7 0 22 40.52 1.33
 7 0 22 40.35 1.33
 -7 7 22 45.24 1.29
 7 -7 22 43.95 1.28
 0 7 22 40.4 1.33
 -7 7 22 46.52 1.25
 7 0 -22 38.26 1.16
 7 -7 -22 40.73 1.21
 0 7 23 11.55 0.73
 -7 7 23 12.91 0.66
 7 0 23 11.4 0.73
 7 -7 23 13.04 0.65
 -7 7 23 12.58 0.74
 7 0 23 10.76 0.72
 7 -7 -23 10.45 0.51
 7 0 -23 10.4 0.43
 0 7 24 14.95 0.83
 7 0 24 16.5 0.83
 -7 7 24 16.16 0.74
 7 -7 24 16.19 0.71
 -7 7 24 16.04 0.82
 7 0 24 15.67 0.81
 7 -7 -24 14.54 0.59
 -7 7 25 6.17 0.6
 7 0 25 5.51 0.68
 7 -7 25 6.26 0.56
 0 7 25 6.16 0.71
 -7 7 25 6.41 0.72
 7 0 25 6.13 0.72
 7 -7 -25 6.54 0.44
 0 7 26 1.59 0.7
 -7 7 26 1.81 0.56
 7 -7 26 0.79 0.55
 7 0 26 0.88 0.66
 -7 7 26 0.64 0.7
 7 0 26 1.12 0.66
 7 -7 -26 0.91 0.41
 -7 7 27 5.45 0.62
 7 -7 27 4.22 0.59
 0 7 27 4.49 0.75
 7 0 27 3.8 0.7
 7 0 27 4.53 0.71
 -7 7 27 6.24 0.74
 7 -7 -27 4.66 0.45
 0 -7 -27 4.41 0.49
 -7 7 28 12.06 0.71
 7 -7 28 11.69 0.71
 0 7 28 12.01 0.84
 7 0 28 11.26 0.83
 7 0 28 11.56 0.81
 -7 7 28 13 0.83
 0 -7 -28 11.55 0.59
 7 -7 -28 11.54 0.57
 7 0 29 0.9 0.74
 -7 7 29 0.89 0.62
 7 -7 29 1.01 0.6
 7 0 29 2.09 0.73
 0 7 29 1.62 0.78
 0 7 29 1.59 0.46
 0 -7 -29 1.14 0.48
 7 0 30 6.36 0.78
 0 7 30 7.2 0.81
 7 0 30 6.44 0.81
 -7 7 30 8.66 0.68
 7 -7 30 7.49 0.67
 0 7 30 6.27 0.51
 0 -7 -30 7 0.56
 7 -7 -30 6.96 0.51
 7 0 31 0.58 0.76
 7 0 31 -0.38 0.73
 0 7 31 1.19 0.8
 -7 7 31 -0.15 0.64
 7 -7 31 -0.06 0.63
 0 7 31 -0.06 0.44
 7 -7 -31 0.97 0.45
 0 -7 -31 0.81 0.47
 7 -7 32 2.33 0.64
 0 7 32 3.12 0.82
 7 0 32 2.49 0.79
 -7 7 32 2.42 0.68
 7 0 32 2.79 0.78
 7 -7 -32 2.42 0.48
 0 -7 -32 1.87 0.54
 0 7 33 1.81 0.82
 7 0 33 0.61 0.77
 -7 7 33 1.41 0.68
 7 0 33 1.35 0.79
 0 -7 -33 1.62 0.53
 7 -7 -33 1.12 0.47
 7 0 34 1.61 0.81
 0 7 34 0.36 0.84
 7 0 34 0.38 0.76
 7 -7 -34 0.22 0.48
 0 -7 -34 0.88 0.52
 0 7 35 -0.37 0.81
 7 0 35 0.03 0.78
 0 -7 -35 1.37 0.54
 7 -7 -35 0.86 0.49
 0 7 36 0.62 0.82
 7 0 36 1.05 0.79
 0 -7 -36 0.32 0.54
 7 -7 -36 0.29 0.47
 0 7 37 0.55 0.79
 7 0 37 0.09 0.78
 0 -7 -37 0.68 0.52
 7 -7 -37 0.28 0.46
 0 7 38 0.87 0.81
 7 0 38 -0.31 0.78
 7 -7 -38 0.63 0.46
 0 -7 -38 -0.19 0.52
 7 0 39 -0.35 0.76
 0 7 39 0.9 0.75
 7 -7 -39 0.03 0.46
 0 -7 -39 -0.37 0.5
 0 7 40 -0.18 0.77
 7 0 40 -0.05 0.73
 0 -7 -40 0.56 0.49
 7 -7 -40 0.37 0.46
 4 4 40 0.62 0.78
 -4 -4 -40 -0.09 0.49
 4 4 39 0.38 0.77
 -4 -4 -39 -0.61 0.52
 4 4 38 0.36 0.78
 4 4 38 1.37 0.85
 -4 -4 -38 0.02 0.53
 4 4 37 0.28 0.81
 4 4 37 -0.46 0.82
 4 4 36 7.19 0.89
 4 4 36 6.83 0.9
 4 4 35 1.04 0.82
 4 4 35 -0.27 0.84
 4 4 34 0.1 0.83
 4 4 34 0.22 0.83
 8 -4 -34 0.32 0.44
 4 4 33 -0.06 0.82
 4 4 33 -0.09 0.86
 8 -4 -33 -0.08 0.42
 4 4 32 7.26 0.85
 4 4 32 7.76 0.87
 8 -4 -32 6.36 0.48
 4 4 31 1.01 0.84
 4 4 31 0.56 0.78
 8 -4 -31 -0.06 0.41
 4 4 30 3.35 0.76
 4 4 30 1.4 0.79
 8 -4 -30 2.35 0.42
 4 4 29 -0.29 0.73
 4 4 29 -0.07 0.75
 8 -4 -29 -0.34 0.39
 4 4 28 31.46 1.19
 4 4 28 32.81 1.21
 8 -4 -28 31.53 0.97
 4 4 27 -0.3 0.7
 4 4 27 0.66 0.73
 8 -4 -27 0.21 0.37
 4 4 26 3.39 0.69
 4 4 26 3.51 0.71
 8 -4 -26 2.59 0.38
 4 4 25 -0.55 0.66
 4 4 25 -0.03 0.68
 8 -4 -25 -0.39 0.36
 4 4 24 27.7 1.05
 4 4 24 28.31 1.07
 8 -4 -24 29.01 0.88
 4 4 23 0.36 0.63
 4 4 23 0.56 0.64
 8 -4 -23 -0.33 0.35
 4 4 22 0.38 0.62
 4 4 22 0.93 0.62
 8 -4 -22 0.11 0.32
 4 4 21 -0.18 0.6
 4 4 21 -0.56 0.62
 8 -4 -21 -0.44 0.32
 4 4 20 0.82 0.59
 4 4 20 -0.34 0.58
 8 -4 -20 0.16 0.31
 4 4 19 0.14 0.57
 4 4 19 -0.75 0.59
 8 -4 -19 0.07 0.29
 4 4 18 7.78 0.63
 8 -4 -18 8.24 0.39
 4 4 18 7.12 0.64
 4 4 17 0.54 0.56
 4 4 17 -0.06 0.58
 8 -4 -17 -0.68 0.31
 4 4 16 224.7 6.04
 8 -4 -16 225.49 5.98
 4 4 16 216.4 6.04
 4 4 15 0.49 0.56
 4 4 15 0.93 0.55
 8 -4 -15 -0.51 0.29
 4 4 14 39.36 1.23
 8 -4 -14 39.88 1.1
 4 4 14 37.77 1.22
 4 -8 13 0.44 0.41
 4 4 13 -0.16 0.52
 4 4 13 -0.29 0.42
 8 -4 -13 -0.25 0.26
 4 4 13 -0.11 0.51
 4 -8 12 130.03 3.49
 4 4 12 129.64 3.49
 4 4 12 125.66 3.52
 8 -4 -12 129.31 3.46
 4 -8 11 0.23 0.36
 -4 8 -11 0.16 0.15
 4 4 11 -0.13 0.36
 4 4 11 -0.02 0.46
 8 -4 -11 0.2 0.22
 4 -8 10 49.09 1.32
 4 4 10 50.73 1.33
 -4 8 -10 44.53 1.27
 8 -4 -10 48.12 1.29
 4 4 10 48.42 1.36
 4 -8 9 -0.02 0.3
 4 4 9 0.23 0.32
 -4 8 -9 0 0.17
 4 -8 9 0.22 0.29
 8 -4 -9 0.02 0.23
 4 -8 8 40.89 1.15
 -4 8 -8 38.89 1.12
 4 -8 8 40.96 1.15
 4 4 8 45.22 1.16
 8 -4 -8 41.42 1.12
 4 -8 7 0.08 0.29
 4 4 7 -0.25 0.32
 4 -8 7 -0.17 0.27
 8 -4 -7 -0.07 0.2
 4 -8 6 25.19 0.73
 4 4 6 26.56 0.74
 8 -4 -6 25.45 0.71
 4 -8 5 0.03 0.25
 4 -8 5 -0.1 0.26
 4 4 5 -0.18 0.29
 8 -4 -5 -0.09 0.2
 8 -4 -4 108.4 2.75
 4 4 4 107.43 2.77
 4 -8 4 100.93 2.76
 4 -8 3 0.07 0.25
 4 4 3 -0.15 0.27
 8 -4 -3 0.15 0.22
 8 -4 -2 22.52 0.63
 4 4 2 20.32 0.65
 4 -8 2 20.43 0.64
 -4 -4 -2 22.13 0.61
 4 4 1 0.04 0.26
 8 -4 -1 0.29 0.24
 -4 -4 -1 0.21 0.14
 4 -8 1 0.59 0.25
 8 -4 0 431.32 11.38
 -4 -4 0 438.3 11.38
 4 4 0 440.32 11.39
 8 -4 0 426.78 11.38
 4 -8 0 427.54 11.38
 -4 -4 0 414.12 11.37
 8 -4 1 0.64 0.17
 -4 -4 1 0.62 0.18
 8 -4 1 0.6 0.26
 8 -4 2 360.73 9.62
 -4 -4 2 360.41 9.62
 8 -4 2 360.17 9.62
 -4 -4 3 -0.15 0.2
 8 -4 3 -0.18 0.19
 8 -4 3 -0.21 0.27
 -4 -4 4 1.44 0.22
 8 -4 4 2.13 0.21
 8 -4 5 -0.18 0.29
 8 -4 5 -0.13 0.22
 -4 -4 5 -0.04 0.23
 8 -4 5 -0.19 0.2
 -4 8 6 9.13 0.39
 8 -4 6 8.82 0.38
 8 -4 6 8.38 0.34
 8 -4 7 0.07 0.3
 -4 8 7 -0.1 0.32
 8 -4 7 0.06 0.25
 8 -4 8 20.24 0.64
 -4 8 8 19.46 0.66
 8 -4 8 19.16 0.61
 -4 8 8 19.59 0.68
 -4 8 9 0.16 0.36
 8 -4 9 -0.05 0.34
 8 -4 9 -0.19 0.31
 -4 8 9 -0.4 0.44
 -4 8 10 8.76 0.47
 8 -4 10 8.46 0.45
 8 -4 10 7.09 0.4
 -4 8 10 9.19 0.51
 4 -8 -10 7.94 0.36
 -4 8 11 0.37 0.42
 8 -4 11 0.29 0.39
 8 -4 11 0.27 0.35
 -4 8 11 0.35 0.46
 4 -8 -11 0.28 0.29
 8 -4 12 5.69 0.46
 -4 8 12 5.53 0.46
 8 -4 12 4.82 0.4
 -4 8 12 5.22 0.52
 4 -8 -12 5.34 0.35
 -4 8 13 -0.11 0.45
 8 -4 13 -0.08 0.42
 8 -4 13 -0.19 0.41
 -4 8 13 -0.61 0.52
 4 -8 -13 -0.2 0.3
 -4 8 14 1.85 0.45
 8 -4 14 1.41 0.45
 8 -4 14 2.18 0.43
 -4 8 14 2.47 0.55
 4 -8 -14 2.03 0.35
 8 -4 15 -0.07 0.46
 -4 8 15 0.46 0.49
 8 -4 15 0.11 0.46
 -4 8 15 -0.05 0.54
 4 -8 -15 0.43 0.34
 8 -4 16 2.23 0.49
 -4 8 16 2.94 0.6
 -4 8 16 2.43 0.55
 8 -4 16 3.58 0.52
 8 -4 16 2.37 0.37
 4 -8 -16 2.57 0.36
 8 -4 17 0.4 0.46
 -4 8 17 -0.43 0.6
 -4 8 17 -0.16 0.54
 8 -4 17 -0.43 0.5
 8 -4 17 0.16 0.36
 4 -8 -17 -0.07 0.37
 -4 8 18 34.65 1.15
 8 -4 18 35.9 1.08
 -4 8 18 35 1.1
 8 -4 18 35.68 1.1
 8 -4 18 31.5 1
 4 -8 -18 33.94 1.02
 8 -4 19 -0.95 0.52
 -4 8 19 0.03 0.63
 -4 8 19 -0.23 0.56
 8 -4 19 0.22 0.52
 8 -4 19 -0.25 0.38
 4 -8 -19 -0.72 0.38
 8 -4 20 360.96 9.64
 -4 8 20 366.29 9.66
 -4 8 20 377.71 9.65
 8 -4 20 362.85 9.64
 8 -4 20 329.55 9.6
 -4 8 20 371.59 9.62
 4 -8 -20 365.22 9.61
 8 -4 21 -0.75 0.57
 -4 8 21 0.14 0.68
 8 -4 21 0.4 0.59
 -4 8 21 -0.2 0.63
 8 -4 21 0.7 0.41
 -4 8 21 -0.25 0.47
 4 -8 -21 -0.34 0.41
 8 -4 22 104.82 2.88
 -4 8 22 106.11 2.93
 -4 8 22 108.69 2.9
 8 -4 22 98.99 2.88
 8 -4 22 97.72 2.82
 -4 8 22 108.9 2.84
 4 -8 -22 102.59 2.83
 -4 8 23 0.27 0.71
 8 -4 23 0.27 0.59
 -4 8 23 0.76 0.61
 8 -4 23 0.63 0.6
 8 -4 23 0.84 0.42
 -4 8 23 0.17 0.48
 4 -8 -23 -0.1 0.43
 8 -4 24 44.27 1.37
 -4 8 24 45.52 1.45
 -4 8 24 46.87 1.4
 8 -4 24 45.6 1.39
 -4 8 24 41.87 1.3
 4 -8 -24 41.75 1.28
 -4 8 25 0.01 0.7
 -4 8 25 -0.42 0.63
 8 -4 25 -0.11 0.62
 -4 8 25 0.11 0.47
 4 -8 -25 -0.39 0.43
 -4 8 26 1.91 0.78
 -4 8 26 1.31 0.64
 8 -4 26 1.34 0.64
 -4 8 26 1.72 0.48
 4 -8 -26 1.32 0.46
 -4 8 27 0.91 0.73
 -4 8 27 -0.1 0.66
 8 -4 27 0.66 0.64
 -4 8 27 -0.21 0.49
 4 -8 -27 -0.14 0.47
 -4 8 28 0.15 0.79
 -4 8 28 0.44 0.7
 8 -4 28 0.49 0.67
 -4 8 28 0.29 0.49
 4 -8 -28 0.07 0.44
 -4 8 29 -0.4 0.78
 8 -4 29 -0.65 0.67
 -4 8 29 0.47 0.69
 -4 8 29 -0.62 0.5
 4 -8 -29 -0.22 0.46
 -4 8 30 0.83 0.82
 8 -4 30 0.62 0.7
 -4 8 30 -0.06 0.71
 -4 8 30 0.27 0.49
 4 -8 -30 -0.26 0.48
 -4 8 31 -0.59 0.86
 8 -4 31 0.63 0.7
 -4 8 31 -1.12 0.73
 -4 8 31 0.35 0.5
 4 -8 -31 -0.33 0.48
 -4 8 32 21.07 0.99
 8 -4 32 20.67 0.98
 -4 8 32 20.31 1.06
 4 -8 -32 18.94 0.78
 -4 8 33 -1.79 0.77
 8 -4 33 -0.04 0.74
 -4 8 33 0.46 0.88
 4 -8 -33 0.06 0.53
 8 -4 34 1.38 0.74
 -4 8 34 1.79 0.74
 -4 8 34 1.58 0.86
 4 -8 -34 1.2 0.5
 8 -4 35 0.01 0.74
 -4 8 35 -1.17 0.76
 -4 8 35 -0.66 0.9
 4 -8 -35 -0.33 0.51
 -4 8 36 2.7 0.77
 8 -4 36 0.23 0.71
 -4 8 36 1.96 0.88
 4 -8 -36 0.49 0.51
 8 -4 37 -0.52 0.7
 -4 8 37 0.27 0.74
 4 -8 -37 0.8 0.5
 -4 8 38 1.51 0.72
 8 -4 38 1.72 0.7
 4 -8 -38 1.24 0.5
 -4 8 39 0.23 0.71
 8 -4 39 -0.52 0.69
 4 -8 -39 -0.33 0.49
 8 -4 40 5.26 0.69
 -4 8 40 4.42 0.74
 4 -8 -40 4.82 0.52
 5 3 40 0.79 0.76
 -3 -5 -40 0.67 0.51
 -5 -3 -40 0.06 0.51
 5 3 39 -0.04 0.79
 3 5 39 0.13 0.8
 -3 -5 -39 0.77 0.52
 5 3 38 0.97 0.79
 3 5 38 0.45 0.85
 -3 -5 -38 0.44 0.51
 5 3 37 -0.27 0.81
 3 5 37 1.29 0.85
 5 3 37 0.17 0.83
 -3 -5 -37 0.25 0.53
 5 3 36 1.53 0.83
 5 3 36 3.24 0.85
 3 5 36 2.57 0.85
 8 -5 -36 1.87 0.46
 -3 -5 -36 2.61 0.55
 5 3 35 0.83 0.82
 5 3 35 1.54 0.85
 3 5 35 1.26 0.88
 8 -5 -35 0.72 0.46
 5 3 34 1.36 0.83
 3 5 34 1.2 0.86
 5 3 34 2.24 0.82
 8 -5 -34 0.34 0.44
 5 3 33 0.4 0.8
 3 5 33 0.53 0.82
 5 3 33 0.91 0.86
 8 -5 -33 0.59 0.44
 5 3 32 1.78 0.82
 3 5 32 1.7 0.85
 5 3 32 0.2 0.81
 8 -5 -32 1.18 0.44
 5 3 31 -0.53 0.8
 3 5 31 -0.12 0.79
 5 3 31 -0.38 0.78
 8 -3 -31 0.12 0.4
 8 -5 -31 0.14 0.44
 5 3 30 3.21 0.77
 3 5 30 2.7 0.79
 5 3 30 2.7 0.76
 8 -3 -30 1.89 0.39
 8 -5 -30 2.22 0.43
 5 3 29 13.9 0.88
 5 3 29 14.28 0.88
 3 5 29 14.4 0.91
 8 -5 -29 13.55 0.58
 8 -3 -29 13.6 0.56
 5 3 28 0.25 0.73
 5 3 28 0.14 0.75
 3 5 28 -0.51 0.75
 8 -5 -28 -0.62 0.42
 8 -3 -28 -0.59 0.37
 5 3 27 16.61 0.88
 3 5 27 15.36 0.91
 5 3 27 14.97 0.87
 8 -3 -27 14.39 0.57
 8 -5 -27 15.26 0.58
 5 3 26 1.05 0.69
 5 3 26 1.09 0.69
 3 5 26 1.64 0.73
 8 -3 -26 0.73 0.36
 8 -5 -26 0.98 0.38
 5 3 25 18.07 0.87
 3 5 25 18.17 0.93
 5 3 25 18.64 0.91
 8 -3 -25 19.27 0.64
 8 -5 -25 19.14 0.66
 5 3 24 -0.16 0.62
 3 5 24 0.62 0.66
 5 3 24 -0.11 0.64
 8 -3 -24 0.13 0.33
 8 -5 -24 0.02 0.36
 5 3 23 7.56 0.68
 5 3 23 8.19 0.71
 3 5 23 8.5 0.72
 8 -5 -23 8.48 0.43
 8 -3 -23 8.1 0.41
 5 3 22 1.88 0.6
 3 5 22 1.64 0.64
 5 3 22 2.23 0.64
 8 -3 -22 1.53 0.32
 8 -5 -22 1.41 0.34
 5 3 21 1.88 0.61
 3 5 21 1.79 0.62
 5 3 21 2.29 0.62
 8 -3 -21 2.18 0.31
 8 -5 -21 1.62 0.34
 5 3 20 4.65 0.63
 3 5 20 5.13 0.63
 5 3 20 5.15 0.61
 8 -3 -20 4.76 0.33
 8 -5 -20 5.42 0.37
 5 3 19 12.53 0.71
 3 5 19 12.41 0.72
 5 3 19 12.86 0.72
 8 -3 -19 13.13 0.46
 8 -5 -19 12.17 0.49
 5 3 18 2.44 0.57
 5 3 18 2.97 0.57
 3 5 18 2.43 0.6
 8 -5 -18 2.43 0.31
 8 -3 -18 1.97 0.29
 5 3 17 14.71 0.73
 8 -5 -17 14.64 0.52
 5 3 17 14.58 0.72
 3 5 17 15.51 0.73
 8 -3 -17 15.47 0.5
 5 3 16 0.38 0.55
 3 5 16 -0.21 0.57
 5 3 16 0.03 0.55
 8 -5 -16 0.18 0.28
 8 -3 -16 0.12 0.27
 5 3 15 80.51 2.17
 5 -8 15 72.57 2.06
 8 -5 -15 80.79 2.09
 3 5 15 77.37 2.17
 8 -3 -15 80.29 2.08
 5 3 15 79.14 2.17
 5 3 14 99.69 2.73
 5 -8 14 94.28 2.64
 5 3 14 100.64 2.72
 3 5 14 98.8 2.74
 8 -3 -14 100.85 2.66
 8 -5 -14 104.88 2.66
 5 -8 13 0.23 0.39
 5 3 13 0.49 0.52
 5 3 13 -0.19 0.4
 5 3 13 0.65 0.49
 3 5 13 -0.1 0.5
 8 -5 -13 -0.31 0.26
 8 -3 -13 -0.29 0.24
 5 -8 12 46.92 1.35
 5 3 12 49.36 1.35
 5 3 12 47.02 1.38
 3 5 12 45.19 1.4
 8 -5 -12 47.36 1.3
 8 -3 -12 46.78 1.29
 5 -8 11 47.72 1.2
 5 3 11 46.16 1.21
 3 5 11 42.66 1.25
 8 -3 -11 44.93 1.15
 5 3 11 45.63 1.25
 8 -5 -11 45.62 1.16
 5 -8 10 13.46 0.53
 5 3 10 13.9 0.53
 8 -5 -10 14.2 0.45
 8 -3 -10 14.04 0.44
 5 3 10 12.52 0.59
 5 -8 9 16.07 0.56
 5 3 9 16.68 0.56
 3 -8 9 15.92 0.54
 -5 8 -9 14.95 0.49
 3 5 9 16.14 0.57
 5 -8 9 16.51 0.55
 8 -3 -9 18.01 0.5
 8 -5 -9 17.78 0.51
 5 -8 8 9.09 0.4
 -5 8 -8 8.06 0.31
 5 -8 8 8.59 0.39
 3 -8 8 9.28 0.37
 5 3 8 8.99 0.4
 3 5 8 9.06 0.41
 8 -5 -8 8.44 0.34
 8 -3 -8 9.24 0.31
 5 -8 7 -0.03 0.28
 3 -8 7 0.32 0.26
 5 -8 7 -0.13 0.28
 5 3 7 0.11 0.3
 3 5 7 -0.1 0.33
 -5 8 -7 0.17 0.2
 8 -3 -7 0.33 0.19
 8 -5 -7 0.4 0.21
 5 -8 6 22.83 0.71
 5 -8 6 23.84 0.71
 -5 8 -6 22.47 0.68
 3 -8 6 22.31 0.7
 5 3 6 24.72 0.72
 3 5 6 25.07 0.73
 8 -5 -6 24.45 0.68
 8 -3 -6 24.61 0.67
 5 -8 5 54.61 1.51
 5 -8 5 52.12 1.51
 5 3 5 56.66 1.51
 -5 8 -5 52.48 1.49
 3 -8 5 50.68 1.5
 8 -3 -5 59.08 1.49
 3 5 5 54.42 1.51
 8 -5 -5 57.9 1.5
 5 -8 4 132.87 3.81
 3 5 4 141.24 3.81
 -5 8 -4 135.12 3.8
 8 -3 -4 152.47 3.8
 3 -8 4 133.82 3.8
 -3 -5 -4 145.1 3.8
 8 -5 -4 145.98 3.8
 3 5 3 19.57 0.62
 3 -8 3 19.44 0.6
 8 -5 -3 20.81 0.59
 8 -3 -3 20.3 0.58
 -5 8 -3 17.23 0.59
 -3 -5 -3 20.42 0.57
 8 -3 -2 65.9 1.71
 3 5 2 65.71 1.73
 8 -5 -2 63.1 1.72
 3 -8 2 60.6 1.72
 -3 -5 -2 62.28 1.7
 -5 -3 -1 1.46 0.13
 8 -3 -1 1.5 0.13
 3 5 1 1.41 0.27
 8 -3 -1 1.26 0.23
 8 -5 -1 1.4 0.24
 -3 -5 -1 1.67 0.15
 3 -8 1 1.53 0.23
 -5 -3 0 1.4 0.14
 8 -3 0 1.58 0.14
 8 -5 0 1.07 0.25
 3 5 0 1.32 0.26
 8 -3 0 1.36 0.23
 -3 -5 0 1.3 0.14
 3 -8 0 1.32 0.24
 8 -3 1 67.67 1.81
 -5 -3 1 68.82 1.81
 -3 -5 1 68.72 1.82
 8 -5 1 69.24 1.82
 3 5 -1 68.84 1.83
 8 -5 1 69.81 1.84
 8 -3 1 71.37 1.83
 3 -8 -1 68.87 1.83
 -3 -5 1 63.05 1.81
 -3 -5 2 22.52 0.62
 8 -3 2 21.66 0.6
 8 -5 2 22.25 0.61
 -5 -3 2 20.26 0.6
 8 -5 2 22.76 0.65
 8 -3 2 22.42 0.64
 3 5 -2 20.95 0.63
 8 -3 2 20.94 0.61
 3 -8 -2 21.51 0.64
 -3 -5 3 49.51 1.26
 8 -5 3 47.78 1.25
 -5 8 3 48.85 1.26
 8 -5 3 44.7 1.26
 3 5 -3 44.6 1.26
 8 -5 3 44.03 1.27
 3 -8 -3 46.83 1.26
 8 -3 3 42.56 1.25
 8 -5 4 41.07 1.12
 -3 -5 4 41.32 1.12
 -5 8 4 41.25 1.13
 8 -5 4 39.81 1.12
 8 -5 4 41.08 1.14
 3 5 -4 40.66 1.11
[truncated: 780,591 more chars]
