# Supplementary material for: A contorted nanographene shelter
Source: Nat Commun. 2021 Aug 31;12:5191. doi: 10.1038/s41467-021-25255-6 (PMC8408160; doi:10.1038/s41467-021-25255-6)
Supplement: Supplementary file 3 — Supplementary Data 1 [file 41467_2021_25255_MOESM3_ESM.zip › Supplementary Data Set/Cif Files of Crystals/3H-HBC.cif]

data_cx2326c
_audit_creation_date               2021-04-30
_audit_creation_method
;
Olex2 1.2
(compiled 2018.05.29 svn.r3508 for OlexSys, GUI svn.r5506)
;
_shelx_SHELXL_version_number       '2017/1'
_audit_contact_author_address      ?
_audit_contact_author_email        ?
_audit_contact_author_name         ''
_audit_contact_author_phone        ?
_publ_contact_author_id_orcid      ?
_publ_section_references
;
Dolomanov, O.V., Bourhis, L.J., Gildea, R.J, Howard, J.A.K. & Puschmann, H.
 (2009), J. Appl. Cryst. 42, 339-341.

Sheldrick, G.M. (2008). Acta Cryst. A64, 112-122.

Sheldrick, G.M. (2015). Acta Cryst. A71, 3-8.
;
_chemical_name_common              ?
_chemical_name_systematic          ?
_chemical_formula_moiety           'C54 H36 O6, 2(C7 H8)'
_chemical_formula_sum              'C68 H52 O6'
_chemical_formula_weight           965.09
_chemical_melting_point            ?
_chemical_oxdiff_formula           ' C54H36O6'
loop_
  _atom_type_symbol
  _atom_type_description
  _atom_type_scat_dispersion_real
  _atom_type_scat_dispersion_imag
  _atom_type_scat_source
 'C' 'C' 0.0181 0.0091 'International Tables Vol C Tables 4.2.6.8 and 6.1.1.4'
 'H' 'H' 0.0000 0.0000 'International Tables Vol C Tables 4.2.6.8 and 6.1.1.4'
 'O' 'O' 0.0492 0.0322 'International Tables Vol C Tables 4.2.6.8 and 6.1.1.4'

_shelx_space_group_comment
;
The symmetry employed for this shelxl refinement is uniquely defined
by the following loop, which should always be used as a source of
symmetry information in preference to the above space-group names.
They are only intended as comments.
;
_space_group_crystal_system        'triclinic'
_space_group_IT_number             2
_space_group_name_H-M_alt          'P -1'
_space_group_name_Hall             '-P 1'
loop_
  _space_group_symop_operation_xyz
 'x, y, z'
 '-x, -y, -z'

_cell_length_a                     10.5810(2)
_cell_length_b                     14.1629(2)
_cell_length_c                     17.1788(3)
_cell_angle_alpha                  72.891(2)
_cell_angle_beta                   79.986(2)
_cell_angle_gamma                  78.4470(10)
_cell_volume                       2392.36(8)
_cell_formula_units_Z              2
_cell_measurement_reflns_used      18904
_cell_measurement_temperature      100.01(10)
_cell_measurement_theta_max        77.7480
_cell_measurement_theta_min        2.6840
_shelx_estimated_absorpt_T_max     ?
_shelx_estimated_absorpt_T_min     ?
_exptl_absorpt_coefficient_mu      0.666
_exptl_absorpt_correction_T_max    1.00000
_exptl_absorpt_correction_T_min    0.77226
_exptl_absorpt_correction_type     multi-scan
_exptl_absorpt_process_details
;
CrysAlisPro 1.171.41.104a (Rigaku Oxford Diffraction, 2021)
Empirical absorption correction using spherical harmonics,
implemented in SCALE3 ABSPACK scaling algorithm.
;
_exptl_absorpt_special_details     ?
_exptl_crystal_colour              yellow
_exptl_crystal_colour_primary      yellow
_exptl_crystal_density_diffrn      1.340
_exptl_crystal_density_meas        ?
_exptl_crystal_density_method      ?
_exptl_crystal_description         needle
_exptl_crystal_F_000               1016
loop_
  _exptl_crystal_face_index_h
  _exptl_crystal_face_index_k
  _exptl_crystal_face_index_l
  _exptl_crystal_face_perp_dist
 0 0 -1 0.0249
 0 0 1 0.0129
 -1 0 0 0.0795
 1 0 0 0.0925
 0 -1 -1 0.0095
 0 1 1 0.0095

_exptl_crystal_recrystallization_method 
 'The material was recrystallised from --- by as supplied'
_exptl_crystal_size_max            0.182
_exptl_crystal_size_mid            0.054
_exptl_crystal_size_min            0.019
loop_
  _exptl_oxdiff_crystal_face_indexfrac_h
  _exptl_oxdiff_crystal_face_indexfrac_k
  _exptl_oxdiff_crystal_face_indexfrac_l
  _exptl_oxdiff_crystal_face_x
  _exptl_oxdiff_crystal_face_y
  _exptl_oxdiff_crystal_face_z
 -0.0001 -0.0006 -0.9995 -0.0633 0.0689 0.0130
 0.0001 0.0006 0.9995 0.0633 -0.0689 -0.0130
 -1.0003 -0.0003 -0.0003 0.0416 -0.0141 0.1432
 1.0003 0.0003 0.0003 -0.0416 0.0141 -0.1432
 -0.0021 -0.9972 -0.9953 -0.1243 -0.0279 0.0026
 0.0021 0.9972 0.9953 0.1243 0.0279 -0.0026

_exptl_transmission_factor_max     ?
_exptl_transmission_factor_min     ?
_diffrn_reflns_av_R_equivalents    0.0357
_diffrn_reflns_av_unetI/netI       0.0293
_diffrn_reflns_Laue_measured_fraction_full  0.999
_diffrn_reflns_Laue_measured_fraction_max  0.954
_diffrn_reflns_limit_h_max         11
_diffrn_reflns_limit_h_min         -13
_diffrn_reflns_limit_k_max         17
_diffrn_reflns_limit_k_min         -18
_diffrn_reflns_limit_l_max         20
_diffrn_reflns_limit_l_min         -21
_diffrn_reflns_number              45679
_diffrn_reflns_point_group_measured_fraction_full  0.999
_diffrn_reflns_point_group_measured_fraction_max  0.954
_diffrn_reflns_theta_full          67.684
_diffrn_reflns_theta_max           78.613
_diffrn_reflns_theta_min           2.712
_diffrn_ambient_environment        N~2~
_diffrn_ambient_temperature        100.01(10)
_diffrn_detector                   'Hybrid Pixel Array Detector'
_diffrn_detector_area_resol_mean   10.0000
_diffrn_detector_type              HyPix
_diffrn_measured_fraction_theta_full  0.999
_diffrn_measured_fraction_theta_max  0.954
_diffrn_measurement_details
;
List of Runs (angles in degrees, time in seconds):

  # Type    Start    End  Width  t~exp~   \w     \q     \k     \f   Frames
--------------------------------------------------------------------------
  1  \w   -116.00 -31.00   0.50    0.62    --  -47.36 159.00 148.00  170
  2  \w   -120.00 -51.00   0.50    0.62    --  -47.36-159.00 116.00  138
  3  \w    -91.00  -8.00   0.50    0.62    --  -47.36 117.00  -3.00  166
  4  \w     56.00 120.00   0.50    0.62    --   47.36 159.00 148.00  128
  5  \w     35.00 116.00   0.50    0.62    --   47.36-159.00 116.00  162
  6  \w     12.00  91.00   0.50    0.62    --   47.36-117.00 -90.00  158
  7  \w   -135.00 -31.00   0.50    2.48    -- -104.00 159.00 148.00  208
  8  \w   -109.00 -31.00   0.50    2.48    -- -104.00 117.00  -3.00  156
  9  \w   -175.00 -79.00   0.50    2.48    -- -104.00-117.00 -90.00  192
 10  \w   -159.00 -51.00   0.50    2.48    -- -104.00-159.00 116.00  216
 11  \w     38.00 135.00   0.50    2.48    --  110.25-159.00 116.00  194
 12  \w     56.00 159.00   0.50    2.48    --  110.25 159.00 148.00  206
 13  \w     38.00 109.00   0.50    2.48    --  110.25-117.00 -90.00  142
 14  \w     84.00 178.00   0.50    2.48    --  110.25 117.00  -3.00  188
 15  \w    -24.00  28.00   0.50    0.62    --  -47.36  19.00 120.00  104
 16  \w   -120.00 -74.00   0.50    0.62    --  -47.36-125.00 -30.00   92
 17  \w   -120.00 -74.00   0.50    0.62    --  -47.36-125.00-120.00   92
 18  \w    -24.00  28.00   0.50    0.62    --  -47.36  19.00-180.00  104
 19  \w    -26.00  44.00   0.50    0.62    --   47.36 -37.00 150.00  140
 20  \w     25.00 120.00   0.50    0.62    --   47.36  77.00 120.00  190
 21  \w   -175.00 -87.00   0.50    2.48    -- -104.00 -61.00 -30.00  176
 22  \w   -175.00 -81.00   0.50    2.48    -- -104.00 -77.00 -81.09  188
 23  \w   -175.00 -90.00   0.50    2.48    -- -104.00 -53.00-173.37  170
 24  \w    -69.00 -31.00   0.50    2.48    -- -104.00  61.00-150.00   76
 25  \w   -175.00 -90.00   0.50    2.48    -- -104.00 -15.00 -30.00  170
 26  \w   -112.00 -31.00   0.50    2.48    -- -104.00 125.00 -60.00  162
 27  \w    -69.00 -31.00   0.50    2.48    -- -104.00  61.00 150.00   76
 28  \w   -112.00 -31.00   0.50    2.48    -- -104.00 125.00 120.00  162
 29  \w   -175.00 -90.00   0.50    2.48    -- -104.00 -53.00 -11.36  170
 30  \w    -63.00 -32.00   0.50    2.48    -- -104.00  61.00 -30.00   62
 31  \w     39.00  64.00   0.50    2.48    --  110.25 -61.00 150.00   50
 32  \w     78.00 106.00   0.50    2.48    --  110.25-125.00 120.00   56
 33  \w     43.00  73.00   0.50    2.48    --  110.25-108.00 120.38   60
 34  \w     38.00  72.00   0.50    2.48    --  110.25-125.00 120.00   68
 35  \w    148.00 173.00   0.50    2.48    --  110.25 125.00 -60.00   50
 36  \w     38.00  73.00   0.50    2.48    --  110.25 -61.00 -60.00   70
 37  \w     89.00 176.00   0.50    2.48    --  110.25  77.00  60.00  174
 38  \w     54.00 103.00   0.50    2.48    --  110.25 -94.00 -90.00   98
 39  \w    111.00 174.00   0.50    2.48    --  110.25  15.00-150.00  126
 40  \w     45.00 105.00   0.50    2.48    --  110.25 -94.00 120.00  120
 41  \w     42.00 111.00   0.50    2.48    --  110.25-125.00  90.00  138
 42  \w     42.00  68.00   0.50    2.48    --  110.25 -61.00 -90.00   52
 43  \w     39.00  73.00   0.50    2.48    --  110.25 -61.00 -30.00   68
 44  \w     78.00 107.00   0.50    2.48    --  110.25-108.00 120.38   58
 45  \w     77.00 107.00   0.50    2.48    --  110.25-104.00 -94.80   60
 46  \w     39.00  73.00   0.50    2.48    --  110.25 -61.00 120.00   68
;
_diffrn_measurement_device         'four-circle diffractometer'
_diffrn_measurement_device_type    'XtaLAB Synergy R, DW system, HyPix'
_diffrn_measurement_method         '\w scans'
_diffrn_orient_matrix_type        
 'CrysAlisPro convention (1999,Acta A55,543-557)'
_diffrn_orient_matrix_UB_11        -0.0416303000
_diffrn_orient_matrix_UB_12        0.0615981000
_diffrn_orient_matrix_UB_13        0.0632554000
_diffrn_orient_matrix_UB_21        0.0140730000
_diffrn_orient_matrix_UB_22        0.0968369000
_diffrn_orient_matrix_UB_23        -0.0690477000
_diffrn_orient_matrix_UB_31        -0.1431478000
_diffrn_orient_matrix_UB_32        0.0107093000
_diffrn_orient_matrix_UB_33        -0.0130409000
_diffrn_oxdiff_digest_frames
;
018e45a548a35384164eac62298dea0d52058747240
;
_diffrn_oxdiff_digest_hkl
;
017e3bcd1267c93bc34e1d4f65924d5e4d23b8
;
_diffrn_radiation_monochromator    mirror
_diffrn_radiation_probe            x-ray
_diffrn_radiation_type             CuK\a
_diffrn_radiation_wavelength       1.54184
_diffrn_source                     'Rotating-anode X-ray tube'
_diffrn_source_type                'Rigaku (Cu) X-ray Source'
_reflns_Friedel_coverage           0.000
_reflns_Friedel_fraction_full      .
_reflns_Friedel_fraction_max       .
_reflns_number_gt                  8623
_reflns_number_total               9830
_reflns_odcompleteness_completeness  99.89
_reflns_odcompleteness_iscentric   1
_reflns_odcompleteness_theta       68.13
_reflns_special_details
;
 Reflections were merged by SHELXL according to the crystal
 class for the calculation of statistics and refinement.
 
 _reflns_Friedel_fraction is defined as the number of unique
 Friedel pairs measured divided by the number that would be
 possible theoretically, ignoring centric projections and
 systematic absences.
;
_reflns_threshold_expression       'I > 2\s(I)'
_computing_cell_refinement         'CrysAlisPro 1.171.41.104a (Rigaku OD, 2021)'
_computing_data_collection         'CrysAlisPro 1.171.41.104a (Rigaku OD, 2021)'
_computing_data_reduction          'CrysAlisPro 1.171.41.104a (Rigaku OD, 2021)'
_computing_molecular_graphics      'Olex2 (Dolomanov et al., 2009)'
_computing_publication_material    'Olex2 (Dolomanov et al., 2009)'
_computing_structure_refinement    'XL (Sheldrick, 2008)'
_computing_structure_solution      'ShelXT (Sheldrick, 2015)'
_refine_diff_density_max           0.329
_refine_diff_density_min           -0.331
_refine_diff_density_rms           0.066
_refine_ls_extinction_coef         .
_refine_ls_extinction_method       none
_refine_ls_goodness_of_fit_ref     1.059
_refine_ls_hydrogen_treatment      constr
_refine_ls_matrix_type             full
_refine_ls_number_parameters       740
_refine_ls_number_reflns           9830
_refine_ls_number_restraints       156
_refine_ls_R_factor_all            0.0590
_refine_ls_R_factor_gt             0.0509
_refine_ls_restrained_S_all        1.055
_refine_ls_shift/su_max            0.003
_refine_ls_shift/su_mean           0.000
_refine_ls_structure_factor_coef   Fsqd
_refine_ls_weighting_details      
 'w=1/[\s^2^(Fo^2^)+(0.1024P)^2^+0.5222P] where P=(Fo^2^+2Fc^2^)/3'
_refine_ls_weighting_scheme        calc
_refine_ls_wR_factor_gt            0.1445
_refine_ls_wR_factor_ref           0.1509
_refine_special_details           
 'Distance restraints were imposed on the disordered toluene solvent molecule.   The enhanced rigid-bond restraint (SHELX keyword RIGU) was also applied to the disordered solvent. (Acta Cryst. A68 (2012) 448-451)'
_olex2_refinement_description
;
1. Fixed Uiso
 At 1.2 times of:
  All C(H) groups
 At 1.5 times of:
  All C(H,H,H) groups
2. Restrained distances
 C63A-C62A \\sim C67A-C62A \\sim C67A-C66A \\sim C66A-C65A \\sim C65A-C64A
\\sim C64A-C63A \\sim C63-
 C62 \\sim C64-C63 \\sim C65-C64 \\sim C66-C65 \\sim C67-C66 \\sim C67-C62
 with sigma of 0.01
3. Rigid body (RIGU) restrains
 C62, C63, C64, C65, C66, C67, C68, C62A, C63A, C64A, C65A, C66A, C67A, C68A
 with sigma for 1-2 distances of 0.001 and sigma for 1-3 distances of 0.001
4. Others
 Sof(C62A)=Sof(C63A)=Sof(H63A)=Sof(C64A)=Sof(H64A)=Sof(C65A)=Sof(H65A)=
 Sof(C66A)=Sof(H66A)=Sof(C67A)=Sof(H67A)=Sof(C68A)=Sof(H68D)=Sof(H68E)=
 Sof(H68F)=1-FVAR(1)
 Sof(C62)=Sof(C63)=Sof(H63)=Sof(C64)=Sof(H64)=Sof(C65)=Sof(H65)=Sof(C66)=
 Sof(H66)=Sof(C67)=Sof(H67)=Sof(C68)=Sof(H68A)=Sof(H68B)=Sof(H68C)=FVAR(1)
5.a Aromatic/amide H refined with riding coordinates:
 C2(H2), C5(H5), C9(H9), C10(H10), C11(H11), C12(H12), C16(H16), C19(H19),
 C23(H23), C24(H24), C25(H25), C26(H26), C30(H30), C33(H33), C37(H37), C38(H38),
  C39(H39), C40(H40), C56(H56), C57(H57), C58(H58), C59(H59), C60(H60),
 C63(H63), C64(H64), C65(H65), C66(H66), C67(H67), C63A(H63A), C64A(H64A),
 C65A(H65A), C66A(H66A), C67A(H67A)
5.b Idealised Me refined as rotating group:
 C49(H49A,H49B,H49C), C50(H50A,H50B,H50C), C51(H51A,H51B,H51C), C52(H52A,H52B,
 H52C), C53(H53A,H53B,H53C), C54(H54A,H54B,H54C), C61(H61A,H61B,H61C), C68(H68A,
 H68B,H68C), C68A(H68D,H68E,H68F)
;
_atom_sites_solution_hydrogens     geom
_atom_sites_solution_primary       dual
_atom_sites_solution_secondary     ?
loop_
  _atom_site_label
  _atom_site_type_symbol
  _atom_site_fract_x
  _atom_site_fract_y
  _atom_site_fract_z
  _atom_site_U_iso_or_equiv
  _atom_site_adp_type
  _atom_site_occupancy
  _atom_site_site_symmetry_order
  _atom_site_calc_flag
  _atom_site_refinement_flags_posn
  _atom_site_refinement_flags_adp
  _atom_site_refinement_flags_occupancy
  _atom_site_disorder_assembly
  _atom_site_disorder_group
 O1 O 0.67566(10) 0.53462(8) 1.08737(7) 0.0227(2) Uani 1 1 d . . . . .
 O2 O 0.50884(11) 0.42869(8) 1.18593(7) 0.0235(2) Uani 1 1 d . . . . .
 O3 O -0.11373(10) 0.12557(8) 0.94200(7) 0.0232(2) Uani 1 1 d . . . . .
 O4 O -0.09507(10) 0.14429(8) 0.78674(7) 0.0226(2) Uani 1 1 d . . . . .
 O5 O 0.66464(10) 0.52742(8) 0.37503(7) 0.0218(2) Uani 1 1 d . . . . .
 O6 O 0.78725(10) 0.61805(8) 0.44062(7) 0.0226(2) Uani 1 1 d . . . . .
 C1 C 0.66003(14) 0.36411(11) 0.96195(9) 0.0180(3) Uani 1 1 d . . . . .
 C2 C 0.69716(14) 0.44051(11) 0.98697(9) 0.0198(3) Uani 1 1 d . . . . .
 H2 H 0.758125 0.479551 0.951369 0.024 Uiso 1 1 calc R . . . .
 C3 C 0.64755(14) 0.45973(11) 1.06117(9) 0.0200(3) Uani 1 1 d . . . . .
 C4 C 0.55646(14) 0.40184(11) 1.11489(10) 0.0204(3) Uani 1 1 d . . . . .
 C5 C 0.51955(14) 0.32712(11) 1.09220(9) 0.0194(3) Uani 1 1 d . . . . .
 H5 H 0.459399 0.288099 1.128753 0.023 Uiso 1 1 calc R . . . .
 C6 C 0.56899(14) 0.30662(11) 1.01543(9) 0.0181(3) Uani 1 1 d . . . . .
 C7 C 0.51685(13) 0.23806(11) 0.98662(9) 0.0178(3) Uani 1 1 d . . . . .
 C8 C 0.45025(14) 0.15820(11) 1.03972(9) 0.0184(3) Uani 1 1 d . . . . .
 C9 C 0.47801(14) 0.11114(11) 1.12111(9) 0.0202(3) Uani 1 1 d . . . . .
 H9 H 0.535058 0.137017 1.143679 0.024 Uiso 1 1 calc R . . . .
 C10 C 0.42420(14) 0.02869(12) 1.16831(10) 0.0223(3) Uani 1 1 d . . . . .
 H10 H 0.442955 -0.001073 1.223148 0.027 Uiso 1 1 calc R . . . .
 C11 C 0.34143(14) -0.01137(11) 1.13518(10) 0.0212(3) Uani 1 1 d . . . . .
 H11 H 0.305015 -0.068776 1.167426 0.025 Uiso 1 1 calc R . . . .
 C12 C 0.31318(14) 0.03244(11) 1.05620(10) 0.0202(3) Uani 1 1 d . . . . .
 H12 H 0.257430 0.004502 1.034390 0.024 Uiso 1 1 calc R . . . .
 C13 C 0.36526(13) 0.11832(11) 1.00655(9) 0.0179(3) Uani 1 1 d . . . . .
 C14 C 0.34645(14) 0.15916(10) 0.92072(9) 0.0182(3) Uani 1 1 d . . . . .
 C15 C 0.23646(14) 0.14887(10) 0.88612(9) 0.0184(3) Uani 1 1 d . . . . .
 C16 C 0.11492(14) 0.13587(11) 0.93490(9) 0.0191(3) Uani 1 1 d . . . . .
 H16 H 0.107986 0.127681 0.992314 0.023 Uiso 1 1 calc R . . . .
 C17 C 0.00719(14) 0.13491(11) 0.90067(10) 0.0199(3) Uani 1 1 d . . . . .
 C18 C 0.01733(14) 0.14629(11) 0.81489(10) 0.0201(3) Uani 1 1 d . . . . .
 C19 C 0.13278(14) 0.16165(11) 0.76673(10) 0.0193(3) Uani 1 1 d . . . . .
 H19 H 0.137655 0.171557 0.709207 0.023 Uiso 1 1 calc R . . . .
 C20 C 0.24577(14) 0.16318(10) 0.80056(9) 0.0182(3) Uani 1 1 d . . . . .
 C21 C 0.36470(14) 0.18824(10) 0.74938(9) 0.0180(3) Uani 1 1 d . . . . .
 C22 C 0.40164(14) 0.17456(11) 0.66745(9) 0.0188(3) Uani 1 1 d . . . . .
 C23 C 0.35011(14) 0.10510(11) 0.64188(10) 0.0220(3) Uani 1 1 d . . . . .
 H23 H 0.286903 0.069121 0.678354 0.026 Uiso 1 1 calc R . . . .
 C24 C 0.38900(15) 0.08835(12) 0.56582(11) 0.0254(3) Uani 1 1 d . . . . .
 H24 H 0.349635 0.043958 0.549183 0.030 Uiso 1 1 calc R . . . .
 C25 C 0.48671(16) 0.13686(12) 0.51302(10) 0.0250(3) Uani 1 1 d . . . . .
 H25 H 0.513208 0.126173 0.460128 0.030 Uiso 1 1 calc R . . . .
 C26 C 0.54446(15) 0.20026(11) 0.53801(10) 0.0219(3) Uani 1 1 d . . . . .
 H26 H 0.614326 0.229662 0.503033 0.026 Uiso 1 1 calc R . . . .
 C27 C 0.50238(14) 0.22284(11) 0.61461(9) 0.0188(3) Uani 1 1 d . . . . .
 C28 C 0.56597(13) 0.28658(11) 0.64283(9) 0.0175(3) Uani 1 1 d . . . . .
 C29 C 0.63801(13) 0.36276(11) 0.58887(9) 0.0185(3) Uani 1 1 d . . . . .
 C30 C 0.62123(13) 0.40346(11) 0.50427(9) 0.0186(3) Uani 1 1 d . . . . .
 H30 H 0.570228 0.373712 0.480593 0.022 Uiso 1 1 calc R . . . .
 C31 C 0.67649(13) 0.48422(11) 0.45607(9) 0.0189(3) Uani 1 1 d . . . . .
 C32 C 0.74718(14) 0.53305(11) 0.49152(9) 0.0196(3) Uani 1 1 d . . . . .
 C33 C 0.76631(14) 0.49456(11) 0.57241(9) 0.0187(3) Uani 1 1 d . . . . .
 H33 H 0.815026 0.526656 0.595573 0.022 Uiso 1 1 calc R . . . .
 C34 C 0.71537(13) 0.40802(11) 0.62262(9) 0.0180(3) Uani 1 1 d . . . . .
 C35 C 0.72792(14) 0.37359(11) 0.70908(9) 0.0177(3) Uani 1 1 d . . . . .
 C36 C 0.83200(14) 0.39293(11) 0.74457(9) 0.0183(3) Uani 1 1 d . . . . .
 C37 C 0.95305(14) 0.41031(11) 0.69768(10) 0.0203(3) Uani 1 1 d . . . . .
 H37 H 0.963738 0.415530 0.640580 0.024 Uiso 1 1 calc R . . . .
 C38 C 1.05588(15) 0.41987(12) 0.73272(10) 0.0231(3) Uani 1 1 d . . . . .
 H38 H 1.135982 0.432357 0.699910 0.028 Uiso 1 1 calc R . . . .
 C39 C 1.04145(15) 0.41104(12) 0.81696(10) 0.0234(3) Uani 1 1 d . . . . .
 H39 H 1.111447 0.418920 0.841217 0.028 Uiso 1 1 calc R . . . .
 C40 C 0.92655(15) 0.39102(11) 0.86476(10) 0.0210(3) Uani 1 1 d . . . . .
 H40 H 0.919338 0.382901 0.922178 0.025 Uiso 1 1 calc R . . . .
 C41 C 0.81838(14) 0.38221(10) 0.83027(9) 0.0183(3) Uani 1 1 d . . . . .
 C42 C 0.70091(14) 0.35148(10) 0.88043(9) 0.0178(3) Uani 1 1 d . . . . .
 C43 C 0.62270(13) 0.30726(10) 0.84819(9) 0.0176(3) Uani 1 1 d . . . . .
 C44 C 0.52790(13) 0.25142(11) 0.90162(9) 0.0179(3) Uani 1 1 d . . . . .
 C45 C 0.44153(13) 0.21139(10) 0.86837(9) 0.0172(3) Uani 1 1 d . . . . .
 C46 C 0.45153(13) 0.22549(10) 0.78128(9) 0.0172(3) Uani 1 1 d . . . . .
 C47 C 0.55185(13) 0.27613(10) 0.72777(9) 0.0170(3) Uani 1 1 d . . . . .
 C48 C 0.63549(13) 0.31887(11) 0.76122(9) 0.0173(3) Uani 1 1 d . . . . .
 C49 C 0.75750(15) 0.59913(12) 1.03042(10) 0.0226(3) Uani 1 1 d . . . . .
 H49A H 0.720011 0.627129 0.978558 0.034 Uiso 1 1 calc GR . . . .
 H49B H 0.844015 0.560956 1.020634 0.034 Uiso 1 1 calc GR . . . .
 H49C H 0.764642 0.653598 1.052983 0.034 Uiso 1 1 calc GR . . . .
 C50 C 0.39936(15) 0.38621(13) 1.23324(10) 0.0260(3) Uani 1 1 d . . . . .
 H50A H 0.330022 0.399324 1.198550 0.039 Uiso 1 1 calc GR . . . .
 H50B H 0.368111 0.416245 1.279075 0.039 Uiso 1 1 calc GR . . . .
 H50C H 0.424635 0.313821 1.254663 0.039 Uiso 1 1 calc GR . . . .
 C51 C -0.13233(15) 0.12781(12) 1.02604(10) 0.0235(3) Uani 1 1 d . . . . .
 H51A H -0.111852 0.190874 1.029402 0.035 Uiso 1 1 calc GR . . . .
 H51B H -0.074885 0.071588 1.057334 0.035 Uiso 1 1 calc GR . . . .
 H51C H -0.222975 0.122489 1.048897 0.035 Uiso 1 1 calc GR . . . .
 C52 C -0.08984(15) 0.15597(12) 0.70098(10) 0.0234(3) Uani 1 1 d . . . . .
 H52A H -0.067591 0.221903 0.670325 0.035 Uiso 1 1 calc GR . . . .
 H52B H -0.174710 0.150245 0.688870 0.035 Uiso 1 1 calc GR . . . .
 H52C H -0.023605 0.103775 0.684801 0.035 Uiso 1 1 calc GR . . . .
 C53 C 0.60913(15) 0.47541(12) 0.33311(10) 0.0242(3) Uani 1 1 d . . . . .
 H53A H 0.615390 0.510112 0.274431 0.036 Uiso 1 1 calc GR . . . .
 H53B H 0.517586 0.473470 0.355298 0.036 Uiso 1 1 calc GR . . . .
 H53C H 0.656320 0.406953 0.340831 0.036 Uiso 1 1 calc GR . . . .
 C54 C 0.85258(16) 0.67113(12) 0.47609(10) 0.0257(3) Uani 1 1 d . . . . .
 H54A H 0.874171 0.732037 0.434901 0.039 Uiso 1 1 calc GR . . . .
 H54B H 0.932587 0.628628 0.494938 0.039 Uiso 1 1 calc GR . . . .
 H54C H 0.795836 0.689170 0.522762 0.039 Uiso 1 1 calc GR . . . .
 C55 C 0.82811(16) 0.20752(14) 0.24093(11) 0.0300(4) Uani 1 1 d . . . . .
 C56 C 0.85957(18) 0.29969(13) 0.19354(11) 0.0313(4) Uani 1 1 d . . . . .
 H56 H 0.800000 0.359087 0.195392 0.038 Uiso 1 1 calc R . . . .
 C57 C 0.9772(2) 0.30555(15) 0.14361(12) 0.0381(4) Uani 1 1 d . . . . .
 H57 H 0.997682 0.368942 0.111483 0.046 Uiso 1 1 calc R . . . .
 C58 C 1.06536(19) 0.21940(16) 0.14020(12) 0.0377(4) Uani 1 1 d . . . . .
 H58 H 1.146329 0.223531 0.106342 0.045 Uiso 1 1 calc R . . . .
 C59 C 1.03393(18) 0.12802(15) 0.18650(13) 0.0360(4) Uani 1 1 d . . . . .
 H59 H 1.093455 0.068648 0.184462 0.043 Uiso 1 1 calc R . . . .
 C60 C 0.91675(17) 0.12209(14) 0.23575(12) 0.0335(4) Uani 1 1 d . . . . .
 H60 H 0.896079 0.058353 0.266814 0.040 Uiso 1 1 calc R . . . .
 C61 C 0.70272(19) 0.20028(16) 0.29741(15) 0.0426(5) Uani 1 1 d . . . . .
 H61A H 0.661553 0.147607 0.290523 0.064 Uiso 1 1 calc GR . . . .
 H61B H 0.644361 0.264397 0.284162 0.064 Uiso 1 1 calc GR . . . .
 H61C H 0.720530 0.184124 0.354372 0.064 Uiso 1 1 calc GR . . . .
 C62 C 0.1362(4) 0.1332(2) 0.3981(2) 0.0328(7) Uani 0.823(5) 1 d D U P A 1
 C63 C 0.1465(3) 0.2183(2) 0.33278(17) 0.0339(6) Uani 0.823(5) 1 d D U P A 1
 H63 H 0.214753 0.216498 0.289041 0.041 Uiso 0.823(5) 1 calc R . P A 1
 C64 C 0.0583(3) 0.3059(2) 0.33060(17) 0.0383(6) Uani 0.823(5) 1 d D U P A 1
 H64 H 0.067244 0.363917 0.286214 0.046 Uiso 0.823(5) 1 calc R . P A 1
 C65 C -0.0431(3) 0.3081(3) 0.3938(2) 0.0395(8) Uani 0.823(5) 1 d D U P A 1
 H65 H -0.105002 0.367235 0.391516 0.047 Uiso 0.823(5) 1 calc R . P A 1
 C66 C -0.0549(4) 0.2249(3) 0.4602(3) 0.0414(9) Uani 0.823(5) 1 d D U P A 1
 H66 H -0.122766 0.227218 0.504118 0.050 Uiso 0.823(5) 1 calc R . P A 1
 C67 C 0.0353(4) 0.1374(2) 0.46133(18) 0.0392(6) Uani 0.823(5) 1 d D U P A 1
 H67 H 0.027292 0.079753 0.506220 0.047 Uiso 0.823(5) 1 calc R . P A 1
 C68 C 0.2302(3) 0.0380(2) 0.3979(2) 0.0508(8) Uani 0.823(5) 1 d . U P A 1
 H68A H 0.218849 0.013319 0.352327 0.076 Uiso 0.823(5) 1 calc GR . P A 1
 H68B H 0.213529 -0.012526 0.449898 0.076 Uiso 0.823(5) 1 calc GR . P A 1
 H68C H 0.319387 0.051290 0.391395 0.076 Uiso 0.823(5) 1 calc GR . P A 1
 C62A C 0.157(2) 0.1507(17) 0.3809(15) 0.061(5) Uani 0.177(5) 1 d D U P A 2
 C63A C 0.0996(16) 0.2467(16) 0.3434(11) 0.057(4) Uani 0.177(5) 1 d D U P A 2
 H63A H 0.143891 0.278046 0.292093 0.068 Uiso 0.177(5) 1 calc R . P A 2
 C64A C -0.013(2) 0.3032(17) 0.3699(14) 0.061(5) Uani 0.177(5) 1 d D U P A 2
 H64A H -0.044841 0.370540 0.343149 0.073 Uiso 0.177(5) 1 calc R . P A 2
 C65A C -0.071(2) 0.2457(18) 0.4417(15) 0.053(4) Uani 0.177(5) 1 d D U P A 2
 H65A H -0.156078 0.273218 0.461514 0.064 Uiso 0.177(5) 1 calc R . P A 2
 C66A C -0.0196(15) 0.1522(14) 0.4878(11) 0.057(3) Uani 0.177(5) 1 d D U P A 2
 H66A H -0.061794 0.122842 0.540410 0.068 Uiso 0.177(5) 1 calc R . P A 2
 C67A C 0.0949(13) 0.1023(14) 0.4557(11) 0.052(3) Uani 0.177(5) 1 d D U P A 2
 H67A H 0.129949 0.036547 0.484308 0.063 Uiso 0.177(5) 1 calc R . P A 2
 C68A C 0.2824(16) 0.0973(18) 0.3461(14) 0.080(5) Uani 0.177(5) 1 d . U P A 2
 H68D H 0.273766 0.093503 0.291224 0.120 Uiso 0.177(5) 1 calc GR . P A 2
 H68E H 0.301580 0.029484 0.381994 0.120 Uiso 0.177(5) 1 calc GR . P A 2
 H68F H 0.353309 0.134127 0.342396 0.120 Uiso 0.177(5) 1 calc GR . P A 2

loop_
  _atom_site_aniso_label
  _atom_site_aniso_U_11
  _atom_site_aniso_U_22
  _atom_site_aniso_U_33
  _atom_site_aniso_U_23
  _atom_site_aniso_U_13
  _atom_site_aniso_U_12
 O1 0.0268(5) 0.0217(5) 0.0222(5) -0.0066(4) -0.0034(4) -0.0086(4)
 O2 0.0263(6) 0.0267(5) 0.0201(5) -0.0090(5) -0.0008(4) -0.0077(4)
 O3 0.0159(5) 0.0291(6) 0.0242(6) -0.0044(5) -0.0008(4) -0.0079(4)
 O4 0.0172(5) 0.0286(6) 0.0227(6) -0.0033(4) -0.0057(4) -0.0081(4)
 O5 0.0217(5) 0.0269(5) 0.0174(5) -0.0030(4) -0.0048(4) -0.0079(4)
 O6 0.0251(5) 0.0234(5) 0.0190(5) -0.0004(4) -0.0041(4) -0.0104(4)
 C1 0.0166(7) 0.0191(7) 0.0181(7) -0.0025(6) -0.0046(5) -0.0036(5)
 C2 0.0188(7) 0.0203(7) 0.0202(7) -0.0024(6) -0.0043(5) -0.0056(5)
 C3 0.0214(7) 0.0190(7) 0.0209(7) -0.0053(6) -0.0065(6) -0.0033(5)
 C4 0.0205(7) 0.0206(7) 0.0200(7) -0.0050(6) -0.0056(6) -0.0012(5)
 C5 0.0184(7) 0.0201(7) 0.0191(7) -0.0028(6) -0.0037(5) -0.0040(5)
 C6 0.0168(7) 0.0179(7) 0.0188(7) -0.0020(6) -0.0048(5) -0.0027(5)
 C7 0.0151(6) 0.0192(7) 0.0185(7) -0.0032(6) -0.0028(5) -0.0030(5)
 C8 0.0169(7) 0.0181(7) 0.0197(7) -0.0042(6) -0.0017(5) -0.0029(5)
 C9 0.0198(7) 0.0213(7) 0.0202(7) -0.0053(6) -0.0036(6) -0.0042(5)
 C10 0.0204(7) 0.0224(7) 0.0210(7) -0.0016(6) -0.0022(6) -0.0028(6)
 C11 0.0183(7) 0.0188(7) 0.0230(8) -0.0014(6) -0.0007(6) -0.0031(5)
 C12 0.0164(7) 0.0200(7) 0.0245(8) -0.0061(6) -0.0016(6) -0.0040(5)
 C13 0.0148(6) 0.0185(7) 0.0205(7) -0.0054(6) -0.0018(5) -0.0024(5)
 C14 0.0176(7) 0.0157(6) 0.0216(7) -0.0054(6) -0.0023(5) -0.0026(5)
 C15 0.0184(7) 0.0153(6) 0.0209(7) -0.0025(6) -0.0036(6) -0.0041(5)
 C16 0.0181(7) 0.0183(7) 0.0204(7) -0.0029(6) -0.0031(6) -0.0043(5)
 C17 0.0169(7) 0.0177(6) 0.0243(8) -0.0029(6) -0.0019(6) -0.0054(5)
 C18 0.0184(7) 0.0186(7) 0.0241(8) -0.0034(6) -0.0065(6) -0.0049(5)
 C19 0.0199(7) 0.0181(7) 0.0202(7) -0.0036(6) -0.0039(6) -0.0051(5)
 C20 0.0179(7) 0.0157(6) 0.0207(7) -0.0031(5) -0.0036(5) -0.0040(5)
 C21 0.0170(7) 0.0161(6) 0.0208(7) -0.0034(6) -0.0040(5) -0.0036(5)
 C22 0.0166(7) 0.0190(7) 0.0207(7) -0.0040(6) -0.0049(5) -0.0023(5)
 C23 0.0192(7) 0.0217(7) 0.0259(8) -0.0060(6) -0.0024(6) -0.0062(5)
 C24 0.0250(8) 0.0254(7) 0.0307(9) -0.0127(7) -0.0041(6) -0.0069(6)
 C25 0.0260(8) 0.0265(8) 0.0252(8) -0.0117(7) -0.0014(6) -0.0051(6)
 C26 0.0200(7) 0.0230(7) 0.0236(8) -0.0075(6) -0.0009(6) -0.0051(6)
 C27 0.0164(7) 0.0191(7) 0.0212(7) -0.0049(6) -0.0045(5) -0.0025(5)
 C28 0.0139(6) 0.0193(7) 0.0199(7) -0.0057(6) -0.0033(5) -0.0024(5)
 C29 0.0137(6) 0.0202(7) 0.0221(7) -0.0072(6) -0.0004(5) -0.0027(5)
 C30 0.0151(6) 0.0232(7) 0.0193(7) -0.0073(6) -0.0031(5) -0.0037(5)
 C31 0.0140(6) 0.0239(7) 0.0186(7) -0.0062(6) -0.0020(5) -0.0019(5)
 C32 0.0169(7) 0.0200(7) 0.0205(7) -0.0036(6) 0.0000(5) -0.0050(5)
 C33 0.0162(6) 0.0217(7) 0.0197(7) -0.0066(6) -0.0015(5) -0.0057(5)
 C34 0.0142(6) 0.0208(7) 0.0188(7) -0.0054(6) -0.0008(5) -0.0033(5)
 C35 0.0173(7) 0.0171(6) 0.0189(7) -0.0046(6) -0.0023(5) -0.0034(5)
 C36 0.0169(7) 0.0172(6) 0.0211(7) -0.0044(6) -0.0032(5) -0.0040(5)
 C37 0.0188(7) 0.0215(7) 0.0211(7) -0.0046(6) -0.0029(6) -0.0060(5)
 C38 0.0179(7) 0.0256(7) 0.0253(8) -0.0039(6) -0.0014(6) -0.0076(6)
 C39 0.0205(7) 0.0269(8) 0.0246(8) -0.0048(6) -0.0070(6) -0.0075(6)
 C40 0.0219(7) 0.0221(7) 0.0197(7) -0.0042(6) -0.0048(6) -0.0055(6)
 C41 0.0185(7) 0.0169(6) 0.0201(7) -0.0042(6) -0.0035(6) -0.0046(5)
 C42 0.0168(7) 0.0168(6) 0.0190(7) -0.0022(5) -0.0041(5) -0.0032(5)
 C43 0.0151(6) 0.0172(6) 0.0200(7) -0.0039(6) -0.0036(5) -0.0023(5)
 C44 0.0156(6) 0.0173(6) 0.0207(7) -0.0047(6) -0.0030(5) -0.0026(5)
 C45 0.0157(6) 0.0165(6) 0.0199(7) -0.0047(6) -0.0033(5) -0.0027(5)
 C46 0.0157(6) 0.0167(6) 0.0191(7) -0.0042(5) -0.0031(5) -0.0024(5)
 C47 0.0148(6) 0.0175(6) 0.0192(7) -0.0045(6) -0.0036(5) -0.0031(5)
 C48 0.0149(6) 0.0177(6) 0.0195(7) -0.0046(6) -0.0034(5) -0.0023(5)
 C49 0.0240(7) 0.0213(7) 0.0251(8) -0.0057(6) -0.0056(6) -0.0079(6)
 C50 0.0228(7) 0.0325(8) 0.0248(8) -0.0109(7) 0.0004(6) -0.0071(6)
 C51 0.0199(7) 0.0261(7) 0.0232(8) -0.0046(6) 0.0003(6) -0.0060(6)
 C52 0.0201(7) 0.0267(8) 0.0250(8) -0.0068(6) -0.0065(6) -0.0045(6)
 C53 0.0240(7) 0.0297(8) 0.0218(8) -0.0090(6) -0.0059(6) -0.0052(6)
 C54 0.0308(8) 0.0252(8) 0.0231(8) -0.0030(6) -0.0042(6) -0.0131(6)
 C55 0.0263(8) 0.0336(9) 0.0304(9) -0.0083(7) -0.0065(7) -0.0035(7)
 C56 0.0345(9) 0.0287(8) 0.0308(9) -0.0077(7) -0.0110(7) 0.0000(7)
 C57 0.0493(11) 0.0375(10) 0.0276(9) -0.0037(8) -0.0046(8) -0.0145(8)
 C58 0.0319(9) 0.0518(12) 0.0322(10) -0.0161(9) 0.0034(7) -0.0124(8)
 C59 0.0282(9) 0.0394(10) 0.0414(11) -0.0160(9) -0.0029(8) -0.0008(7)
 C60 0.0309(9) 0.0286(8) 0.0394(10) -0.0072(8) -0.0032(7) -0.0046(7)
 C61 0.0299(9) 0.0408(10) 0.0538(13) -0.0133(10) 0.0030(9) -0.0043(8)
 C62 0.0315(15) 0.0386(12) 0.0355(17) -0.0175(10) -0.0095(11) -0.0057(10)
 C63 0.0303(14) 0.0413(14) 0.0348(13) -0.0160(10) -0.0067(10) -0.0054(9)
 C64 0.0369(14) 0.0406(13) 0.0429(13) -0.0178(10) -0.0135(11) -0.0012(10)
 C65 0.0294(16) 0.0526(14) 0.0465(19) -0.0276(13) -0.0124(11) -0.0012(11)
 C66 0.0305(17) 0.057(2) 0.048(2) -0.0295(13) -0.0071(14) -0.0088(12)
 C67 0.0363(18) 0.0464(14) 0.0426(15) -0.0203(11) -0.0017(12) -0.0142(11)
 C68 0.0512(16) 0.0434(13) 0.0640(19) -0.0249(13) -0.0186(14) 0.0043(11)
 C62A 0.039(7) 0.088(8) 0.064(8) -0.033(6) 0.004(5) -0.012(6)
 C63A 0.039(7) 0.087(8) 0.059(7) -0.035(6) -0.011(5) -0.017(5)
 C64A 0.038(7) 0.086(8) 0.066(9) -0.030(6) -0.010(5) -0.014(5)
 C65A 0.031(6) 0.084(8) 0.061(9) -0.036(6) -0.013(5) -0.016(5)
 C66A 0.036(6) 0.091(8) 0.053(7) -0.034(6) -0.005(4) -0.010(5)
 C67A 0.029(6) 0.081(7) 0.061(7) -0.037(5) -0.003(4) -0.019(5)
 C68A 0.046(7) 0.111(11) 0.090(11) -0.052(9) 0.013(6) -0.010(6)

_geom_special_details
;
 All esds (except the esd in the dihedral angle between two l.s. planes)
 are estimated using the full covariance matrix.  The cell esds are taken
 into account individually in the estimation of esds in distances, angles
 and torsion angles; correlations between esds in cell parameters are only
 used when they are defined by crystal symmetry.  An approximate (isotropic)
 treatment of cell esds is used for estimating esds involving l.s. planes.
;
loop_
  _geom_bond_atom_site_label_1
  _geom_bond_atom_site_label_2
  _geom_bond_distance
  _geom_bond_site_symmetry_2
  _geom_bond_publ_flag
 O1 C3 1.3675(18) . ?
 O1 C49 1.4276(19) . ?
 O2 C4 1.3676(19) . ?
 O2 C50 1.4242(19) . ?
 O3 C17 1.3620(18) . ?
 O3 C51 1.4316(19) . ?
 O4 C18 1.3677(18) . ?
 O4 C52 1.4257(19) . ?
 O5 C31 1.3628(18) . ?
 O5 C53 1.4277(18) . ?
 O6 C32 1.3601(18) . ?
 O6 C54 1.4278(19) . ?
 C1 C2 1.419(2) . ?
 C1 C6 1.415(2) . ?
 C1 C42 1.444(2) . ?
 C2 C3 1.374(2) . ?
 C3 C4 1.419(2) . ?
 C4 C5 1.373(2) . ?
 C5 C6 1.422(2) . ?
 C6 C7 1.444(2) . ?
 C7 C8 1.448(2) . ?
 C7 C44 1.403(2) . ?
 C8 C9 1.415(2) . ?
 C8 C13 1.423(2) . ?
 C9 C10 1.376(2) . ?
 C10 C11 1.405(2) . ?
 C11 C12 1.374(2) . ?
 C12 C13 1.416(2) . ?
 C13 C14 1.450(2) . ?
 C14 C15 1.445(2) . ?
 C14 C45 1.400(2) . ?
 C15 C16 1.421(2) . ?
 C15 C20 1.412(2) . ?
 C16 C17 1.375(2) . ?
 C17 C18 1.422(2) . ?
 C18 C19 1.369(2) . ?
 C19 C20 1.424(2) . ?
 C20 C21 1.447(2) . ?
 C21 C22 1.453(2) . ?
 C21 C46 1.401(2) . ?
 C22 C23 1.418(2) . ?
 C22 C27 1.421(2) . ?
 C23 C24 1.374(2) . ?
 C24 C25 1.398(2) . ?
 C25 C26 1.379(2) . ?
 C26 C27 1.421(2) . ?
 C27 C28 1.455(2) . ?
 C28 C29 1.449(2) . ?
 C28 C47 1.407(2) . ?
 C29 C30 1.425(2) . ?
 C29 C34 1.418(2) . ?
 C30 C31 1.370(2) . ?
 C31 C32 1.422(2) . ?
 C32 C33 1.370(2) . ?
 C33 C34 1.420(2) . ?
 C34 C35 1.442(2) . ?
 C35 C36 1.453(2) . ?
 C35 C48 1.396(2) . ?
 C36 C37 1.415(2) . ?
 C36 C41 1.419(2) . ?
 C37 C38 1.378(2) . ?
 C38 C39 1.399(2) . ?
 C39 C40 1.374(2) . ?
 C40 C41 1.419(2) . ?
 C41 C42 1.449(2) . ?
 C42 C43 1.398(2) . ?
 C43 C44 1.430(2) . ?
 C43 C48 1.439(2) . ?
 C44 C45 1.436(2) . ?
 C45 C46 1.438(2) . ?
 C46 C47 1.437(2) . ?
 C47 C48 1.441(2) . ?
 C55 C56 1.390(3) . ?
 C55 C60 1.390(3) . ?
 C55 C61 1.503(3) . ?
 C56 C57 1.385(3) . ?
 C57 C58 1.389(3) . ?
 C58 C59 1.376(3) . ?
 C59 C60 1.377(3) . ?
 C62 C63 1.392(4) . ?
 C62 C67 1.390(4) . ?
 C62 C68 1.507(4) . ?
 C63 C64 1.390(3) . ?
 C64 C65 1.390(4) . ?
 C65 C66 1.387(4) . ?
 C66 C67 1.403(4) . ?
 C62A C63A 1.387(8) . ?
 C62A C67A 1.386(7) . ?
 C62A C68A 1.51(3) . ?
 C63A C64A 1.382(8) . ?
 C64A C65A 1.383(8) . ?
 C65A C66A 1.388(8) . ?
 C66A C67A 1.388(7) . ?

loop_
  _geom_angle_atom_site_label_1
  _geom_angle_atom_site_label_2
  _geom_angle_atom_site_label_3
  _geom_angle
  _geom_angle_site_symmetry_1
  _geom_angle_site_symmetry_3
  _geom_angle_publ_flag
 C3 O1 C49 116.05(12) . . ?
 C4 O2 C50 116.77(12) . . ?
 C17 O3 C51 116.65(12) . . ?
 C18 O4 C52 117.19(12) . . ?
 C31 O5 C53 117.62(12) . . ?
 C32 O6 C54 116.22(12) . . ?
 C2 C1 C42 121.73(13) . . ?
 C6 C1 C2 118.49(14) . . ?
 C6 C1 C42 119.40(13) . . ?
 C3 C2 C1 121.96(14) . . ?
 O1 C3 C2 124.70(14) . . ?
 O1 C3 C4 115.73(13) . . ?
 C2 C3 C4 119.52(14) . . ?
 O2 C4 C3 115.41(13) . . ?
 O2 C4 C5 124.98(14) . . ?
 C5 C4 C3 119.58(14) . . ?
 C4 C5 C6 121.73(14) . . ?
 C1 C6 C5 118.72(13) . . ?
 C1 C6 C7 119.18(13) . . ?
 C5 C6 C7 121.63(13) . . ?
 C6 C7 C8 124.20(13) . . ?
 C44 C7 C6 117.98(13) . . ?
 C44 C7 C8 117.80(13) . . ?
 C9 C8 C7 121.85(13) . . ?
 C9 C8 C13 118.68(13) . . ?
 C13 C8 C7 119.09(13) . . ?
 C10 C9 C8 121.44(14) . . ?
 C9 C10 C11 119.85(14) . . ?
 C12 C11 C10 120.02(14) . . ?
 C11 C12 C13 121.49(14) . . ?
 C8 C13 C14 119.29(13) . . ?
 C12 C13 C8 118.51(14) . . ?
 C12 C13 C14 121.82(13) . . ?
 C15 C14 C13 124.13(13) . . ?
 C45 C14 C13 117.58(13) . . ?
 C45 C14 C15 118.29(14) . . ?
 C16 C15 C14 121.25(14) . . ?
 C20 C15 C14 119.16(13) . . ?
 C20 C15 C16 119.20(13) . . ?
 C17 C16 C15 121.31(14) . . ?
 O3 C17 C16 125.48(14) . . ?
 O3 C17 C18 114.95(13) . . ?
 C16 C17 C18 119.56(14) . . ?
 O4 C18 C17 115.16(13) . . ?
 O4 C18 C19 124.99(14) . . ?
 C19 C18 C17 119.81(13) . . ?
 C18 C19 C20 121.75(14) . . ?
 C15 C20 C19 118.31(13) . . ?
 C15 C20 C21 119.43(13) . . ?
 C19 C20 C21 121.99(14) . . ?
 C20 C21 C22 123.99(13) . . ?
 C46 C21 C20 118.28(13) . . ?
 C46 C21 C22 117.71(13) . . ?
 C23 C22 C21 121.49(14) . . ?
 C23 C22 C27 118.49(14) . . ?
 C27 C22 C21 119.62(13) . . ?
 C24 C23 C22 121.88(14) . . ?
 C23 C24 C25 119.78(14) . . ?
 C26 C25 C24 119.76(15) . . ?
 C25 C26 C27 121.83(14) . . ?
 C22 C27 C26 118.07(13) . . ?
 C22 C27 C28 119.55(13) . . ?
 C26 C27 C28 122.18(13) . . ?
 C29 C28 C27 124.17(14) . . ?
 C47 C28 C27 117.68(13) . . ?
 C47 C28 C29 118.10(13) . . ?
 C30 C29 C28 122.21(13) . . ?
 C34 C29 C28 119.34(14) . . ?
 C34 C29 C30 117.94(13) . . ?
 C31 C30 C29 121.96(13) . . ?
 O5 C31 C30 125.37(13) . . ?
 O5 C31 C32 114.78(13) . . ?
 C30 C31 C32 119.76(14) . . ?
 O6 C32 C31 115.25(13) . . ?
 O6 C32 C33 125.39(13) . . ?
 C33 C32 C31 119.32(14) . . ?
 C32 C33 C34 121.88(13) . . ?
 C29 C34 C33 118.94(14) . . ?
 C29 C34 C35 119.80(13) . . ?
 C33 C34 C35 120.81(13) . . ?
 C34 C35 C36 123.25(13) . . ?
 C48 C35 C34 118.30(13) . . ?
 C48 C35 C36 118.46(13) . . ?
 C37 C36 C35 121.44(14) . . ?
 C37 C36 C41 118.67(13) . . ?
 C41 C36 C35 119.44(13) . . ?
 C38 C37 C36 121.67(15) . . ?
 C37 C38 C39 119.51(14) . . ?
 C40 C39 C38 120.31(14) . . ?
 C39 C40 C41 121.45(14) . . ?
 C36 C41 C42 119.01(13) . . ?
 C40 C41 C36 118.33(13) . . ?
 C40 C41 C42 122.27(14) . . ?
 C1 C42 C41 123.60(13) . . ?
 C43 C42 C1 118.13(13) . . ?
 C43 C42 C41 118.27(13) . . ?
 C42 C43 C44 119.95(14) . . ?
 C42 C43 C48 120.41(13) . . ?
 C44 C43 C48 119.62(13) . . ?
 C7 C44 C43 119.88(13) . . ?
 C7 C44 C45 119.89(13) . . ?
 C43 C44 C45 120.20(13) . . ?
 C14 C45 C44 120.02(14) . . ?
 C14 C45 C46 119.75(13) . . ?
 C44 C45 C46 120.22(13) . . ?
 C21 C46 C45 119.72(13) . . ?
 C21 C46 C47 120.49(13) . . ?
 C47 C46 C45 119.78(13) . . ?
 C28 C47 C46 120.24(13) . . ?
 C28 C47 C48 120.11(13) . . ?
 C46 C47 C48 119.62(13) . . ?
 C35 C48 C43 119.58(13) . . ?
 C35 C48 C47 120.04(14) . . ?
 C43 C48 C47 120.37(13) . . ?
 C56 C55 C61 121.05(17) . . ?
 C60 C55 C56 118.19(17) . . ?
 C60 C55 C61 120.75(17) . . ?
 C57 C56 C55 120.48(17) . . ?
 C56 C57 C58 120.47(18) . . ?
 C59 C58 C57 119.15(18) . . ?
 C58 C59 C60 120.41(18) . . ?
 C59 C60 C55 121.29(18) . . ?
 C63 C62 C68 120.1(3) . . ?
 C67 C62 C63 118.6(3) . . ?
 C67 C62 C68 121.3(3) . . ?
 C64 C63 C62 121.0(3) . . ?
 C65 C64 C63 119.5(3) . . ?
 C66 C65 C64 120.8(3) . . ?
 C65 C66 C67 118.7(4) . . ?
 C62 C67 C66 121.3(3) . . ?
 C63A C62A C68A 124.2(17) . . ?
 C67A C62A C63A 117.1(19) . . ?
 C67A C62A C68A 118.7(19) . . ?
 C64A C63A C62A 129.2(19) . . ?
 C63A C64A C65A 109(2) . . ?
 C64A C65A C66A 127(2) . . ?
 C65A C66A C67A 119(2) . . ?
 C62A C67A C66A 118.4(18) . . ?

_shelx_res_file
;
TITL cx2326c_auto_a.res in P-1
    cx2326c.res
    created by SHELXL-2017/1 at 12:36:12 on 30-Apr-2021
REM Old TITL cx2326c_auto in P-1
REM SHELXT solution in P-1: R1 0.114, Rweak 0.007, Alpha 0.053
REM <I/s> 0.000 for 0 systematic absences, Orientation as input
REM Formula found by SHELXT: C68 O41
CELL 1.54184 10.581 14.1629 17.1788 72.891 79.986 78.447
ZERR 2 0.0002 0.0002 0.0003 0.002 0.002 0.001
LATT 1
SFAC C H O
UNIT 136 104 12
SADI 0.01 C63A C62A C67A C62A C67A C66A C66A C65A C65A C64A C64A C63A C63 =
 C62 C64 C63 C65 C64 C66 C65 C67 C66 C67 C62
RIGU 0.001 0.001 C62 > C68A

L.S. 4
PLAN  20
TEMP -173
fmap 2
acta
REM <olex2.extras>
REM <HklSrc "%.\\cx2326c.hkl">
REM </olex2.extras>

WGHT    0.102400    0.522200
FVAR       3.43932   0.82336
O1    3    0.675655    0.534623    1.087372    11.00000    0.02684    0.02172 =
         0.02215   -0.00658   -0.00341   -0.00861
O2    3    0.508838    0.428693    1.185926    11.00000    0.02633    0.02672 =
         0.02008   -0.00901   -0.00084   -0.00766
O3    3   -0.113733    0.125569    0.942001    11.00000    0.01591    0.02913 =
         0.02419   -0.00445   -0.00081   -0.00792
O4    3   -0.095073    0.144290    0.786739    11.00000    0.01719    0.02863 =
         0.02271   -0.00328   -0.00566   -0.00814
O5    3    0.664636    0.527416    0.375027    11.00000    0.02174    0.02691 =
         0.01743   -0.00296   -0.00482   -0.00792
O6    3    0.787247    0.618050    0.440615    11.00000    0.02515    0.02344 =
         0.01902   -0.00041   -0.00409   -0.01042
C1    1    0.660034    0.364108    0.961948    11.00000    0.01656    0.01913 =
         0.01809   -0.00253   -0.00463   -0.00359
C2    1    0.697160    0.440513    0.986966    11.00000    0.01884    0.02031 =
         0.02016   -0.00236   -0.00431   -0.00564
AFIX  43
H2    2    0.758125    0.479551    0.951369    11.00000   -1.20000
AFIX   0
C3    1    0.647552    0.459733    1.061166    11.00000    0.02144    0.01904 =
         0.02093   -0.00528   -0.00651   -0.00330
C4    1    0.556464    0.401837    1.114888    11.00000    0.02049    0.02059 =
         0.02002   -0.00500   -0.00556   -0.00123
C5    1    0.519548    0.327120    1.092200    11.00000    0.01838    0.02013 =
         0.01912   -0.00279   -0.00368   -0.00402
AFIX  43
H5    2    0.459399    0.288099    1.128753    11.00000   -1.20000
AFIX   0
C6    1    0.568990    0.306621    1.015427    11.00000    0.01680    0.01785 =
         0.01882   -0.00204   -0.00477   -0.00270
C7    1    0.516848    0.238061    0.986624    11.00000    0.01508    0.01917 =
         0.01848   -0.00324   -0.00281   -0.00298
C8    1    0.450250    0.158204    1.039724    11.00000    0.01691    0.01805 =
         0.01965   -0.00423   -0.00169   -0.00285
C9    1    0.478015    0.111139    1.121112    11.00000    0.01976    0.02127 =
         0.02017   -0.00531   -0.00359   -0.00416
AFIX  43
H9    2    0.535058    0.137017    1.143679    11.00000   -1.20000
AFIX   0
C10   1    0.424199    0.028690    1.168306    11.00000    0.02044    0.02237 =
         0.02099   -0.00156   -0.00219   -0.00280
AFIX  43
H10   2    0.442955   -0.001073    1.223148    11.00000   -1.20000
AFIX   0
C11   1    0.341433   -0.011375    1.135184    11.00000    0.01834    0.01876 =
         0.02297   -0.00139   -0.00068   -0.00310
AFIX  43
H11   2    0.305015   -0.068776    1.167426    11.00000   -1.20000
AFIX   0
C12   1    0.313178    0.032444    1.056198    11.00000    0.01643    0.01995 =
         0.02455   -0.00611   -0.00158   -0.00400
AFIX  43
H12   2    0.257430    0.004502    1.034390    11.00000   -1.20000
AFIX   0
C13   1    0.365259    0.118316    1.006549    11.00000    0.01480    0.01847 =
         0.02045   -0.00541   -0.00179   -0.00238
C14   1    0.346446    0.159165    0.920717    11.00000    0.01761    0.01572 =
         0.02159   -0.00544   -0.00232   -0.00260
C15   1    0.236462    0.148865    0.886119    11.00000    0.01836    0.01535 =
         0.02095   -0.00253   -0.00356   -0.00412
C16   1    0.114920    0.135868    0.934902    11.00000    0.01806    0.01826 =
         0.02045   -0.00293   -0.00306   -0.00428
AFIX  43
H16   2    0.107986    0.127681    0.992314    11.00000   -1.20000
AFIX   0
C17   1    0.007188    0.134906    0.900674    11.00000    0.01686    0.01773 =
         0.02427   -0.00291   -0.00192   -0.00537
C18   1    0.017326    0.146287    0.814890    11.00000    0.01836    0.01860 =
         0.02410   -0.00341   -0.00645   -0.00489
C19   1    0.132782    0.161651    0.766731    11.00000    0.01995    0.01812 =
         0.02016   -0.00358   -0.00394   -0.00513
AFIX  43
H19   2    0.137655    0.171557    0.709207    11.00000   -1.20000
AFIX   0
C20   1    0.245767    0.163182    0.800558    11.00000    0.01792    0.01570 =
         0.02071   -0.00313   -0.00356   -0.00397
C21   1    0.364705    0.188240    0.749380    11.00000    0.01703    0.01609 =
         0.02076   -0.00338   -0.00398   -0.00361
C22   1    0.401644    0.174555    0.667452    11.00000    0.01664    0.01899 =
         0.02069   -0.00400   -0.00487   -0.00228
C23   1    0.350112    0.105101    0.641879    11.00000    0.01921    0.02172 =
         0.02591   -0.00600   -0.00245   -0.00621
AFIX  43
H23   2    0.286903    0.069121    0.678354    11.00000   -1.20000
AFIX   0
C24   1    0.389002    0.088346    0.565824    11.00000    0.02498    0.02536 =
         0.03073   -0.01269   -0.00414   -0.00693
AFIX  43
H24   2    0.349635    0.043958    0.549183    11.00000   -1.20000
AFIX   0
C25   1    0.486706    0.136855    0.513024    11.00000    0.02602    0.02651 =
         0.02522   -0.01169   -0.00142   -0.00506
AFIX  43
H25   2    0.513208    0.126173    0.460128    11.00000   -1.20000
AFIX   0
C26   1    0.544461    0.200262    0.538010    11.00000    0.01998    0.02298 =
         0.02360   -0.00749   -0.00086   -0.00508
AFIX  43
H26   2    0.614326    0.229662    0.503033    11.00000   -1.20000
AFIX   0
C27   1    0.502379    0.222839    0.614609    11.00000    0.01635    0.01912 =
         0.02123   -0.00489   -0.00453   -0.00246
C28   1    0.565966    0.286580    0.642831    11.00000    0.01395    0.01935 =
         0.01988   -0.00565   -0.00331   -0.00240
C29   1    0.638009    0.362760    0.588868    11.00000    0.01371    0.02021 =
         0.02207   -0.00722   -0.00040   -0.00275
C30   1    0.621234    0.403459    0.504271    11.00000    0.01513    0.02316 =
         0.01927   -0.00731   -0.00309   -0.00368
AFIX  43
H30   2    0.570228    0.373712    0.480593    11.00000   -1.20000
AFIX   0
C31   1    0.676489    0.484221    0.456073    11.00000    0.01398    0.02386 =
         0.01865   -0.00621   -0.00204   -0.00188
C32   1    0.747180    0.533052    0.491523    11.00000    0.01694    0.02004 =
         0.02052   -0.00365    0.00000   -0.00499
C33   1    0.766306    0.494557    0.572406    11.00000    0.01615    0.02172 =
         0.01974   -0.00659   -0.00146   -0.00566
AFIX  43
H33   2    0.815026    0.526656    0.595573    11.00000   -1.20000
AFIX   0
C34   1    0.715371    0.408022    0.622616    11.00000    0.01420    0.02081 =
         0.01876   -0.00545   -0.00078   -0.00331
C35   1    0.727919    0.373586    0.709083    11.00000    0.01732    0.01712 =
         0.01891   -0.00456   -0.00226   -0.00344
C36   1    0.832004    0.392933    0.744571    11.00000    0.01694    0.01724 =
         0.02111   -0.00435   -0.00319   -0.00405
C37   1    0.953055    0.410312    0.697678    11.00000    0.01882    0.02155 =
         0.02107   -0.00463   -0.00288   -0.00597
AFIX  43
H37   2    0.963738    0.415530    0.640580    11.00000   -1.20000
AFIX   0
C38   1    1.055882    0.419867    0.732715    11.00000    0.01791    0.02563 =
         0.02531   -0.00392   -0.00145   -0.00761
AFIX  43
H38   2    1.135982    0.432357    0.699910    11.00000   -1.20000
AFIX   0
C39   1    1.041446    0.411036    0.816963    11.00000    0.02052    0.02687 =
         0.02461   -0.00481   -0.00705   -0.00751
AFIX  43
H39   2    1.111447    0.418920    0.841217    11.00000   -1.20000
AFIX   0
C40   1    0.926546    0.391021    0.864763    11.00000    0.02195    0.02213 =
         0.01972   -0.00416   -0.00475   -0.00549
AFIX  43
H40   2    0.919338    0.382901    0.922178    11.00000   -1.20000
AFIX   0
C41   1    0.818379    0.382207    0.830266    11.00000    0.01851    0.01692 =
         0.02006   -0.00418   -0.00347   -0.00459
C42   1    0.700910    0.351480    0.880432    11.00000    0.01676    0.01678 =
         0.01899   -0.00221   -0.00408   -0.00321
C43   1    0.622704    0.307258    0.848191    11.00000    0.01514    0.01721 =
         0.02003   -0.00388   -0.00362   -0.00233
C44   1    0.527900    0.251419    0.901620    11.00000    0.01559    0.01728 =
         0.02072   -0.00469   -0.00298   -0.00264
C45   1    0.441530    0.211387    0.868368    11.00000    0.01569    0.01654 =
         0.01986   -0.00474   -0.00328   -0.00267
C46   1    0.451534    0.225490    0.781283    11.00000    0.01566    0.01673 =
         0.01912   -0.00417   -0.00309   -0.00241
C47   1    0.551854    0.276128    0.727766    11.00000    0.01477    0.01747 =
         0.01924   -0.00452   -0.00364   -0.00306
C48   1    0.635486    0.318873    0.761217    11.00000    0.01488    0.01767 =
         0.01953   -0.00460   -0.00339   -0.00232
C49   1    0.757496    0.599133    1.030423    11.00000    0.02398    0.02133 =
         0.02509   -0.00569   -0.00555   -0.00786
AFIX 137
H49A  2    0.720011    0.627129    0.978558    11.00000   -1.50000
H49B  2    0.844015    0.560956    1.020634    11.00000   -1.50000
H49C  2    0.764642    0.653598    1.052983    11.00000   -1.50000
AFIX   0
C50   1    0.399365    0.386208    1.233243    11.00000    0.02277    0.03247 =
         0.02478   -0.01095    0.00039   -0.00706
AFIX 137
H50A  2    0.330022    0.399324    1.198550    11.00000   -1.50000
H50B  2    0.368111    0.416245    1.279075    11.00000   -1.50000
H50C  2    0.424635    0.313821    1.254663    11.00000   -1.50000
AFIX   0
C51   1   -0.132328    0.127807    1.026035    11.00000    0.01987    0.02605 =
         0.02316   -0.00462    0.00025   -0.00599
AFIX 137
H51A  2   -0.111852    0.190874    1.029402    11.00000   -1.50000
H51B  2   -0.074885    0.071588    1.057334    11.00000   -1.50000
H51C  2   -0.222975    0.122489    1.048897    11.00000   -1.50000
AFIX   0
C52   1   -0.089836    0.155966    0.700981    11.00000    0.02007    0.02670 =
         0.02501   -0.00683   -0.00654   -0.00453
AFIX 137
H52A  2   -0.067591    0.221903    0.670325    11.00000   -1.50000
H52B  2   -0.174710    0.150245    0.688870    11.00000   -1.50000
H52C  2   -0.023605    0.103775    0.684801    11.00000   -1.50000
AFIX   0
C53   1    0.609132    0.475411    0.333111    11.00000    0.02398    0.02969 =
         0.02185   -0.00896   -0.00592   -0.00517
AFIX 137
H53A  2    0.615390    0.510112    0.274431    11.00000   -1.50000
H53B  2    0.517586    0.473470    0.355298    11.00000   -1.50000
H53C  2    0.656320    0.406953    0.340831    11.00000   -1.50000
AFIX   0
C54   1    0.852583    0.671134    0.476085    11.00000    0.03080    0.02516 =
         0.02310   -0.00305   -0.00417   -0.01315
AFIX 137
H54A  2    0.874171    0.732037    0.434901    11.00000   -1.50000
H54B  2    0.932587    0.628628    0.494938    11.00000   -1.50000
H54C  2    0.795836    0.689170    0.522762    11.00000   -1.50000
AFIX   0

C55   1    0.828110    0.207519    0.240927    11.00000    0.02625    0.03363 =
         0.03041   -0.00827   -0.00650   -0.00355
C56   1    0.859575    0.299687    0.193536    11.00000    0.03453    0.02873 =
         0.03080   -0.00767   -0.01101    0.00003
AFIX  43
H56   2    0.800000    0.359087    0.195392    11.00000   -1.20000
AFIX   0
C57   1    0.977188    0.305552    0.143613    11.00000    0.04928    0.03752 =
         0.02755   -0.00367   -0.00463   -0.01447
AFIX  43
H57   2    0.997682    0.368942    0.111483    11.00000   -1.20000
AFIX   0
C58   1    1.065362    0.219402    0.140205    11.00000    0.03191    0.05184 =
         0.03221   -0.01612    0.00345   -0.01242
AFIX  43
H58   2    1.146329    0.223531    0.106342    11.00000   -1.20000
AFIX   0
C59   1    1.033932    0.128021    0.186498    11.00000    0.02819    0.03942 =
         0.04136   -0.01602   -0.00294   -0.00076
AFIX  43
H59   2    1.093455    0.068648    0.184462    11.00000   -1.20000
AFIX   0
C60   1    0.916748    0.122091    0.235755    11.00000    0.03095    0.02857 =
         0.03941   -0.00722   -0.00321   -0.00461
AFIX  43
H60   2    0.896079    0.058353    0.266814    11.00000   -1.20000
AFIX   0
C61   1    0.702724    0.200282    0.297413    11.00000    0.02994    0.04079 =
         0.05378   -0.01334    0.00298   -0.00426
AFIX 137
H61A  2    0.661553    0.147607    0.290523    11.00000   -1.50000
H61B  2    0.644361    0.264397    0.284162    11.00000   -1.50000
H61C  2    0.720530    0.184124    0.354372    11.00000   -1.50000
AFIX   0

PART 1
C62   1    0.136180    0.133184    0.398097    21.00000    0.03150    0.03860 =
         0.03552   -0.01752   -0.00952   -0.00569
C63   1    0.146458    0.218313    0.332778    21.00000    0.03033    0.04134 =
         0.03478   -0.01603   -0.00669   -0.00539
AFIX  43
H63   2    0.214753    0.216498    0.289041    21.00000   -1.20000
AFIX   0
C64   1    0.058285    0.305927    0.330600    21.00000    0.03691    0.04057 =
         0.04285   -0.01784   -0.01348   -0.00120
AFIX  43
H64   2    0.067244    0.363917    0.286214    21.00000   -1.20000
AFIX   0
C65   1   -0.043071    0.308079    0.393823    21.00000    0.02936    0.05262 =
         0.04653   -0.02759   -0.01238   -0.00120
AFIX  43
H65   2   -0.105002    0.367235    0.391516    21.00000   -1.20000
AFIX   0
C66   1   -0.054877    0.224929    0.460215    21.00000    0.03051    0.05710 =
         0.04820   -0.02949   -0.00711   -0.00875
AFIX  43
H66   2   -0.122766    0.227218    0.504118    21.00000   -1.20000
AFIX   0
C67   1    0.035310    0.137372    0.461331    21.00000    0.03630    0.04639 =
         0.04256   -0.02032   -0.00172   -0.01422
AFIX  43
H67   2    0.027292    0.079753    0.506220    21.00000   -1.20000
AFIX   0
C68   1    0.230209    0.037993    0.397913    21.00000    0.05125    0.04335 =
         0.06405   -0.02493   -0.01865    0.00426
AFIX 137
H68A  2    0.218849    0.013319    0.352327    21.00000   -1.50000
H68B  2    0.213529   -0.012526    0.449898    21.00000   -1.50000
H68C  2    0.319387    0.051290    0.391395    21.00000   -1.50000
AFIX   0

PART 0
PART 2
C62A  1    0.156980    0.150666    0.380887   -21.00000    0.03865    0.08779 =
         0.06352   -0.03327    0.00388   -0.01218
C63A  1    0.099572    0.246661    0.343353   -21.00000    0.03883    0.08656 =
         0.05939   -0.03525   -0.01054   -0.01699
AFIX  43
H63A  2    0.143891    0.278046    0.292093   -21.00000   -1.20000
AFIX   0
C64A  1   -0.012903    0.303171    0.369883   -21.00000    0.03834    0.08642 =
         0.06638   -0.03022   -0.00956   -0.01408
AFIX  43
H64A  2   -0.044841    0.370540    0.343149   -21.00000   -1.20000
AFIX   0
C65A  1   -0.071416    0.245736    0.441660   -21.00000    0.03146    0.08430 =
         0.06096   -0.03615   -0.01283   -0.01615
AFIX  43
H65A  2   -0.156078    0.273218    0.461514   -21.00000   -1.20000
AFIX   0
C66A  1   -0.019601    0.152205    0.487779   -21.00000    0.03562    0.09080 =
         0.05318   -0.03431   -0.00525   -0.01046
AFIX  43
H66A  2   -0.061794    0.122842    0.540410   -21.00000   -1.20000
AFIX   0
C67A  1    0.094918    0.102315    0.455677   -21.00000    0.02936    0.08139 =
         0.06101   -0.03666   -0.00313   -0.01893
AFIX  43
H67A  2    0.129949    0.036547    0.484308   -21.00000   -1.20000
AFIX   0
C68A  1    0.282411    0.097260    0.346071   -21.00000    0.04589    0.11079 =
         0.08980   -0.05177    0.01309   -0.01013
AFIX 137
H68D  2    0.273766    0.093503    0.291224   -21.00000   -1.50000
H68E  2    0.301580    0.029484    0.381994   -21.00000   -1.50000
H68F  2    0.353309    0.134127    0.342396   -21.00000   -1.50000
AFIX   0
HKLF 4


REM  cx2326c_auto_a.res in P-1
REM R1 =  0.0509 for    8623 Fo > 4sig(Fo)  and  0.0590 for all    9830 data
REM    740 parameters refined using    156 restraints

END

WGHT      0.1024      0.5221

REM Highest difference peak  0.329,  deepest hole -0.331,  1-sigma level  0.066
Q1    1   0.6404  0.3444  0.8629  11.00000  0.05    0.33
Q2    1  -0.1638  0.1826  0.8154  11.00000  0.05    0.32
Q3    1   0.5273  0.2823  1.0053  11.00000  0.05    0.32
Q4    1   0.5296  0.2634  0.6283  11.00000  0.05    0.31
Q5    1   0.7621  0.3554  0.8547  11.00000  0.05    0.31
Q6    1   0.7134  0.3823  0.9765  11.00000  0.05    0.31
Q7    1   0.6384  0.4028  0.6122  11.00000  0.05    0.31
Q8    1   0.4764  0.2375  0.8829  11.00000  0.05    0.30
Q9    1   0.3758  0.1377  0.6509  11.00000  0.05    0.29
Q10   1   0.8384  0.5621  0.4211  11.00000  0.05    0.29
Q11   1   0.6030  0.2862  0.7490  11.00000  0.05    0.29
Q12   1   0.0671  0.1840  0.7979  11.00000  0.05    0.29
Q13   1   0.7182  0.3594  0.5987  11.00000  0.05    0.29
Q14   1   0.3745  0.1543  1.0269  11.00000  0.05    0.28
Q15   1   0.5890  0.5727  1.1068  11.00000  0.05    0.28
Q16   1   0.2980  0.1839  0.7734  11.00000  0.05    0.28
Q17   1   0.0801  0.1254  0.7833  11.00000  0.05    0.28
Q18   1   0.3352  0.1549  0.6539  11.00000  0.05    0.27
Q19   1   0.9888  0.3697  0.8322  11.00000  0.05    0.27
Q20   1   0.6960  0.4866  1.0682  11.00000  0.05    0.27
;
_shelx_res_checksum                40063
_shelx_hkl_file
;
   0   0  -1 78778.0 2728.34  18
   0   0   1 77280.8 2727.48  20
   0   0  -2 3975.09 164.951  18
   0   0  -3 25928.6 929.502  18
   0   0  -4 1567.61 149.083  18
   0   0  -5-68.7278 141.324  18
   0   0  -6 1745.16 175.954  18
   0   0  -7 3534.95 232.679  18
   0   0  -8 4891.18 276.297  18
   0   0  -9 393.599 98.9221  16
   0   0  -9 449.148 181.023  18
   0   0 -10 181.252 183.798  18
   0   0 -10 32.1899 93.6249  16
   0   0 -10 120.781 86.7571  29
   0   0 -10-58.0164 81.2085  25
   0   0 -10 88.3586 76.4018  21
   0   0 -11 222.644 186.997  18
   0   0 -11 183.080 97.6277  16
   0   0 -11 65.4034 91.5873  29
   0   0  11 98.7933 66.3485  23
   0   0 -11 83.1649 90.2647  25
   0   0 -11 166.763 80.0686  21
   0   0 -12 1402.10 131.764  16
   0   0  12 1449.13 185.400  20
   0   0 -12 1866.39 271.506  18
   0   0 -12 1310.21 126.003  29
   0   0  12 1749.91 98.1255  23
   0   0 -12 1190.09 117.599  25
   0   0 -12 1568.96 113.318  21
   0   0 -13 179.424 109.992  16
   0   0 -13 186.695 230.420  18
   0   0  13 195.883 151.766  20
   0   0 -13-8.82426 128.856  29
   0   0  13 191.489 110.348  23
   0   0 -13-57.0165 115.057  25
   0   0 -13 17.4424 101.859  21
   0   0 -14 302.978 214.000  18
   0   0  14 776.120 175.991  20
   0   0 -14 708.320 126.330  29
   0   0  14 627.264 90.5845  23
   0   0 -14 626.365 115.399  25
   0   0 -14 476.772 105.558  21
   0   0 -15 145.290 223.880  18
   0   0  15-17.4393 160.898  20
   0   0  15 199.389 82.6111  23
   0   0 -15 126.506 111.321  25
   0   0 -15 27.4677 96.4739  21
   0   0 -15 158.501 130.318  29
   0   0 -16 3089.31 174.022  25
   0   0 -16 3156.38 189.380  29
   0   0 -16 2750.67 156.634  21
   0   0 -17 243.721 104.782  25
   0   0 -17 243.971 88.8572  21
   0   0 -17 279.990 123.127  29
   0   0 -18 28.1339 89.3621  25
   0   0 -18-19.0384 75.9009  21
   0   0 -18 62.4324 104.819  29
   0   0 -19 2337.79 118.493  25
   0   0 -19 2453.79 128.214  29
   0   0 -20 66.7440 53.5638  25
   0   0 -20 22.8062 44.1751  21
   0   0 -20 82.0040 66.1053  29
   0   1 -20 50.8678 38.2572  21
   0   1 -19 82.1104 74.0095  25
   0   1 -19 68.4451 60.6018  21
   0   1 -19 36.5198 87.3329  29
   0   1 -18 1253.78 90.6617  21
   0   1 -18 1443.05 115.056  29
   0   1 -18 1443.13 106.024  25
   0   1 -17 670.676 120.998  29
   0   1 -17 659.617 104.422  25
   0   1 -16 129.131 124.787  29
   0   1 -16 174.149 112.632  25
   0  -1  15 33.8423 160.119  20
   0   1 -15-15.9226 124.385  29
   0  -1  14 58.2942 157.904  20
   0   1 -14-144.999 115.624  16
   0   1 -14 380.296 217.732  18
   0   1 -14 187.750 121.208  29
   0   1 -13 5269.64 335.697  18
   0   1 -13 4207.46 240.059  16
   0   1 -13 4937.58 228.120  29
   0  -1  13 4689.78 283.298  20
   0   1 -12 1513.98 144.476  16
   0   1 -12 1385.70 235.882  18
   0  -1  12 1382.58 183.559  20
   0  -1  12 1494.28 94.6520  23
   0   1 -12 967.874 155.585  29
   0   1 -11 5840.49 287.183  16
   0   1 -11 6648.33 354.123  18
   0   1 -11 6304.37 267.152  29
   0  -1  11 5921.58 324.705  20
   0  -1  11 6604.71 244.146  23
   0   1 -10 595.720 113.723  16
   0  -1  10 336.961 138.113  20
   0   1 -10 528.450 187.779  18
   0   1 -10 439.460 95.0823  29
   0  -1   9 2658.62 188.392  20
   0   1  -9 2621.76 161.860  16
   0   1  -9 2690.96 231.244  18
   0  -1   8 140.841 123.051  20
   0   1  -8 34.5495 173.926  18
   0  -1   7-64.1308 114.069  20
   0  -1   7 14.6159 42.2016  17
   0  -1   6 92.9344 110.615  20
   0  -1   6 34.9162 43.4213  17
   0   1  -6 294.682 157.659  18
   0  -1   5 7658.44 316.253  20
   0   1  -5 8240.92 341.681  18
   0  -1   4 742.052 43.7507   2
   0  -1   4 673.888 42.1598   1
   0   1  -4 730.219 41.4855   4
   0   1  -4 726.679 42.0666   5
   0   1  -3 9045.48 356.173  18
   0   1  -2 5424.87 226.660  18
   0   1  -1 52632.0 1849.22  18
   0   1   0 47181.4 1896.00  15
   0  -1   0 65037.7 1899.66  19
   0   1   1 282468. 9578.02  20
   0  -1  -1 256705. 9583.25  19
   0   1   2 556.372 55.1486  20
   0   1   3 1196.16 88.6640  20
   0   1   4 658.949 96.5787  20
   0   1   5 24020.5 885.068   4
   0  -1  -5 26282.1 885.303   1
   0  -1  -6 1578.61 170.905  18
   0   1   6 1782.14 134.049  20
   0  -1  -7 13941.4 531.476  18
   0   1   7 12946.3 510.175  20
   0  -1  -8 12725.4 506.110  18
   0  -1  -8 12367.8 461.528  16
   0   1   8 11955.0 482.504  20
   0  -1  -9 3306.56 162.974  16
   0  -1  -9 3323.84 241.659  18
   0   1   9 3188.48 204.653  20
   0   1  10 7985.15 312.728  17
   0  -1 -10 8213.57 324.534  16
   0  -1 -10 7623.75 382.687  18
   0   1  10 8413.26 362.266  20
   0  -1 -11 5177.67 309.605  18
   0  -1 -11 5089.29 233.417  16
   0  -1 -11 5042.83 217.303  21
   0  -1 -11 5265.45 225.475  29
   0   1  11 5420.23 207.973  23
   0  -1 -11 5416.03 225.079  25
   0  -1 -12 1171.76 222.731  18
   0  -1 -12 955.240 107.224  16
   0  -1 -12 842.089 96.0405  21
   0   1  12 973.860 84.8715  23
   0  -1 -12 854.172 103.870  25
   0  -1 -12 756.576 108.965  29
   0  -1 -13 262.643 219.056  18
   0  -1 -13 102.988 88.5921  16
   0  -1 -13 275.395 100.033  21
   0  -1 -13 303.600 103.851  25
   0   1  13 317.230 114.022  23
   0  -1 -13 368.969 121.337  29
   0  -1 -14 282.637 218.191  18
   0  -1 -14 54.6347 94.0997  21
   0  -1 -14 60.0596 108.441  25
   0   1  14 66.7227 89.1759  23
   0  -1 -14 102.488 118.316  29
   0  -1 -15 5014.97 240.582  29
   0   1  15 5004.90 207.015  23
   0  -1 -15 5200.10 233.867  25
   0  -1 -15 4855.24 219.713  21
   0  -1 -16 2474.33 172.446  29
   0  -1 -16 2460.30 158.931  25
   0   1  16 2470.19 128.312  23
   0  -1 -16 2141.99 141.950  21
   0  -1 -17 4308.65 218.882  29
   0  -1 -17 4402.34 207.843  25
   0   1  17 4286.60 178.563  23
   0  -1 -17 3867.81 192.696  21
   0  -1 -18 361.977 98.4911  25
   0  -1 -18 398.076 112.846  29
   0  -1 -18 428.342 83.8114  21
   0  -1 -19 1231.95 84.6008  21
   0  -1 -19 1089.13 110.972  29
   0  -1 -19 1078.92 98.6156  25
   0  -1 -20 928.619 64.4821  46
   0  -1 -20 1182.93 91.5698  29
   0  -1 -20 1311.85 82.3876  25
   0  -1 -20 967.631 66.2336  21
   0   2 -19 85.0265 69.8051  29
   0   2 -18 408.334 94.6003  29
   0   2 -18 282.080 83.0753  25
   0   2 -17-12.0068 104.558  29
   0   2 -17-18.3343 62.3764  27
   0   2 -17 65.6400 93.4374  25
   0   2 -16 1449.96 132.678  29
   0   2 -16 916.889 92.2987  27
   0   2 -15 1049.87 137.295  29
   0   2 -14 2868.82 175.406  29
   0  -2  14 2493.20 223.254  20
   0   2 -14 2220.58 180.954  16
   0   2 -13 159.542 118.926  29
   0   2 -13-50.3664 94.8913  21
   0   2 -13-46.0444 211.191  18
   0   2 -13 78.7024 127.014  16
   0  -2  13 47.4479 149.634  20
   0   2 -12 2085.59 160.520  29
   0   2 -12 2292.17 140.253  21
   0  -2  12 2626.22 209.356  20
   0   2 -12 1782.50 167.922  16
   0   2 -12 2664.20 261.970  18
   0   2 -11 3761.45 188.104  29
   0  -2  11 4014.89 241.087  20
   0   2 -11 3826.60 175.360  21
   0   2 -11 3323.48 207.106  16
   0   2 -11 4151.52 312.500  18
   0   2 -10 27.6026 78.3784  21
   0   2 -10 142.703 94.6785  29
   0   2 -10 281.635 184.497  18
   0   2 -10 51.9656 111.759  16
   0  -2  10 120.568 131.054  20
   0   2  -9 3709.93 211.711  16
   0   2  -9 4391.37 274.443  18
   0   2  -9 4257.78 179.055  21
   0  -2   9 4295.95 232.032  20
   0   2  -8 44283.0 1563.61  18
   0  -2   8 41637.4 1540.80  20
   0  -2   7 459.357 119.916  20
   0   2  -7 203.809 173.692  18
   0   2  -6 11873.1 343.923  18
   0  -2   6 11946.0 306.654  20
   0   2  -5 18586.1 560.699  18
   0  -2   5 17477.7 537.086  20
   0  -2   4 18033.2 678.552  20
   0   2  -4 19476.5 694.496  18
   0  -2   3 4240.81 206.302  20
   0   2  -3 5758.18 237.718  18
   0  -2   2 2147.23 131.347  20
   0   2  -2 3302.30 164.243  18
   0   2  -1 911.543 100.079  15
   0   2   0 58337.2 2268.54  15
   0  -2   0 74092.0 2275.96  19
   0   2   1 10309.0 356.105  15
   0  -2  -1 8745.34 359.951  19
   0  -2  -2 143555. 4825.43  19
   0   2   2 134665. 4812.97  20
   0   2   3 1700.08 103.218  20
   0   2   4 1349.90 107.342  20
   0   2   5 381.140 99.4661  20
   0  -2  -6 5439.04 207.259   2
   0   2   6 5621.44 207.856   4
   0   2   6 5376.15 243.166  20
   0  -2  -7 3239.36 126.525  16
   0  -2  -7 3161.92 106.566   1
   0  -2  -7 2883.37 106.073   2
   0   2   7 3497.31 169.830  20
   0   2   7 2830.32 104.595   5
   0   2   7 3030.08 105.389   4
   0  -2  -8 165620. 5866.28  18
   0  -2  -8 167224. 5838.01  16
   0   2   8 166059. 5860.03  20
   0  -2  -9 96432.2 3341.90  16
   0  -2  -9 92409.4 3375.78  18
   0   2   9 94148.4 3367.71  20
   0  -2 -10 150.804 71.4420  16
   0   2  10 36.5024 129.528  20
   0  -2 -10 222.423 172.846  18
   0  -2 -11 126.652 70.5490  16
   0  -2 -11 101.936 189.699  18
   0   2  11 148.593 86.1395  17
   0   2  11-48.2736 136.178  20
   0  -2 -11 137.558 78.6525  21
   0   2  11 69.1206 70.3028  23
   0  -2 -11 124.467 84.0728  25
   0   2  12-75.8587 148.398  20
   0  -2 -12-38.5875 193.514  18
   0  -2 -12-41.8634 84.4082  21
   0  -2 -12-10.4765 89.7100  25
   0   2  12 28.0260 75.2737  23
   0  -2 -13 4537.45 316.785  18
   0   2  13 4739.71 283.646  20
   0  -2 -13 4594.76 215.160  21
   0  -2 -13 4519.14 219.084  25
   0   2  13 4914.71 210.146  23
   0  -2 -14 761.124 230.213  18
   0   2  14 817.777 178.335  20
   0  -2 -14 708.956 108.243  21
   0  -2 -14 559.287 117.127  25
   0   2  14 780.639 99.7483  23
   0   2  15 454.484 180.480  20
   0  -2 -15 622.681 105.192  21
   0   2  15 658.042 97.3956  23
   0  -2 -15 895.083 121.665  25
   0  -2 -16 5136.69 364.768  18
   0  -2 -16 6469.21 423.727  19
   0  -2 -16 6679.97 281.647  29
   0  -2 -16 6670.11 273.049  25
   0   2  16 6096.56 245.799  23
   0   2  16 5932.20 344.363  20
   0  -2 -16 5706.33 254.757  21
   0  -2 -17-60.2256 108.438  25
   0   2  17 99.8606 86.0505  23
   0  -2 -17-49.2210 128.644  29
   0  -2 -17 35.0015 95.7401  21
   0   2  18 1024.14 88.4818  23
   0  -2 -18 710.898 110.958  25
   0  -2 -18 936.812 128.340  29
   0  -2 -18 994.575 93.6329  21
   0  -2 -19 534.803 89.2740  25
   0  -2 -19 493.295 104.080  29
   0  -2 -19 576.762 73.7141  21
   0  -2 -20-39.6063 68.1865  25
   0  -2 -20 57.3366 54.3353  27
   0  -2 -20 106.169 83.1893  29
   0   3 -18 682.831 71.7212  21
   0   3 -18 801.029 93.1880  29
   0   3 -17 2050.99 132.709  29
   0   3 -17 1954.01 110.766  21
   0   3 -16 686.244 90.1158  21
   0   3 -16 689.703 115.712  29
   0   3 -15 1637.80 118.031  21
   0   3 -15 1289.87 99.6786  27
   0   3 -14 141.415 128.395  16
   0  -3  14 595.447 163.390  20
   0   3 -14 432.355 98.5047  21
   0   3 -14 222.638 80.2950  27
   0   3 -14 474.582 127.310  29
   0  -3  13 78.0451 154.892  20
   0   3 -13 131.437 133.718  16
   0   3 -13 128.556 118.498  29
   0   3 -13 161.452 91.9335  21
   0  -3  12 73.5378 149.727  20
   0   3 -12 209.219 138.367  16
   0  -3  12 229.363 79.1766  37
   0   3 -12 255.753 113.997  29
   0   3 -12 232.951 94.4534  21
   0   3 -11 153.501 131.742  16
   0  -3  11 180.678 146.747  20
   0  -3  11 41.8685 74.1864  37
   0   3 -11 47.1884 98.8274  21
   0   3 -11-73.6353 145.459  29
   0   3 -10 751.467 205.257  18
   0   3 -10 636.364 126.700  16
   0  -3  10 524.789 138.198  20
   0   3 -10 888.481 109.348  29
   0   3 -10 557.236 86.8397  21
   0  -3   9 3906.66 226.963  20
   0   3  -9 4209.21 180.815  21
   0   3  -9 3590.33 219.088  16
   0   3  -9 3958.12 275.241  18
   0   3  -8 83.2625 108.987  16
   0   3  -8 212.819 178.767  18
   0  -3   8 243.082 124.804  20
   0   3  -7 23057.6 869.423  18
   0  -3   7 22664.5 845.372  20
   0  -3   6 12568.2 475.471   1
   0   3  -6 13278.5 476.004   3
   0  -3   6 12512.7 475.414   2
   0  -3   6 16965.2 519.250  20
   0  -3   5 189.452 103.850  20
   0   3  -5 172.509 167.137  18
   0   3  -5 170.459 61.1826   4
   0  -3   5 27.0204 71.3295   2
   0  -3   4 41612.7 1614.33  20
   0   3  -4 52267.8 1635.78  18
   0  -3   3 23973.3 864.982  20
   0   3  -2 2984.32 171.766  15
   0   3  -2 2531.04 99.9230  17
   0   3  -1 19236.2 704.635  15
   0  -3   0 171880. 5812.46  19
   0   3   0 160877. 5805.79  15
   0  -3  -1 24677.8 916.118  19
   0   3   1 25881.8 910.111  15
   0  -3  -2 18349.5 601.684  19
   0   3   2 15797.3 564.921  16
   0   3   3 62.9011 85.8677  20
   0  -3  -3-2.90761 129.756  19
   0  -3  -4 3316.81 199.130  19
   0   3   4 2663.90 144.931  20
   0   3   5 4676.82 209.450  20
   0  -3  -6 2310.99 95.6293  16
   0   3   6 2439.05 147.317  20
   0  -3  -7 82068.4 2886.46  16
   0   3   7 84622.8 2913.15  20
   0   3   7 81908.8 2891.03   4
   0  -3  -8 20825.5 731.756  16
   0   3   8 20132.8 729.623   4
   0   3   8 20769.4 729.695   5
   0  -3  -8 20226.4 729.895   1
   0   3   8 21129.9 766.450  20
   0  -3  -9 10751.3 394.259  16
   0   3   9 10570.5 438.092  20
   0  -3 -10 5727.83 231.863  16
   0  -3 -10 6241.77 315.920  18
   0   3  10 6536.82 294.068  20
   0  -3 -11 3175.99 245.088  18
   0   3  11 3049.62 206.878  20
   0  -3 -11 2371.84 138.610  21
   0  -3 -11 2824.39 146.262  29
   0   3  11 2827.76 129.812  23
   0  -3 -11 2889.19 145.546  25
   0  -3 -12 876.824 96.9793  21
   0  -3 -12 1135.01 111.937  29
   0   3  12 886.788 88.7300  23
   0  -3 -12 1335.20 109.471  25
   0   3  12 827.465 165.415  20
   0   3  12 896.123 112.296  17
   0  -3 -12 939.684 209.402  18
   0  -3 -13 4376.65 310.240  18
   0  -3 -13 4594.70 207.144  25
   0   3  13 4313.22 202.049  23
   0  -3 -13 3892.85 195.428  21
   0   3  13 4062.05 264.436  20
   0   3  14 1071.26 187.006  20
   0  -3 -14 1090.52 233.693  18
   0  -3 -14 985.598 120.602  25
   0   3  14 864.151 100.700  23
   0  -3 -14 828.301 109.853  21
   0   3  15 55.2147 168.278  20
   0  -3 -15 88.6461 219.442  18
   0   3  15 43.5698 91.8393  23
   0  -3 -15 127.798 112.324  25
   0  -3 -15 2.28229 99.5466  21
   0  -3 -16 1097.84 246.271  18
   0   3  16 990.455 195.634  20
   0  -3 -16 1310.69 116.272  21
   0  -3 -16 1341.72 135.086  25
   0   3  16 1436.65 111.213  23
   0  -3 -17 3171.37 162.298  21
   0   3  17 3560.50 158.052  23
   0  -3 -18 3001.38 150.635  21
   0   3  18 3257.32 147.086  23
   0  -3 -18 3024.27 167.940  25
   0  -3 -19 100.004 72.0829  46
   0   3  19 180.031 69.7654  23
   0  -3 -19-77.7796 86.9323  25
   0  -3 -19 89.5791 67.7074  21
   0  -3 -20 647.959 80.1243  25
   0   4 -18 40.6048 48.3427  21
   0   4 -17 234.433 86.3872  29
   0   4 -17 110.487 64.1582  21
   0   4 -16 892.228 111.889  29
   0   4 -16 970.218 85.7149  21
   0   4 -15 4001.33 193.558  29
   0   4 -15 3484.16 168.655  21
   0   4 -14 7627.35 305.241  29
   0   4 -14 6776.24 283.996  21
   0   4 -13 13397.2 473.900  21
   0  -4  13 13304.2 538.544  20
   0  -4  13 12921.5 467.238  37
   0   4 -13 11389.1 520.696  16
   0   4 -13 12847.7 571.813  15
   0   4 -13 15679.7 496.977  29
   0   4 -13 10764.4 465.670  27
   0   4 -12 2082.01 132.913  21
   0  -4  12 2250.35 198.696  20
   0  -4  12 2373.30 127.932  37
   0   4 -12 1944.87 181.970  16
   0   4 -12 2132.76 123.027  27
   0   4 -11 13782.8 628.463  16
   0  -4  11 14893.7 578.169  37
   0  -4  11 15324.4 637.248  20
   0   4 -11 15869.9 583.833  21
   0   4 -10 7726.36 378.855  16
   0  -4  10 7778.01 324.030  37
   0  -4  10 8282.42 381.146  20
   0   4 -10 8622.77 334.995  21
   0   4  -9 1452.47 148.797  16
   0  -4   9 1265.15 147.852  20
   0   4  -9 1718.48 119.281  29
   0   4  -9 1299.33 82.0983  22
   0   4  -9 1566.81 100.069  21
   0  -4   9 1255.62 93.7619  37
   0   4  -8 2106.84 129.462  25
   0   4  -8 2218.38 117.827  21
   0  -4   8 1885.76 161.815  20
   0  -4   7 592.684 121.747  20
   0  -4   6 9677.03 378.268   2
   0  -4   6 11906.2 419.373  20
   0  -4   5 104.896 103.833  20
   0   4  -5 209.683 73.6362   4
   0  -4   4 9719.27 380.645  20
   0  -4   3 14690.4 569.457  20
   0   4  -3 16968.4 601.729  15
   0   4  -2 6242.33 229.035  17
   0   4  -2 6422.30 283.706  15
   0   4  -1 2014.13 157.808  15
   0   4   0 205304. 7162.19  15
   0  -4   0 202926. 7168.32  19
   0  -4  -1 155614. 5666.73  19
   0   4   1 165949. 5660.75  15
   0  -4  -2 4565.62 235.301  19
   0   4   2 4746.50 182.858  16
   0  -4  -3 922.014 146.978  19
   0  -4  -4 36815.6 1269.06  19
   0   4   4 33857.8 1239.44  20
   0  -4  -5 1449.05 173.706  19
   0   4   5 1360.51 120.030  20
   0  -4  -6 4146.40 249.291  19
   0   4   6 3425.49 181.861  20
   0  -4  -7 8204.30 364.652  19
   0   4   7 6662.89 300.927  20
   0  -4  -8 2979.44 241.208  19
   0   4   8 2798.47 136.745   4
   0  -4  -8 2976.50 140.331   2
   0   4   8 2631.09 175.336  20
   0   4   9 3386.27 144.709   5
   0   4   9 3131.04 143.994   4
   0   4  10 794.840 141.404  20
   0  -4 -11 2478.98 144.009  25
   0   4  11 2882.87 133.282  23
   0  -4 -11 2574.65 145.101  29
   0  -4 -11 3056.89 290.295  19
   0  -4 -11 3330.34 246.615  18
   0   4  11 3598.30 209.844  20
   0  -4 -12 1418.49 114.640  25
   0   4  12 1381.28 99.0193  23
   0  -4 -12 1609.09 120.039  29
   0   4  12 1264.91 131.563  17
   0   4  12 1399.93 177.629  20
   0  -4 -12 1509.63 258.370  19
   0  -4 -12 1447.05 227.817  18
   0  -4 -12 1304.53 104.634  21
   0   4  13 485.116 107.073  23
   0  -4 -13 529.042 114.185  25
   0  -4 -13 387.692 117.579  29
   0  -4 -13 437.486 237.763  19
   0   4  13 507.408 168.915  20
   0   4  13 357.952 116.077  17
   0  -4 -13 363.533 220.192  18
   0  -4 -13 338.484 98.7889  21
   0   4  14 199.714 93.5529  23
   0  -4 -14 203.862 108.654  25
   0  -4 -14 284.007 251.782  19
   0  -4 -14 207.139 224.956  18
   0   4  14 246.168 173.225  20
   0  -4 -14 176.357 118.234  29
   0  -4 -14 174.443 96.8285  21
   0  -4 -15 1160.33 119.772  21
   0  -4 -15 1525.65 145.457  29
   0   4  15 1535.52 209.196  20
   0  -4 -15 1577.46 137.621  25
   0   4  15 1580.20 117.593  23
   0   4  16 10889.5 526.201  20
   0  -4 -16 11617.3 439.588  21
   0  -4 -16 11501.1 457.347  29
   0  -4 -16 10353.3 540.445  18
   0  -4 -16 11142.7 452.985  25
   0   4  16 12398.6 435.134  23
   0  -4 -17 9089.12 361.620  29
   0   4  17 9346.82 336.868  23
   0  -4 -17 8253.92 354.359  25
   0  -4 -17 8267.87 337.401  21
   0   4  18 561.936 91.7239  23
   0  -4 -18 575.199 104.954  25
   0  -4 -18 494.572 120.217  29
   0  -4 -18 592.081 94.1189  46
   0  -4 -18 400.976 84.9402  21
   0  -4 -19 122.288 56.9735  28
   0  -4 -19-2.19890 88.6513  25
   0   4  19 131.502 75.4099  23
   0  -4 -20 75.0858 89.9047  29
   0  -4 -20 78.0688 74.4102  25
   0  -4 -21 182.959 60.1633  29
   0   5 -17 222.561 57.5970  21
   0   5 -16 362.407 90.2326  29
   0   5 -16 463.289 69.8891  21
   0   5 -15 4022.79 184.034  21
   0   5 -15 5015.70 206.456  29
   0   5 -14 21918.5 827.739  21
   0  -5  14 21790.1 824.058  37
   0  -5  13 1858.21 120.190  37
   0   5 -13 2025.01 124.909  21
   0  -5  12 13249.1 517.610  37
   0   5 -12 12445.2 572.228  16
   0  -5  12 13090.1 572.382  20
   0   5 -12 13676.6 520.451  21
   0  -5  11 16756.2 724.950  20
   0   5 -11 17944.8 673.555  21
   0  -5  11 17035.2 671.060  37
   0   5 -11 15788.6 721.496  16
   0   5 -10 118.572 66.5723  22
   0   5 -10 177.009 94.2181  21
   0   5 -10 47.8899 115.436  25
   0  -5  10 191.042 83.6520  37
   0  -5  10 6.27238 131.660  20
   0   5 -10 143.775 147.278  16
   0   5 -10 92.7521 113.772  29
   0  -5   9 14388.0 610.709  20
   0   5  -9 13999.4 554.862  22
   0  -5   9 14127.3 562.822  37
   0  -5   8 1310.03 149.884  20
   0   5  -8 1786.11 104.518  21
   0   5  -8 1586.54 91.8534  22
   0  -5   8 1633.98 104.488  37
   0   5  -8 1431.57 120.116  25
   0  -5   7 30287.5 1339.85  20
   0   5  -7 36761.0 1310.69  21
   0   5  -7 32741.0 1318.28  25
   0   5  -7 35535.2 1346.98  16
   0   5  -7 40078.2 1385.68  15
   0  -5   6 53.6249 75.1757   2
   0  -5   6 113.541 111.450  20
   0   5  -6 33.8086 106.676  16
   0   5  -6 101.936 158.162  15
   0   5  -5 29.5187 77.1905   4
   0  -5   5 40.8226 102.534  20
   0   5  -5 17.0062 155.559  15
   0   5  -4 2165.76 191.091  15
   0  -5   4 1986.17 137.275  20
   0   5  -3 6086.80 276.856  15
   0  -5   3 5151.78 236.368  20
   0   5  -2 5211.37 196.545  17
   0   5  -2 5322.52 265.473  15
   0   5  -1 34934.6 1241.22  15
   0   5  -1 33976.9 1206.47  17
   0  -5   0 13191.0 516.957  19
   0   5   0 12854.0 503.815  15
   0   5   1 24566.0 870.163  16
   0  -5  -1 23319.8 901.965  19
   0   5   1 24907.2 895.739  15
   0  -5  -2 87332.5 3196.51  19
   0   5   2 89988.8 3163.08  16
   0   5   2 93585.4 3190.80  15
   0  -5  -3 5675.35 257.219  19
   0   5   3 4720.81 176.704  16
   0  -5  -4 12910.1 518.174  19
   0   5   5 5712.40 247.212  20
   0  -5  -5 5635.31 290.932  19
   0   5   6 1449.48 130.129  20
   0  -5  -6 1067.33 174.343  19
   0  -5  -7 256.653 168.820  19
   0   5   7 406.130 116.826  20
   0   5   8 5676.80 275.863  20
   0  -5  -8 6629.66 335.482  19
   0  -5  -9 3460.75 169.533   2
   0   5   9 3462.28 164.862   4
   0   5   9 3561.24 209.823  20
   0  -5 -10 92.3409 197.713  19
   0   5  10 131.666 133.542  20
   0   5  10-4.59179 69.9258  23
   0  -5 -10 60.4616 80.4982  25
   0  -5 -10 7.51062 77.1346  29
   0  -5 -11 401.735 89.4460  29
   0   5  11 404.962 146.735  20
   0  -5 -11 349.077 211.434  19
   0   5  11 448.488 78.9288  23
   0  -5 -11 495.877 86.4625  25
   0  -5 -12 413.801 87.0732  21
   0  -5 -12 886.208 102.717  25
   0   5  12 671.355 89.1959  23
   0  -5 -12 834.962 106.053  29
   0   5  12 874.952 129.776  17
   0  -5 -12 617.134 234.979  18
   0   5  12 880.195 167.785  20
   0  -5 -12 1148.67 248.997  19
   0  -5 -13 1923.18 141.303  29
   0  -5 -13 1885.51 138.262  25
   0   5  13 1894.91 123.042  23
   0  -5 -13 2085.42 254.195  18
   0  -5 -13 2332.76 289.409  19
   0   5  13 1896.71 184.752  17
   0  -5 -13 1678.22 125.662  21
   0   5  13 2012.49 208.551  20
   0  -5 -14 2454.67 154.635  29
   0  -5 -14 2680.83 299.892  19
   0  -5 -14 2183.28 266.636  18
   0   5  14 2289.33 226.694  20
   0   5  14 2323.85 133.163  23
   0  -5 -14 2500.75 154.114  25
   0  -5 -15 590.045 101.709  21
   0  -5 -15 1031.42 126.574  25
   0   5  15 695.456 102.587  23
   0  -5 -15 860.092 131.096  29
   0  -5 -15 1095.17 264.351  19
   0   5  15 822.655 197.420  20
   0  -5 -15 924.040 239.764  18
   0  -5 -16 5922.88 256.359  29
   0  -5 -16 5587.92 400.416  19
   0  -5 -16 4921.30 350.519  18
   0  -5 -16 5547.61 249.662  25
   0   5  16 5607.23 229.927  23
   0   5  16 5817.38 336.476  20
   0  -5 -16 4855.61 230.004  21
   0   5  17 407.044 100.636  23
   0  -5 -17 219.858 112.699  25
   0  -5 -17 140.226 86.9745  21
   0  -5 -17 446.397 132.141  29
   0  -5 -18 2239.06 153.805  29
   0  -5 -18 2335.05 145.931  25
   0   5  18 2414.79 129.008  23
   0  -5 -19 2528.17 141.557  29
   0  -5 -19 2303.68 131.403  25
   0   5  19 2341.88 116.193  23
   0  -5 -20 346.212 92.6817  29
   0  -5 -20 312.131 78.2781  25
   0   5  20 475.808 65.5790  23
   0  -5 -21 1391.30 82.6182  29
   0   6 -17-25.5088 40.4038  21
   0   6 -16 10796.8 392.671  21
   0   6 -15 3819.08 161.221  21
   0   6 -14 17.5632 75.1924  21
   0   6 -14 126.263 101.901  29
   0  -6  14 28.3961 76.2352  37
   0   6 -13 349.034 86.5859  21
   0   6 -13 267.922 116.074  29
   0  -6  13 362.314 88.7417  37
   0  -6  12 838.785 99.8422  37
   0   6 -12 722.931 119.428  25
   0   6 -12 717.977 121.696  29
   0   6 -12 787.217 93.3048  21
   0   6 -11 12395.9 470.085  22
   0  -6  11 10948.7 530.354  20
   0   6 -11 12742.7 481.247  21
   0   6 -11 15176.0 504.678  25
   0   6 -11 15250.7 505.722  29
   0  -6  11 12717.1 483.019  37
   0   6 -11 12255.3 539.603  16
   0  -6  10 13801.9 555.537  37
   0   6 -10 14225.3 571.472  25
   0  -6  10 12898.9 602.655  20
   0   6 -10 15292.0 546.728  22
   0   6 -10 15882.3 556.230  21
   0   6  -9 435.407 91.9822  21
   0   6  -9 562.000 76.9464  22
   0   6  -9 269.513 125.454  25
   0  -6   9 483.435 91.4059  37
   0  -6   9 502.178 134.704  20
   0   6  -9 524.442 158.365  16
   0   6  -9 271.048 117.109  29
   0   6  -8 19002.9 741.150  25
   0   6  -8 23270.4 746.803  29
   0   6  -8 19835.8 719.103  22
   0  -6   8 17466.3 760.873  20
   0   6  -8 20783.0 727.050  21
   0   6  -8 21412.2 821.718  15
   0   6  -8 20421.4 780.001  16
   0  -6   8 19511.1 725.860  37
   0   6  -7 17183.4 721.631  25
   0  -6   7 17351.6 743.543  20
   0   6  -7 18460.4 707.597  22
   0   6  -7 22891.4 714.484  21
   0   6  -7 23338.9 727.361  29
   0  -6   7 18808.3 713.660  37
   0   6  -7 19933.1 759.193  16
   0   6  -7 22613.3 802.129  15
   0   6  -6 95.4987 84.1463  25
   0   6  -6 113.861 63.0768  22
   0   6  -6 209.960 65.8072  21
   0   6  -6 254.983 160.930  15
   0  -6   6 126.454 84.4858   2
   0   6  -6 157.733 85.8399  29
   0   6  -6 174.500 115.422  16
   0  -6   6 121.597 104.894  20
   0  -6   5 1741.68 134.745  20
   0   6  -5 1877.49 194.047  15
   0   6  -5 1618.90 111.836  25
   0   6  -5 1908.11 150.519  16
   0  -6   5 1454.28 120.097   2
   0   6  -5 1811.57 120.075   4
   0   6  -4 10776.1 427.173  16
   0   6  -4 11047.4 464.975  15
   0  -6   4 10501.7 419.447  20
   0   6  -3 5222.39 232.327  16
   0   6  -3 5048.92 275.668  15
   0  -6   3 4780.21 225.956  20
   0   6  -2 2706.21 114.699  17
   0   6  -2 2892.42 201.703  15
   0  -6   2 2513.22 153.524  20
   0   6  -1-6.40097 66.2663  17
   0   6  -1 91.2582 91.9844  16
   0   6  -1-53.4414 144.436  15
   0   6   0 14876.1 540.706  16
   0   6   0 14058.1 568.927  15
   0  -6  -1 1538.94 176.830  19
   0   6   1 1906.71 111.262  16
   0   6   1 1928.85 171.847  15
   0  -6  -2-63.8976 133.402  19
   0   6   2 137.800 61.6463  16
   0   6   2 179.907 141.608  15
   0   6   3 244.599 47.0692  16
   0  -6  -3 106.266 138.889  19
   0  -6  -4 24752.4 932.402  19
   0  -6  -5 1024.57 166.203  19
   0  -6  -6 11526.1 491.200  19
   0   6   7 22.5410 112.949  20
   0  -6  -7-64.4459 164.215  19
   0   6   8 3336.45 202.087  20
   0  -6  -8 3699.99 261.488  19
   0  -6  -9 5667.71 246.567   2
   0   6   9 5679.72 244.681   4
   0  -6  -9 6074.78 339.023  19
   0   6   9 5474.56 276.360  20
   0   6  10 8061.54 358.003  20
   0  -6 -10 7719.99 302.167  29
   0   6  10 7486.31 310.541   4
   0   6  10 7720.37 294.351  23
   0  -6 -11 668.158 95.4470  29
   0  -6 -11 945.783 217.916  19
   0   6  11 1147.15 160.670  20
   0   6  11 927.259 88.5642  23
   0  -6 -11 853.710 98.5162  25
   0  -6 -12 1215.29 118.799  29
   0   6  12 1212.89 124.359  23
   0  -6 -12 1484.38 121.203  25
   0  -6 -12 1201.34 111.294  24
   0  -6 -12 1193.42 235.847  19
   0   6  12 1448.44 175.067  17
   0   6  12 1681.14 192.123  20
   0  -6 -13 4929.92 226.589  29
   0   6  13 5314.41 214.437  23
   0  -6 -13 5190.42 228.426  25
   0  -6 -13 5062.53 341.306  18
   0  -6 -13 6085.17 378.372  19
   0   6  13 5229.90 258.759  17
   0   6  13 4963.10 295.293  20
   0  -6 -14 775.593 105.395  21
   0  -6 -14 1546.15 131.792  25
   0   6  14 1400.56 114.651  23
   0  -6 -14 1976.77 271.102  19
   0   6  14 1051.88 192.001  20
   0   6  14 1342.48 156.638  17
   0  -6 -14 992.082 238.039  18
   0  -6 -14 1325.50 128.445  29
   0  -6 -15 642.524 102.103  21
   0   6  15 1176.72 111.544  23
   0  -6 -15 1173.01 126.530  25
   0   6  15 989.257 199.795  20
   0  -6 -15 1006.78 242.228  18
   0  -6 -15 1471.72 260.325  19
   0  -6 -15 1025.94 132.422  29
   0  -6 -16 1255.68 135.851  29
   0  -6 -16 834.224 100.506  21
   0   6  16 1093.83 111.325  23
   0  -6 -16 1238.86 130.617  25
   0  -6 -17-55.0178 118.424  29
   0  -6 -17 45.0311 110.304  25
   0   6  17 65.1560 97.3332  23
   0  -6 -18 693.123 118.172  29
   0  -6 -18 786.515 107.796  25
   0   6  18 560.240 93.7623  23
   0  -6 -19 224.151 98.1288  29
   0  -6 -19 155.890 68.4041  28
   0   6  19 258.170 80.1010  23
   0  -6 -19 217.776 88.8404  25
   0  -6 -20 248.645 53.3023  28
   0  -6 -20 288.283 87.4232  29
   0  -6 -20 175.165 74.1604  25
   0   6  20 341.301 68.4919  23
   0   7 -16 460.544 48.1496  21
   0   7 -15 53.8840 58.3732  21
   0   7 -14 69.7979 66.8796  21
   0  -7  14 153.444 69.2499  37
   0   7 -13 3514.68 155.077  21
   0  -7  13 3405.80 159.488  37
   0   7 -12 2320.79 126.792  21
   0  -7  12 2235.93 135.265  37
   0   7 -11 33.1462 109.944  29
   0   7 -11 198.139 83.1198  21
   0  -7  11 68.4817 93.3887  37
   0   7 -10 475.661 77.2659  22
   0   7 -10 442.538 88.5037  21
   0   7 -10 445.650 144.603  16
   0   7 -10 519.198 119.211  29
   0  -7  10 487.190 99.4583  37
   0   7  -9 9855.10 368.885  29
   0   7  -9 8137.69 442.644  15
   0   7  -9 8667.99 409.321  16
   0   7  -9 9378.15 346.407  21
   0   7  -9 8559.33 336.929  22
   0  -7   9 8870.59 350.621  37
   0   7  -8 6272.32 303.923  29
   0   7  -8 7574.25 352.104  16
   0   7  -8 7356.53 399.812  15
   0  -7   8 7215.42 289.505  37
   0   7  -8 7503.21 279.379  22
   0   7  -8 7832.92 289.464  21
   0  -7   8 6634.19 322.241  20
   0   7  -7 12.3544 72.7250  22
   0   7  -7-85.1218 84.6732  21
   0   7  -7 66.4723 135.131  16
   0  -7   7 81.6441 109.286  20
   0   7  -7 99.6105 192.199  15
   0   7  -7 40.4848 99.3488  29
   0  -7   7 76.9937 83.6935  37
   0   7  -6 9953.39 370.406  22
   0  -7   6 9565.42 403.996  20
   0   7  -6 10612.9 372.838  21
   0   7  -6 9080.08 383.429  29
   0  -7   6 10240.9 377.673  37
   0   7  -6 9576.44 389.381  39
   0   7  -6 11002.0 470.619  15
   0   7  -6 10608.7 425.535  16
   0   7  -5 3086.32 133.566  21
   0   7  -5 2866.37 132.925  22
   0  -7   5 2701.51 164.496  20
   0   7  -5 2892.92 152.558  29
   0   7  -5 3238.81 161.302  39
   0   7  -5 2916.26 237.969  15
   0   7  -5 3011.85 185.181  16
   0   7  -5 2776.23 162.863   4
   0  -7   5 2762.34 164.481   2
   0   7  -4 8838.42 354.311   4
   0   7  -4 8956.49 407.260  15
   0   7  -4 9154.30 369.880  16
   0  -7   4 8390.81 351.925  20
   0   7  -4 8658.72 323.665  22
   0   7  -3 6446.89 327.003  15
   0   7  -3 6687.10 281.147  16
   0  -7   3 5974.94 268.434  20
   0   7  -2 9107.94 392.628  15
   0   7  -2 9384.27 353.221  16
   0   7  -1 53466.5 1928.20  17
   0   7  -1 57371.0 1947.75  16
   0   7  -1 54880.3 1974.67  15
   0   7   0 35282.9 1322.59  15
   0   7   0 37726.4 1294.34  16
   0   7   0 35365.1 1283.12  17
   0   7   1 22575.4 886.639  15
   0  -7  -1 23209.1 903.590  19
   0   7   1 24160.7 851.970  16
   0   7   2 622.842 152.496  15
   0   7   2 560.352 73.9698  16
   0  -7  -2 500.332 154.606  19
   0  -7  -3 13355.1 548.012  19
   0  -7  -4 659.905 158.791  19
   0  -7  -5 1036.62 169.935  19
   0  -7  -6 792.794 172.266  19
   0  -7  -7 39341.4 1465.86  19
   0  -7  -8 25418.3 990.860  19
   0  -7  -9 1226.43 125.997   2
   0   7   9 1164.02 121.029   4
   0   7   9 982.901 145.217  20
   0  -7  -9 910.559 198.397  19
   0   7  10 18123.2 683.492   4
   0  -7 -10 18920.2 772.582  19
   0   7  10 18292.7 715.128  20
   0  -7 -11 9044.43 353.622  29
   0  -7 -11 8903.96 355.951  25
   0  -7 -11 10215.9 486.352  19
   0   7  11 9429.18 414.886  20
   0  -7 -12 1308.16 117.849  25
   0   7  12 1058.46 106.060  23
   0   7  12 1147.09 159.580  17
   0  -7 -12 1004.44 229.758  19
   0   7  12 1099.40 174.172  20
   0  -7 -12 1078.91 119.947  29
   0   7  13 261.282 169.798  20
   0  -7 -13 117.155 81.5469  21
   0  -7 -13 283.961 106.514  25
   0  -7 -13 111.592 103.524  24
   0   7  13 101.717 95.8656  23
   0   7  13 152.566 148.225  17
   0  -7 -13 183.200 215.526  19
   0  -7 -13 207.909 108.921  29
   0   7  14-52.3941 169.643  20
   0  -7 -14 40.0023 84.0430  21
   0  -7 -14 244.138 112.581  29
   0   7  14 61.5279 99.0943  23
   0  -7 -14 53.9382 108.628  25
   0  -7 -14 165.305 216.984  18
   0   7  14 175.756 136.053  17
   0  -7 -14 353.033 220.971  19
   0  -7 -15 1456.13 131.033  29
   0  -7 -15 1449.32 129.274  25
   0   7  15 979.102 110.946  23
   0   7  15 985.971 144.747  17
   0  -7 -15 1134.03 238.941  18
   0  -7 -15 1339.55 269.183  19
   0  -7 -15 590.815 96.9163  21
   0   7  15 776.057 192.413  20
   0  -7 -16 411.986 118.835  29
   0  -7 -16 383.767 118.132  25
   0   7  16 440.125 103.590  23
   0  -7 -17 1669.90 138.051  29
   0   7  17 1390.30 116.571  23
   0  -7 -17 1796.73 133.475  25
   0  -7 -18 248.407 99.0874  25
   0   7  18 511.527 90.9247  23
   0  -7 -18 342.784 104.634  29
   0   7  19 37.6364 77.4441  23
   0  -7 -19 185.856 84.5557  25
   0  -7 -19 165.147 91.1200  29
   0  -7 -20 15.4426 67.5685  25
   0   7  20 52.3679 66.4331  23
   0  -7 -20 59.9028 56.2154  28
   0   8 -15 702.859 51.9154  21
   0  -8  14 446.671 66.4408  37
   0   8 -14 379.811 59.6470  21
   0  -8  13 541.726 79.8090  37
   0   8 -13 340.620 67.4668  21
   0  -8  12 2882.44 143.618  37
   0   8 -12 2684.90 132.897  21
   0  -8  11 245.956 98.5029  37
   0   8 -11 259.256 82.1154  21
   0  -8  10 447.426 98.6988  37
   0   8 -10 223.471 74.8155  22
   0   8 -10 220.531 82.6237  21
   0   8  -9 1931.32 187.813  16
   0  -8   9 2231.47 137.003  37
   0   8  -9 1767.21 228.271  15
   0   8  -9 1963.55 119.970  21
   0   8  -9 2090.06 116.363  22
   0   8  -8 406.011 147.004  16
   0  -8   8 322.959 99.9177  37
   0   8  -8 392.442 188.679  15
   0   8  -8 383.365 83.7151  21
   0   8  -8 392.642 82.5910  22
   0   8  -7 150.123 136.721  16
   0  -8   7 26.8108 91.7857  37
   0   8  -7 311.544 194.230  15
   0   8  -7 72.6031 79.5373  22
   0   8  -7 12.1669 88.9978  21
   0   8  -6-6.05979 131.768  16
   0   8  -6 57.6123 79.0449  22
   0   8  -6 178.417 105.650  21
   0  -8   6 72.6753 88.9280  37
   0   8  -6 92.8250 111.303  39
   0   8  -6-92.5659 184.503  15
   0   8  -5-99.9907 147.437  16
   0  -8   5 160.118 108.820   2
   0   8  -5 115.366 76.0849  22
   0   8  -5 62.2362 66.8424  21
   0   8  -5 14.1356 102.822  39
   0   8  -5 330.495 221.660  15
   0   8  -4 5124.20 294.616  15
   0   8  -4 5490.73 250.614  16
   0   8  -4 4870.59 185.416   9
   0  -8   4 5144.34 240.270   2
   0   8  -4 4969.76 233.623   4
   0   8  -4 4523.58 216.343  39
   0  -8   4 4719.07 189.005  10
   0  -8   4 4070.97 215.735  20
   0   8  -4 4920.86 193.488  21
   0   8  -4 4860.43 195.777  22
   0   8  -3 7074.28 256.184   9
   0  -8   3 6538.33 283.969  20
   0   8  -3 6629.35 260.093  21
   0   8  -3 6610.21 281.322  39
   0   8  -3 7222.56 306.676  16
   0   8  -2 6916.01 265.227  22
   0  -8   2 6602.98 286.503  20
   0   8  -2 7048.54 346.474  15
   0   8  -2 7532.30 304.898  16
   0   8  -1 6140.31 300.945  15
   0   8  -1 5433.63 213.650  22
   0   8  -1 5825.60 248.083  16
   0   8   0 23961.7 888.425  15
   0   8   0 23700.0 845.750  16
   0   8   0 22468.4 831.653  17
   0   8   1 19157.1 742.542  15
   0   8   1 18401.1 694.097  17
   0   8   1 19747.7 698.837  16
   0   8   2 20764.3 747.881  16
   0  -8  -2 20436.3 814.976  19
   0  -8  -3 23553.8 910.593  19
   0  -8  -4 2712.32 216.625  19
   0  -8  -5 121.086 153.118  19
   0  -8  -6 21677.4 854.837  19
   0  -8  -7 2672.69 228.830  19
   0  -8  -8 2752.85 238.948  19
   0  -8  -9 320.466 115.517   2
   0   8   9 225.515 115.383   4
   0  -8  -9 101.225 172.576  19
   0   8  10 187.139 111.396   4
   0  -8 -10 96.1874 111.525   2
   0   8  10 51.9772 80.6223  23
   0  -8 -10 11.0904 179.238  19
   0  -8 -11 3390.91 287.348  19
   0  -8 -11 3348.58 169.499  29
   0  -8 -12 1020.35 116.145  29
   0  -8 -12 1280.68 120.649  25
   0  -8 -12 775.885 224.173  19
   0   8  12 1178.05 175.338  17
   0  -8 -13 2812.09 153.344  29
   0  -8 -13 3292.72 162.148  25
   0   8  13 2869.67 143.537  23
   0  -8 -13 2951.54 290.674  19
   0   8  13 3478.61 208.664  17
   0  -8 -14 176.770 75.0066  21
   0  -8 -14 323.430 111.040  29
   0   8  14 205.142 141.844  17
   0  -8 -14 360.282 218.740  19
   0  -8 -14 355.279 114.176  25
   0   8  14 191.620 100.664  23
   0  -8 -15 1131.10 127.072  29
   0  -8 -15 1242.57 128.406  25
   0   8  15 904.260 111.693  23
   0  -8 -15 872.023 239.046  19
   0  -8 -15 1049.34 246.291  18
   0   8  16 1320.08 120.246  23
   0  -8 -16 1608.81 136.215  25
   0  -8 -16 1510.22 136.523  29
   0  -8 -17 1518.96 126.949  25
   0   8  17 1562.37 114.529  23
   0  -8 -17 1394.55 127.979  29
   0  -8 -18 3232.03 166.123  25
   0   8  18 3519.10 155.208  23
   0  -8 -18 3132.70 166.126  29
   0   8  19 423.246 77.3899  23
   0  -8 -19 171.974 78.4545  25
   0   8  20 356.675 62.2938  23
   0  -8 -20 193.367 54.3929  28
   0  -9  13 2144.70 106.464  37
   0   9 -13 1915.56 95.1828  21
   0  -9  12 374.756 81.5524  37
   0   9 -12 243.933 64.8979  21
   0  -9  11 6206.35 240.215  37
   0   9 -11 5490.59 225.849  21
   0  -9  10 204.089 96.4021  37
   0   9 -10 13.9154 72.1991  22
   0   9 -10 20.6553 75.0250  21
   0  -9   9 10621.6 383.614  37
   0   9  -9 9989.75 369.196  22
   0   9  -9 9338.62 370.850  21
   0   9  -8 9161.43 420.490  16
   0   9  -8 9031.97 460.751  15
   0  -9   8 9914.04 369.563  37
   0   9  -8 9473.48 358.833  21
   0   9  -8 9460.03 357.850  22
   0   9  -7 1198.25 159.721  16
   0  -9   7 1220.75 112.745  37
   0   9  -7 1201.29 211.526  15
   0   9  -7 1022.23 92.7886  21
   0   9  -7 1048.54 97.7750  22
   0   9  -6 578.545 141.126  16
   0   9  -6 513.117 81.7790  21
   0   9  -6 543.046 90.0779  22
   0  -9   6 560.824 101.069  37
   0   9  -6 514.173 194.465  15
   0   9  -5 301.330 134.168  16
   0   9  -5 69.2324 107.792   3
   0   9  -5 181.003 77.1435  21
   0   9  -5 310.497 89.0058  22
   0   9  -5 295.283 115.034  39
   0   9  -5-9.52849 198.688  15
   0   9  -4 2885.10 246.050  15
   0   9  -4 3062.26 202.868  16
   0   9  -4 3080.36 122.942   9
   0  -9   4 2858.29 191.328   2
   0   9  -4 2784.79 179.616   4
   0   9  -4 2452.65 131.625  21
   0  -9   4 2696.29 127.843  10
   0   9  -4 2481.58 166.034  39
   0   9  -3 4267.18 214.545  16
   0   9  -3 3786.26 291.261  15
   0   9  -3 3521.01 149.491   9
   0  -9   3 3662.14 215.978   2
   0   9  -3 3657.53 208.020   4
   0   9  -3 3751.78 186.833  39
   0   9  -3 3810.43 154.972  12
   0  -9   3 3700.64 155.718  10
   0   9  -3 3240.87 153.357  21
   0   9  -2 1116.23 126.279  16
   0   9  -2 895.855 69.5740   9
   0   9  -2 834.912 85.2580  22
   0   9  -2 586.044 107.706  39
   0   9  -2 807.178 185.286  15
   0   9  -1 627.757 110.740  16
   0   9  -1 761.287 68.2106   9
   0   9  -1 614.944 80.6963  22
   0   9  -1 560.299 102.744  39
   0   9  -1 896.988 179.359  15
   0   9   0 114.038 87.9250  16
   0   9   0 122.073 58.7770   9
   0   9   0 77.5777 93.4440  39
   0   9   0 314.823 164.740  15
   0   9   0 119.820 71.6867  22
   0   9   1 14658.9 533.606  22
   0   9   1 15184.0 610.153  15
   0   9   1 14787.5 549.982  17
   0   9   2 42469.5 1539.12  17
   0   9   2 43315.0 1519.13  22
   0   9   3 4331.18 204.356  17
   0  -9  -3 4477.76 274.193  19
   0   9   3 4084.10 170.000  22
   0  -9  -4 880.748 179.369  19
   0  -9  -5 84.7020 150.739  19
   0   9   6 2032.95 103.043   9
   0  -9  -6 1987.06 210.347  19
   0   9   7 7064.95 262.902   9
   0  -9  -7 6145.70 367.015  19
   0   9   8 714.413 69.4784   9
   0  -9  -8 764.845 187.332  19
   0   9   9 4662.05 189.942   9
   0  -9  -9 4584.15 317.957  19
   0  -9  -9 5270.26 255.397   2
   0   9   9 5012.22 255.134   4
   0  -9  -9 4767.21 194.290  10
   0   9   9 5023.50 196.548  12
   0  -9 -10 624.954 154.153   2
   0   9  10 679.678 134.580   4
   0   9  10 739.730 153.145  17
   0  -9 -10 813.165 205.902  19
   0   9  10 689.464 74.6798  12
   0   9  10 652.944 95.7688  23
   0   9  11 6849.21 275.655  23
   0   9  11 7841.58 341.065  17
   0  -9 -11 7044.06 401.522  19
   0  -9 -11 6608.61 280.125  29
   0  -9 -12 817.676 109.201  29
   0  -9 -12 1048.61 118.025  25
   0  -9 -12 857.176 223.769  19
   0   9  12 1020.00 165.739  17
   0  -9 -13 3155.93 177.754  25
   0  -9 -13 3125.29 299.790  19
   0   9  13 3395.72 225.983  17
   0  -9 -13 3300.12 171.815  29
   0  -9 -14 92.9530 102.803  29
   0  -9 -14 8.24776 100.697  24
   0  -9 -14 81.3992 108.592  25
   0  -9 -14 182.728 214.905  19
   0   9  14-30.6713 145.743  17
   0  -9 -15 10710.7 404.323  25
   0   9  15 9875.38 387.928  23
   0  -9 -15 10190.0 397.921  29
   0  -9 -16 314.098 105.457  29
   0   9  16 82.2567 98.3962  23
   0  -9 -16 275.716 108.329  25
   0   9  17 3544.23 163.636  23
   0  -9 -17 3435.52 175.344  25
   0  -9 -17 3419.85 173.058  29
   0   9  18 495.855 85.7630  23
   0  -9 -18 749.491 95.2071  25
   0  -9 -19 480.904 78.1803  25
   0   9  19 546.052 79.8489  23
   0   9  20 596.728 59.5574  23
   0  -9 -20 447.874 52.8815  28
   0 -10  13 725.165 57.1291  37
   0 -10  12 2488.04 122.158  37
   0 -10  11 670.698 85.1877  37
   0  10 -11 679.857 57.7631  34
   0  10 -11 636.255 65.1160  21
   0 -10  10 7375.52 273.914  37
   0  10 -10 6530.31 258.901  21
   0 -10   9 145.563 95.9796  37
   0  10  -9 55.0663 70.6087  21
   0  10  -9 82.4115 72.6767  22
   0 -10   8 7986.83 300.183  37
   0  10  -8 7477.75 286.114  22
   0  10  -8 7038.88 284.151  21
   0  10  -7 6475.40 367.730  15
   0 -10   7 7287.20 279.556  37
   0  10  -7 6384.93 262.775  21
   0  10  -7 6886.45 266.536  22
   0  10  -6 692.698 144.371  16
   0  10  -6 779.616 201.106  15
   0  10  -6 824.536 93.7036  22
   0  10  -6 824.644 85.5587  21
   0  10  -5-6.25683 123.417  16
   0  10  -5-16.8542 87.6239  22
   0  10  -5 26.1870 72.4360  21
   0  10  -5-52.4388 116.084  39
   0  10  -5 201.242 185.405  15
   0 -10   4 1387.49 94.8167  10
   0  10  -4 1554.70 162.065  16
   0  10  -4 1358.13 88.6872   9
   0 -10   4 1212.88 160.733   2
   0  10  -4 1383.62 148.515   3
   0  10  -4 1352.32 105.550  21
   0 -10   4 1371.50 116.746  37
   0  10  -4 1877.17 142.427  39
   0  10  -4 1542.96 216.826  15
   0 -10   3 72.0409 77.8299  10
   0  10  -3 203.863 72.0866  12
   0  10  -3 208.529 120.569  16
   0  10  -3 176.877 65.1734   9
   0  10  -3 230.393 129.639   4
   0 -10   3 141.574 142.249   2
   0  10  -3 226.228 116.449  39
   0 -10   3 167.623 78.9265  14
   0  10  -3 199.850 194.643  15
   0  10  -2 5339.66 216.661  12
   0 -10   2 5427.84 219.593  10
   0  10  -2 5706.83 278.690  16
   0  10  -2 5517.62 212.722   9
   0 -10   2 5329.97 278.832   2
   0  10  -2 5109.40 271.997   4
   0  10  -2 5348.33 224.324  22
   0  10  -2 5238.03 247.051  39
   0  10  -2 5310.47 327.421  15
   0 -10   1 112.563 83.4663  10
   0  10  -1 72.4520 71.7637  12
   0  10  -1 71.3728 101.895  16
   0  10  -1 32.7904 68.6697   9
   0  10  -1 110.645 124.834   4
   0 -10   1 136.177 146.663   2
   0  10  -1 97.5256 110.087  39
   0  10  -1 79.3354 182.128  15
   0  10  -1-1.56820 92.2006  22
   0  10   0 3220.42 142.970   9
   0  10   0 3485.20 178.576  39
   0  10   0 2871.92 273.795  15
   0  10   0 3394.73 158.654  22
   0  10   1 34674.6 1246.49  22
   0  10   1 35119.3 1262.07  39
   0  10   1 35535.2 1242.95   9
   0  10   2 3108.22 141.895  22
   0  10   2 2830.09 165.868  39
   0  10   2 3131.43 163.790  17
   0  10   3 2195.68 113.318  22
   0  10   3 2076.83 144.046  39
   0  10   3 2196.39 146.403  17
   0  10   3 2233.24 111.981   9
   0  10   4 301.900 69.8982  22
   0  10   4 134.547 100.891  39
   0 -10  -4 164.544 164.813  19
   0  10   4 145.752 106.864  17
   0  10   4 265.593 67.4282   9
   0  10   5 446.123 70.2111  22
   0  10   5 431.749 69.5613   9
   0  10   5 228.273 101.336  39
   0  10   5 456.576 120.274  17
   0 -10  -5 443.102 175.735  19
   0  10   6 6199.19 238.947   9
   0  10   6 6117.00 264.686  39
   0  10   6 6071.51 286.664  17
   0 -10  -6 5864.36 340.977  19
   0  10   7 9714.71 403.182  17
   0  10   7 9420.84 349.680   9
   0 -10  -8 2224.91 196.164   2
   0  10   8 2075.23 179.979   4
   0 -10  -8 1805.29 136.232  10
   0  10   8 1863.69 113.554  12
   0  10   8 2377.05 180.844  17
   0 -10  -8 1830.23 220.579  19
   0  10   8 1867.17 122.311   9
   0 -10  -9 4817.14 260.186   2
   0  10   9 4587.30 256.372   4
   0  10   9 4473.86 189.283   9
   0  10   9 4786.21 194.380  12
   0 -10  -9 4548.82 194.238  10
   0 -10  -9 3815.46 304.480  19
   0  10   9 4890.68 263.671  17
   0  10  10 9875.55 390.407  23
   0 -10 -10 10964.6 443.853   2
   0  10  10 10533.1 443.195   4
   0  10  10 10521.6 380.316   9
   0 -10 -10 9369.91 501.473  19
   0 -10 -10 10564.2 384.800  10
   0  10  10 10443.0 385.060  12
   0 -10 -10 10201.8 382.435  14
   0 -10 -11 25.2343 195.209  19
   0  10  11 442.516 152.701  17
   0  10  11 221.751 95.6433  23
   0  10  11 301.929 72.5125  12
   0 -10 -11 142.803 91.1306  29
   0  10  12 6476.64 327.508  17
   0 -10 -12 6455.81 267.255  29
   0 -10 -12 6601.12 278.286  25
   0  10  12 6597.69 262.619  23
   0 -10 -13 1349.54 126.742  25
   0  10  13 1178.83 112.980  23
   0 -10 -13 883.017 223.077  19
   0  10  13 1019.87 171.271  17
   0 -10 -13 1189.91 115.666  29
   0 -10 -14 53.8508 98.2069  29
   0 -10 -14 72.9711 102.922  24
   0 -10 -14 215.852 110.130  25
   0 -10 -15-54.1358 100.008  29
   0 -10 -15-95.6749 108.146  25
   0 -10 -16 1919.04 134.669  25
   0 -10 -17 587.247 96.9497  25
   0  10  17 684.342 90.8722  23
   0  10  18 1149.67 91.7527  23
   0 -10 -18 1269.51 98.7046  25
   0 -10 -19 52.3435 60.1292  28
   0  10  19 138.945 65.8831  23
   0 -10 -20 957.842 56.6436  28
   0 -11  12 74.1715 46.9657  37
   0 -11  11 1943.66 103.473  37
   0 -11  10 388.137 82.1434  37
   0  11 -10 297.239 55.3603  34
   0 -11   9 675.056 95.3958  37
   0  11  -9 722.834 73.5430  22
   0 -11   8 2559.40 141.449  37
   0  11  -8 2486.72 124.215  22
   0 -11   7 875.357 109.054  37
   0  11  -7 821.738 91.8014  22
   0  11  -7 861.281 78.8134  21
   0  11  -6 140.897 86.3872  22
   0  11  -6 139.117 68.3020  21
   0  11  -5 403.278 187.896  15
   0  11  -5 134.794 89.8588  22
   0  11  -4-10.1725 183.735  15
   0 -11   4 99.6783 68.7065  10
   0 -11   4 7.78734 69.2128   7
   0 -11   4 77.0307 96.1884  37
   0  11  -4-9.91406 120.061  39
   0  11  -4 58.0783 61.8224   9
   0  11  -3 343.931 184.411  15
   0 -11   3 191.045 82.1461  14
   0  11  -3-148.232 135.580   5
   0  11  -3 165.437 119.986  39
   0 -11   3 205.703 96.4416  37
   0 -11   3 97.3309 153.987   2
   0  11  -3 131.842 128.699   3
   0  11  -3 124.643 66.0718   9
   0  11  -3 119.003 73.5281  12
   0 -11   3 148.209 78.7620  10
   0  11  -2 937.843 88.2813  12
   0 -11   2 1036.37 94.3145  10
   0  11  -2 772.048 100.034  22
   0  11  -2 639.652 130.036  39
   0 -11   2 717.302 165.710   2
   0  11  -2 897.698 151.267   4
   0  11  -2 744.811 79.6402   9
   0 -11   2 975.575 95.1761  14
   0  11  -2 1154.32 204.428  15
   0 -11   1 387.581 89.5671  10
   0  11  -1 230.240 81.0715  12
   0  11  -1 303.928 92.3047  22
   0  11  -1 456.313 117.808  39
   0  11  -1 308.525 141.338   4
   0 -11   1 438.885 159.501   2
   0  11  -1 369.397 72.2016   9
   0  11  -1 369.273 188.939  15
   0  11   0 26832.0 967.047  39
   0 -11   0 26785.0 1010.00   2
   0  11   0 25460.2 1001.95   4
   0  11   0 27072.1 948.578  22
   0  11   0 26912.1 947.724  12
   0 -11   0 25660.6 947.391  10
   0  11   0 26464.5 943.243   9
   0  11   1 8804.04 352.260  39
   0  11   1 8882.84 392.992   4
   0 -11  -1 8349.63 397.284   2
   0  11   1 8396.53 332.020  22
   0 -11  -1 7998.27 330.362  10
   0  11   1 8981.40 328.829  12
   0  11   1 8710.46 324.138   9
   0  11   2 2456.84 164.671  39
   0  11   2 2737.96 140.769  22
   0  11   2 2739.71 136.302  12
   0  11   2 2420.09 197.797   4
   0  11   3 13099.3 468.321  22
   0  11   3 12272.8 493.046  17
   0  11   3 12333.3 488.437  39
   0  11   4 1150.04 101.275  22
   0  11   4 1080.10 132.749  17
   0  11   4 1056.35 95.9712   9
   0  11   4 1024.70 127.438  39
   0  11   5 4109.73 184.911  22
   0  11   5 4079.47 178.451   9
   0  11   5 4393.68 223.734  17
   0 -11  -5 3618.99 281.219  19
   0  11   5 4078.93 206.512  39
   0  11   6 1279.91 135.091  39
   0  11   6 1480.41 116.369  22
   0  11   6 1532.13 107.341   9
   0 -11  -6 1340.86 205.623  19
   0  11   6 1346.16 150.700  17
   0 -11  -6 1547.12 118.372  10
   0  11   6 1455.95 109.843  12
   0  11   6 1593.76 179.850   4
   0 -11  -6 1512.89 192.692   2
   0  11   7 631.901 154.142   4
   0 -11  -7 804.523 177.618   2
   0  11   7 631.029 145.838  17
   0 -11  -7 509.906 183.650  19
   0  11   7 593.034 84.9846   9
   0  11   7 564.522 119.955  39
   0  11   7 685.142 93.2358  12
   0 -11  -7 589.381 95.1711  10
   0 -11  -8 725.389 164.577   2
   0  11   8 363.667 147.690   4
   0 -11  -8 367.020 182.752  19
   0  11   8 248.027 139.662  17
   0  11   8 380.921 78.3322   9
   0  11   8 358.830 120.395  39
   0  11   8 429.960 86.0912  12
   0 -11  -8 349.364 87.1424  10
   0  11   9 2058.94 127.105  23
   0  11   9 2099.00 193.575   4
   0 -11  -9 1946.97 200.058   2
   0  11   9 2372.89 195.141  17
   0 -11  -9 1717.14 226.472  19
   0  11   9 2222.95 114.303   9
   0 -11  -9 2078.47 120.980  14
   0  11   9 2271.47 122.527  12
   0 -11  -9 2151.13 123.169  10
   0 -11 -10 17032.0 606.765  10
   0  11  10 16879.9 608.386  12
   0  11  10 15880.4 610.301  23
   0 -11 -10 17486.7 667.528   2
   0  11  10 16716.7 658.354   3
   0  11  10 16174.6 665.156   4
   0  11  10 17137.9 603.670   9
   0 -11 -10 16793.1 605.589  14
   0  11  10 18147.5 672.547  17
   0  11  10 16983.5 666.695   5
   0  11  11 1095.80 105.713  23
   0 -11 -11 1059.84 90.7807   7
   0 -11 -11 904.191 99.8971  29
   0  11  11 935.392 88.5786  11
   0 -11 -11 1072.56 89.7440  10
   0  11  11 1057.04 87.0345  12
   0 -11 -11 966.278 86.8781  14
   0 -11 -12 993.762 104.283  29
   0 -11 -12 1267.87 226.550  19
   0  11  12 1025.33 170.737  17
   0 -11 -12 876.076 118.961  25
   0  11  12 931.334 108.801  23
   0  11  13 11588.8 433.460  23
   0 -11 -13 11569.1 448.514  25
   0 -11 -14 1802.72 136.396  25
   0  11  14 1576.16 119.174  23
   0 -11 -14 1678.30 130.291  24
   0 -11 -15-5.31763 99.4925  25
   0 -11 -16 1182.32 109.279  25
   0 -11 -17 346.953 86.5347  25
   0  11  19 1469.10 80.9519  23
   0  11  19 1546.95 93.2094  39
   0 -12  11 596.211 46.4228  37
   0 -12  10 63.0230 60.0849  37
   0  12 -10-12.5101 35.9272  34
   0 -12   9-69.5430 75.7009  37
   0  12  -9 97.5624 54.3922  34
   0 -12   8 259.014 83.9775  37
   0  12  -8 205.040 64.7614  22
   0  12  -7 108.892 72.4404  22
   0  12  -6 824.209 89.5063  22
   0 -12   5 193.057 98.5138  37
   0  12  -4 973.548 132.763  39
   0 -12   4 925.034 109.225  37
   0 -12   3 676.218 87.9122  14
   0  12  -3 727.974 71.6702   9
   0  12  -3 686.561 97.9502  22
   0  12  -3 645.449 83.4151  11
   0 -12   3 727.237 84.7498  10
   0  12  -3 599.299 78.8140  12
   0 -12   3 601.933 83.8557   7
   0  12  -3 597.917 131.060  39
   0 -12   3 680.624 102.736  37
   0  12  -2 1141.54 90.6034  12
   0 -12   2 1157.05 99.5728  14
   0  12  -2 1124.12 84.0873   9
   0 -12   2 1001.78 95.5958   7
   0  12  -2 867.235 151.330   3
   0  12  -2 558.268 149.559   4
   0 -12   2 887.822 179.725   2
   0 -12   2 1122.41 179.557   1
   0  12  -2 1049.33 106.105  22
   0 -12   2 1037.09 95.7466  10
   0  12  -2 843.690 158.450   5
   0 -12   2 1156.36 108.407  37
   0  12  -2 969.645 135.357  39
   0  12  -1 526.575 85.8473  12
   0 -12   1 488.435 90.5303  10
   0  12  -1 538.311 96.4810  22
   0  12  -1 455.443 74.7617   9
   0  12  -1 292.523 145.481   4
   0 -12   1 532.904 170.795   2
   0  12  -1 293.361 124.224  39
   0 -12   1 596.994 97.2729  37
   0 -12   1 405.560 92.7416  14
   0 -12   0 8872.95 349.107  10
   0  12   0 9148.31 348.651  12
   0  12   0 9650.87 351.914  22
   0  12   0 9293.38 343.120   9
   0 -12   0 9041.12 420.467   2
   0  12   0 8751.29 414.529   4
   0  12   0 9411.74 376.237  39
   0 -12   0 8896.64 349.341  14
   0  12   1 5259.09 207.385   9
   0  12   1 5320.88 285.782   4
   0 -12  -1 5352.58 297.712   2
   0  12   1 5122.25 216.560  22
   0  12   1 5153.25 214.298  12
   0 -12  -1 4880.17 215.699  10
   0  12   1 4679.30 241.503  39
   0  12   2 11442.4 421.110   9
   0 -12  -2 10923.2 499.663   2
   0  12   2 11138.3 492.146   4
   0 -12  -2 11023.4 426.626  10
   0  12   2 11584.2 425.998  12
   0  12   2 11634.2 449.417  39
   0  12   2 11527.6 425.735  22
   0  12   3 44.1883 148.705   4
   0  12   3 151.354 85.4572  22
   0  12   3 106.672 88.0809  12
   0  12   3-105.608 120.986  39
   0  12   4 1986.04 114.410   9
   0 -12  -4 2006.48 205.888   2
   0  12   4 2266.04 197.312   4
   0  12   4 1875.44 116.517  22
   0 -12  -4 2010.59 126.326  10
   0  12   4 1869.20 123.070  12
   0  12   4 2075.71 154.193  39
   0  12   5 305.600 123.499  17
   0  12   5 408.649 80.8365   9
   0 -12  -5 526.288 167.947   2
   0  12   5 381.328 82.2330  22
   0 -12  -5 285.017 95.1261  10
   0  12   5 313.512 121.216  39
   0  12   6 2451.99 180.959  17
   0  12   6 2515.72 130.180   9
   0  12   6 2121.14 206.064   4
   0 -12  -6 2673.66 220.794   2
   0  12   6 2506.58 127.228  22
   0  12   6 2567.05 167.827  39
   0  12   6 2503.42 139.928  12
   0 -12  -6 2641.36 140.467  10
   0 -12  -7 576.883 174.597   2
   0  12   7 351.397 158.730   4
   0 -12  -7 315.822 181.494  19
   0  12   7 282.617 132.824  17
   0  12   7 173.505 78.0124   9
   0  12   7 360.831 124.649  39
   0  12   7 260.613 89.6686  12
   0 -12  -7 297.911 91.6903  10
   0  12   8 366.190 90.3863  12
   0 -12  -8 313.082 90.9799  10
   0  12   8 404.009 89.1680  23
   0  12   8 300.638 156.664   4
   0 -12  -8 322.394 170.179   2
   0 -12  -8 511.882 190.889  19
   0  12   8 402.839 140.226  17
   0  12   8 374.292 77.0636   9
   0 -12  -8 315.201 92.0063  14
   0  12   8 441.304 128.448  39
   0  12   9 9690.68 352.402  12
   0 -12  -9 9165.05 350.605  10
   0  12   9 8843.60 349.354  23
   0 -12  -9 9810.66 423.509   2
   0  12   9 9065.22 420.161   4
   0  12   9 10222.5 418.727   3
   0  12   9 9407.04 408.788  17
   0  12   9 9414.85 346.110   9
   0  12   9 9629.39 380.390  39
   0 -12  -9 8806.50 348.890  14
   0  12  10 9279.18 337.252  12
   0 -12 -10 8411.01 333.938  14
   0 -12 -10 8907.86 335.423  10
   0  12  10 8918.59 338.406  23
   0 -12 -10 8866.99 406.001   2
   0  12  10 8452.97 399.473   4
   0 -12 -10 8115.98 409.979   1
   0  12  10 9104.29 330.555   9
   0 -12 -10 8856.65 337.565   7
   0  12  10 9157.09 368.461  39
   0  12  10 9476.74 402.179  17
   0 -12 -10 7159.17 437.599  19
   0  12  10 8419.39 401.388   5
   0  12  11 20.2236 91.2050  23
   0  12  11 185.618 125.531  39
   0  12  11 29.8379 64.2266   9
   0 -12 -11 118.975 78.5133   7
   0 -12 -11-61.9725 75.4268  14
   0 -12 -11 79.2052 78.0054  10
   0  12  11 55.9505 72.7014  12
   0  12  11 79.5785 76.2789  11
   0  12  12 1104.16 108.248  23
   0 -12 -12 1023.72 122.655  25
   0  12  12 1242.36 147.973  39
   0  12  13 536.329 96.1623  23
   0 -12 -13 616.756 111.810  25
   0  12  13 729.839 131.887  39
   0  12  14 3475.36 160.415  23
   0 -12 -14 3427.23 173.528  25
   0 -12 -14 3140.67 169.287  24
   0  12  14 3666.61 192.571  39
   0  12  15 1054.67 96.5185  23
   0 -12 -15 1014.23 108.120  25
   0  12  15 1209.02 128.294  39
   0 -12 -16 2402.69 130.620  25
   0  12  16 2239.73 121.834  23
   0  12  16 2627.87 148.028  39
   0  12  17 8053.01 315.678  39
   0 -12 -18 155.153 51.5473  28
   0  12  18 31.2710 72.6082  39
   0  12  19 492.810 49.5538  39
   0 -13   9 24.3783 48.7533  37
   0  13  -8-5.51596 50.4482  34
   0  13  -7 457.327 64.1656  22
   0  13  -6 83.6523 68.4415  22
   0 -13   6 56.2688 80.9162  37
   0 -13   5 227.780 84.7019  37
   0 -13   4 259.199 90.7900  37
   0  13  -3 125.515 116.129  39
   0 -13   3 254.609 90.5956  37
   0 -13   3 306.034 78.9818  14
   0  13  -3 211.697 67.1300  12
   0  13  -3 239.551 71.2348  11
   0  13  -3 231.527 86.4410  22
   0  13  -2 1158.99 105.210  22
   0 -13   2 1096.89 96.5278  14
   0  13  -2 1009.74 87.3488  12
   0 -13   2 1016.71 103.263  37
   0  13  -2 1323.34 137.878  39
   0  13  -2 1061.36 81.4652   9
   0 -13   2 1127.42 91.9260   7
   0 -13   2 1057.47 93.9168  10
   0  13  -2 980.781 90.0244  11
   0 -13   1 150.658 84.1501  10
   0  13  -1 46.2853 77.2604  12
   0  13  -1 81.0192 81.5771  11
   0  13  -1 75.1659 94.7699  22
   0 -13   1 114.579 82.3715   7
   0  13  -1 31.7680 125.793  39
   0 -13   1-62.4078 87.6147  37
   0  13  -1 91.9632 68.5848   9
   0 -13   1 35.9150 87.9781  14
   0  13   0 7885.99 307.042  12
   0 -13   0 7861.22 309.605  14
   0 -13   0 7816.95 310.085  37
   0  13   0 8599.27 338.103  39
   0  13   0 8224.51 310.665  22
   0 -13   0 7815.95 309.445   7
   0  13   0 7972.13 301.644   9
   0 -13   0 7895.00 308.243  10
   0 -13  -1 2936.05 156.356  14
   0  13   1 3182.56 155.507  22
   0 -13  -1 3056.51 150.277  37
   0  13   1 3591.48 189.041  39
   0  13   1 3125.40 144.134   9
   0  13   1 3020.62 150.933  12
   0 -13  -1 2877.13 153.940  10
   0 -13  -2 1296.72 116.054  14
   0  13   2 1558.17 112.002  22
   0 -13  -2 1146.52 99.8962  37
   0  13   2 1806.90 149.476  39
   0  13   2 1151.53 177.645   4
   0 -13  -2 1476.23 201.809   2
   0  13   2 1507.52 97.2723   9
   0 -13  -2 1338.09 112.440  10
   0  13   2 1358.92 108.918  12
   0 -13  -3 7507.50 294.505  14
   0  13   3 7826.18 292.794  22
   0  13   3 8539.16 322.906  39
   0  13   3 7264.39 365.584   4
   0 -13  -3 7931.03 383.195   2
   0  13   3 7751.70 294.025  12
   0 -13  -4 1686.84 123.257  14
   0  13   4 1571.55 111.735  22
   0  13   4 1604.30 152.000  39
   0  13   4 1713.18 195.716   4
   0  13   4 1780.43 108.585   9
   0  13   4 1852.33 118.050  12
   0  13   5 67.4263 79.7241  22
   0  13   5 6.66940 121.547  39
   0 -13  -5 123.457 175.776   2
   0  13   5 7.75768 75.9121   9
   0 -13  -5-44.6987 91.1972  10
   0 -13  -6 1246.32 110.668  14
   0  13   6 1035.72 91.4016  22
   0  13   6 1056.63 182.147   4
   0 -13  -6 1380.78 197.550   2
   0  13   6 1115.69 105.479  12
   0 -13  -6 1160.06 107.876  10
   0  13   6 999.638 138.668  39
   0  13   6 1049.20 94.9739   9
   0  13   7 1002.67 92.2842  23
   0  13   7 1120.19 138.386  39
   0 -13  -7 942.456 193.225   2
   0  13   7 1097.37 181.154   4
   0  13   7 1235.86 95.5383   9
   0 -13  -7 1222.11 106.826  10
   0  13   7 1183.05 106.588  12
   0 -13  -7 1176.32 108.267  14
   0 -13  -8 128.255 90.4940  14
   0  13   8 23.3898 74.4337   9
   0  13   8 103.147 79.4986  23
   0 -13  -8 37.0752 88.6889  10
   0  13   8-3.64415 86.2159  12
   0  13   8 115.743 123.992  39
   0  13   9 1768.37 114.745  12
   0 -13  -9 1874.72 116.621  14
   0 -13  -9 1881.30 117.023   7
   0  13   9 1783.25 105.025   9
   0  13   9 1626.84 112.030  23
   0  13   9 1716.55 117.167  11
   0 -13  -9 1615.82 115.052  10
   0  13   9 1797.13 155.161  39
   0 -13 -10 176.174 85.3263  10
   0  13  10 81.2904 80.3968  12
   0  13  10 129.455 82.9800  11
   0 -13 -10 106.216 81.8100  14
   0  13  10 112.325 69.2845   9
   0  13  10 44.6433 83.9425  23
   0 -13 -10 104.413 83.7443   7
   0  13  10-38.5820 128.919  39
   0  13  11 1717.21 116.628  23
   0  13  11 1808.01 100.624   9
   0 -13 -11 1894.04 111.618   7
   0 -13 -11 2027.29 112.261  10
   0  13  11 1899.14 110.509  11
   0  13  11 1727.01 107.440  12
   0  13  11 2028.34 155.588  39
   0  13  12-28.3946 83.2501  23
   0 -13 -12 34.5563 97.3231  25
   0  13  12 155.230 121.273  39
   0  13  13 7676.15 298.720  23
   0 -13 -13 7652.53 312.900  25
   0  13  13 8442.10 326.276  39
   0 -13 -14 4550.95 210.248  25
   0  13  14 5037.72 198.875  23
   0  13  14 4942.50 224.866  39
   0 -13 -15 926.930 93.8114  25
   0  13  15 825.104 82.1887  23
   0  13  15 942.008 111.586  39
   0  13  16 81.2823 70.3873  23
   0  13  16 59.6744 92.0861  39
   0  13  17 79.8919 55.0313  23
   0  13  17-2.87039 72.7633  39
   0  13  18 27.6644 47.1975  39
   0  14  -7 789.430 54.7284  34
   0  14  -7 967.608 56.1391  22
   0  14  -6 103.864 57.8103  22
   0 -14   6 180.217 63.7428  37
   0 -14   5 845.370 81.3376  37
   0 -14   4 593.962 80.1279  37
   0  14  -3 112.786 75.4933  22
   0 -14   3 93.5407 77.7733  37
   0  14  -2 705.871 87.5325  22
   0 -14   2 668.397 79.4505  14
   0  14  -2 462.784 114.487  39
   0 -14   2 718.065 87.2276  37
   0  14  -2 640.616 68.5608  12
   0  14  -2 695.255 73.6322  11
   0  14  -1 1750.00 112.443  22
   0 -14   1 1754.94 106.697  14
   0  14  -1 1702.51 100.014  12
   0 -14   1 1710.63 104.574   7
   0  14  -1 1789.88 94.3790   9
   0  14  -1 1576.00 139.636  39
   0 -14   1 1630.65 107.996  37
   0 -14   1 1811.93 105.104  10
   0  14  -1 1618.68 102.082  11
   0 -14   0 193.728 80.5130   7
   0  14   0 167.198 85.9546  22
   0 -14   0 304.412 86.6972  14
   0  14   0 175.508 66.2665   9
   0 -14   0 148.919 77.9475  37
   0  14   0 270.672 115.938  39
   0  14   0 197.227 79.6146  11
   0  14   0 108.436 75.3745  12
   0 -14   0 26.1857 80.2399  10
   0 -14  -1 480.422 88.3642   7
   0  14   1 397.106 90.8705  22
   0 -14  -1 356.281 94.2417  14
   0  14   1 498.230 74.2565   9
   0  14   1 327.825 121.457  39
   0 -14  -1 296.539 87.2273  10
   0  14   1 479.433 85.2515  11
   0  14   1 374.607 81.4938  12
   0 -14  -2 265.911 89.4034   7
   0  14   2 245.391 87.9548  22
   0 -14  -2 347.628 96.3385  14
   0  14   2 195.571 72.8279   9
   0  14   2 344.710 121.104  39
   0  14   2 222.496 85.3822  12
   0  14   2 282.815 87.3353  11
   0 -14  -2 323.960 90.1938  10
   0 -14  -3 1145.12 106.651   7
   0  14   3 1194.46 102.920  12
   0 -14  -3 1271.03 111.921  14
   0  14   3 1064.77 137.869  39
   0  14   3 1261.48 104.660  22
   0  14   4 1392.33 100.017   9
   0  14   4 1541.91 112.186  12
   0 -14  -4 1562.18 117.770  14
   0  14   4 1427.36 143.460  39
   0  14   4 1471.88 106.467  22
   0  14   5 672.480 84.7579  22
   0  14   5 555.761 132.742  39
   0  14   5 624.158 84.8722   9
   0 -14  -5 591.980 98.2364   7
   0  14   5 812.201 98.5835  12
   0 -14  -5 690.263 100.510  10
   0  14   6 136.591 73.4092  22
   0  14   6 115.306 76.9124   9
   0 -14  -6 42.1830 90.9138  10
   0  14   6-127.692 125.640  39
   0 -14  -6 95.3944 88.5330   7
   0 -14  -7 899.156 102.529  14
   0  14   7 707.032 83.2584   9
   0 -14  -7 640.844 97.0977  10
   0  14   7 704.811 98.0626  11
   0  14   7 786.000 97.1636  12
   0  14   7 709.536 134.514  39
   0 -14  -7 866.854 98.4331   7
   0  14   8 2161.25 112.167   9
   0 -14  -8 1933.36 122.059   7
   0 -14  -8 2066.00 123.770  10
   0  14   8 1989.00 122.569  11
   0  14   8 2088.87 154.020  39
   0  14   8 1887.81 121.744  12
   0 -14  -8 1900.92 122.680  14
   0 -14  -9 1191.02 100.474   7
   0  14   9 1064.80 87.7408   9
   0 -14  -9 1240.29 101.061  10
   0  14   9 1198.89 101.453  11
   0  14   9 1018.93 130.572  39
   0  14   9 1275.41 99.3558  12
   0 -14  -9 1201.75 101.023  14
   0 -14 -10 8569.96 320.495   7
   0  14  10 8291.34 314.698   9
   0 -14 -10 8664.43 320.039  10
   0  14  10 8570.83 321.040  11
   0  14  10 8095.51 344.243  39
   0  14  10 8246.76 319.532  12
   0 -14 -10 8637.67 318.427  14
   0  14  11 77.3698 60.2653   9
   0 -14 -11 1.17379 73.0496   7
   0  14  11 171.387 117.513  39
   0 -14 -11 14.6273 73.3765  10
   0  14  12 2322.62 147.920  39
   0 -14 -12 1968.91 128.591  25
   0  14  13 1604.73 128.529  39
   0 -14 -13 1628.71 112.236  25
   0  14  14 4011.22 187.369  39
   0  14  15 4566.17 196.966  39
   0  14  16-32.0878 68.4734  39
   0  14  17 13.9031 44.9364  39
   0  15  -5 2682.11 109.331  34
   0  15  -3 1576.02 91.9813  22
   0  15  -2 181.571 69.6095  22
   0 -15   2 207.364 55.3653  14
   0  15  -1 2577.63 119.720  22
   0  15  -1 2364.97 107.383  12
   0 -15   1 2389.33 112.319  14
   0  15  -1 2318.84 139.206  39
   0  15  -1 2224.98 108.592  11
   0  15   0 233.694 76.0304  22
   0 -15   0 324.753 75.9710  14
   0  15   0 321.965 58.4110   9
   0  15   0 285.271 101.959  39
   0  15   0 332.090 64.7109  12
   0  15   0 327.374 67.7196  11
   0  15   1 1277.65 95.0441  22
   0  15   1 1151.12 86.9735  12
   0 -15  -1 1264.20 95.5333  14
   0 -15  -1 1291.95 91.2893   7
   0  15   1 1227.21 80.6677   9
   0  15   1 1044.18 119.422  39
   0 -15  -1 1242.59 92.4293  10
   0  15   1 1280.25 90.7862  11
   0  15   2 1315.69 95.2235  22
   0  15   2 1123.36 90.9226  12
   0 -15  -2 1241.50 99.6227  14
   0  15   2 1239.69 83.3515   9
   0 -15  -2 1205.73 95.8797   7
   0  15   2 1458.56 125.589  39
   0 -15  -2 1084.70 93.9643  10
   0  15   2 1164.47 94.1976  11
   0 -15  -3 299.798 81.3912   7
   0  15   3 289.460 76.1242  22
   0  15   3 294.578 114.516  39
   0  15   3 241.638 81.9933  11
   0 -15  -3 357.434 82.5844  10
   0  15   3 299.790 79.3542  12
   0 -15  -3 264.013 86.2944  14
   0  15   4 305.381 75.4902  22
   0 -15  -4 372.622 90.5965  14
   0  15   4 169.749 111.275  39
   0  15   4 205.944 81.5812  12
   0  15   4 349.468 84.0500  11
   0  15   5 10883.1 413.202  22
   0  15   5 11810.3 415.202   9
   0 -15  -5 11654.9 419.795   7
   0 -15  -5 11482.7 419.765  10
   0  15   5 10887.0 420.813  11
   0  15   5 11238.1 437.407  39
   0  15   5 11225.6 419.836  12
   0  15   6 88.7103 69.1153   9
   0 -15  -6 153.216 85.1600  10
   0  15   6-53.1633 111.034  39
   0 -15  -6 111.069 82.1484   7
   0  15   7 9905.97 376.364   9
   0 -15  -7 10510.1 381.830   7
   0 -15  -7 10680.9 381.807  10
   0  15   7 10039.2 382.557  11
   0  15   7 10177.4 400.077  39
   0 -15  -7 10256.9 380.623  14
   0  15   7 10082.8 382.003  12
   0 -15  -8 3503.85 158.602   7
   0  15   8 3564.73 151.286   9
   0 -15  -8 3628.29 159.168  10
   0  15   8 3516.92 159.938  11
   0  15   8 3248.58 182.826  39
   0 -15  -8 3726.04 159.581  14
   0  15   8 3344.85 157.706  12
   0 -15  -9 2112.85 113.409   7
   0  15   9 2005.12 102.577   9
   0 -15  -9 1925.80 112.137  10
   0  15   9 1848.78 111.390  11
   0  15   9 2028.88 141.708  39
   0  15   9 1857.10 109.254  12
   0 -15  -9 1955.99 112.043  14
   0  15  10 381.764 64.3404   9
   0 -15 -10 453.505 77.0905   7
   0  15  10 492.161 69.8056  12
   0 -15 -10 475.244 76.6318  10
   0  15  10 418.607 74.0213  11
   0  15  10 445.755 105.336  39
   0 -15 -11 5373.72 221.864  25
   0  15  11 5741.24 232.720  39
   0 -15 -11 5541.72 206.890  10
   0  15  11 5088.21 201.337   9
   0 -15 -11 5277.36 207.277   7
   0  15  12 99.3875 93.8106  39
   0  15  13 987.793 101.665  39
   0  15  14 1545.97 101.226  39
   0  15  15-58.1586 59.4558  39
   0  16  -3 45.5152 31.7128  34
   0  16  -2 365.254 47.5101  34
   0  16  -2 598.522 54.2988  22
   0  16  -1 180.047 55.3678  22
   0  16   0 1064.75 67.2948  12
   0 -16   0 1284.41 75.3566  14
   0  16   0 1067.51 69.0483  11
   0  16   0 1322.79 79.8161  22
   0  16   1 1036.00 77.6672  22
   0  16   1 915.619 69.0892  12
   0 -16  -1 1051.43 78.5891  14
   0  16   1 1009.89 65.4233   9
   0  16   1 851.735 97.5639  39
   0  16   1 929.629 71.7804  11
   0  16   2 3208.60 142.129  22
   0 -16  -2 3663.34 146.104  14
   0  16   2 3390.43 141.124  12
   0  16   2 3514.23 138.447   9
   0 -16  -2 3582.66 145.339   7
   0  16   2 2998.99 161.767  39
   0 -16  -2 3414.70 144.652  10
   0  16   2 3115.72 142.601  11
   0 -16  -3 395.795 72.6194  10
   0  16   3 568.981 68.0858  12
   0  16   3 385.958 70.3019  11
   0  16   3 333.189 64.5548  22
   0 -16  -3 273.284 72.0905   7
   0  16   3 429.339 59.8383   9
   0  16   3 317.422 93.8768  39
   0 -16  -3 315.387 75.2131  14
   0  16   4 10.8367 58.6915  22
   0  16   4 17.1473 66.4966  12
   0  16   4 3.45005 67.9692  11
   0  16   4 21.9790 92.2090  39
   0 -16  -4 49.1732 74.7489  14
   0  16   5 1898.98 107.104  11
   0  16   5 2036.48 98.6591   9
   0  16   5 1721.81 124.819  39
   0 -16  -5 1965.43 109.918  14
   0  16   5 1949.62 105.074  12
   0 -16  -6 2228.04 115.531  10
   0 -16  -6 2253.26 114.768   7
   0  16   6 2210.39 106.274   9
   0  16   6 2272.14 134.594  39
   0 -16  -7 8299.89 302.605  10
   0  16   7 8008.00 302.128  11
   0  16   7 8010.77 297.822   9
   0 -16  -7 7962.04 302.513   7
   0  16   7 7246.65 314.519  39
   0 -16  -7 8514.80 302.228  14
   0 -16  -8 642.088 78.1916   7
   0  16   8 673.972 74.6166  11
   0  16   8 608.785 71.5897  12
   0 -16  -8 589.067 79.3014  10
   0  16   8 583.528 65.1202   9
   0  16   8 614.806 99.7300  39
   0 -16  -8 533.258 77.6495  14
   0 -16  -9 2613.74 121.505  10
   0  16   9 2510.05 118.826  11
   0  16   9 2532.18 112.826   9
   0 -16  -9 2519.75 121.394   7
   0  16   9 2824.00 142.263  39
   0 -16  -9 2629.69 118.875  14
   0  16   9 2375.86 116.713  12
   0 -16 -10 251.993 67.4831  10
   0 -16 -10 330.885 67.6933   7
   0  16  10 200.666 88.4195  39
   0  16  10 283.388 55.9504   8
   0  16  10 269.895 53.6186   9
   0 -16 -11 631.445 62.4382   7
   0  16  11 658.996 85.5199  39
   0 -16 -11 718.582 62.9502  10
   0  16  12 2985.31 136.557  39
   0  16  13 836.065 71.2495  39
   0  17   2 1264.75 66.3751  11
   0  17   2 1387.03 65.4664  12
   0 -17  -3 6462.45 233.850  10
   0  17   3 6016.61 233.138  11
   0 -17  -3 6452.80 234.116   7
   0  17   3 6077.27 232.224   8
   0  17   3 6496.90 231.782   9
   0  17   3 6642.84 243.452  39
   0  17   3 6032.71 232.412  12
   0 -17  -3 6976.55 234.562  14
   0 -17  -4 115.682 54.3289   7
   0 -17  -4 136.088 52.1161  10
   0  17   4 131.219 50.2328  11
   0  17   4 108.297 46.7727  12
   0  17   4 4.94180 64.4831  39
   0 -17  -4 149.725 54.8170  14
   0  17   5 655.901 62.4813  11
   0  17   5 779.517 57.6432   9
   0  17   5 886.170 77.5182  39
   0  17   5 770.322 59.4941  12
   0 -17  -5 983.194 65.8199  14
   0 -17  -6 110.913 55.2729  10
   0  17   6 37.4490 67.7142  39
   0  17   6 111.704 47.2486   9
   0 -17  -6 101.861 57.5109   7
   0 -17  -7 2291.29 108.680   7
   0  17   7 2450.03 103.763   9
   0  17   7 2403.90 104.916   8
   0  17   7 2547.65 119.761  39
   0 -17  -7 2710.59 108.635  14
   0 -17  -7 2475.53 109.494  10
   0 -17  -8 2478.91 117.286   7
   0  17   8 2750.32 113.881   8
   0  17   8 3000.98 112.764   9
   0  17   8 2909.27 128.168  39
   0  17   8 2709.66 115.163  12
   0 -17  -8 3069.56 116.701  14
   0 -17  -8 2923.60 117.612  10
   0  17   8 2582.88 115.682  11
   0  17   9 12.2257 60.8036  39
   0  17  10 1267.90 75.0537  39
   0  17  11 995.939 57.4213  39
  -1  17   8 540.708 43.1051  11
  -1  17   8 528.909 41.8289  12
  -1  17   8 595.788 49.9846  41
  -1  17   7 62.6580 38.6750   8
   1 -17  -7 203.420 45.7926  14
  -1  17   7 102.383 41.4785  12
   1 -17  -7 218.787 48.2674  10
  -1  17   7 114.104 42.3994  11
   1 -17  -7 68.4872 46.0490   7
  -1  17   6 1542.56 71.7023   8
   1 -17  -6 1200.46 75.6943   7
  -1  17   6 1734.78 71.3191   9
   1 -17  -6 1399.48 76.2329  10
  -1  17   5 1732.48 84.2856  11
   1 -17  -5 2185.38 87.0316  14
  -1  17   5 1771.63 84.3156  12
  -1  17   5 2061.45 83.2410   9
  -1  17   5 1832.18 84.0910   8
   1 -17  -4 413.545 49.9376   7
   1 -17  -4 586.321 50.2690  14
  -1  17   4 446.805 45.6662  12
  -1  17   4 395.243 52.7474  41
  -1  17   4 488.746 46.0142  11
   1 -17  -4 477.246 48.4087  10
   1 -17  -3 123.184 41.0466  14
  -1  17   3 38.1499 40.8114  41
  -1  17   3 26.8097 34.3199  12
  -1  17   3 68.7876 36.4427  11
   1 -16 -11 479.944 64.8274  25
  -1  16  10 71.7229 43.9351   8
   1 -16 -10 85.2293 66.8169  25
   1 -16 -10 142.377 56.3556   7
   1 -16 -10 166.676 54.5769  10
  -1  16   9 2271.44 107.401  12
   1 -16  -9 2459.48 112.229  10
  -1  16   9 2361.40 106.321   8
   1 -16  -9 2444.45 112.104   7
  -1  16   9 2498.26 105.649   9
  -1  16   8 2120.54 106.246  12
   1 -16  -8 2193.08 108.534  14
   1 -16  -8 2320.53 111.889  10
  -1  16   8 2258.19 107.521  11
   1 -16  -8 2258.48 112.795   7
  -1  16   8 2218.19 103.261   9
  -1  16   8 2141.60 104.089   8
   1 -16  -7 826.596 79.6999  14
   1 -16  -7 850.166 81.4891   7
  -1  16   7 749.935 69.4851   9
   1 -16  -7 881.392 82.2945  10
  -1  16   7 715.757 75.2280  12
  -1  16   7 662.540 76.2839  11
  -1  16   6 166.051 60.3110   9
   1 -16  -6 200.193 74.1900  10
   1 -16  -6 148.674 72.1100   7
   1 -16  -5 79.2798 71.1449  10
  -1  16   5 127.117 67.7479  12
  -1  16   5 95.4108 68.9306  11
  -1  16   5 96.2931 59.4212   9
  -1  16   4 1861.53 96.7127  22
  -1  16   4 2125.94 103.838  12
   1 -16  -4 2246.56 108.869  14
  -1  16   4 1933.27 105.480  11
  -1  16   3 772.833 69.5475  22
  -1  16   3 824.596 72.6765  12
   1 -16  -3 849.473 78.8704  14
  -1  16   3 758.685 73.6144  11
   1 -16  -3 713.486 77.2606  10
   1 -16  -3 718.688 78.1521   7
  -1  16   3 893.669 67.5454   9
  -1  16   2 10453.3 381.269  22
  -1  16   2 9993.83 379.383   8
   1 -16  -2 10778.1 381.636   7
  -1  16   2 10654.7 378.531   9
  -1  16   2 10321.1 380.264  12
   1 -16  -2 11122.4 381.311  14
  -1  16   2 10025.4 380.391  11
   1 -16  -2 10660.6 381.043  10
  -1  16   1 925.190 75.0211  41
  -1  16   1 1031.89 74.8931  22
  -1  16   1 955.458 66.1821  12
   1 -16  -1 1016.95 71.8046  14
  -1  16   1 1078.01 68.1998  11
  -1  16   0 440.078 52.6334  41
   1 -16   0 667.645 54.3777  14
  -1  16   0 525.424 47.0102  12
  -1  16   0 673.479 61.6998  22
  -1  16   0 525.125 48.7075  11
  -1  16  -1 3490.95 138.550  22
  -1  16  -2 496.003 47.2678  22
   1 -15 -13 256.649 65.9684  25
   1 -15 -12 1552.55 104.870  25
  -1  15  11 84.2776 47.6630   8
   1 -15 -11 115.926 85.4192  25
   1 -15 -11 77.0827 58.8808  10
   1 -15 -11 85.0650 59.4046   7
   1 -15 -10 282.720 70.1952  10
   1 -15 -10 275.084 70.0032   7
  -1  15  10 212.809 59.4821   8
  -1  15  10 218.062 56.3428   9
   1 -15  -9 6748.40 249.670  10
  -1  15   9 6283.27 249.372  11
  -1  15   9 6227.53 248.685  12
   1 -15  -9 6969.88 248.559  14
  -1  15   9 6384.96 244.739   9
   1 -15  -9 6300.63 249.705   7
  -1  15   8 6108.15 240.713  11
   1 -15  -8 6344.42 239.812  10
  -1  15   8 5802.94 239.140  12
   1 -15  -8 6237.21 239.129  14
  -1  15   8 6000.25 234.003   9
   1 -15  -8 6298.17 239.759   7
   1 -15  -7 203.053 78.5966   7
  -1  15   7 149.253 66.2098   9
   1 -15  -7 96.8517 82.1923  14
  -1  15   7 148.233 77.2077  11
  -1  15   7 71.1547 74.8588  12
   1 -15  -7 124.187 78.2826  10
   1 -15  -6 1381.81 99.6438  10
   1 -15  -6 1336.77 97.9317   7
  -1  15   6 1346.99 88.2217   9
  -1  15   5 1596.98 94.7495   9
   1 -15  -5 1790.36 105.447   7
  -1  15   5 1563.06 97.0551  22
  -1  15   5 1598.27 104.647  12
   1 -15  -5 1565.53 105.720  10
  -1  15   5 1546.53 105.622  11
  -1  15   4 1059.82 87.0743  22
  -1  15   4 994.618 91.9315  11
   1 -15  -4 1023.38 94.9663  14
  -1  15   4 998.306 89.3656  12
   1 -15  -3 5838.61 232.653   7
  -1  15   3 5907.77 231.144  22
   1 -15  -3 5972.15 233.156  10
  -1  15   3 5545.97 232.856  11
  -1  15   3 5925.78 232.302  12
   1 -15  -3 6151.94 234.484  14
   1 -15  -2 85.0544 74.2578   7
  -1  15   2-24.8774 75.6305  22
  -1  15   2-19.3693 72.3992  11
   1 -15  -2 127.007 74.8878  10
  -1  15   2 24.3808 69.0873  12
   1 -15  -2 19.0778 78.6032  14
  -1  15   2 76.2499 61.5795   9
  -1  15   1 9454.92 338.052  22
   1 -15  -1 9259.61 336.212  10
  -1  15   1 8669.51 335.401  11
   1 -15  -1 9268.50 336.188  14
  -1  15   1 8831.03 335.129  12
   1 -15  -1 9048.17 336.303   7
  -1  15   1 8904.51 332.111   9
  -1  15   0 1986.64 108.661  22
  -1  15   0 1905.31 93.7180   9
   1 -15   0 2096.11 104.064  14
  -1  15   0 1831.02 97.6127  12
  -1  15   0 1921.75 100.798  11
  -1  15  -1 4902.44 209.517  41
  -1  15  -1 6027.96 215.344  22
  -1  15  -1 5233.81 207.082  11
   1 -15   1 5942.87 209.444  14
  -1  15  -1 5424.16 206.603  12
   1 -15   2 72.4314 50.2189  14
  -1  15  -2 43.3855 68.8777  22
  -1  15  -3 7258.55 274.917  34
  -1  15  -3 7687.10 276.793  22
  -1  15  -5 2466.84 98.9347  34
  -1  14  16 196.358 53.1477  39
   1 -14 -15 82.7765 60.4417  25
  -1  14  15 126.929 70.5201  39
   1 -14 -14 355.560 84.3887  25
   1 -14 -13 220.533 86.3255  25
   1 -14 -12 2291.68 134.383  25
   1 -14 -11 1261.68 86.7053  10
   1 -14 -11 1286.38 87.7177   7
  -1  14  11 1237.51 75.9359   9
  -1  14  11 1130.74 77.5043   8
  -1  14  10 66.5283 73.8557  11
  -1  14  10 71.9887 70.2242  12
   1 -14 -10 41.3616 76.1386  10
   1 -14 -10 178.130 76.0907   7
  -1  14  10 39.7546 62.0750   9
  -1  14   9 12051.4 455.259  12
   1 -14  -9 12476.0 453.943  14
  -1  14   9 12266.5 456.403  11
   1 -14  -9 12708.8 454.616  10
  -1  14   9 12409.6 451.166   9
   1 -14  -9 12449.2 455.002   7
   1 -14  -8 1526.20 107.965  14
  -1  14   8 1525.28 106.027  12
   1 -14  -8 1617.30 107.716  10
  -1  14   8 1387.66 107.997  11
  -1  14   8 1505.25 97.5737   9
  -1  14   7 2141.85 126.539  12
   1 -14  -7 2404.53 128.230  14
   1 -14  -7 2268.52 128.328  10
  -1  14   7 2099.33 128.960  11
  -1  14   7 2174.39 117.026   9
  -1  14   6 1063.29 93.8759  22
   1 -14  -6 1297.29 109.698  14
   1 -14  -6 1262.80 105.966  10
  -1  14   6 1230.72 90.9847   9
   1 -14  -5 159.691 87.9550  10
  -1  14   5 214.307 83.6324  22
  -1  14   5 135.818 73.5148   9
  -1  14   4 184.120 85.1781  22
   1 -14  -4 64.2155 93.6318  14
  -1  14   4 139.923 86.6995  12
  -1  14   4 192.783 88.4247  11
  -1  14   4 156.453 73.5313   9
  -1  14   3 66.0027 85.2941  22
   1 -14  -3 34.5024 92.0237  14
  -1  14   3 74.0454 85.5815  12
  -1  14   3-74.5839 86.5975  11
  -1  14   2 1908.64 117.341  22
  -1  14   2 1888.59 115.475  12
   1 -14  -2 1813.88 121.117  14
   1 -14  -2 1872.04 117.397  10
  -1  14   2 1784.60 118.004  11
  -1  14   2 1935.64 105.127   9
  -1  14   1 73.8900 86.8027  22
  -1  14   1-10.2128 67.6184   9
   1 -14  -1 47.6621 85.2997  14
  -1  14   1-89.6985 79.0351  12
  -1  14   1 26.0376 79.9926  11
   1 -14  -1 170.373 82.1757  10
  -1  14   0 3924.17 175.838  22
   1 -14   0 3741.59 171.525  37
   1 -14   0 3899.96 171.904   7
  -1  14   0 4088.36 164.343   9
   1 -14   0 3966.27 172.567  14
  -1  14   0 3952.44 169.519  12
  -1  14   0 3868.85 170.975  11
   1 -14   0 4159.66 172.058  10
  -1  14  -1 801.444 89.9806  22
   1 -14   1 772.844 86.9789  37
  -1  14  -1 674.517 69.7123   9
   1 -14   1 887.408 85.4333  14
  -1  14  -1 743.612 77.9403  12
  -1  14  -1 919.857 80.8459  11
   1 -14   2 1109.71 92.9024  37
  -1  14  -2 1111.63 76.5258  12
   1 -14   2 1202.18 84.5288  14
  -1  14  -2 1053.61 79.1994  11
  -1  14  -2 1166.75 94.3608  22
  -1  14  -3-39.4621 74.5955  22
   1 -14   3 91.0184 74.9721  37
   1 -14   4-45.0663 71.2232  37
  -1  14  -5 3004.64 133.492  22
   1 -14   5 3177.79 138.905  37
  -1  14  -6 3571.81 150.505  34
  -1  14  -6 3910.95 150.493  22
   1 -14   6 4051.23 155.451  37
  -1  14  -7 3430.02 131.278  34
  -1  13  17 265.145 60.6367  39
  -1  13  16 850.217 90.9706  39
   1 -13 -16 1024.56 83.9848  25
   1 -13 -15 194.073 81.2668  25
   1 -13 -14 489.709 93.9881  25
   1 -13 -13 250.996 96.6211  25
   1 -13 -12 3535.46 179.132  25
   1 -13 -11 2274.02 118.744  10
   1 -13 -11 2487.29 121.087   7
  -1  13  11 2127.86 109.818   9
  -1  13  10 85.7032 81.6906  11
   1 -13 -10 110.878 83.8692  10
  -1  13  10 140.137 79.3369  12
   1 -13 -10 258.686 85.0699   7
   1 -13 -10 161.914 82.4590  14
  -1  13  10 112.972 69.9294   9
   1 -13  -9 6648.68 260.863  14
  -1  13   9 6735.51 263.006  12
  -1  13   9 6586.69 264.240  11
   1 -13  -9 6563.43 262.043  10
  -1  13   9 6602.02 256.936   9
   1 -13  -8 344.547 92.8217  14
  -1  13   8 253.181 88.3399  12
   1 -13  -8 355.578 92.0600  10
  -1  13   8 303.891 93.0305  11
  -1  13   8 288.219 78.4974   9
  -1  13   7 929.017 105.000  11
  -1  13   7 857.056 101.752  12
   1 -13  -7 935.863 101.770  10
  -1  13   7 896.222 90.9252   9
  -1  13   6 180.866 80.2592  22
  -1  13   6 195.069 89.7926  12
  -1  13   6 133.407 93.8277  11
   1 -13  -6 84.9966 92.5865  10
  -1  13   6 275.073 80.5428   9
  -1  13   5 314.792 85.2230  22
   1 -13  -5 288.612 95.0715  10
  -1  13   5 298.124 79.9598   9
  -1  13   4 169.719 86.4537  22
  -1  13   4 100.393 90.1226  12
  -1  13   4 209.721 93.1645  11
   1 -13  -4 174.186 94.6200  10
  -1  13   4 139.477 76.4030   9
  -1  13   3 12356.7 451.911  22
  -1  13   3 11944.7 453.021  12
  -1  13   3 12107.5 455.237  11
  -1  13   2 3149.61 153.781  22
  -1  13   2 2880.38 150.561  12
  -1  13   2 2948.77 153.185  11
   1 -13  -2 2868.38 153.187  10
  -1  13   2 3103.07 141.921   9
  -1  13   1 2323.76 135.772  22
  -1  13   1 2492.64 131.977  12
  -1  13   1 2301.98 134.045  11
   1 -13  -1 2160.50 133.173  10
  -1  13   1 2462.87 122.400   9
  -1  13   0 3853.31 179.086  22
  -1  13   0 3854.02 164.248   9
  -1  13   0 3882.43 172.518  12
   1 -13   0 3832.50 174.512  14
   1 -13   0 3877.66 173.320  10
  -1  13   0 3660.10 173.644  11
  -1  13  -1 1913.81 119.623  22
   1 -13   1 1631.24 117.176  37
  -1  13  -1 1744.66 98.9461   9
   1 -13   1 1665.16 112.590  14
  -1  13  -1 1622.14 105.892  12
  -1  13  -1 1428.79 108.686  11
   1 -13   1 1613.65 109.684  10
  -1  13  -2 102.783 73.9806  12
   1 -13   2 62.4887 77.7232  10
  -1  13  -2 73.3126 75.6692  11
  -1  13  -2 26.0381 88.6206  22
  -1  13  -2 71.7735 64.8733   9
   1 -13   2 154.575 79.4180   7
   1 -13   2 32.4754 87.1758  37
   1 -13   2 104.240 82.6330  14
   1 -13   3 5041.72 203.803  37
  -1  13  -3 4537.28 188.349  11
   1 -13   3 4918.11 190.402  14
  -1  13  -3 4461.30 186.734  12
   1 -13   4 724.681 95.2077  37
   1 -13   5 1776.71 112.769  37
  -1  13  -5 1661.71 101.256  22
  -1  13  -6 5007.51 197.920  22
  -1  13  -7 124.537 59.3122  22
  -1  13  -7 27.4989 63.0009  34
   1 -13   8 3457.88 133.202  37
  -1  13  -8 2825.36 123.076  34
   1 -13   9 4074.27 156.024  37
  -1  12  18 842.102 68.3141  39
  -1  12  18 797.494 55.9855  23
  -1  12  18 842.971 53.1858  26
   1 -12 -18 667.850 53.8215  28
  -1  12  17 6223.75 250.514  39
  -1  12  17 6485.86 237.570  23
   1 -12 -17 6122.81 246.447  25
  -1  12  17 6354.71 237.027  26
  -1  12  16 759.025 79.6724  23
   1 -12 -16 839.939 93.5655  25
  -1  12  15 53.3512 75.4346  23
   1 -12 -15 27.0357 89.5449  25
  -1  12  14 5966.03 234.593  23
   1 -12 -14 5839.69 251.515  25
   1 -12 -13 317.870 103.673  25
  -1  12  13 353.846 86.5220  23
  -1  12  12 1683.15 115.084  23
   1 -12 -12 1787.52 135.950  25
   1 -12 -11 865.326 84.5910  10
  -1  12  11 693.918 80.2162  12
   1 -12 -11 605.341 84.4858   7
  -1  12  11 735.355 93.8032  23
  -1  12  11 676.609 71.3230   9
  -1  12  10 3800.83 183.072  23
  -1  12  10 4388.77 184.839  11
   1 -12 -10 4460.70 183.280  10
  -1  12  10 4390.71 176.290   9
   1 -12 -10 4085.32 182.156  14
  -1  12  10 4414.05 183.898  12
  -1  12   9 612.363 93.4120  11
   1 -12  -9 701.039 94.2387  10
  -1  12   9 427.613 89.7385  12
   1 -12  -9 613.863 175.639   2
  -1  12   9 531.991 157.984   3
  -1  12   9 542.943 160.162   4
  -1  12   9 586.003 88.2106  23
  -1  12   9 629.876 80.2945   9
  -1  12   9 668.961 156.152  17
  -1  12   9 548.755 163.319   5
  -1  12   8 459.616 93.0759  12
   1 -12  -8 487.787 92.7743  10
  -1  12   8 525.674 95.1370  11
   1 -12  -8 608.350 176.539   2
  -1  12   8 472.570 153.906   3
  -1  12   8 577.446 166.418   4
  -1  12   8 484.103 82.6996  23
  -1  12   8 485.154 80.4653   9
  -1  12   8 508.594 144.418  17
  -1  12   8 287.797 160.710   5
  -1  12   7 77.3664 89.8128  12
   1 -12  -7 4.90279 88.8705  10
  -1  12   7 14.9764 72.2308  23
  -1  12   7 6.84699 148.631   3
  -1  12   7-45.6993 155.712   4
   1 -12  -7 199.306 170.601   2
  -1  12   7 50.1479 79.0570   9
  -1  12   7 106.969 134.106  17
  -1  12   7-68.2878 153.879   5
  -1  12   6 2181.44 203.996   5
  -1  12   6 1846.56 101.407  23
  -1  12   6 1693.28 112.024  22
  -1  12   6 1658.97 196.824   4
  -1  12   6 1864.77 195.781   3
  -1  12   6 2113.37 115.324   9
  -1  12   6 1978.08 124.259  12
  -1  12   6 1823.53 165.076  17
  -1  12   5 520.693 83.3527   9
  -1  12   5 720.472 159.386   3
  -1  12   5 530.416 90.3407  22
  -1  12   5 504.473 130.958  17
  -1  12   4 130.241 87.6280  22
  -1  12   4 345.028 165.935   5
  -1  12   4 6.97556 140.984   3
  -1  12   4 261.638 154.818   4
  -1  12   4 9.56219 87.1317  12
  -1  12   4 32.7033 76.7877   9
  -1  12   3 993.897 177.980   5
  -1  12   3 1202.43 177.539   4
  -1  12   3 1077.98 106.083  12
  -1  12   3 1134.75 105.018  22
  -1  12   2 5182.02 217.869  22
  -1  12   2 4473.75 285.116   5
  -1  12   2 5297.26 217.283  12
  -1  12   2 5144.12 279.598   3
  -1  12   2 4918.69 288.421   4
   1 -12  -1 12689.2 488.665  10
  -1  12   1 13403.2 489.592  22
  -1  12   1 12564.6 553.660   5
   1 -12  -1 13003.1 561.098   2
  -1  12   1 12563.7 553.461   4
  -1  12   1 12779.9 546.820   3
  -1  12   1 13691.9 489.205  12
  -1  12   1 13504.8 483.598   9
  -1  12   0 737.491 101.477  22
  -1  12   0 717.776 161.471   5
  -1  12   0 461.303 156.804   4
   1 -12   0 868.034 180.024   2
  -1  12   0 468.975 148.083   3
   1 -12   0 535.018 94.8392  10
  -1  12   0 748.460 95.3155  11
  -1  12   0 787.903 91.5153  12
  -1  12   0 667.854 81.6466   9
  -1  12  -1 810.137 101.505  22
  -1  12  -1 668.592 155.473   5
  -1  12  -1 786.127 154.852   3
   1 -12   1 1017.41 183.522   2
  -1  12  -1 611.656 152.895   4
  -1  12  -1 694.595 79.4000   9
  -1  12  -1 761.128 90.2103  12
  -1  12  -1 767.150 94.4366  11
   1 -12   1 768.293 93.0104  10
  -1  12  -2 2197.85 131.635  22
   1 -12   2 2342.72 121.741  10
  -1  12  -2 2044.01 120.848  11
  -1  12  -2 2213.21 112.163   9
   1 -12   2 2158.50 123.595  14
  -1  12  -2 1994.89 118.361  12
   1 -12   3 165.485 75.2540  10
  -1  12  -3 164.170 72.1846  12
  -1  12  -3 107.295 75.2408  11
   1 -12   3 129.464 94.8901  37
  -1  12  -3 108.029 64.3477   9
   1 -12   3 229.890 81.9057  14
   1 -12   4 4407.81 199.616  37
  -1  12  -5 1587.37 109.366  22
  -1  12  -6 757.514 85.6116  22
  -1  12  -7 2097.00 110.237  22
   1 -12   7 2159.78 125.149  37
   1 -12   8 170.454 80.0049  37
  -1  12  -9 1016.87 71.8007  34
   1 -12   9 1241.09 90.1958  37
  -1  12 -10 312.489 38.0028  34
   1 -12  10 487.025 59.0507  37
  -1  11  19 2630.46 111.444  39
   1 -11 -18 9461.01 358.494  25
  -1  11  18 9917.95 362.410  39
  -1  11  17 2452.37 119.463  23
   1 -11 -17 2316.08 132.648  25
  -1  11  17 2512.31 142.405  39
  -1  11  16 281.910 80.9194  23
   1 -11 -16 383.635 94.8995  25
  -1  11  15 2163.55 123.617  23
   1 -11 -15 2096.25 139.321  25
   1 -11 -14 1383.42 116.218  29
   1 -11 -14 1428.92 126.590  25
  -1  11  14 1326.81 108.515  23
   1 -11 -13 3352.00 177.868  29
  -1  11  13 3949.75 173.276  23
   1 -11 -13 3614.20 190.718  25
   1 -11 -12 3978.24 192.206  29
   1 -11 -12 4510.61 208.212  25
  -1  11  12 4047.99 185.759  23
  -1  11  11 817.436 84.2010  11
  -1  11  11 729.957 81.1411  12
  -1  11  11 809.890 97.8142  23
   1 -11 -11 855.437 81.8209  14
  -1  11  10 16368.0 584.108  12
  -1  11  10 15502.4 584.713  23
  -1  11  10 15997.3 584.670  11
   1 -11 -10 16714.2 582.238  10
  -1  11  10 16357.0 579.120   9
  -1  11  10 16428.8 647.150  17
  -1  11  10 15763.6 642.241   5
  -1  11  10 15554.8 641.036   4
  -1  11   9 1934.68 117.095  12
  -1  11   9 1993.39 118.258  23
   1 -11  -9 1770.66 196.507   2
  -1  11   9 1775.75 188.200   4
  -1  11   9 2095.58 184.687   3
  -1  11   9 2053.79 119.732  11
   1 -11  -9 1948.25 118.241  10
  -1  11   9 1937.33 107.925   9
  -1  11   9 1780.50 187.476   5
   1 -11  -9 1770.53 215.003  19
  -1  11   9 1780.66 182.102  17
  -1  11   8 13613.3 523.977  23
  -1  11   8 14253.5 596.151   4
  -1  11   8 14035.1 587.160   3
  -1  11   8 15880.7 530.681  12
  -1  11   8 14703.1 524.287   9
  -1  11   8 14535.8 581.920  17
  -1  11   8 14301.4 594.920   5
  -1  11   7-22.3833 79.6812  23
  -1  11   7 137.422 149.824   4
  -1  11   7 278.634 145.234   3
  -1  11   7 17.3756 76.1043   9
  -1  11   7 104.764 84.8282  12
  -1  11   7 117.784 134.911  17
   1 -11  -7-39.8809 166.065  19
  -1  11   6 1086.63 88.8522  23
  -1  11   6 1185.24 102.502  22
  -1  11   6 903.192 166.834   4
  -1  11   6 1196.81 91.0567   9
  -1  11   6 1142.06 102.304  12
   1 -11  -6 746.314 182.931  19
  -1  11   6 1494.59 158.428  17
  -1  11   5 2003.72 123.879  22
  -1  11   5 2161.18 201.637   4
  -1  11   5 2039.80 125.797  12
  -1  11   5 2220.60 118.939   9
  -1  11   5 1953.34 166.585  17
  -1  11   4 2873.61 139.128   9
  -1  11   4 2885.48 186.040  17
  -1  11   4 2901.27 150.863  22
  -1  11   3 2155.70 130.236  22
  -1  11   3 2176.48 194.387   4
  -1  11   3 2090.59 118.302   9
  -1  11   3 2217.52 126.288  12
  -1  11   3 2129.36 155.081  17
  -1  11   2 25603.6 1000.89   4
  -1  11   2 26512.8 940.644  22
  -1  11   2 26236.0 941.553  12
  -1  11   1 9398.66 444.114   4
  -1  11   1 10097.4 378.653   9
  -1  11   1 10241.1 385.245  22
  -1  11   1 10512.2 384.342  12
  -1  11   0 18358.1 754.318   4
  -1  11   0 19197.9 690.662   9
  -1  11   0 19528.3 696.970  22
  -1  11   0 19233.5 695.233  12
  -1  11  -1 5899.88 237.653  22
  -1  11  -1 5739.96 226.613   9
  -1  11  -1 5591.72 291.850   3
  -1  11  -1 5616.93 298.751   4
  -1  11  -1 5758.61 232.309  12
  -1  11  -1 5543.50 298.681   5
   1 -11   2 300.932 85.2414  10
  -1  11  -2 265.101 79.1995  12
  -1  11  -2 248.074 85.0038  11
  -1  11  -2 304.127 93.7529  22
  -1  11  -2 341.988 138.922   3
   1 -11   2 551.440 160.585   2
  -1  11  -2 188.250 140.823   4
  -1  11  -2 416.396 145.081   5
  -1  11  -2 284.896 190.184  15
  -1  11  -2 243.440 72.1792   9
  -1  11  -3 637.807 74.5830   9
  -1  11  -3 498.478 142.064   3
   1 -11   3 586.880 166.695   2
   1 -11   3 638.549 85.5667  10
  -1  11  -3 651.551 82.5244  12
  -1  11  -3 627.102 84.4445  11
  -1  11  -3 357.332 142.823   5
  -1  11  -3 883.264 205.066  15
  -1  11  -4 2139.41 241.646  15
   1 -11   4 2397.74 120.679  14
  -1  11  -4 2261.41 111.089   9
   1 -11   4 2322.14 117.470  10
   1 -11   4 2138.38 140.783  37
  -1  11  -5 490.840 92.3949  22
  -1  11  -6 5086.32 211.114  22
  -1  11  -7 228.940 79.0720  22
   1 -11   7 103.681 94.8572  37
  -1  11  -8 1880.83 107.541  22
   1 -11   8 2104.85 126.313  37
   1 -11   9 22.0253 83.3353  37
  -1  11 -10-10.0313 53.6954  34
   1 -11  10 24.8000 76.7894  37
   1 -11  11 1182.44 80.9115  37
   1 -11  12 468.979 45.5119  37
   1 -10 -19 1522.88 84.7262  28
  -1  10  19 1735.13 84.2100  26
  -1  10  19 1864.77 99.7650  39
  -1  10  19 1824.96 87.1915  23
   1 -10 -19 1604.99 89.9037  25
   1 -10 -18 1908.53 114.505  25
   1 -10 -17 2238.67 133.071  25
   1 -10 -16 3658.15 183.053  25
   1 -10 -16 3717.86 177.420  29
  -1  10  15 4263.56 189.929  23
   1 -10 -15 4336.27 205.519  25
   1 -10 -15 4210.00 199.369  29
   1 -10 -14 3507.11 189.596  25
  -1  10  14 3611.02 173.741  23
   1 -10 -14 3672.38 182.952  29
  -1  10  13 478.502 101.351  23
   1 -10 -13 672.251 119.110  25
  -1  10  12 6820.90 324.910  17
   1 -10 -12 6532.33 265.810  29
  -1  10  12 5961.53 254.506  23
   1 -10 -12 6574.42 274.576  25
   1 -10 -11 3987.15 304.624  19
  -1  10  11 4697.23 264.864  17
  -1  10  11 4542.57 197.452  23
   1 -10 -10 13714.2 486.102  10
  -1  10  10 13550.9 489.469  11
  -1  10  10 13064.6 490.474  23
   1 -10 -10 13987.4 549.507   2
  -1  10  10 13585.2 488.354  12
  -1  10  10 13189.0 482.879   9
   1 -10 -10 11750.0 592.286  19
  -1  10  10 12576.8 541.885   5
  -1  10  10 12832.4 543.167   4
  -1  10   9 34457.0 1178.56  11
  -1  10   9 32218.3 1176.64  23
  -1  10   9 31988.2 1230.72   4
  -1  10   9 33149.8 1226.84   3
  -1  10   9 33539.6 1177.72  12
  -1  10   9 33242.1 1174.05   9
  -1  10   9 35161.4 1234.06  17
  -1  10   9 32594.8 1231.82   5
  -1  10   8 12386.1 542.328   4
  -1  10   8 13462.6 539.593   3
  -1  10   8 12747.3 481.446  23
  -1  10   8 13290.0 479.661   9
   1 -10  -8 11748.0 574.006  19
  -1  10   8 13663.2 540.460  17
  -1  10   8 13714.0 484.761  12
  -1  10   7 877.402 96.1048  12
  -1  10   7 931.729 88.9635  23
  -1  10   7 781.378 151.256   4
  -1  10   7 723.256 89.6707   9
  -1  10   7 893.920 123.952  39
  -1  10   7 873.534 148.767  17
   1 -10  -7 825.154 180.760  19
  -1  10   6 182.849 70.7506  22
  -1  10   6 203.590 137.254   4
  -1  10   6 178.117 98.2444   9
  -1  10   6 189.354 136.104  17
   1 -10  -6 331.058 155.340  19
  -1  10   6 192.216 83.3224  12
  -1  10   5 1147.37 89.2963  22
  -1  10   5 1104.67 158.984   4
   1 -10  -5 1130.48 184.978  19
  -1  10   5 1284.47 144.598  17
  -1  10   5 1204.58 105.817   9
  -1  10   5 1152.07 96.1581  12
  -1  10   4 1164.63 96.2788   9
   1 -10  -4 1013.66 178.405  19
  -1  10   4 1255.00 137.362  17
  -1  10   4 1320.00 95.2261  22
  -1  10   3 8227.61 295.782  22
  -1  10   3 7508.04 356.120   4
  -1  10   3 7430.57 293.001   9
  -1  10   3 7458.94 327.565  17
  -1  10   3 7635.85 297.985  12
  -1  10   2 5455.13 228.314  22
  -1  10   2 6108.12 293.010   4
  -1  10   2 5920.11 253.536  17
  -1  10   2 5492.78 228.534  12
  -1  10   1 3834.57 228.678   4
  -1  10   1 3534.35 181.384  22
  -1  10   1 3604.90 163.551   9
  -1  10   1 3857.74 165.683  12
  -1  10   0 1199.34 156.586   4
  -1  10   0 1179.87 110.561  22
  -1  10   0 1170.36 95.9039   9
  -1  10   0 1286.82 95.7432  12
  -1  10  -1 144.338 70.1913   9
  -1  10  -1 193.001 131.615   4
  -1  10  -1 126.815 89.4067  22
  -1  10  -1 312.718 189.609  15
  -1  10  -1 188.069 77.3323  12
  -1  10  -2 2015.49 116.015  12
  -1  10  -2 2062.24 181.844   5
  -1  10  -2 2423.88 130.964  22
  -1  10  -2 1837.99 177.856   4
  -1  10  -2 2028.22 172.227   3
  -1  10  -2 2212.37 110.963   9
  -1  10  -2 1984.78 244.316  15
  -1  10  -2 2214.10 171.251  16
  -1  10  -3 105.528 78.9027  11
  -1  10  -3 211.896 74.0248  12
  -1  10  -3 381.394 140.893   5
  -1  10  -3 218.089 88.3345  21
  -1  10  -3 120.726 130.195   3
  -1  10  -3 225.912 133.792   4
  -1  10  -3 179.050 69.8690   9
  -1  10  -3 215.195 188.419  15
  -1  10  -3 196.326 122.668  16
  -1  10  -4 5805.77 287.916  16
  -1  10  -4 6044.80 228.553   9
  -1  10  -4 6281.27 289.715   3
   1 -10   4 6138.85 298.403   2
  -1  10  -4 5356.15 236.727  21
  -1  10  -4 6082.45 242.190  22
   1 -10   4 5970.78 233.001  10
  -1  10  -4 6181.33 352.701  15
  -1  10  -5 5.06543 83.6887  22
  -1  10  -5 39.1914 77.7023  21
  -1  10  -5 18.5120 121.727  16
  -1  10  -5 72.0957 56.7501   9
  -1  10  -6 1787.91 169.683  16
   1 -10   6 1965.68 134.288  37
  -1  10  -6 1816.08 115.595  21
  -1  10  -6 2132.52 120.710  22
   1 -10   7 3359.49 172.161  37
  -1  10  -7 3261.29 157.396  21
  -1  10  -7 3590.75 158.495  22
   1 -10   8 1268.45 115.868  37
  -1  10  -8 1201.29 95.1227  22
  -1  10  -8 989.394 94.1651  21
   1 -10   9 135.551 96.8305  37
  -1  10  -9 1.52417 71.8290  21
  -1  10  -9 100.167 69.2475  22
   1 -10  10 8872.86 316.908  37
  -1  10 -10 7744.37 305.917  21
  -1  10 -11 1424.34 78.4450  34
  -1  10 -11 1369.98 85.6178  21
   1 -10  12 69.3244 67.9432  37
  -1  10 -13 831.552 50.1248  33
  -1   9  19 406.345 68.3265  23
   1  -9 -19 438.150 75.6192  25
   1  -9 -18 1380.11 109.098  25
  -1   9  18 1584.82 98.2411  23
   1  -9 -18 1316.61 107.913  29
  -1   9  17 2838.26 136.170  23
   1  -9 -17 2502.54 150.120  25
   1  -9 -17 2500.12 147.063  29
   1  -9 -16 3816.62 191.838  25
   1  -9 -16 3872.12 190.103  29
   1  -9 -15 3222.07 180.957  25
   1  -9 -15 3422.74 180.666  29
   1  -9 -14 1456.72 132.693  25
   1  -9 -14 867.303 121.837  29
   1  -9 -13 543.277 119.111  25
  -1   9  13 425.632 101.018  23
   1  -9 -13 463.803 112.307  29
   1  -9 -13 463.133 211.434  19
  -1   9  13 535.011 157.846  17
   1  -9 -12-58.3909 103.710  29
   1  -9 -12 38.2967 193.620  19
  -1   9  12 70.0559 151.005  17
  -1   9  12-88.4105 95.8808  23
   1  -9 -12 21.9618 106.613  25
  -1   9  11 4789.27 259.012  17
   1  -9 -11 4427.67 316.702  19
  -1   9  11 4158.65 190.936  23
  -1   9  10 4906.10 194.787  12
  -1   9  10 4583.69 206.033  23
   1  -9 -10 4959.37 266.926   2
  -1   9  10 4834.66 196.333  11
  -1   9  10 4790.66 254.750   4
  -1   9  10 4359.83 251.197   5
  -1   9  10 5201.81 276.307  17
   1  -9 -10 4591.15 316.907  19
  -1   9   9 2223.61 134.980  23
  -1   9   9 2770.89 192.305   4
  -1   9   9 2629.79 197.765   3
  -1   9   9 2413.78 122.426  12
  -1   9   9 2425.10 115.401   9
   1  -9  -9 2408.99 239.801  19
  -1   9   9 2584.12 188.951   5
  -1   9   8 622.574 83.0499  23
  -1   9   8 599.877 71.5235   9
  -1   9   8 739.714 139.508   4
   1  -9  -8 624.792 178.764  19
  -1   9   8 716.547 80.1774  12
  -1   9   7 1734.65 102.171  23
  -1   9   7 1711.80 166.915   4
  -1   9   7 1619.11 93.9433   9
  -1   9   7 1981.24 166.678  17
   1  -9  -7 1705.36 200.712  19
  -1   9   7 1747.80 105.308  12
  -1   9   6 16.0882 59.5624  22
  -1   9   6-5.73990 119.926   4
  -1   9   6 70.0384 63.3345   9
   1  -9  -6 102.756 153.967  19
  -1   9   6 68.2403 121.246  17
  -1   9   6 103.768 71.4538  12
  -1   9   5 4569.95 189.290  12
  -1   9   5 4690.20 182.918  22
  -1   9   5 4674.36 246.814   4
   1  -9  -5 4148.92 269.366  19
  -1   9   5 4780.84 233.722  17
  -1   9   5 4302.40 183.411   9
  -1   9   5 4522.12 208.669  39
  -1   9   4 483.145 69.6854  22
  -1   9   4 444.942 68.7856   9
  -1   9   4 582.609 117.107  17
   1  -9  -4 564.085 159.592  19
  -1   9   4 314.050 99.0452  39
  -1   9   3 3070.45 132.278  22
  -1   9   3 2925.26 192.405   4
  -1   9   3 2825.06 129.085   9
   1  -9  -3 2753.92 219.109  19
  -1   9   3 2782.20 168.737  17
  -1   9   3 2768.53 156.730  39
  -1   9   2 8290.94 297.791  12
  -1   9   2 7857.57 295.612  22
  -1   9   2 7732.18 348.274   4
  -1   9   2 7710.13 323.346  17
  -1   9   2 7014.83 312.694  39
  -1   9   1 1553.17 93.8652  12
  -1   9   1 1432.69 96.0306  22
  -1   9   1 1532.61 153.464   4
  -1   9   1 1388.84 88.7381   9
  -1   9   1 1471.03 119.615  39
  -1   9   1 1434.97 115.150  17
  -1   9   0 60.2504 69.6614  12
  -1   9   0 52.8713 73.3725  22
  -1   9   0 27.4906 115.270   4
  -1   9   0 118.826 62.9621   9
  -1   9   0-54.2523 157.474  15
  -1   9   0 124.875 88.5932  16
  -1   9   0 5.43565 76.2443  17
  -1   9  -1 4070.18 174.968  12
  -1   9  -1 4329.87 177.230  22
  -1   9  -1 3867.84 227.500   4
  -1   9  -1 4009.53 168.900   9
  -1   9  -1 4085.51 271.788  15
  -1   9  -1 4667.94 213.104  16
  -1   9  -2 116.846 68.8032  12
  -1   9  -2 71.6095 65.3335  21
  -1   9  -2 71.2301 117.844   4
  -1   9  -2 41.1763 61.3393   9
  -1   9  -2 387.826 208.543  15
   1  -9   2 51.8591 96.3194  20
  -1   9  -2 93.9030 103.306  16
  -1   9  -3 194.819 119.962   5
  -1   9  -3 207.325 69.9403  12
  -1   9  -3 1.58526 70.8280  21
  -1   9  -3-31.3196 131.682  16
  -1   9  -3 23.8531 61.5082   9
  -1   9  -3 61.7954 185.530  15
  -1   9  -3 64.9881 116.288   4
  -1   9  -3 74.6644 115.380   3
  -1   9  -4 479.927 92.0831  22
  -1   9  -4 571.416 97.0249  21
  -1   9  -4 558.160 142.717  16
  -1   9  -4 632.231 68.9436   9
  -1   9  -4 651.898 135.341   4
  -1   9  -4 630.088 133.325   3
  -1   9  -4 648.717 135.462   5
  -1   9  -5 330.562 59.4249   9
  -1   9  -5 322.655 92.3412  21
  -1   9  -5 268.137 86.7957  22
  -1   9  -5 269.716 115.774   3
  -1   9  -5 508.639 144.492  16
  -1   9  -6 181.028 131.402  16
  -1   9  -6 222.377 84.8144  22
  -1   9  -6 165.853 81.2091  21
  -1   9  -7 14257.6 587.234  16
   1  -9   7 14937.7 537.238  37
  -1   9  -7 14429.5 527.487  22
  -1   9  -7 14111.1 529.413  21
  -1   9  -8 4265.33 255.247  16
   1  -9   8 4693.12 208.341  37
  -1   9  -8 4632.71 196.824  21
  -1   9  -8 4604.04 192.470  22
   1  -9   9 3857.27 180.262  37
  -1   9  -9 3689.25 161.247  22
  -1   9  -9 3618.31 167.519  21
   1  -9  10 3541.30 168.746  37
  -1   9 -10 3297.41 154.417  21
   1  -9  11 6887.91 246.063  37
  -1   9 -11 6097.60 231.763  34
   1  -9  12 2890.17 135.092  37
  -1   9 -12 2580.55 124.732  21
   1  -9  13 1748.85 91.9448  37
  -1   9 -13 1476.45 86.8061  21
   1  -8 -20-14.2543 50.6086  25
  -1   8  20-41.9116 51.9501  23
  -1   8  20 29.5326 44.0566  26
   1  -8 -20 11.2609 41.5962  28
   1  -8 -19 2018.35 121.411  29
   1  -8 -19 1926.88 117.958  25
  -1   8  19 2088.47 109.930  23
  -1   8  18 774.137 88.2656  23
   1  -8 -18 701.278 98.3181  25
   1  -8 -18 777.300 103.691  29
   1  -8 -17 6661.25 270.614  29
  -1   8  17 6234.42 255.405  23
   1  -8 -17 6424.70 272.061  25
   1  -8 -16 1825.36 139.039  29
   1  -8 -16 1827.61 140.676  25
  -1   8  16 1577.05 125.507  23
   1  -8 -15 276.132 115.991  29
   1  -8 -15 220.617 84.8425  21
   1  -8 -15 3.18620 114.181  25
   1  -8 -14 7057.20 253.238  29
  -1   8  14 6554.68 294.695  17
   1  -8 -14 6208.26 383.504  19
   1  -8 -14 7372.47 372.692  18
   1  -8 -14 7126.68 256.089  25
   1  -8 -13 105.424 107.462  25
   1  -8 -13 243.740 110.211  29
  -1   8  13 171.005 147.382  17
   1  -8 -13 151.407 214.479  19
  -1   8  12 132.518 142.738  17
   1  -8 -12 195.287 208.053  19
   1  -8 -12 119.479 104.747  25
  -1   8  12 250.470 96.9460  23
   1  -8 -12 95.9192 105.458  29
  -1   8  11 2345.24 199.159  17
   1  -8 -11 2096.65 245.345  19
  -1   8  11 2148.13 135.944  23
  -1   8  10 1936.51 153.252   5
  -1   8  10 1781.64 150.882   4
   1  -8 -10 1629.66 217.603  19
  -1   8  10 2062.46 182.362  17
  -1   8  10 1781.78 125.617  23
  -1   8   9 353.777 150.904  17
   1  -8  -9 431.156 179.208  19
  -1   8   9 248.722 79.8253  23
  -1   8   9 383.636 121.447   5
  -1   8   9 379.380 110.972   3
  -1   8   9 382.741 118.217   4
  -1   8   8 6866.89 259.069   9
   1  -8  -8 6765.91 362.017  19
  -1   8   8 6963.19 265.564  23
  -1   8   8 7142.31 314.632   4
   1  -8  -7 573.277 161.823  19
  -1   8   7 647.617 65.7623   9
  -1   8   7 569.094 125.926   4
   1  -8  -6 3360.16 233.868  19
  -1   8   6 3165.82 194.119  17
  -1   8   6 3364.03 139.123   9
  -1   8   6 3276.92 198.381   4
   1  -8  -5 11848.6 538.060  19
  -1   8   5 13029.5 505.341  17
  -1   8   5 12960.8 465.992   9
  -1   8   5 13264.0 514.783   4
  -1   8   4 101.052 107.520  17
   1  -8  -4-69.2501 135.166  19
  -1   8   3 2928.62 164.486  17
   1  -8  -3 2476.90 200.870  19
   1  -8  -2 15823.8 653.151  19
  -1   8   2 16255.8 603.447  17
  -1   8   1 145591. 4933.79  15
  -1   8   1 139938. 4890.81  17
  -1   8   1 135969. 4888.33  16
  -1   8   0 6687.65 257.502  22
  -1   8   0 7138.41 283.200  16
  -1   8   0 6822.08 272.827  17
  -1   8   0 6679.77 252.952   9
  -1   8   0 6771.98 333.286  15
  -1   8   0 6457.66 300.142   4
  -1   8  -1 11143.0 404.823  22
  -1   8  -1 11618.9 436.142  16
  -1   8  -1 10910.4 413.138  17
  -1   8  -1 10842.7 399.497   9
  -1   8  -1 11341.1 480.987  15
  -1   8  -1 10761.1 446.539   4
   1  -8   2 6903.94 319.215  20
  -1   8  -2 6920.19 278.673  21
  -1   8  -2 8193.33 322.291  16
  -1   8  -2 7622.92 275.665   9
  -1   8  -2 8020.97 371.176  15
  -1   8  -2 7738.06 328.179   4
  -1   8  -3 105.660 56.0167   9
  -1   8  -3 118.704 109.559  16
   1  -8   3 220.972 107.231  20
  -1   8  -3 113.285 112.926   4
  -1   8  -3 45.5869 65.3809  21
  -1   8  -4 6182.19 242.815  21
  -1   8  -4 6272.73 243.867  22
   1  -8   4 6167.06 283.513  20
  -1   8  -4 6311.29 294.918  16
  -1   8  -4 6255.29 234.522   9
  -1   8  -4 6371.80 284.973   4
  -1   8  -4 6075.87 279.011   3
  -1   8  -4 6056.64 283.396   5
  -1   8  -5 49.5562 112.630   5
  -1   8  -5 159.210 75.1737  21
  -1   8  -5 162.815 82.2606  22
  -1   8  -5 180.312 105.348   3
  -1   8  -5 28.7077 154.207  16
   1  -8   5 170.516 114.573  20
  -1   8  -5 198.848 71.2079  27
  -1   8  -6 10194.6 427.883  16
  -1   8  -6 9850.65 374.086  27
  -1   8  -6 9766.15 369.510  21
  -1   8  -6 9864.36 366.603  22
   1  -8   6 9250.98 405.533  20
  -1   8  -7 52.9547 130.447  16
   1  -8   7 47.4844 91.4109  37
  -1   8  -7 50.5733 78.7456  27
  -1   8  -7 22.0354 79.7884  21
  -1   8  -7-9.07355 76.5888  22
  -1   8  -8 34984.1 1254.29  22
  -1   8  -8 34986.8 1258.80  21
   1  -8   8 36412.6 1263.13  37
  -1   8  -8 35521.4 1317.00  16
  -1   8  -9 2450.47 199.658  16
   1  -8   9 2379.76 142.226  37
  -1   8  -9 2329.46 130.334  21
  -1   8  -9 2436.38 123.300  22
  -1   8  -9 2221.69 236.105  15
  -1   8 -10 7398.28 271.568  22
  -1   8 -10 6778.16 278.621  21
   1  -8  10 6958.35 287.620  37
  -1   8 -11 1537.71 108.119  21
   1  -8  11 1920.25 125.371  37
  -1   8 -12 516.907 78.8548  21
   1  -8  12 659.134 92.4188  37
  -1   8 -13 58.8332 65.6513  21
   1  -8  13 103.149 74.8849  37
  -1   8 -14 1994.87 104.772  21
   1  -8  14 2458.14 105.056  37
  -1   8 -15 1212.11 66.0495  21
   1  -7 -20 17.5498 43.0275  28
   1  -7 -20 1.24514 65.6723  29
  -1   7  20 96.9580 45.0133  26
  -1   7  20 41.5315 56.8774  23
   1  -7 -20 84.3911 58.7252  25
   1  -7 -19 175.668 90.5244  29
   1  -7 -19 344.695 83.4419  25
  -1   7  19 166.168 75.1496  23
   1  -7 -18 735.054 108.559  29
   1  -7 -18 653.148 101.680  25
  -1   7  18 616.456 90.8628  23
   1  -7 -17 1205.50 127.254  29
  -1   7  17 1261.36 109.227  23
   1  -7 -17 1111.67 121.771  25
   1  -7 -16 118.819 116.273  25
  -1   7  16 64.8968 101.247  23
   1  -7 -16 131.488 88.5447  21
   1  -7 -16 25.9882 117.923  29
   1  -7 -15 556.814 225.343  18
   1  -7 -15 827.788 243.730  19
  -1   7  15 838.820 111.328  23
   1  -7 -15 911.707 126.466  25
   1  -7 -15 578.165 101.442  21
   1  -7 -15 942.127 130.485  29
   1  -7 -14 248.715 227.900  19
   1  -7 -14 175.018 223.782  18
  -1   7  14 107.863 138.556  17
   1  -7 -14 209.072 113.080  25
  -1   7  14 40.1400 100.612  23
   1  -7 -14 64.9798 115.019  29
   1  -7 -14-29.2437 90.2947  21
   1  -7 -13 521.113 224.591  18
   1  -7 -13 509.160 226.431  19
  -1   7  13 395.401 146.801  17
   1  -7 -13 404.422 112.909  29
   1  -7 -12 755.402 124.473  29
  -1   7  12 626.921 157.412  17
  -1   7  11 159.921 148.519  17
   1  -7 -11-36.0706 187.019  19
  -1   7  10 1823.34 113.197  23
  -1   7  10 2089.07 141.276   4
  -1   7  10 1596.43 136.987   5
  -1   7  10 1974.10 176.940  17
  -1   7   9 3489.93 151.156  23
  -1   7   9 3228.37 186.231   4
  -1   7   9 3211.67 179.833   3
  -1   7   9 3244.07 187.390   5
  -1   7   9 3551.41 206.010  17
   1  -7  -9 3280.14 257.875  19
  -1   7   8 1240.93 132.371   4
  -1   7   8 1223.76 88.6539  23
   1  -7  -8 1426.05 192.512  19
  -1   7   8 1036.45 142.428  17
  -1   7   7 2449.59 164.257   4
   1  -7  -7 2226.57 207.225  19
  -1   7   6 4106.04 213.188   4
   1  -7  -6 4038.28 253.254  19
  -1   7   5 3880.39 198.797  17
   1  -7  -5 3889.19 244.237  19
  -1   7   4 1310.77 128.664  17
   1  -7  -4 1295.54 163.587  19
   1  -7  -3 1360.86 160.686  19
  -1   7   3 1407.21 124.806  17
   1  -7  -2 34879.4 1273.91  19
  -1   7   2 35280.3 1237.53  17
  -1   7   2 33888.3 1225.54  16
  -1   7   1 5574.78 232.822  16
  -1   7   1 5649.32 240.478  17
  -1   7   1 5786.09 289.191  15
  -1   7   0 47927.3 1731.21  17
  -1   7   0 50525.5 1739.24  16
  -1   7   0 47909.7 1769.11  15
  -1   7  -1 1627.97 104.894  17
  -1   7  -1 1710.28 129.178  16
  -1   7  -1 1695.65 180.676  15
  -1   7  -2 3100.26 172.588  16
  -1   7  -2 2927.27 175.143   4
  -1   7  -3 62.3103 106.234  16
   1  -7   3-45.4449 112.484  20
  -1   7  -3 91.6595 101.917   4
  -1   7  -3 46.2538 65.3608  22
   1  -7   4 115.216 111.791  20
  -1   7  -4 171.592 111.918  16
  -1   7  -4 59.6629 101.851   4
  -1   7  -4 25.5081 66.8010  22
  -1   7  -4 55.8644 62.1401  21
   1  -7   5 4821.58 234.938  20
  -1   7  -5 4582.87 185.067  22
  -1   7  -5 4391.17 185.063  21
  -1   7  -5 4724.04 220.868   5
  -1   7  -5 4726.90 238.548  16
  -1   7  -5 4442.53 186.608  27
  -1   7  -5 4576.03 220.972   4
  -1   7  -5 4454.67 212.460   3
  -1   7  -6 16368.2 614.762  16
  -1   7  -6 15373.4 559.349  21
  -1   7  -6 15271.1 556.534  22
   1  -7   6 14942.1 599.458  20
  -1   7  -6 15344.4 560.402  27
  -1   7  -6 15620.9 580.476   3
  -1   7  -7 20418.4 718.602  22
   1  -7   7 19735.1 764.125  20
  -1   7  -7 20687.4 725.847  21
  -1   7  -7 20840.4 777.809  16
  -1   7  -7 18352.1 741.509  29
  -1   7  -7 19771.7 722.690  27
  -1   7  -8 142.041 87.5111  21
  -1   7  -8 78.5334 74.3752  22
   1  -7   8 104.734 90.7920  37
   1  -7   8 40.8635 126.970  20
  -1   7  -8 220.538 142.819  16
  -1   7  -8 238.408 193.083  15
  -1   7  -8 66.9483 132.001  29
  -1   7  -8 92.9826 84.3184  27
  -1   7  -9 7135.40 275.946  21
   1  -7   9 6978.98 326.144  20
  -1   7  -9 7366.56 267.981  22
   1  -7   9 7125.11 280.742  37
  -1   7  -9 7416.27 342.161  16
  -1   7  -9 7034.37 378.760  15
  -1   7  -9 6853.91 272.553  27
  -1   7 -10 10500.1 380.050  21
  -1   7 -10 10538.0 371.660  22
   1  -7  10 10603.8 387.715  37
  -1   7 -10 9830.80 480.748  15
  -1   7 -10 10335.7 446.088  16
  -1   7 -10 8993.45 375.033  27
  -1   7 -10 9006.78 399.395  29
   1  -7  11 1468.91 116.142  37
  -1   7 -11 1404.60 107.448  21
   1  -7  12 602.619 96.3835  37
  -1   7 -12 593.706 87.0441  21
   1  -7  13 596.034 86.8232  37
  -1   7 -13 684.827 82.8216  21
   1  -7  14 12173.8 429.276  37
  -1   7 -14 11321.3 429.737  21
  -1   7 -15 1318.23 83.0126  21
  -1   7 -16 61.8980 43.3178  21
   1  -6 -20 357.289 69.5044  25
  -1   6  20 436.303 63.1330  23
   1  -6 -20 441.694 77.9952  29
   1  -6 -20 396.197 48.0418  28
  -1   6  19 219.442 76.8940  23
   1  -6 -19 518.215 89.4728  25
   1  -6 -19 302.934 94.8105  29
  -1   6  18 368.665 87.5264  23
   1  -6 -18 264.863 97.9421  25
   1  -6 -18 232.486 107.353  29
  -1   6  17 23.3969 93.3095  23
   1  -6 -17 85.3989 109.873  25
   1  -6 -17-171.012 116.261  29
   1  -6 -17 27.5097 86.1629  21
   1  -6 -16 2476.13 151.074  21
   1  -6 -16 2997.03 180.765  29
   1  -6 -16 3017.50 176.822  25
  -1   6  16 3109.23 155.953  23
   1  -6 -15 1073.07 238.254  18
   1  -6 -15 1438.84 269.838  19
   1  -6 -15 958.252 112.533  21
  -1   6  15 1161.57 206.738  20
   1  -6 -15 1480.84 138.609  29
  -1   6  15 1127.84 115.203  23
  -1   6  14 2222.29 174.144  17
   1  -6 -14 2332.46 278.484  19
   1  -6 -14 2430.12 262.273  18
  -1   6  14 2135.06 226.652  20
   1  -6 -14 2064.29 151.860  29
  -1   6  14 2354.80 134.540  23
   1  -6 -13 810.514 230.675  19
   1  -6 -13 1334.49 241.028  18
  -1   6  13 1259.99 195.078  20
  -1   6  13 1119.75 162.783  17
   1  -6 -13 848.902 122.263  29
  -1   6  13 1061.24 106.867  23
   1  -6 -12 72.8720 106.595  29
  -1   6  12 225.646 147.510  17
  -1   6  12 298.133 168.702  20
   1  -6 -12 106.430 219.561  19
   1  -6 -11 8804.28 445.832  19
  -1   6  11 8591.85 360.540  17
  -1   6  11 7586.43 383.883  20
   1  -6 -11 7883.53 319.679  29
   1  -6 -10 320.409 192.168  19
  -1   6  10 129.062 144.040  20
  -1   6  10 528.587 128.537  17
  -1   6  10 333.504 88.6474   4
  -1   6   9 8204.45 366.107  20
  -1   6   9 8425.60 331.395   4
  -1   6   9 7901.32 324.715   3
  -1   6   9 8558.44 350.968  17
   1  -6  -9 9095.76 420.386  19
  -1   6   9 7896.95 303.847  23
  -1   6   9 7758.53 328.703   5
   1  -6  -8 1260.99 191.009  19
  -1   6   8 1601.51 120.352   3
  -1   6   8 1486.40 126.618   4
  -1   6   8 1380.78 155.612  20
  -1   6   7 1356.24 125.945   4
   1  -6  -7 1774.84 188.314  19
  -1   6   6 504.846 104.872   4
   1  -6  -6 286.856 151.904  19
   1  -6  -5 15388.3 612.021  19
   1  -6  -4 1533.13 168.919  19
  -1   6   3 3574.84 173.588  17
   1  -6  -3 2968.59 201.903  19
  -1   6   2 4155.05 177.123  16
  -1   6   2 4545.60 198.147  17
   1  -6  -2 4371.05 239.157  19
   1  -6  -1 4.73371 136.076  19
  -1   6   1 10.2267 90.9254  17
  -1   6   1 92.4341 76.5237  16
  -1   6   1-4.29718 134.639  15
  -1   6   0 207.537 84.8034  17
  -1   6   0 245.375 86.4000  16
  -1   6   0 163.535 144.249  15
  -1   6  -1 6729.82 269.282  16
  -1   6  -1 6182.36 251.107  17
  -1   6  -2 3636.27 183.474   4
  -1   6  -2 3915.89 186.517  16
  -1   6  -2 3540.41 154.342  17
  -1   6  -3 6.57370 92.6483   4
  -1   6  -3 60.9672 102.768  16
  -1   6  -4 17832.9 675.088   4
  -1   6  -4 18632.0 686.114  16
   1  -6   4 18128.2 686.296  20
  -1   6  -5 37323.0 1295.02  16
   1  -6   5 34855.2 1289.72  20
  -1   6  -5 35642.6 1273.40   3
  -1   6  -5 34684.6 1275.71   4
  -1   6  -5 35286.6 1276.43   5
  -1   6  -6 632.202 70.6496  22
  -1   6  -6 743.158 75.0912  21
  -1   6  -6 425.158 99.3048  29
  -1   6  -6 703.088 76.1977  27
  -1   6  -6 651.267 86.7164   3
   1  -6   6 658.867 124.744  20
  -1   6  -6 713.709 132.660  16
  -1   6  -7 684.509 136.621  16
   1  -6   7 845.506 130.498  20
  -1   6  -7 578.595 76.7430  27
  -1   6  -7 748.402 73.6338  22
  -1   6  -7 718.618 78.6710  21
  -1   6  -8 21423.8 732.235  21
  -1   6  -8 20554.0 722.235  22
   1  -6   8 18398.0 770.368  20
   1  -6   8 21447.9 731.435  37
  -1   6  -8 20223.3 814.655  15
  -1   6  -8 20864.9 787.275  16
  -1   6  -8 20448.9 745.839  29
  -1   6  -8 18016.6 726.189  27
  -1   6  -9 3770.16 155.839  22
  -1   6  -9 4007.28 171.938  21
   1  -6   9 3180.52 215.486  20
   1  -6   9 3460.02 169.429  37
  -1   6  -9 3802.04 282.227  15
  -1   6  -9 3750.72 242.378  16
  -1   6  -9 3099.96 200.681  29
  -1   6  -9 3330.09 167.770  27
  -1   6 -10 234.422 68.6845  22
  -1   6 -10-9.78120 85.2866  21
   1  -6  10 97.2275 87.8721  37
   1  -6  10 124.726 134.605  20
  -1   6 -10 135.497 184.293  15
  -1   6 -10-3.93878 80.4062  27
  -1   6 -10 145.874 121.276  29
   1  -6  11 2053.78 183.475  20
  -1   6 -11 2207.89 127.495  21
  -1   6 -11 2090.82 163.317  29
   1  -6  11 2193.39 128.805  37
  -1   6 -11 2257.54 237.908  15
  -1   6 -11 1779.23 120.306  27
   1  -6  12 3379.34 162.391  37
  -1   6 -12 3651.37 160.617  21
  -1   6 -12 3505.61 193.062  29
  -1   6 -13 225.651 121.714  29
  -1   6 -13 350.294 85.0391  21
   1  -6  13 472.401 87.7123  37
  -1   6 -14 112.684 74.8207  21
   1  -6  14 118.310 71.1860  37
  -1   6 -15 221.738 68.3869  21
  -1   6 -16 5826.77 222.689  21
  -1   6 -17 178.105 44.8241  21
   1  -5 -20 36.4932 65.6899  25
  -1   5  20 28.0911 62.4617  23
   1  -5 -19 272.967 59.5308  28
  -1   5  19 347.618 77.0993  23
   1  -5 -19 260.448 87.9204  25
   1  -5 -18-23.3397 97.6070  25
  -1   5  18 9.47004 87.0210  23
   1  -5 -18 69.3672 79.1736  21
  -1   5  17-125.842 97.7058  23
   1  -5 -17-9.78591 89.3851  21
  -1   5  16 452.152 103.609  23
   1  -5 -16 385.281 101.932  21
  -1   5  15 7838.87 288.028  23
   1  -5 -15 8802.05 476.920  19
   1  -5 -15 7466.71 412.391  18
  -1   5  15 6771.70 385.536  20
   1  -5 -15 6222.26 289.605  21
   1  -5 -14 277.624 218.011  18
  -1   5  14 56.6301 176.192  20
   1  -5 -14 249.808 236.060  19
   1  -5 -14 135.693 97.2727  21
  -1   5  14 29.1851 98.3799  23
   1  -5 -14-21.1960 115.944  29
  -1   5  13 1327.33 202.209  20
   1  -5 -13 1052.95 252.621  18
  -1   5  13 1066.87 145.923  17
   1  -5 -13 1280.88 259.326  19
   1  -5 -13 893.928 111.724  21
  -1   5  13 1132.66 110.667  23
   1  -5 -13 1193.90 126.771  29
  -1   5  12 426.331 117.753  23
   1  -5 -12 302.767 122.854  29
   1  -5 -12 613.792 226.348  18
  -1   5  12 463.972 140.970  17
   1  -5 -12 977.285 247.054  19
  -1   5  12 478.213 165.431  20
   1  -5 -11 369.349 92.2885  29
  -1   5  11 255.200 158.408  20
  -1   5  11 433.086 123.799  17
   1  -5 -11 460.713 218.574  19
  -1   5  11 315.289 80.9544  23
  -1   5  10 15023.7 635.643  20
  -1   5  10 15825.2 611.632  17
  -1   5   9 775.074 126.034  17
  -1   5   9 743.156 148.009  20
   1  -5  -9 671.503 192.436  19
  -1   5   9 626.167 90.0964   4
  -1   5   9 758.762 89.6403   5
   1  -5  -8 10454.4 451.759  19
  -1   5   8 9374.51 366.653   4
  -1   5   8 9116.16 362.102   3
  -1   5   8 9580.39 398.669  20
  -1   5   8 9292.95 366.818   5
   1  -5  -7 43118.5 1472.02  19
  -1   5   7 39102.3 1415.58   4
  -1   5   7 38357.2 1431.80  20
   1  -5  -6 368.326 157.890  19
  -1   5   6 381.150 97.8140   4
  -1   5   6 313.580 118.226  20
   1  -5  -5 38791.6 1417.07  19
   1  -5  -4 10031.7 417.933  19
   1  -5  -3 12204.1 486.120  19
  -1   5   2 36009.4 1251.07  17
   1  -5  -2 33800.6 1271.53  19
  -1   5   2 35003.1 1240.39  16
  -1   5   1 2173.10 113.655  16
  -1   5   1 2175.05 125.075  17
   1  -5  -1 1858.31 158.399  19
  -1   5   1 2044.67 163.123  15
  -1   5   0 100.399 80.8538  16
  -1   5   0 60.9297 77.6226  17
  -1   5  -1 514.248 95.2507  16
  -1   5  -1 452.588 78.2503  17
  -1   5  -2 500.369 104.637  16
  -1   5  -2 351.589 70.1289  17
  -1   5  -3 6379.10 268.700   4
  -1   5  -3 6619.04 279.065  16
  -1   5  -4 343.548 91.0718   4
   1  -5   4 257.500 116.286  20
  -1   5  -4 298.295 109.443  16
  -1   5  -5 1553.16 140.146  16
  -1   5  -5 1565.90 114.505   4
  -1   5  -5 1732.80 110.951   3
   1  -5   5 1719.94 145.055  20
  -1   5  -5 1523.87 117.264   5
  -1   5  -6 297.233 118.610  16
   1  -5   6 137.810 118.299  20
  -1   5  -6 316.159 75.6425   3
  -1   5  -6 300.040 85.6962   4
  -1   5  -6 260.198 84.7990   5
  -1   5  -7-25.6715 85.9821  25
   1  -5   7 24.7106 118.575  20
  -1   5  -7 184.280 121.778  16
  -1   5  -7 53.4251 66.1805  21
  -1   5  -7 138.618 91.8192  29
  -1   5  -7-14.0948 157.719  15
  -1   5  -8 128.055 93.2607  25
  -1   5  -8 97.9021 61.7375  22
  -1   5  -8 61.0946 74.0426  21
  -1   5  -8 133.335 124.834  16
   1  -5   8 104.228 120.984  20
  -1   5  -8 46.5814 156.348  15
  -1   5  -8 94.6721 66.7974  27
  -1   5  -8 179.676 98.6304  29
  -1   5  -9 6215.74 278.903  25
  -1   5  -9 6741.48 249.643  22
  -1   5  -9 7425.29 267.936  21
   1  -5   9 5944.07 313.334  20
   1  -5   9 6229.42 259.754  37
  -1   5  -9 6994.39 368.458  15
  -1   5  -9 5649.33 257.930  27
  -1   5  -9 7818.00 287.270  29
  -1   5 -10 5764.83 239.183  25
  -1   5 -10 5464.97 215.699  21
  -1   5 -10 4740.17 196.664  22
   1  -5  10 4689.77 268.046  20
   1  -5  10 4953.70 210.922  37
  -1   5 -10 5275.90 322.772  15
  -1   5 -10 6017.51 251.936  29
  -1   5 -10 4318.69 212.198  27
  -1   5 -11 1229.66 104.738  27
  -1   5 -11 1675.27 132.535  25
  -1   5 -11 1485.05 111.126  21
   1  -5  11 1278.23 105.795  37
   1  -5  11 1069.33 165.784  20
  -1   5 -11 1413.22 170.164  16
  -1   5 -11 1367.31 204.253  15
  -1   5 -11 1729.40 142.570  29
  -1   5 -12 1401.54 107.617  27
  -1   5 -12 1460.57 134.003  25
  -1   5 -12 1546.71 113.674  21
   1  -5  12 1522.99 109.862  37
   1  -5  12 1462.85 174.811  20
  -1   5 -12 1588.46 174.657  16
  -1   5 -12 1329.14 207.519  15
  -1   5 -12 1894.42 147.783  29
  -1   5 -13 3229.19 178.536  25
   1  -5  13 2802.72 147.837  37
  -1   5 -13 3133.52 153.314  21
  -1   5 -13 2672.74 144.777  27
  -1   5 -14 8292.40 331.472  21
  -1   5 -14 8001.97 326.647  27
  -1   5 -15 1978.09 116.275  21
  -1   5 -15 2374.89 144.535  29
  -1   5 -16 311.859 67.7765  21
  -1   5 -17 296.326 60.3205  21
  -1   5 -18 1167.48 59.6801  21
   1  -4 -20 178.116 71.3422  25
  -1   4  20 192.020 59.7909  23
   1  -4 -19 2162.54 134.040  25
  -1   4  19 2765.34 123.497  23
   1  -4 -18-34.1998 80.7550  21
  -1   4  18-54.5774 84.5482  23
   1  -4 -17 2851.24 158.581  21
  -1   4  17 3367.20 156.845  23
   1  -4 -16 2722.63 160.346  21
  -1   4  16 3339.69 158.514  23
   1  -4 -15 785.224 109.097  21
  -1   4  15 935.225 110.907  23
   1  -4 -15 683.636 230.000  18
  -1   4  15 971.310 205.428  20
   1  -4 -14 1240.77 119.425  21
  -1   4  14 1281.63 114.034  23
   1  -4 -14 1112.60 235.020  18
   1  -4 -14 1780.93 290.743  19
  -1   4  14 1260.49 211.342  20
   1  -4 -13 203.540 95.8969  21
  -1   4  13 98.7546 103.277  23
   1  -4 -13-35.4396 226.127  18
  -1   4  13 216.607 176.130  20
  -1   4  12 1573.41 111.216  23
   1  -4 -12 1641.88 280.082  18
  -1   4  12 1559.51 199.834  20
   1  -4 -12 1463.47 275.018  19
  -1   4  12 1323.12 138.399  17
  -1   4  11 9805.91 435.168  20
  -1   4  11 9489.17 358.945  23
  -1   4  11 9751.91 394.251  17
   1  -4 -11 9939.74 449.482  18
  -1   4  10 2545.71 197.109  20
  -1   4  10 2324.44 121.383  23
  -1   4  10 2515.32 162.480  17
  -1   4   9 10802.9 409.117  17
  -1   4   9 10471.4 432.025  20
  -1   4   9 10064.3 382.910   5
  -1   4   9 10133.0 384.113   4
  -1   4   8 7515.10 292.344   3
  -1   4   8 7414.99 334.520  20
  -1   4   8 7714.85 296.543   5
  -1   4   8 7465.99 295.404   4
  -1   4   7 2808.68 139.163   3
  -1   4   7 2664.78 144.231   4
  -1   4   7 2810.40 145.974   5
  -1   4   7 2791.59 179.665  20
  -1   4   6 210.722 120.169  20
  -1   4   6 252.861 87.7629   4
  -1   4   5 178.729 113.230  20
   1  -4  -5 125.072 150.317  19
  -1   4   5 180.486 90.5863   4
   1  -4  -4 1687.74 159.406  19
   1  -4  -3 92223.0 3260.38  19
   1  -4  -2 52745.4 1842.97  19
  -1   4   2 51425.4 1817.56  16
   1  -4  -1 266172. 9464.77  19
  -1   4   1 274763. 9447.88  16
  -1   4   1 266732. 9450.12  17
  -1   4   0 159188. 5617.34  17
  -1   4   0 169719. 5621.30  16
  -1   4  -1 374.389 76.3900  17
  -1   4  -1 500.495 90.2868  16
  -1   4  -2 39502.2 1407.42  17
  -1   4  -2 40878.9 1422.28  16
  -1   4  -3 12785.9 480.903  16
  -1   4  -3 12592.5 471.688   4
   1  -4   4 1488.17 136.211  20
  -1   4  -4 1432.63 126.749  16
  -1   4  -4 1676.53 110.167   4
  -1   4  -5 8672.01 369.836  16
  -1   4  -5 9347.63 349.037   3
  -1   4  -5 9398.84 351.846   4
  -1   4  -5 9295.39 351.826   5
   1  -4   5 8770.97 373.866  20
  -1   4  -6 15030.9 576.948  16
  -1   4  -6 14907.0 546.248   3
   1  -4   6 14900.7 577.368  20
  -1   4  -6 14655.5 547.928   5
  -1   4  -6 14608.8 547.732   4
   1  -4   7 6490.09 315.101  20
  -1   4  -7 8013.77 353.012  15
  -1   4  -8 12622.4 475.033  21
   1  -4   8 11352.1 516.905  20
  -1   4  -8 14983.0 491.465  29
  -1   4  -8 12373.5 483.759  25
  -1   4  -8 13751.0 554.959  15
  -1   4  -9 2009.64 121.121  21
   1  -4   9 2122.48 182.505  20
  -1   4  -9 1974.65 210.266  15
  -1   4  -9 2749.10 146.565  29
  -1   4  -9 2495.72 139.745  25
  -1   4 -10 5976.84 265.421  25
  -1   4 -10 6566.29 256.010  21
   1  -4  10 5728.17 303.646  20
   1  -4  10 5700.13 240.196  37
  -1   4 -10 6512.32 351.215  15
  -1   4 -10 5773.99 300.789  16
  -1   4 -10 5608.68 243.333  27
  -1   4 -11 1062.47 102.357  27
  -1   4 -11 1375.09 127.420  25
  -1   4 -11 1308.75 110.451  21
   1  -4  11 1086.72 96.1637  37
  -1   4 -11 1258.01 168.508  16
   1  -4  11 1352.03 169.513  20
  -1   4 -11 1352.34 216.599  15
  -1   4 -11 1414.33 144.875  29
  -1   4 -12 456.355 108.706  25
  -1   4 -12 237.284 90.2733  21
   1  -4  12 338.988 79.9253  37
  -1   4 -12 275.360 136.645  16
   1  -4  12 378.023 151.014  20
  -1   4 -12 467.481 181.800  15
  -1   4 -12 377.928 121.874  29
  -1   4 -12 247.722 86.4597  27
   1  -4  13 4777.21 287.079  20
  -1   4 -13 5312.61 222.150  21
  -1   4 -13 5774.33 243.040  25
  -1   4 -13 4409.93 274.451  16
  -1   4 -13 4827.47 313.209  15
  -1   4 -13 6211.02 252.356  29
  -1   4 -13 4826.31 217.540  27
  -1   4 -14 130.815 89.2508  21
  -1   4 -14 221.995 78.5520  27
  -1   4 -14 402.071 125.680  29
  -1   4 -14 209.490 107.392  25
  -1   4 -15 3593.50 165.588  21
  -1   4 -15 4350.74 195.337  29
  -1   4 -15 3156.25 159.651  27
  -1   4 -15 3995.34 186.284  25
  -1   4 -16 998.940 86.5229  21
  -1   4 -16 774.010 114.649  29
  -1   4 -16 921.154 75.9392  27
  -1   4 -17 341.015 66.7073  21
  -1   4 -17 591.415 96.1720  29
   1  -3 -20 63.4864 77.6113  29
   1  -3 -20 57.3281 63.8817  25
   1  -3 -19 78.8471 67.9184  21
   1  -3 -19 46.0366 99.2405  29
  -1   3  19 144.032 69.9721  23
   1  -3 -18 2700.85 157.661  29
  -1   3  18 2541.53 125.180  23
  -1   3  17 2982.27 145.342  23
   1  -3 -17 2685.44 150.872  21
   1  -3 -16 215.889 103.648  21
   1  -3 -16 534.236 132.512  29
  -1   3  16 267.953 99.0627  23
  -1   3  15 769.203 200.558  20
   1  -3 -15 1027.53 235.122  18
   1  -3 -15 1078.88 273.888  19
   1  -3 -15 1001.85 117.103  21
   1  -3 -15 1262.15 141.158  29
  -1   3  15 912.427 109.751  23
   1  -3 -14 451.709 218.632  18
  -1   3  14 556.966 189.563  20
   1  -3 -14 259.073 101.805  21
   1  -3 -14 328.005 122.514  29
  -1   3  14 466.809 99.3416  23
   1  -3 -13 8.81082 212.596  18
  -1   3  13 93.3751 170.920  20
   1  -3 -13 116.656 99.8726  21
   1  -3 -13 124.511 120.118  29
  -1   3  13-12.4916 92.6510  23
  -1   3  12 826.835 92.2715  23
   1  -3 -12 697.911 98.5277  21
  -1   3  12 1191.82 182.527  20
   1  -3 -12 1225.17 251.914  18
  -1   3  12 865.316 116.029  17
  -1   3  11 2915.59 138.642  23
  -1   3  11 3373.59 171.157  17
   1  -3 -11 2967.63 248.161  18
  -1   3  10 1693.17 100.196  23
   1  -3 -10 1582.18 206.380  18
  -1   3  10 1747.01 131.935  17
  -1   3  10 1682.01 173.989  20
   1  -3  -9 11953.0 453.410  16
  -1   3   9 13405.6 477.947  17
  -1   3   9 12676.5 502.281  20
  -1   3   8 1320.09 149.024  20
  -1   3   8 1220.49 83.9555   4
  -1   3   8 1338.69 83.7289   5
  -1   3   7 7385.98 291.254   3
  -1   3   7 7894.87 329.202  20
  -1   3   7 7485.89 294.671   5
  -1   3   7 8118.40 295.827   4
  -1   3   6-43.4412 114.175  20
  -1   3   6 14.7234 75.4331   5
  -1   3   6 61.2327 75.6957   4
  -1   3   6 94.4660 68.5155   3
  -1   3   5 4242.76 198.502  20
  -1   3   5 3721.85 172.262   4
  -1   3   4 2768.71 162.090  20
  -1   3   4 2860.89 142.570   4
  -1   3   3 6122.99 257.122  20
   1  -3  -3 6122.10 272.470  19
   1  -3  -2 261731. 9167.72  19
  -1   3   1 278029. 9641.38  16
   1  -3  -1 264706. 9652.85  19
  -1   3   1 279565. 9644.36  17
  -1   3   0 210.055 72.1861  16
   1  -3   0 248.568 96.5410  19
  -1   3   0 213.787 73.9169  17
  -1   3  -1 998101. 34917.6  16
  -1   3  -1 999999. 34911.6  17
  -1   3  -2 26265.5 968.003   4
  -1   3  -2 27863.6 959.855  17
  -1   3  -2 26737.5 971.281  16
  -1   3  -3 761.123 88.0148   4
  -1   3  -3 765.347 103.701  16
   1  -3   4 33122.4 1192.88  20
  -1   3  -4 33670.4 1176.87   4
  -1   3  -4 32172.9 1187.49  16
  -1   3  -5 3345.85 177.512  16
  -1   3  -5 2930.40 142.043   3
  -1   3  -5 3192.40 144.050   4
  -1   3  -5 3072.04 144.958   5
   1  -3   5 3504.39 184.227  20
  -1   3  -6 6673.49 259.142   3
  -1   3  -6 6626.12 260.830   4
  -1   3  -6 6734.56 261.304   5
   1  -3   7 5401.31 263.450  20
  -1   3  -8 3603.07 199.039  16
   1  -3   8 3299.07 206.001  20
  -1   3  -9 7455.10 358.430  16
  -1   3  -9 8255.20 320.563  21
   1  -3   9 7812.48 368.648  20
  -1   3  -9 9241.21 335.838  29
  -1   3  -9 8963.73 333.099  25
  -1   3 -10 98.3754 120.423  16
   1  -3  10 42.5172 127.776  20
  -1   3 -10 28.2384 78.2631  21
  -1   3 -10 78.9774 97.2928  29
  -1   3 -10 160.299 90.9057  25
   1  -3  11 10132.0 462.770  20
  -1   3 -11 10328.1 404.549  21
  -1   3 -11 11646.2 426.702  29
  -1   3 -11 11904.8 422.616  25
  -1   3 -11 8994.25 446.103  16
  -1   3 -12 1315.89 112.393  21
  -1   3 -12 1114.61 161.625  16
   1  -3  12 1269.54 174.743  20
  -1   3 -12 1599.68 142.765  29
  -1   3 -12 1513.40 127.581  25
  -1   3 -13-92.4380 128.746  16
   1  -3  13 31.4005 149.300  20
  -1   3 -13-57.4556 172.953  15
  -1   3 -13 43.6103 120.976  29
  -1   3 -13 89.3351 104.107  25
  -1   3 -14 524.751 138.202  16
   1  -3  14 525.737 161.699  20
  -1   3 -14 624.581 92.9413  27
  -1   3 -14 757.312 135.533  29
  -1   3 -14 726.858 116.328  25
  -1   3 -14 429.861 179.434  15
  -1   3 -15 9525.19 356.155  25
  -1   3 -15 10651.5 367.068  29
  -1   3 -16 194.738 96.0164  25
  -1   3 -16 153.831 110.323  29
  -1   3 -16 297.855 74.6657  27
  -1   3 -17 1387.13 105.525  25
  -1   3 -17 1511.92 120.110  29
  -1   3 -18 3059.37 156.489  29
   1  -2 -20 1410.35 77.7050  21
   1  -2 -20 1570.33 97.3618  29
   1  -2 -19 273.779 69.7337  21
   1  -2 -19 231.579 96.3689  29
  -1   2  19 351.026 64.7727  23
   1  -2 -18 27.5314 79.8511  21
   1  -2 -18 10.1801 110.632  29
  -1   2  18 88.4535 78.5496  23
   1  -2 -17 382.562 98.8118  21
   1  -2 -17 390.698 128.710  29
  -1   2  17 565.678 94.8751  23
   1  -2 -16 770.160 115.671  21
  -1   2  16 1117.68 105.244  23
   1  -2 -16 998.518 139.975  29
   1  -2 -15 414.345 107.153  21
  -1   2  15 625.150 100.879  23
   1  -2 -15 697.611 134.806  29
   1  -2 -15 360.152 223.266  18
   1  -2 -14 400.494 103.894  21
   1  -2 -14 321.904 221.305  18
  -1   2  14 410.346 97.1446  23
   1  -2 -14 316.077 124.343  29
   1  -2 -13 7328.28 401.170  18
   1  -2 -13 7372.16 314.108  29
  -1   2  13 7579.63 292.234  23
   1  -2 -13 7346.92 302.921  21
   1  -2 -12 293.653 91.5992  21
   1  -2 -12 373.444 237.926  18
  -1   2  12 388.407 84.0711  23
   1  -2 -12 360.165 103.837  29
   1  -2 -11 4029.47 177.952  16
  -1   2  11 3999.80 187.809  17
   1  -2 -11 3881.99 272.573  18
   1  -2 -11 3599.83 178.908  29
   1  -2 -11 3732.18 174.722  21
  -1   2  11 3871.80 242.467  20
  -1   2  11 3954.51 166.141  23
  -1   2  10 21959.9 774.173  17
   1  -2 -10 21627.9 823.432  18
   1  -2 -10 21086.6 767.995  16
   1  -2 -10 20651.1 761.807  29
  -1   2  10 22505.2 811.749  20
   1  -2 -10 20429.6 764.621  25
  -1   2   9 7155.04 332.128  20
   1  -2  -9 7173.92 349.762  18
  -1   2   9 7535.77 297.773  17
  -1   2   8 96231.4 3412.96  20
  -1   2   8 96849.2 3393.11  17
   1  -2  -8 95642.6 3419.03  18
  -1   2   7-85.3951 115.492  20
  -1   2   7 56.9652 54.3220   5
  -1   2   7 82.4160 53.8732   4
  -1   2   7 65.3479 49.7983   3
  -1   2   6 5427.22 207.715   3
  -1   2   6 5773.68 246.465  20
  -1   2   6 5326.89 210.961   5
  -1   2   6 5338.12 210.572   4
  -1   2   5 1244.82 122.334  20
  -1   2   5 1189.06 87.9521   5
  -1   2   5 1267.79 87.4365   4
  -1   2   5 1318.78 81.9983   3
  -1   2   4 204.052 101.530  20
  -1   2   4 307.594 75.4496   5
  -1   2   4 186.813 73.6682   4
  -1   2   4 280.673 67.0187   3
  -1   2   3 12240.0 445.240  20
  -1   2   3 11688.7 435.329   4
  -1   2   2 5205.76 213.268  20
  -1   2   2 4924.81 202.740   4
   1  -2  -1 9726.12 363.054  19
   1  -2   0 106297. 3948.14  19
  -1   2   0 115089. 3946.15  16
  -1   2   0 112529. 3945.09  17
  -1   2   0 116943. 3949.57   4
  -1   2  -1 47697.0 1712.35  16
  -1   2  -1 50888.5 1708.41  17
  -1   2  -1 46404.7 1712.24   4
  -1   2  -2 30851.0 1139.41  16
  -1   2  -2 33119.5 1136.38   4
  -1   2  -3 18888.4 732.860  16
  -1   2  -3 20668.1 726.391   5
  -1   2  -3 20919.9 725.780   4
  -1   2  -4 13063.7 475.270   3
   1  -2   4 14336.3 503.027  20
  -1   2  -4 12801.9 475.835   4
  -1   2  -4 13078.1 476.555   5
   1  -2   5-8.59324 109.742  20
  -1   2  -5 51.0828 61.8334   5
  -1   2  -5 36.7600 64.5912   4
  -1   2  -5 53.3008 58.3821   3
  -1   2  -6 44324.7 1582.73   3
  -1   2  -6 43298.9 1582.77   4
  -1   2  -6 44890.5 1582.97   5
  -1   2  -7 22921.7 863.468  16
   1  -2   7 24276.1 872.387  20
  -1   2  -8 2153.20 149.455  16
   1  -2   8 2256.89 167.017  20
  -1   2  -9 6410.49 315.784  16
   1  -2   9 6756.93 330.272  20
  -1   2 -10 252.297 115.111  16
   1  -2  10 542.636 139.660  20
  -1   2 -10 550.007 100.368  29
  -1   2 -10 529.401 92.3557  25
  -1   2 -11 123.746 115.248  16
   1  -2  11 111.180 142.581  20
  -1   2 -11 240.714 91.2351  25
  -1   2 -11 264.741 107.488  29
  -1   2 -12 7509.54 379.375  16
  -1   2 -12 8634.46 352.774  25
   1  -2  12 8619.84 406.688  20
  -1   2 -13 976.836 121.482  25
  -1   2 -13 1119.22 139.604  29
  -1   2 -13 800.697 141.456  16
   1  -2  13 999.796 176.837  20
  -1   2 -14 312.249 109.133  25
  -1   2 -14 398.089 126.156  29
   1  -2  14 344.350 157.506  20
  -1   2 -14 338.333 131.438  16
  -1   2 -15 258.249 126.633  29
  -1   2 -15 90.4024 105.708  25
  -1   2 -16 782.636 93.8995  27
  -1   2 -16 963.445 131.681  29
  -1   2 -16 686.884 111.361  25
  -1   2 -17 568.567 81.5084  21
  -1   2 -17 579.272 113.767  29
  -1   2 -17 292.947 74.1930  27
  -1   2 -17 503.786 96.1992  25
  -1   2 -18 139.238 65.8797  21
  -1   2 -18 62.1830 93.9394  29
  -1   2 -18 65.5545 56.9980  27
  -1   2 -18-7.51715 75.2621  25
  -1   2 -19 192.711 53.5032  21
  -1   2 -19 249.421 77.0421  29
   1  -1 -20 114.090 44.9027  21
   1  -1 -20 91.5430 65.5682  29
   1  -1 -19-58.8681 64.8272  21
   1  -1 -19 66.0842 91.4758  29
   1  -1 -18 397.440 82.8271  21
   1  -1 -18 153.835 106.518  29
  -1   1  18 356.786 74.0991  23
   1  -1 -17 584.350 97.9365  21
   1  -1 -17 823.816 127.285  29
  -1   1  17 772.860 91.6830  23
   1  -1 -16 320.206 106.937  21
  -1   1  16 229.610 91.4367  23
   1  -1 -16 421.704 134.977  29
   1  -1 -15 1245.86 121.506  21
   1  -1 -15 936.126 238.566  18
  -1   1  15 1179.61 201.319  20
  -1   1  15 1287.44 107.861  23
   1  -1 -15 1021.43 143.176  29
   1  -1 -14 1276.77 240.142  18
  -1   1  14 1653.81 205.063  20
   1  -1 -14 1517.00 144.080  29
  -1   1  14 1584.74 114.400  23
   1  -1 -14 1389.18 126.211  21
   1  -1 -13 1380.34 131.337  21
   1  -1 -13 1335.04 137.055  25
  -1   1  13 1090.61 106.812  23
   1  -1 -13 1548.17 149.469  29
  -1   1  13 1151.58 191.788  20
   1  -1 -13 1342.88 251.381  18
   1  -1 -12 559.635 97.2234  21
   1  -1 -12 772.480 97.9166  16
   1  -1 -12 792.240 110.138  25
  -1   1  12 706.866 87.5800  23
   1  -1 -12 691.720 113.908  29
   1  -1 -11 4891.20 214.734  16
   1  -1 -11 5385.98 297.863  18
   1  -1 -11 4358.48 204.976  29
   1  -1 -11 4799.08 201.880  21
  -1   1  11 4842.82 191.214  23
   1  -1 -11 4205.45 208.281  25
   1  -1 -10 2162.93 217.574  18
  -1   1  10 1813.72 115.889  17
   1  -1 -10 1555.93 115.058  29
   1  -1 -10 2209.40 114.762  21
   1  -1 -10 1646.92 118.382  25
   1  -1  -9 2402.52 212.918  18
  -1   1   9 2294.25 128.314  17
  -1   1   8 6591.98 269.320  17
   1  -1  -8 7165.27 328.965  18
   1  -1  -7 8722.44 373.007  18
  -1   1   7 8654.03 331.561  17
  -1   1   6 3136.45 143.805  17
  -1   1   6 3035.51 118.505   5
  -1   1   6 2891.01 115.576   3
  -1   1   5 10544.1 386.182  17
  -1   1   5 10607.5 375.977   4
  -1   1   5 10345.8 375.599   5
  -1   1   5 10258.3 374.349   3
  -1   1   4 13746.5 486.943   3
  -1   1   4 13650.4 504.852  20
  -1   1   4 13429.1 488.558   5
  -1   1   4 13662.4 488.525   4
  -1   1   3 5112.50 200.815  17
  -1   1   3 5149.97 194.890   3
  -1   1   3 5359.26 211.338  20
  -1   1   3 4988.46 197.189   5
  -1   1   3 5042.47 197.535   4
  -1   1   2 120943. 4327.46  17
  -1   1   2 121291. 4326.58   3
  -1   1   2 120795. 4327.35   5
  -1   1   2 122201. 4327.41   4
  -1   1   1 36404.7 1281.06  17
  -1   1   1 36446.8 1281.27   3
  -1   1   0 10350.6 397.209  16
  -1   1   0 10728.8 400.714   5
  -1   1   0 10291.9 400.076   4
  -1   1   0 10975.8 399.405   3
  -1   1  -1 54076.1 2023.75  16
  -1   1  -1 58626.9 2021.79  17
  -1   1  -1 54151.2 2023.37   5
  -1   1  -1 54175.4 2023.34   4
  -1   1  -2 16936.3 583.547  16
  -1   1  -2 16073.2 578.240   4
  -1   1  -2 16200.0 578.140   5
  -1   1  -2 15885.6 577.091   3
  -1   1  -3 5809.21 220.054   5
  -1   1  -3 5588.72 219.568   4
  -1   1  -3 5967.99 218.539   3
  -1   1  -4 30698.5 1086.08   5
  -1   1  -4 30408.5 1086.08   4
  -1   1  -4 31254.9 1085.37   3
  -1   1  -5 418.022 97.6789  16
  -1   1  -5 301.091 56.1728   5
  -1   1  -5 330.641 55.1242   3
  -1   1  -5 279.213 55.4050   4
  -1   1  -6 15530.8 600.092   5
  -1   1  -6 17776.5 601.215   3
  -1   1  -7 212920. 7468.37  16
  -1   1  -8 2316.12 150.065  16
  -1   1  -9 72465.5 2573.50  16
  -1   1 -10 19116.0 722.111  16
  -1   1 -10 21084.3 702.160  29
  -1   1 -10 19523.4 690.549  21
  -1   1 -11 106.768 75.8344  21
  -1   1 -11 103.569 90.3711  25
  -1   1 -11-4.96550 95.6294  29
  -1   1 -11 4.76536 108.316  16
   1  -1  11 233.128 138.080  20
  -1   1 -12 891.307 113.058  21
  -1   1 -12 908.243 121.149  25
  -1   1 -12 917.956 154.552  29
  -1   1 -12 815.087 128.201  16
   1  -1  12 1053.62 170.811  20
  -1   1 -13 1401.63 114.594  21
  -1   1 -13 1175.04 124.404  25
  -1   1 -13 1146.10 138.556  29
  -1   1 -13 1195.45 143.598  16
   1  -1  13 1390.42 192.252  20
  -1   1 -14 117.212 90.3138  21
   1  -1  14 99.5949 152.956  20
  -1   1 -14 96.2389 113.598  16
  -1   1 -14 95.5926 106.322  25
  -1   1 -14-19.1875 121.301  29
  -1   1 -15 3544.78 193.928  25
  -1   1 -15 3934.87 182.573  21
   1  -1  15 3712.09 259.744  20
  -1   1 -15 3941.61 210.075  29
  -1   1 -16 229.840 92.4651  21
  -1   1 -16 268.858 129.491  29
  -1   1 -16 283.158 109.858  25
  -1   1 -17 105.291 81.5008  21
  -1   1 -17-30.0876 112.556  29
  -1   1 -17 110.831 98.2504  25
  -1   1 -18 620.477 77.9695  21
  -1   1 -18 400.056 72.7689  27
  -1   1 -18 412.158 105.000  29
  -1   1 -18 588.640 90.7654  25
  -1   1 -19 761.750 70.4934  21
  -1   1 -19 619.945 99.8110  29
  -1   1 -19 719.430 60.8769  27
  -1   1 -19 774.339 82.8318  25
  -1   1 -20 276.966 63.7517  29
  -1   1 -20 266.137 41.5099  21
   1   0 -20 1183.10 63.8557  21
   1   0 -20 1197.77 75.6048  29
   1   0 -19-2.24135 64.8341  21
   1   0 -19-63.2880 89.1958  29
   1   0 -18 499.702 80.7205  21
   1   0 -18 212.183 101.769  29
  -1   0  17 389.330 78.0039  23
   1   0 -17 172.713 116.019  29
  -1   0  16 331.205 86.5156  23
   1   0 -16 329.198 134.351  29
  -1   0  15 2136.26 121.981  23
   1   0 -15 1821.95 151.075  25
   1   0 -15 1941.03 160.284  29
   1   0 -15 1448.82 246.314  18
  -1   0  15 1849.73 212.350  20
   1   0 -14 1549.68 140.697  25
  -1   0  14 1643.70 112.420  23
   1   0 -14 1484.11 148.358  29
   1   0 -14 1597.99 245.095  18
  -1   0  14 1293.13 198.948  20
   1   0 -13 493.940 236.787  18
  -1   0  13 365.356 167.181  20
   1   0 -13 229.947 106.676  16
   1   0 -13 393.590 112.226  25
  -1   0  13 254.866 96.6471  23
   1   0 -13 257.371 120.661  29
   1   0 -12 8936.97 452.623  18
   1   0 -12 8790.65 370.662  16
   1   0 -12 9031.41 367.930  29
  -1   0  12 9212.48 338.486  23
   1   0 -12 8600.02 363.998  25
  -1   0  12 8639.50 410.812  20
   1   0 -11 1939.32 126.073  25
  -1   0  11 2069.25 109.723  23
   1   0 -11 2004.52 127.218  29
  -1   0  11 1621.98 181.342  20
   1   0 -11 1750.50 220.884  18
   1   0 -11 1853.23 139.798  16
   1   0 -10 730.730 93.7574  29
   1   0 -10 623.400 90.7962  25
  -1   0   9 2142.70 174.602  20
   1   0  -9 1799.19 203.767  18
  -1   0   8 1058.02 139.719  20
  -1   0   8 930.256 82.1991  17
   1   0  -8 985.410 177.821  18
  -1   0   7 78.8063 117.080  20
   1   0  -7 130.438 152.992  18
  -1   0   7 38.3033 72.4235  17
   1   0  -6 61.8312 149.036  18
  -1   0   6 105.149 72.0286  17
  -1   0   5 11546.8 428.441  17
   1   0  -5 12656.2 466.925  18
  -1   0   4 2572.37 120.811  17
   1   0  -4 2762.47 168.595  18
  -1   0   4 2610.98 106.991   5
  -1   0   4 2553.83 105.373   6
  -1   0   4 2577.55 105.432   3
  -1   0   3 16349.0 579.931  17
  -1   0   3 16200.9 577.405   5
  -1   0   3 16126.8 576.624   6
  -1   0   3 16340.7 576.397   3
  -1   0   3 16379.3 577.017   1
  -1   0   2 61209.3 2147.07  17
  -1   0   2 61408.2 2146.87   4
  -1   0   2 61016.1 2146.84   5
  -1   0   2 60922.2 2146.35   6
  -1   0   2 61899.5 2146.43   3
  -1   0   2 61097.8 2146.75   1
  -1   0   1 7041.60 255.935  17
  -1   0   1 6932.84 256.281   6
  -1   0   1 7155.58 255.713   3
  -1   0   0 39687.0 1446.19  17
  -1   0   0 41935.3 1447.71   4
  -1   0   0 41840.0 1446.91   6
  -1   0   0 41320.2 1447.50   5
  -1   0   0 41144.5 1447.16   2
  -1   0   0 41860.6 1446.94   3
  -1   0   0 41092.1 1447.22   1
  -1   0  -1 15102.1 532.782  18
  -1   0  -1 15147.4 533.844   5
  -1   0  -1 15341.5 533.839   4
  -1   0  -1 14583.6 532.916   1
  -1   0  -2 73234.5 2610.42   6
  -1   0  -2 76359.5 2611.67   5
  -1   0  -2 74992.0 2611.85   4
  -1   0  -2 73766.4 2610.90   3
  -1   0  -2 74794.1 2610.90   1
  -1   0  -3 15566.6 550.952   1
  -1   0  -3 15520.9 551.328   3
   1   0   3 15698.5 565.564  20
  -1   0  -3 15400.0 552.287   5
  -1   0  -3 15275.5 552.046   4
  -1   0  -3 15779.9 550.529   6
  -1   0  -4 11436.7 405.460  16
  -1   0  -4 10627.5 390.510   3
  -1   0  -4 10957.1 390.240   1
   1   0   4 11429.6 414.732  20
  -1   0  -4 10130.4 391.061   5
  -1   0  -4 11562.6 390.277   6
  -1   0  -5 40247.6 1443.89  16
  -1   0  -5 40155.1 1428.71   3
  -1   0  -6 191.837 89.8980  16
   1   0   6 296.261 115.332  20
  -1   0  -7 3572.69 180.305  16
   1   0   7 4039.64 205.258  20
  -1   0  -8 202582. 7103.21  16
   1   0   8 202364. 7116.43  20
  -1   0  -9 7339.46 304.703  16
  -1   0 -10 2834.06 163.709  16
  -1   0 -11 2694.81 164.009  16
  -1   0 -11 2503.73 144.521  29
  -1   0 -11 2312.52 138.159  25
  -1   0 -11 2540.05 142.467  24
  -1   0 -11 2401.53 128.830  21
  -1   0 -12 1226.53 103.431  21
  -1   0 -12 1132.15 109.644  25
  -1   0 -12 1108.76 119.399  29
  -1   0 -12 1110.54 128.551  16
  -1   0 -13 1407.33 116.536  21
  -1   0 -13 1284.11 124.065  25
  -1   0 -13 1460.69 144.991  29
  -1   0 -13 1220.49 136.872  16
  -1   0 -14 346.343 96.4172  21
  -1   0 -14 213.759 106.379  25
  -1   0 -14 224.129 122.345  29
  -1   0 -14 338.420 109.843  16
  -1   0 -15 767.884 102.565  21
  -1   0 -15 442.883 134.158  29
  -1   0 -15 371.420 111.513  25
  -1   0 -16 1182.13 105.053  21
  -1   0 -16 805.014 119.844  25
  -1   0 -16 902.775 139.892  29
  -1   0 -17 1266.06 121.025  25
  -1   0 -17 1170.75 105.468  21
  -1   0 -17 1539.41 139.954  29
  -1   0 -18 1615.75 105.676  21
  -1   0 -18 1665.00 133.585  29
  -1   0 -19-23.2041 61.1739  21
  -1   0 -19-50.0115 61.0909  27
  -1   0 -19 87.6344 93.7669  29
  -1   0 -19 149.561 74.6780  25
  -1   0 -20 79.2646 72.7742  29
   1   1 -19 383.831 78.6844  29
   1   1 -18 517.974 97.5434  29
   1   1 -17 64.3784 106.736  29
   1   1 -16 4919.39 243.255  29
   1   1 -16 4791.01 238.892  25
  -1  -1  15 943.243 91.6148  23
   1   1 -15 715.773 122.574  25
   1   1 -15 647.062 134.034  29
   1   1 -14 1233.57 119.802  21
   1   1 -14 1214.87 132.791  25
  -1  -1  14 1133.72 101.890  23
   1   1 -14 1356.29 141.397  29
  -1  -1  14 1237.01 186.955  20
   1   1 -14 1169.85 234.785  18
   1   1 -13 430.031 101.731  21
   1   1 -13 211.898 118.244  16
  -1  -1  13 361.824 164.423  20
   1   1 -13 409.525 214.864  18
   1   1 -13 419.360 116.481  25
  -1  -1  13 363.188 97.8441  23
   1   1 -13 344.734 116.776  29
   1   1 -12 6660.62 389.572  18
   1   1 -12 6787.91 322.613  16
   1   1 -12 7048.50 304.145  29
   1   1 -12 7733.06 293.636  21
  -1  -1  12 6359.31 347.518  20
  -1  -1  12 7357.67 286.799  23
   1   1 -12 7639.29 303.842  25
   1   1 -11 29.2991 83.2169  21
   1   1 -11 90.5771 93.8557  29
  -1  -1  11 32.2798 72.5431  23
   1   1 -11 61.5983 92.5371  25
   1   1 -11 175.200 203.739  18
  -1  -1  11 92.3210 143.273  20
   1   1 -11 122.012 104.339  16
   1   1 -10 17.3583 78.4754  21
   1   1 -10 193.000 88.9822  29
   1   1 -10 140.449 82.7136  25
  -1  -1  10 81.3800 67.6671  23
  -1  -1  10-5.77628 135.085  20
   1   1 -10-47.0948 181.350  18
   1   1  -9 4352.84 277.528  18
  -1  -1   9 4467.26 240.593  20
   1   1  -8 6296.70 310.570  18
  -1  -1   8 5310.54 269.255  20
   1   1  -7 5698.82 266.899  18
  -1  -1   7 5015.71 226.193  20
  -1  -1   6 1599.34 87.4133  17
   1   1  -6 2116.36 181.773  18
  -1  -1   6 1977.74 140.004  20
  -1  -1   5 272.358 56.1512  17
   1   1  -5 295.487 150.866  18
  -1  -1   5 235.174 105.633  20
  -1  -1   5 273.702 35.7470   1
  -1  -1   5 212.285 41.0229   6
  -1  -1   4 32.0261 53.9292  17
  -1  -1   4-51.0953 89.8489  20
   1   1  -4-53.4937 133.787  18
  -1  -1   4 19.8006 53.7053   6
  -1  -1   4 59.7781 52.5162   1
  -1  -1   4 42.3820 55.8886   2
  -1  -1   3 119890. 4395.72  17
   1   1  -3 131563. 4412.17  18
  -1  -1   3 120442. 4397.05   2
  -1  -1   3 121395. 4397.29   1
  -1  -1   3 120719. 4397.01   6
   1   1  -2 81082.7 2948.86  18
  -1  -1   2 77137.5 2941.04   2
  -1  -1   2 78600.1 2941.46   1
  -1  -1   2 78368.4 2941.05   6
   1   1  -1 56618.5 2093.90  18
  -1  -1   1 54443.7 2091.95   1
  -1  -1   1 55914.7 2091.21   3
  -1  -1   1 54580.4 2091.65   2
  -1  -1   1 56101.6 2091.82   5
  -1  -1   1 55997.0 2091.70   6
  -1  -1   0 42881.1 1496.38   3
  -1  -1   0 42380.1 1496.44   6
  -1  -1  -1-24.3472 45.8599   2
  -1  -1  -1 53.3332 45.8943   1
  -1  -1  -1-2.73438 47.1711   5
  -1  -1  -2 18275.9 642.461   2
  -1  -1  -2 17773.1 642.514   1
  -1  -1  -2 18532.1 642.564   3
  -1  -1  -2 17632.6 642.057   6
  -1  -1  -2 18826.1 643.618   5
   1   1   2 17873.2 644.386  20
  -1  -1  -3 85091.2 3163.57  16
  -1  -1  -3 94942.9 3162.76   2
  -1  -1  -3 93961.6 3163.07   1
  -1  -1  -3 91466.9 3162.27   6
   1   1   3 82573.4 3167.93  20
  -1  -1  -4 66903.9 2573.58  16
  -1  -1  -4 75798.3 2570.50   2
  -1  -1  -4 74826.7 2570.70   1
  -1  -1  -4 71866.3 2569.71   6
   1   1   4 79955.7 2583.58  20
  -1  -1  -5 14333.3 554.878  16
  -1  -1  -5 15208.1 545.860   1
  -1  -1  -5 15254.0 545.951   2
  -1  -1  -5 16089.1 545.156   6
   1   1   5 15418.2 569.685  20
  -1  -1  -6 5560.86 207.309  16
  -1  -1  -6 5617.60 181.898   1
   1   1   6 5782.84 231.361  20
   1   1   7 24401.4 896.958  20
  -1  -1  -7 24559.5 880.297  16
   1   1   8 3535.03 198.368  20
  -1  -1  -8 3375.11 164.214  16
   1   1   9 37223.6 1367.48  20
  -1  -1  -9 37879.4 1346.57  16
   1   1  10 21789.2 806.155  20
  -1  -1 -10 20874.6 778.871  16
  -1  -1 -11 109.298 73.8797  21
  -1  -1 -11 151.852 88.2089  24
  -1  -1 -11 71.6465 82.3877  25
   1   1  11-5.90423 135.437  20
  -1  -1 -11 49.9886 88.4195  16
  -1  -1 -12 847.166 90.9986  21
  -1  -1 -12 763.634 103.034  24
  -1  -1 -12 640.081 98.9818  25
   1   1  12 913.460 77.4270  23
  -1  -1 -12 862.368 105.504  16
   1   1  12 616.527 156.729  20
  -1  -1 -13 222.932 98.5169  21
  -1  -1 -13 386.837 110.756  25
   1   1  13 318.325 75.2894  23
   1   1  13 388.779 156.360  20
  -1  -1 -13 303.806 93.8676  16
  -1  -1 -14 156.317 93.5554  21
   1   1  14 127.147 81.8315  23
  -1  -1 -14-69.3364 104.719  25
   1   1  14 90.7771 155.852  20
  -1  -1 -15 2923.34 166.709  25
  -1  -1 -15 2610.05 147.988  21
  -1  -1 -16 12400.0 491.982  25
  -1  -1 -16 13207.1 481.066  21
  -1  -1 -17 5031.87 229.942  25
  -1  -1 -17 5119.00 217.303  21
  -1  -1 -18 373.831 95.3295  25
  -1  -1 -18 504.021 80.7129  21
  -1  -1 -19 63.3121 79.5333  25
  -1  -1 -19 76.1685 63.2735  21
  -1  -1 -20 1471.77 82.1280  27
   1   2 -19 450.429 63.4018  29
   1   2 -18 371.970 69.0924  21
   1   2 -18 481.287 85.8366  25
   1   2 -18 567.806 88.5258  29
   1   2 -17 251.007 77.8547  21
   1   2 -17 369.983 100.525  29
   1   2 -17 284.352 95.7007  25
   1   2 -16 1872.01 140.764  29
   1   2 -16 1945.26 138.225  25
   1   2 -16 1717.20 119.652  21
   1   2 -15 2962.77 166.501  21
   1   2 -15 3351.24 186.672  25
   1   2 -14 34.3151 98.9948  21
  -1  -2  14-8.12718 155.520  20
   1   2 -14-94.9428 122.599  16
   1   2 -14 91.9937 120.029  29
  -1  -2  14 109.850 80.2596  23
   1   2 -14 29.2640 112.914  25
   1   2 -13 5816.94 294.163  16
   1   2 -13 6452.06 368.574  18
   1   2 -13 5695.91 267.031  29
  -1  -2  13 6636.40 241.280  23
   1   2 -13 5564.86 266.180  25
  -1  -2  13 5242.85 317.653  20
   1   2 -13 5995.46 254.423  21
   1   2 -12 88.8788 101.799  21
  -1  -2  12-59.0895 145.305  20
   1   2 -12 286.614 221.734  18
   1   2 -12 63.2835 119.196  16
  -1  -2  12 117.793 95.5103  23
   1   2 -12-24.4247 113.555  25
   1   2 -12 196.571 124.173  29
   1   2 -11 166.096 94.6052  21
  -1  -2  11 208.381 73.0982  37
  -1  -2  11 226.734 148.862  20
   1   2 -11 198.882 262.964  18
   1   2 -11 312.625 119.589  16
   1   2 -11 194.354 104.334  29
  -1  -2  11 168.678 73.9733  23
   1   2 -11 305.617 109.193  25
   1   2 -10 291.549 182.790  18
  -1  -2  10 200.211 131.860  20
   1   2 -10 179.196 90.9349  29
   1   2 -10 165.996 92.2910  25
  -1  -2  10 257.169 69.2830  23
   1   2 -10 142.515 80.6666  21
   1   2  -9 3702.70 244.830  18
   1   2  -9 3314.86 143.350  21
   1   2  -8 921.363 187.285  18
  -1  -2   8 856.916 134.512  20
  -1  -2   7 3485.22 192.941  20
   1   2  -7 3640.72 238.245  18
  -1  -2   6 30890.9 1135.51  20
   1   2  -6 32170.2 1154.09  18
  -1  -2   5 2024.25 127.776  20
  -1  -2   5 1390.32 80.6412   1
  -1  -2   5 1252.13 81.9184   2
  -1  -2   5 1244.89 80.5549   6
   1   2  -5 1897.70 177.415  18
  -1  -2   4 1708.11 115.891  20
  -1  -2   4 1381.72 88.4106   1
  -1  -2   4 1409.76 89.4730   2
  -1  -2   4 1250.16 87.0090   6
   1   2  -4 1675.56 165.506  18
  -1  -2   3 66.3618 71.0768   1
  -1  -2   3 15.5219 70.7203   2
  -1  -2   3 59.2292 79.8244  20
   1   2  -3 60.7680 133.297  18
  -1  -2   2 2166.62 111.258   1
  -1  -2   2 2006.75 111.510   2
  -1  -2   2 2341.55 111.333  20
   1   2  -2 2428.47 153.370  18
  -1  -2   1 22558.6 792.376   2
  -1  -2   1 22177.1 787.093  20
   1   2   0 192909. 6977.67  15
  -1  -2   0 212285. 6988.59  19
  -1  -2  -1 31462.7 1176.78   2
   1   2   1 35440.3 1177.56  15
  -1  -2  -2 2633.43 118.959   2
   1   2   2 2614.04 106.195  20
  -1  -2  -3 46287.9 1637.23   2
   1   2   3 46855.2 1638.05  20
  -1  -2  -4 323008. 11408.0   1
  -1  -2  -4 329994. 11407.3   2
   1   2   4 334706. 11413.7  20
  -1  -2  -4 321946. 11405.2  16
   1   2   5 29790.7 1076.07  20
  -1  -2  -5 30846.5 1063.69   2
  -1  -2  -5 30511.5 1064.10   1
  -1  -2  -5 30239.2 1062.74   6
  -1  -2  -5 29061.1 1062.95  16
   1   2   6 1528.69 126.477  20
  -1  -2  -6 1628.58 92.4105  16
  -1  -2  -6 1445.98 84.1846   6
  -1  -2  -6 1510.81 87.9800   1
  -1  -2  -6 1541.04 86.6829   2
   1   2   7 96.3939 107.881  20
  -1  -2  -7-7.78213 68.4873  16
  -1  -2  -7 95.6252 42.7599   6
  -1  -2  -7 71.4169 52.0844   1
  -1  -2  -7 82.0341 52.1770   2
  -1  -2  -8 41.5545 74.8208  16
   1   2   8 81.4260 117.309  20
   1   2   9 350.157 127.105  20
  -1  -2  -9 346.098 79.2474  16
  -1  -2 -10 212.506 79.3964  16
   1   2  10 169.076 130.266  20
   1   2  11 644.575 147.486  20
  -1  -2 -11 465.936 78.6024  16
  -1  -2 -11 365.342 75.1071  21
  -1  -2 -11 358.579 85.9484  25
  -1  -2 -11 350.886 92.8926  29
  -1  -2 -12 3258.17 168.126  16
  -1  -2 -12 3477.45 162.646  21
   1   2  12 3641.86 234.293  20
  -1  -2 -12 3460.08 174.515  29
  -1  -2 -12 3327.24 169.556  25
   1   2  12 3690.82 149.962  23
  -1  -2 -12 3374.80 171.693  24
   1   2  13 1748.91 201.509  20
  -1  -2 -13 2001.62 129.028  21
  -1  -2 -13 2307.74 161.910  29
  -1  -2 -13 2160.07 137.938  24
   1   2  13 2076.48 113.856  23
  -1  -2 -13 2163.61 147.591  25
  -1  -2 -14 351.753 99.2451  21
  -1  -2 -14 436.959 113.852  24
   1   2  14 395.418 88.7541  23
  -1  -2 -14 403.687 110.201  25
  -1  -2 -14 540.648 125.583  29
   1   2  14 454.818 169.531  20
  -1  -2 -15 1552.78 130.402  25
   1   2  15 1419.92 106.498  23
  -1  -2 -15 1478.80 116.521  21
  -1  -2 -15 1594.65 269.271  19
   1   2  15 1428.41 194.509  20
   1   2  16 4181.43 284.193  20
  -1  -2 -16 4774.29 201.909  21
  -1  -2 -16 4918.63 220.299  25
   1   2  16 4731.75 192.111  23
  -1  -2 -16 4067.24 188.007  28
  -1  -2 -16 4849.67 371.450  19
  -1  -2 -17 11720.2 464.071  25
  -1  -2 -17 12279.7 450.984  21
  -1  -2 -18 3872.52 182.396  25
  -1  -2 -18 3584.77 164.851  21
  -1  -2 -19 134.599 83.3496  25
  -1  -2 -20 117.981 62.4736  27
  -1  -2 -20-20.4194 71.0879  46
   1   3 -18-33.2700 74.9983  29
   1   3 -18 14.8476 57.5884  21
   1   3 -17 448.388 90.8720  29
   1   3 -17 549.273 89.0152  25
   1   3 -16 159.904 102.689  29
   1   3 -16 155.343 99.1750  25
   1   3 -16 173.730 81.0031  21
   1   3 -15 8766.32 354.578  29
   1   3 -15 9347.67 358.039  25
   1   3 -15 8461.46 340.018  21
   1   3 -14 277.786 97.7361  21
   1   3 -14 462.403 122.257  29
   1   3 -14 509.168 118.815  25
   1   3 -13 153.174 98.3844  21
  -1  -3  13 351.092 84.9772  37
  -1  -3  13 177.055 155.227  20
   1   3 -13 219.978 136.281  16
   1   3 -13 348.312 122.043  29
   1   3 -13 581.119 119.405  25
   1   3 -12 3616.02 169.447  21
  -1  -3  12 3455.33 235.434  20
  -1  -3  12 3606.31 160.532  37
   1   3 -12 3071.66 211.711  16
   1   3 -12 2627.54 182.839  29
  -1  -3  12 3509.17 153.848  23
   1   3 -12 3035.22 183.999  25
   1   3 -11 7669.80 285.042  21
  -1  -3  11 6595.53 341.462  20
  -1  -3  11 7419.12 276.358  37
   1   3 -11 7757.24 392.835  18
   1   3 -11 6427.99 325.587  16
   1   3 -11 6742.82 301.336  29
  -1  -3  11 6556.21 268.827  23
   1   3 -11 7297.99 301.276  25
  -1  -3  10 2279.27 183.005  20
   1   3 -10 2112.68 122.446  21
  -1  -3  10 2109.22 115.169  37
   1   3 -10 2492.36 238.854  18
  -1  -3  10 1966.72 107.155  23
   1   3 -10 1639.49 131.748  25
   1   3 -10 2073.62 135.020  29
   1   3  -9 358.581 81.0912  21
   1   3  -9 429.639 91.2894  29
  -1  -3   9 432.593 129.467  20
   1   3  -9 335.630 181.966  18
   1   3  -9 216.653 91.3221  25
  -1  -3   8 848.131 132.419  20
   1   3  -8 543.270 180.571  18
  -1  -3   7 10507.7 420.148  20
   1   3  -7 10457.6 450.210  18
  -1  -3   6 46635.5 1178.85  20
   1   3  -6 46243.4 1202.09  18
  -1  -3   5 3881.64 176.403   1
  -1  -3   5 3939.69 176.327   2
  -1  -3   5 4009.02 175.867   6
  -1  -3   4 1007.17 106.068  20
  -1  -3   4 945.898 87.9593   1
  -1  -3   4 880.607 88.4734   2
  -1  -3   3 6922.94 271.149   2
  -1  -3   3 7155.78 276.330  20
  -1  -3   2 2673.80 135.416   2
  -1  -3   2 2711.25 127.144  20
   1   3  -1 37462.9 1271.06  15
  -1  -3   1 35906.4 1259.95   2
  -1  -3   1 34842.7 1252.35  20
  -1  -3   0 27578.5 954.438  19
   1   3   0 28155.5 941.785  15
  -1  -3   0 25729.2 922.275  20
  -1  -3  -1 82.1318 118.793  19
   1   3   1 116.329 89.7142  15
   1   3   2 15687.1 561.618  20
  -1  -3  -2 16487.0 594.256  19
   1   3   3 3332.56 145.537  20
  -1  -3  -3 3824.63 202.046  19
  -1  -3  -4 41806.7 1512.92   2
   1   3   4 41783.3 1514.05  20
  -1  -3  -5 34796.2 1236.30   2
   1   3   5 35118.8 1242.61  20
  -1  -3  -6 6720.66 257.928   2
  -1  -3  -6 6587.43 258.976   1
   1   3   6 6936.30 276.119  20
   1   3   7 18260.2 638.206  20
  -1  -3  -7 17101.0 614.406   2
  -1  -3  -7 16714.4 615.079   1
  -1  -3  -7 16834.4 613.192   6
  -1  -3  -7 17304.0 611.892  16
   1   3   8 5427.66 246.395  20
  -1  -3  -8 5467.88 205.993   1
  -1  -3  -8 5044.05 205.191   2
  -1  -3  -8 5102.00 206.600  16
  -1  -3  -8 5414.08 200.719   6
  -1  -3  -9 7005.03 273.665  16
   1   3   9 7697.76 319.336  20
   1   3  10 34.3984 126.723  20
  -1  -3 -10 142.345 59.8962  16
   1   3  11 704.405 146.485  20
  -1  -3 -11 412.453 89.0523  29
   1   3  11 553.197 72.5452  23
  -1  -3 -11 574.040 84.9138  25
   1   3  12 1187.69 165.023  20
  -1  -3 -12 1010.56 91.0016  21
  -1  -3 -12 705.361 106.004  29
  -1  -3 -12 790.454 103.275  24
  -1  -3 -12 854.631 97.4194  25
   1   3  12 1132.61 84.7864  23
   1   3  13 2143.80 199.249  20
  -1  -3 -13 2097.95 280.922  19
  -1  -3 -13 1932.61 120.188  21
  -1  -3 -13 1906.32 156.243  29
   1   3  13 1895.83 113.278  23
  -1  -3 -13 1697.61 129.250  24
  -1  -3 -13 1912.73 135.035  25
  -1  -3 -14 4085.20 341.713  19
  -1  -3 -14 3565.02 176.464  21
   1   3  14 3587.72 255.567  20
  -1  -3 -14 3920.67 196.736  29
  -1  -3 -14 3509.87 191.211  24
  -1  -3 -14 3716.20 191.523  25
   1   3  14 3751.47 169.660  23
  -1  -3 -15 4002.81 343.280  19
  -1  -3 -15 3619.46 182.549  21
   1   3  15 3976.66 272.833  20
  -1  -3 -15 3738.15 204.480  29
  -1  -3 -15 4019.22 194.646  24
   1   3  15 4060.74 175.392  23
  -1  -3 -15 4079.59 198.894  25
  -1  -3 -16 4531.89 357.738  19
  -1  -3 -16 4805.80 223.569  29
   1   3  16 3713.48 278.708  20
  -1  -3 -16 3950.06 191.764  21
   1   3  16 4170.59 186.338  23
  -1  -3 -16 4751.30 211.497  25
  -1  -3 -17 1506.51 110.580  21
  -1  -3 -17 1321.80 100.261  28
  -1  -3 -17 1751.71 154.174  29
   1   3  17 1615.49 107.401  23
  -1  -3 -17 1579.18 132.393  25
   1   3  18 170.384 79.2820  23
  -1  -3 -18 404.139 101.016  25
  -1  -3 -18 126.033 77.5533  21
  -1  -3 -18 279.940 122.101  29
  -1  -3 -18 182.234 67.5657  28
  -1  -3 -19 512.225 89.8526  25
  -1  -3 -19 645.799 111.535  29
  -1  -3 -20 135.761 67.8769  46
  -1  -3 -20-137.141 88.4011  29
  -1  -3 -21 151.985 64.0904  29
  -1  -3 -21 253.268 45.0255  27
   1   4 -18 1017.38 62.2612  21
   1   4 -17 288.383 79.2504  29
   1   4 -17 345.652 67.5281  21
   1   4 -16 1036.34 109.495  29
   1   4 -16 1333.95 91.6058  21
   1   4 -16 1203.75 113.087  25
   1   4 -15 906.024 96.7834  21
   1   4 -15 1062.43 119.592  25
   1   4 -15 940.637 116.179  29
   1   4 -14 1723.12 123.284  21
  -1  -4  14 1804.25 112.660  37
   1   4 -14 1789.27 139.902  29
   1   4 -14 1980.73 146.846  25
   1   4 -13 18413.3 670.589  21
  -1  -4  13 16744.1 724.850  20
  -1  -4  13 17754.8 665.936  37
   1   4 -13 16276.4 714.486  16
   1   4 -13 15193.2 749.073  15
   1   4 -13 19403.0 683.750  29
   1   4 -12 17548.1 612.221  21
  -1  -4  12 16158.0 668.311  20
  -1  -4  12 16407.3 607.261  37
   1   4 -12 15748.6 659.765  16
   1   4 -12 15394.7 620.217  29
   1   4 -12 18035.6 630.052  25
   1   4 -11 23122.1 812.587  21
  -1  -4  11 22350.0 865.218  20
  -1  -4  11 20603.4 807.229  37
   1   4 -11 19722.2 855.683  16
   1   4 -11 23438.4 826.011  29
   1   4 -11 25827.0 830.091  25
   1   4 -10 4347.63 191.302  21
  -1  -4  10 4187.91 232.619  20
   1   4 -10 3651.48 154.427  22
  -1  -4  10 3630.13 167.526  37
   1   4 -10 3621.31 222.733  16
   1   4 -10 3388.59 188.617  29
   1   4 -10 3661.74 206.120  25
   1   4  -9 43.5927 77.4240  21
  -1  -4   9 68.6108 75.1658  37
  -1  -4   9 174.122 125.018  20
   1   4  -9 158.698 92.9421  29
   1   4  -9 176.432 93.7454  25
   1   4  -8 24694.3 916.922  29
   1   4  -8 24808.2 910.716  21
  -1  -4   8 25121.4 948.380  20
  -1  -4   7 7620.82 326.142  20
  -1  -4   6 145.048 106.482  20
  -1  -4   6 63.3565 68.3289   2
  -1  -4   6 91.4035 69.0293   1
  -1  -4   5 6130.51 250.872   2
  -1  -4   5 6081.61 250.889   1
  -1  -4   4 13459.0 491.196   1
  -1  -4   4 13044.2 490.808   2
  -1  -4   4 13430.9 497.582  20
  -1  -4   3 11037.6 421.497   2
  -1  -4   3 11497.2 421.138  20
   1   4  -2 5895.12 267.923  15
  -1  -4   2 5820.31 234.603   2
  -1  -4   2 5595.09 226.087  20
   1   4  -1 23195.1 833.780  15
  -1  -4   1 22629.3 808.540  20
   1   4   0 69631.5 2294.91  15
  -1  -4   0 69789.9 2310.79  19
  -1  -4   0 62776.3 2272.48  20
  -1  -4  -1 16733.0 646.174  19
   1   4   1 17415.0 631.733  15
  -1  -4  -2 86.7119 131.585  19
   1   4   2 40.7712 108.970  15
   1   4   3 1625.19 97.1459  20
  -1  -4  -3 2029.82 169.867  19
   1   4   4 669.806 80.6452  20
  -1  -4  -4 693.905 150.198  19
  -1  -4  -5 779.134 92.1810   2
   1   4   5 562.966 89.9384  20
  -1  -4  -5 478.110 156.194  19
  -1  -4  -6 1748.51 111.537   2
   1   4   6 1665.26 123.638  20
  -1  -4  -6 2014.02 192.801  19
  -1  -4  -7 6409.29 259.141   2
   1   4   7 6436.14 275.041  20
  -1  -4  -7 7214.73 340.729  19
   1   4   8 1903.89 145.565  20
  -1  -4  -8 1908.28 112.017   1
  -1  -4  -8 1913.16 114.355   2
  -1  -4  -9 19920.0 721.336   6
   1   4   9 21236.6 760.361  20
   1   4  10 5653.15 274.180  20
   1   4  11 741.677 143.937  20
   1   4  11 638.290 76.2715  23
  -1  -4 -11 575.821 87.4843  25
  -1  -4 -11 778.513 96.4255  24
  -1  -4 -11 530.998 90.2113  29
  -1  -4 -12 2320.19 122.881  21
   1   4  12 2377.95 192.257  20
  -1  -4 -12 2082.83 134.135  29
  -1  -4 -12 2185.85 133.631  25
   1   4  12 2328.67 118.446  23
  -1  -4 -12 2289.85 137.044  24
   1   4  13 767.715 167.208  20
  -1  -4 -13 905.750 92.7966  21
  -1  -4 -13 779.895 109.341  24
  -1  -4 -13 819.494 112.474  25
   1   4  13 797.063 100.627  23
  -1  -4 -13 973.905 127.285  29
  -1  -4 -14 3876.61 339.586  19
   1   4  14 3473.80 251.700  20
  -1  -4 -14 3287.93 168.725  21
  -1  -4 -14 3491.65 188.980  29
  -1  -4 -14 3653.85 187.927  25
   1   4  14 3689.48 173.796  23
  -1  -4 -14 3665.72 186.025  24
   1   4  15 159.470 163.971  20
  -1  -4 -15-45.6760 222.235  19
  -1  -4 -15 26.6451 90.7924  21
   1   4  15 7.86588 92.2038  23
  -1  -4 -15 165.876 103.964  25
  -1  -4 -15 88.6750 102.383  24
  -1  -4 -15 62.4510 120.604  29
   1   4  16 553.447 181.004  20
  -1  -4 -16 215.069 230.639  19
  -1  -4 -16 626.649 95.5705  21
  -1  -4 -16 706.385 128.492  29
   1   4  16 724.771 98.9241  23
  -1  -4 -16 549.911 114.922  25
  -1  -4 -17 2776.85 178.836  29
   1   4  17 2592.25 138.262  23
  -1  -4 -17 2847.89 161.099  25
  -1  -4 -17 2456.11 136.325  21
  -1  -4 -18 527.487 120.240  29
  -1  -4 -18 482.317 78.9624  28
   1   4  18 567.160 87.7991  23
  -1  -4 -18 686.645 106.432  25
  -1  -4 -19 597.973 93.6414  46
  -1  -4 -19 349.234 63.7515  28
  -1  -4 -19 685.962 111.026  29
  -1  -4 -19 527.985 90.7299  25
   1   4  19 452.967 76.2379  23
  -1  -4 -20 448.128 69.3782  46
  -1  -4 -20 432.848 93.8767  29
  -1  -4 -21 29.7992 62.6237  29
   1   5 -17 81.1134 51.1400  21
   1   5 -16 899.602 91.2798  29
   1   5 -16 990.521 77.7034  21
   1   5 -15 2350.56 139.750  29
   1   5 -15 2248.43 122.569  21
  -1  -5  15 2342.16 114.891  37
   1   5 -15 2600.36 146.789  25
   1   5 -14 8770.18 334.376  29
  -1  -5  14 8144.97 317.059  37
   1   5 -13 700.783 122.209  25
   1   5 -13 488.698 92.9257  21
  -1  -5  13 661.106 92.5893  37
   1   5 -13 497.183 112.180  29
   1   5 -12 1548.45 136.427  25
   1   5 -12 1267.11 112.323  21
   1   5 -12 1564.48 134.105  29
   1   5 -12 1156.25 164.785  16
   1   5 -12 1751.94 220.557  15
  -1  -5  12 1336.31 110.277  37
   1   5 -11 46669.9 1616.12  21
  -1  -5  11 44841.8 1665.33  20
   1   5 -11 43402.4 1605.16  22
   1   5 -11 50309.5 1629.20  29
   1   5 -11 46423.3 1706.47  15
   1   5 -11 40760.7 1662.61  16
  -1  -5  11 41690.4 1613.59  37
   1   5 -10 9297.27 368.324  21
  -1  -5  10 8930.56 411.767  20
   1   5 -10 9592.24 352.153  22
   1   5 -10 9985.99 379.552  29
   1   5 -10 9912.46 469.558  15
   1   5 -10 8166.48 414.132  16
   1   5 -10 11030.7 387.663  25
  -1  -5  10 9053.15 362.524  37
   1   5  -9 16707.2 618.123  22
   1   5  -9 17084.6 626.915  21
  -1  -5   9 17716.5 673.976  20
   1   5  -9 19093.8 637.507  29
  -1  -5   9 15698.7 624.654  37
   1   5  -9 19338.9 649.147  25
   1   5  -8 622.160 70.2176  22
   1   5  -8 652.210 84.9906  21
  -1  -5   8 707.134 85.0117  37
  -1  -5   8 789.328 127.853  20
   1   5  -8 879.884 103.970  25
   1   5  -8 918.598 98.6240  29
  -1  -5   7 382.789 113.919  20
   1   5  -7 459.657 87.4951  25
   1   5  -7 487.403 74.8878  21
  -1  -5   6 1985.76 118.767   1
  -1  -5   6 2058.19 118.610   2
  -1  -5   5 3378.89 173.536  20
  -1  -5   5 3132.65 159.518   2
  -1  -5   5 3186.31 160.940   1
  -1  -5   4 11946.1 462.435  20
  -1  -5   4 12111.0 461.200   2
  -1  -5   3 43017.9 1569.76  20
  -1  -5   3 44172.1 1574.18   2
   1   5  -3 47737.7 1605.03  15
  -1  -5   2 7528.75 292.261  20
   1   5  -2 7828.77 333.460  15
  -1  -5   1 9864.49 370.880  20
   1   5  -1 10691.6 409.101  15
  -1  -5   0 5741.91 223.094  20
   1   5   0 6367.47 271.088  15
   1   5   1 24197.4 893.020  15
  -1  -5  -1 24897.2 912.689  19
   1   5   2 6639.38 279.339  15
  -1  -5  -2 5951.05 300.861  19
  -1  -5  -3 5715.04 284.611  19
  -1  -5  -4 1987.37 188.650  19
   1   5   4 2252.44 121.775  20
  -1  -5  -5 3280.90 218.830  19
   1   5   5 3059.36 154.682  20
   1   5   6 38.7761 91.5485  20
  -1  -5  -6 5.75895 160.727  19
  -1  -5  -6 10.9800 89.3520   2
  -1  -5  -7 26406.2 955.409  19
  -1  -5  -7 24873.0 895.068   2
   1   5   7 24111.9 903.034  20
  -1  -5  -8 10490.6 456.899  19
  -1  -5  -8 9616.05 372.586   2
   1   5   8 9570.43 389.778  20
  -1  -5  -9 5759.95 232.675   2
  -1  -5  -9 5379.07 233.976   1
   1   5   9 5228.53 260.599  20
   1   5  10 1050.91 141.536  20
  -1  -5 -10 1191.60 209.953  19
   1   5  11 575.986 138.787  20
   1   5  11 619.757 80.4689  23
  -1  -5 -11 553.787 85.3073  25
  -1  -5 -11 759.257 91.3336  29
   1   5  12 3246.61 213.181  20
  -1  -5 -12 2885.62 148.514  25
   1   5  12 2986.03 135.234  23
  -1  -5 -12 2875.16 155.132  24
  -1  -5 -12 2767.73 148.790  29
   1   5  13 3355.53 234.849  20
  -1  -5 -13 2852.33 149.323  21
  -1  -5 -13 3555.93 182.485  29
  -1  -5 -13 3040.43 173.760  24
   1   5  13 3276.75 168.537  23
  -1  -5 -13 3300.29 174.245  25
  -1  -5 -14 332.067 86.8630  21
  -1  -5 -14 328.336 116.381  29
  -1  -5 -14 317.446 112.852  24
  -1  -5 -14 238.855 105.245  25
   1   5  14 245.679 93.4888  23
   1   5  14 636.330 167.720  20
   1   5  14 578.671 126.861  17
  -1  -5 -15 325.653 87.9694  21
  -1  -5 -15 296.369 123.109  29
   1   5  15 408.678 97.5919  23
  -1  -5 -15 402.507 108.704  24
  -1  -5 -15 341.445 109.300  25
   1   5  15 62.4706 163.782  20
  -1  -5 -16-24.7198 83.8220  21
   1   5  16 64.7318 172.789  20
  -1  -5 -16-121.092 222.074  19
  -1  -5 -16 69.0190 107.387  25
   1   5  16 30.9384 94.9322  23
  -1  -5 -16-93.8421 118.465  29
   1   5  17 46.2872 94.1788  23
  -1  -5 -17-121.783 110.176  25
  -1  -5 -17 111.446 124.562  29
  -1  -5 -18 107.405 98.4565  46
   1   5  18 175.456 87.6712  23
  -1  -5 -18 155.120 97.4394  25
  -1  -5 -18 137.010 113.304  29
  -1  -5 -18 185.843 80.0773  28
  -1  -5 -19 180.886 82.9395  46
  -1  -5 -19 146.027 86.7618  25
   1   5  19 66.8494 76.3619  23
  -1  -5 -19 56.0688 66.9035  28
  -1  -5 -19 200.391 101.634  29
  -1  -5 -20 29.6049 85.9405  29
  -1  -5 -20 95.1661 49.3455  28
   1   6 -16 116.716 57.5706  21
  -1  -6  15 2366.12 110.047  37
   1   6 -15 2246.92 112.572  21
   1   6 -14 848.856 101.987  29
   1   6 -14 825.860 83.6620  21
  -1  -6  14 701.305 84.9198  37
   1   6 -13 5225.13 226.778  21
   1   6 -13 6425.92 255.250  25
   1   6 -13 6401.10 247.712  29
  -1  -6  13 5052.52 228.994  37
   1   6 -12 1061.25 100.476  21
  -1  -6  12 867.061 106.620  37
   1   6 -12 1164.29 130.626  25
   1   6 -11 3002.51 156.659  21
   1   6 -11 3252.23 143.471  22
  -1  -6  11 2944.99 160.772  37
   1   6 -11 2867.57 216.104  16
   1   6 -11 3566.55 270.551  15
   1   6 -11 3464.28 189.733  25
   1   6 -11 3836.13 177.474  29
   1   6 -10 86527.3 3104.91  21
   1   6 -10 86666.9 3098.44  22
  -1  -6  10 82530.3 3105.56  37
   1   6 -10 93571.7 3198.70  15
   1   6 -10 96996.0 3124.58  25
   1   6 -10 95174.1 3120.49  29
   1   6  -9 1521.89 148.419  25
   1   6  -9 1539.93 116.424  21
   1   6  -9 1809.26 102.917  22
  -1  -6   9 1642.00 117.680  37
  -1  -6   9 1514.73 157.266  20
   1   6  -9 1689.28 141.582  29
   1   6  -8 22243.9 821.000  22
  -1  -6   8 21599.4 868.102  20
   1   6  -8 25246.7 827.885  21
  -1  -6   8 19274.9 824.407  37
   1   6  -8 26060.7 927.540  15
   1   6  -8 21934.1 875.040  16
   1   6  -8 22675.6 845.787  25
   1   6  -8 28442.6 840.584  29
   1   6  -7 77.7718 92.7435  25
   1   6  -7 102.534 67.5415  22
   1   6  -7 99.5948 69.8226  21
  -1  -6   7 269.647 80.9467  37
  -1  -6   7 224.674 105.098  20
   1   6  -7 107.699 86.0920  29
   1   6  -7 344.694 170.214  15
   1   6  -6 297.921 66.4298  22
   1   6  -6 267.091 65.8919  21
  -1  -6   6 306.682 97.1208  20
   1   6  -6 210.175 159.408  15
   1   6  -6 129.600 86.4876  25
  -1  -6   5 3312.91 163.501  20
  -1  -6   5 2899.19 160.399   1
  -1  -6   5 2916.49 160.168   2
  -1  -6   4 1668.33 128.082   2
  -1  -6   4 1753.88 115.457  20
   1   6  -4 1623.85 184.575  15
  -1  -6   3 330.535 78.7423  20
  -1  -6   3 455.936 104.387   2
   1   6  -3 511.734 154.747  15
  -1  -6   2 4019.92 178.027  20
  -1  -6   2 4283.39 202.764   2
   1   6  -2 4692.11 242.581  15
   1   6  -2 4164.61 158.600  17
   1   6  -1 11932.8 439.276  15
  -1  -6   1 10088.5 389.336  20
   1   6   0 2005.66 165.254  15
  -1  -6   0 1480.41 91.1799  20
  -1  -6  -1 538.014 157.910  19
   1   6   1 691.413 129.798  15
  -1  -6  -2 3778.90 234.500  19
   1   6   2 4014.87 217.346  15
  -1  -6  -3 40093.9 1464.69  19
  -1  -6  -4 6427.11 315.233  19
  -1  -6  -5 16877.1 669.642  19
   1   6   6 489.328 103.253  20
  -1  -6  -6 642.585 169.224  19
  -1  -6  -7 9172.72 411.228  19
   1   6   7 8090.70 347.722  20
  -1  -6  -7 8753.21 342.882   2
  -1  -6  -8 4100.88 274.117  19
   1   6   8 3804.10 205.763  20
  -1  -6  -8 3989.19 191.379   2
  -1  -6  -9 87.4350 99.6103   2
  -1  -6  -9 84.1314 92.7739   1
  -1  -6  -9 71.2768 180.711  19
   1   6   9 104.319 113.124  20
  -1  -6 -10 3026.44 260.807  19
  -1  -6 -10 2699.01 138.395  25
  -1  -6 -10 2756.05 143.751   6
   1   6  10 2982.20 190.014  20
   1   6  11 2923.03 141.893  23
  -1  -6 -11 3064.16 151.222  25
  -1  -6 -11 3087.00 151.899  29
  -1  -6 -11 3412.25 275.189  19
   1   6  11 3095.25 205.108  20
   1   6  12 360.106 85.2475  23
  -1  -6 -12 360.695 91.9595  25
   1   6  12 370.181 148.903  20
  -1  -6 -12 711.244 232.748  19
  -1  -6 -12 434.053 97.2139  29
  -1  -6 -12 280.676 73.3252  21
   1   6  13 3308.15 231.092  20
  -1  -6 -13 3061.99 161.056  29
   1   6  13 2877.35 145.708  23
  -1  -6 -13 2995.97 157.649  25
  -1  -6 -13 3140.99 197.266  24
   1   6  14 3687.39 263.002  20
  -1  -6 -14 4006.67 201.671  24
   1   6  14 4146.73 177.711  23
  -1  -6 -14 4103.83 190.573  25
  -1  -6 -14 4260.78 195.468  29
   1   6  14 4043.92 228.027  17
  -1  -6 -14 4216.93 311.340  18
  -1  -6 -15 354.958 82.7847  21
  -1  -6 -15 632.950 110.683  24
  -1  -6 -15 564.993 113.591  25
   1   6  15 424.619 100.897  23
  -1  -6 -15 277.528 230.336  18
   1   6  15 499.335 178.546  20
  -1  -6 -15 564.295 119.305  29
  -1  -6 -15 615.286 113.303  46
  -1  -6 -16 849.270 89.0534  21
   1   6  16 864.147 194.549  20
  -1  -6 -16 825.826 236.510  18
  -1  -6 -16 736.527 110.915  24
  -1  -6 -16 836.461 118.213  25
   1   6  16 1063.94 108.174  23
  -1  -6 -16 787.450 117.064  46
  -1  -6 -16 1075.14 130.527  29
  -1  -6 -17 4509.69 223.789  29
  -1  -6 -17 4464.05 216.869  46
   1   6  17 4786.11 203.256  23
  -1  -6 -17 4698.82 218.969  25
  -1  -6 -18 230.989 110.013  29
  -1  -6 -18 243.148 95.2023  46
   1   6  18 139.579 88.1419  23
  -1  -6 -18 252.217 96.7671  25
  -1  -6 -19 118.647 83.6106  25
   1   6  19 196.432 79.3243  23
  -1  -6 -19-2.74616 70.0956  28
  -1  -6 -19-6.52236 97.8257  29
   1   6  20 1080.26 75.5622  23
  -1  -6 -20 844.316 68.3611  28
  -1  -6 -20 827.650 93.5361  29
  -1  -7  15 524.996 56.8375  37
   1   7 -15 316.203 59.4031  21
  -1  -7  14 234.074 71.7184  37
   1   7 -14 223.953 65.9888  21
  -1  -7  13 140.178 82.3422  37
   1   7 -13 313.966 73.1752  21
  -1  -7  12 13154.8 530.385  37
   1   7 -12 14024.8 527.888  21
  -1  -7  11 1901.45 130.199  37
   1   7 -11 2236.98 143.225  29
   1   7 -11 1783.07 104.835  22
   1   7 -11 1902.99 117.650  21
  -1  -7  10 134.429 98.5284  37
   1   7 -10 152.028 187.244  15
   1   7 -10 254.988 106.463  29
   1   7 -10 155.720 75.7666  22
   1   7 -10 133.845 82.2803  21
   1   7  -9 31792.5 1052.06  21
   1   7  -9 29199.7 1046.12  22
   1   7  -9 32638.7 1066.91  29
  -1  -7   9 27277.4 1053.10  37
   1   7  -9 26261.6 1063.89  25
   1   7  -9 27946.5 1106.12  16
   1   7  -9 31845.3 1155.33  15
   1   7  -8 7731.55 299.737  22
   1   7  -8 9112.95 307.880  21
   1   7  -8 7666.46 325.703  29
  -1  -7   8 7799.47 310.485  37
   1   7  -8 7467.69 365.498  16
   1   7  -8 8591.83 423.301  15
   1   7  -8 6559.06 321.551  25
   1   7  -7 546.942 132.702  25
   1   7  -7 572.302 83.7272  22
   1   7  -7 650.042 82.8287  21
   1   7  -7 571.214 196.749  15
  -1  -7   7 634.886 95.0844  37
   1   7  -7 692.132 98.9429  29
   1   7  -7 587.297 138.362  16
  -1  -7   6 11926.3 429.057  37
   1   7  -6 12017.8 475.200  16
   1   7  -6 12093.5 515.615  15
   1   7  -6 11222.4 438.983  25
   1   7  -6 11729.1 424.328  21
   1   7  -6 10914.6 420.659  22
  -1  -7   5 2667.63 145.545  20
   1   7  -5 2826.81 123.649  21
   1   7  -5 2731.80 125.722  22
  -1  -7   5 2681.74 158.837   1
  -1  -7   5 2600.65 155.971   2
   1   7  -5 3145.02 226.900  15
   1   7  -4 6.94578 157.050  15
   1   7  -4 63.2868 65.3207  22
  -1  -7   4 84.5999 73.1772  20
  -1  -7   4 74.8155 102.396   2
   1   7  -3 194.717 154.839  15
  -1  -7   3 104.960 68.8813  20
  -1  -7   3 93.6636 106.565   2
   1   7  -2 6057.01 285.249  15
  -1  -7   2 5584.38 247.044   2
   1   7  -1 4866.46 238.007  15
  -1  -7   1 3796.51 167.264  20
   1   7   0 2674.38 187.195  15
  -1  -7   0 2045.75 106.295  20
   1   7   1 4789.74 252.189  15
   1   7   2 115.715 129.410  15
  -1  -7  -2-158.328 154.348  19
   1   7   3 5887.18 224.159  16
  -1  -7  -3 5488.81 302.634  19
  -1  -7  -4 2710.27 218.778  19
  -1  -7  -5 45441.5 1668.56  19
  -1  -7  -6 94.0998 161.776  19
  -1  -7  -7 25543.2 926.859   2
  -1  -7  -7 24751.3 978.044  19
   1   7   8 6677.07 306.528  20
  -1  -7  -8 7332.67 303.135   2
  -1  -7  -8 7590.77 373.348  19
   1   7   9 4587.32 236.946  20
  -1  -7  -9 4697.71 304.116  19
  -1  -7  -9 4611.48 222.773   2
  -1  -7 -10 288.872 108.045   1
  -1  -7 -10 153.753 103.055   2
  -1  -7 -10 163.301 75.2878  29
   1   7  10 235.879 120.765  20
  -1  -7 -10 369.020 191.640  19
   1   7  11 674.067 87.0197  23
  -1  -7 -11 657.764 91.7718  25
  -1  -7 -11 518.602 89.6737  29
  -1  -7 -11 798.045 96.8588  46
  -1  -7 -11 580.489 207.533  19
   1   7  11 469.451 142.191  20
  -1  -7 -12 97.4671 99.2448  25
   1   7  12 96.9914 104.182  23
   1   7  12 265.950 145.040  20
  -1  -7 -12-50.8077 204.133  19
  -1  -7 -12 116.826 87.7516  46
  -1  -7 -12 169.449 90.6542  29
   1   7  13 10178.7 472.933  20
  -1  -7 -13 11058.1 549.922  19
  -1  -7 -13 10398.6 512.982  18
   1   7  13 10511.7 403.886  23
  -1  -7 -13 11656.6 420.853  25
  -1  -7 -13 10803.0 421.874  24
  -1  -7 -13 10494.1 413.614  29
  -1  -7 -13 10622.3 416.844  46
  -1  -7 -14 419.817 106.193  25
   1   7  14 211.994 97.6843  23
  -1  -7 -14 189.924 108.783  24
  -1  -7 -14 748.778 228.568  18
   1   7  14 287.898 164.233  20
  -1  -7 -14 363.050 220.830  19
   1   7  14 165.097 131.689  17
  -1  -7 -14 217.439 102.690  46
  -1  -7 -14 337.889 109.557  29
   1   7  15 4149.54 279.623  20
  -1  -7 -15 4063.25 337.854  19
   1   7  15 4032.19 235.536  17
  -1  -7 -15 3980.48 317.554  18
  -1  -7 -15 4103.30 206.847  29
  -1  -7 -15 4230.55 206.090  46
  -1  -7 -15 4243.39 207.326  24
  -1  -7 -15 4158.04 205.787  25
   1   7  15 4426.46 193.517  23
  -1  -7 -16 3228.43 181.251  29
  -1  -7 -16 3220.83 177.428  25
   1   7  16 3220.36 164.610  23
  -1  -7 -16 3406.76 173.293  24
  -1  -7 -16 3369.14 175.786  46
   1   7  17 7.85907 97.9228  23
  -1  -7 -17 62.5534 103.904  25
  -1  -7 -17 79.5965 95.4963  46
  -1  -7 -17-2.71177 112.273  29
  -1  -7 -18 160.432 94.5529  25
   1   7  18-4.17148 88.3282  23
  -1  -7 -18 31.3564 103.372  29
   1   7  19 149.596 79.2734  23
  -1  -7 -19 227.439 72.2846  28
  -1  -7 -19-5.95164 91.3819  29
   1   7  20 234.815 66.0477  23
  -1  -7 -20 125.779 60.6867  28
  -1  -8  14 1628.43 89.2632  37
   1   8 -14 1482.70 81.9244  21
  -1  -8  13 2038.61 112.670  37
   1   8 -13 1900.90 101.037  21
  -1  -8  12 95.7667 87.2058  37
   1   8 -12 67.9981 69.3307  21
  -1  -8  11 399.840 99.7638  37
   1   8 -11 432.091 80.7888  21
  -1  -8  10 1411.16 117.998  37
   1   8 -10 1322.19 94.9039  22
   1   8 -10 1198.02 98.6452  21
   1   8  -9 2694.53 134.030  22
   1   8  -9 2772.76 136.489  21
  -1  -8   9 2482.57 149.930  37
   1   8  -9 2426.89 200.995  16
   1   8  -9 2434.44 246.227  15
   1   8  -8 146.775 77.2280  21
   1   8  -8 254.354 81.8553  22
  -1  -8   8 138.797 98.1408  37
   1   8  -8 178.850 137.499  16
   1   8  -8 161.095 190.021  15
   1   8  -7 1941.91 118.446  22
   1   8  -7 2023.62 121.451  21
  -1  -8   7 2130.78 131.541  37
   1   8  -7 2473.97 188.813  16
   1   8  -7 1853.78 230.558  15
   1   8  -6 77.2199 82.0038  21
   1   8  -6 50.7083 79.3698  22
   1   8  -6 220.406 183.558  15
  -1  -8   6 93.5053 90.7686  37
   1   8  -6-5.99964 129.128  16
   1   8  -5 113.449 62.8953  21
   1   8  -5 67.0886 73.4561  22
   1   8  -5 205.878 217.648  15
   1   8  -5 179.829 102.252  39
   1   8  -5 164.484 143.934  16
  -1  -8   5 126.430 102.016   1
  -1  -8   5 64.6462 105.138   2
   1   8  -4 2269.16 216.390  15
   1   8  -4 1975.47 139.546  39
  -1  -8   4 2213.79 122.454  37
   1   8  -4 2364.39 166.684  16
  -1  -8   4 2173.06 156.531   2
  -1  -8   4 2347.58 160.586   1
   1   8  -3 2476.71 211.077  15
  -1  -8   3 2598.30 172.502   2
  -1  -8   2 4277.95 220.850   2
   1   8  -2 4671.77 262.118  15
   1   8  -2 4275.66 177.380  22
  -1  -8   1 8074.17 330.737   2
   1   8  -1 7598.55 356.872  15
   1   8  -1 7486.57 285.837  22
   1   8   0 2367.87 193.222  15
   1   8   1 1916.06 180.335  15
   1   8   1 1857.55 117.193  16
   1   8   2 200.106 144.090  15
  -1  -8  -2 54.0477 165.922  19
   1   8   2 91.9262 71.2340  16
  -1  -8  -3 784.804 175.009  19
  -1  -8  -4 13648.5 577.618  19
  -1  -8  -5-54.1688 160.434  19
  -1  -8  -6 6083.09 332.530  19
  -1  -8  -7 1693.25 143.870   2
  -1  -8  -7 1580.68 207.507  19
  -1  -8  -8 155.671 112.274   2
  -1  -8  -8 37.6370 175.679  19
  -1  -8  -9 179.467 113.917   2
  -1  -8  -9-10.2133 177.263  19
  -1  -8 -10 1484.18 142.325   1
  -1  -8 -10 1646.16 143.067   2
  -1  -8 -10 1372.99 218.567  19
  -1  -8 -10 1292.73 99.1204  29
   1   8  11 10720.3 455.956  20
  -1  -8 -11 10433.8 403.793  29
   1   8  11 11327.5 427.170   4
   1   8  11 10568.4 406.641  23
  -1  -8 -11 10776.2 525.340  19
  -1  -8 -12 1329.45 119.975  29
  -1  -8 -12 1288.66 120.713  25
   1   8  12 1802.38 126.080  23
  -1  -8 -12 1534.45 240.581  19
   1   8  12 2023.73 182.294  20
   1   8  13 117.020 153.779  20
  -1  -8 -13 247.952 101.762  29
  -1  -8 -13 354.789 106.406  25
   1   8  13 341.871 97.9109  23
  -1  -8 -13 387.456 217.420  19
  -1  -8 -14 18129.3 674.573  29
   1   8  14 18836.8 714.376  17
  -1  -8 -14 17319.5 799.921  19
  -1  -8 -14 18212.4 767.812  18
  -1  -8 -14 17945.2 680.364  24
  -1  -8 -14 18406.5 677.581  25
   1   8  14 18737.2 664.817  23
   1   8  14 17220.5 730.592  20
  -1  -8 -15 5171.87 240.476  24
   1   8  15 5401.89 226.440  23
  -1  -8 -15 5496.56 238.957  25
  -1  -8 -15 5129.96 349.630  18
   1   8  15 4872.50 272.131  17
  -1  -8 -15 5298.76 375.935  19
  -1  -8 -15 5361.94 237.921  29
  -1  -8 -16 997.543 119.072  25
  -1  -8 -16 888.316 113.028  24
   1   8  16 879.783 110.610  23
  -1  -8 -16 843.506 118.207  29
   1   8  17 2626.36 143.122  23
  -1  -8 -17 2413.64 152.531  25
  -1  -8 -17 2729.65 154.629  29
   1   8  18 654.377 90.7993  23
  -1  -8 -18 517.262 93.2327  25
  -1  -8 -19 38.4550 71.1419  28
   1   8  19 214.952 77.2208  23
  -1  -8 -20 304.353 64.2780  28
   1   8  20 467.606 69.5011  23
  -1  -9  14 313.596 45.7870  37
  -1  -9  13 566.441 73.5607  37
   1   9 -13 448.963 53.2874  21
  -1  -9  12 3635.67 160.274  37
   1   9 -12 3510.24 147.819  21
  -1  -9  11 2116.03 124.685  37
   1   9 -11 1843.23 102.992  21
  -1  -9  10 1160.90 111.319  37
   1   9 -10 1254.68 90.7936  22
   1   9 -10 1223.54 92.1034  21
  -1  -9   9 132.508 101.892  37
   1   9  -9 289.369 79.9597  22
   1   9  -9 148.099 73.4846  21
   1   9  -8 2453.60 198.290  16
   1   9  -8 2359.11 240.765  15
  -1  -9   8 2453.56 146.685  37
   1   9  -8 2448.96 129.352  22
   1   9  -8 2370.61 123.920  21
   1   9  -7 168.572 133.786  16
   1   9  -7 180.301 179.904  15
  -1  -9   7-8.83637 98.0430  37
   1   9  -7 81.0788 71.8411  21
   1   9  -7 66.1424 83.5312  22
   1   9  -6 878.872 198.809  15
   1   9  -6 712.903 147.007  16
   1   9  -6 689.947 88.1731  21
   1   9  -6 655.652 91.5320  22
   1   9  -5 1655.37 162.873  16
   1   9  -5 1448.33 115.361  21
   1   9  -5 1706.03 114.210  22
   1   9  -5 1573.44 232.630  15
   1   9  -5 1845.87 139.489  39
  -1  -9   4 3815.30 219.311   2
  -1  -9   4 3998.64 221.248   1
   1   9  -4 4162.76 279.156  15
   1   9  -4 4116.51 232.857  16
  -1  -9   4 3921.47 163.190   7
   1   9  -4 3887.63 156.172   9
   1   9  -4 3649.70 195.272  39
  -1  -9   4 4221.79 182.485  37
  -1  -9   4 3714.08 162.259  10
  -1  -9   3 7153.57 275.312  10
   1   9  -3 7417.69 324.363  16
   1   9  -3 7288.68 392.092  15
   1   9  -3 7428.49 270.918   9
  -1  -9   3 6687.19 323.629   2
  -1  -9   3 6959.64 274.632  14
   1   9  -3 7237.52 299.174  39
  -1  -9   3 7745.19 286.345  37
  -1  -9   2 834.056 80.2580  10
   1   9  -2 733.462 83.8288  22
   1   9  -2 969.518 119.613  16
  -1  -9   2 867.936 139.444   2
  -1  -9   2 821.078 81.8816  14
   1   9  -2 836.694 177.532  15
   1   9  -2 872.636 109.200  39
  -1  -9   1 6715.28 248.670  10
   1   9  -1 6357.68 250.064  22
   1   9  -1 6900.40 285.125  16
  -1  -9   1 6354.61 299.372   2
   1   9  -1 6370.19 329.874  15
   1   9  -1 5800.07 265.568  39
   1   9   0 8409.87 382.417  15
  -1  -9   0 8182.75 351.669   2
   1   9   0 7896.29 301.721  22
  -1  -9   0 7919.67 301.486  10
   1   9   0 8213.24 329.950  16
   1   9   1 86.4191 144.292  15
   1   9   1 18.1845 68.3663  22
  -1  -9  -1 155.391 71.9701  10
   1   9   1 349.865 86.0489  16
   1   9   1 169.000 72.9755  17
  -1  -9  -1 276.524 115.988   2
   1   9   2 653.652 72.6960  22
  -1  -9  -3 2507.70 229.133  19
  -1  -9  -4 4728.42 296.004  19
  -1  -9  -5 5598.73 263.874   2
  -1  -9  -5 5383.78 214.400  10
  -1  -9  -5 5336.83 312.941  19
  -1  -9  -6 1814.17 150.482   2
  -1  -9  -6 1396.53 93.6781  10
  -1  -9  -6 1365.02 192.729  19
  -1  -9  -7 1240.91 141.546   2
  -1  -9  -7 1075.95 85.7815  10
  -1  -9  -7 899.524 190.965  19
  -1  -9  -8 4870.69 322.784  19
  -1  -9  -8 5155.37 208.992  10
  -1  -9  -9 2505.94 119.870  14
   1   9   9 2373.58 112.318   9
  -1  -9  -9 2381.53 120.165  10
  -1  -9  -9 2591.75 250.922  19
  -1  -9 -10 26482.4 923.624   2
  -1  -9 -10 26198.1 928.049   1
  -1  -9 -10 23489.7 885.110  29
  -1  -9 -10 24848.0 1000.78  19
   1   9  11 24500.3 912.037   4
  -1  -9 -11 24603.5 881.934  29
  -1  -9 -11 23689.5 999.285  19
  -1  -9 -12 10200.3 407.671  25
  -1  -9 -12 10648.4 402.054  29
  -1  -9 -12 11091.4 538.697  19
   1   9  13 21991.1 764.468  23
  -1  -9 -13 20588.5 775.390  25
  -1  -9 -13 20875.8 769.800  29
  -1  -9 -13 19614.1 893.313  19
  -1  -9 -14 1676.24 131.140  25
   1   9  14 1578.92 121.327  23
  -1  -9 -14 1485.92 139.146  24
   1   9  14 1767.91 177.517  17
  -1  -9 -14 1458.06 249.027  18
  -1  -9 -14 1231.11 247.150  19
  -1  -9 -14 1564.84 124.741  29
  -1  -9 -15 919.838 114.297  29
   1   9  15 1029.24 112.496  23
  -1  -9 -15 1076.00 121.408  24
  -1  -9 -15 957.768 117.320  25
  -1  -9 -16 16244.9 628.860  24
  -1  -9 -16 16972.0 632.010  25
   1   9  16 17534.6 620.258  23
  -1  -9 -16 17116.1 627.928  29
   1   9  17 609.925 96.6913  23
  -1  -9 -17 646.677 100.570  25
   1   9  18 869.520 93.1417  23
  -1  -9 -19 34.7005 68.0496  28
   1   9  19 32.6883 73.8341  23
  -1  -9 -20 166.754 54.4511  28
  -1  -9 -20 111.547 63.3026  31
  -1 -10  13 35.9385 47.7527  37
  -1 -10  12 2538.35 122.863  37
  -1 -10  11 1038.10 91.5918  37
   1  10 -11 968.768 67.2124  21
  -1 -10  10 1550.34 109.175  37
   1  10 -10 1246.42 82.1317  21
  -1 -10   9 2989.11 152.631  37
   1  10  -9 2578.96 126.275  21
   1  10  -9 2710.60 130.757  22
  -1 -10   8 973.981 113.293  37
   1  10  -8 928.584 94.0327  22
   1  10  -8 880.655 80.8397  21
  -1 -10   7 3478.20 170.293  37
   1  10  -7 3135.20 260.088  15
   1  10  -7 3309.33 153.988  22
   1  10  -7 3065.65 144.673  21
   1  10  -6 1518.63 218.148  15
   1  10  -6 1301.20 161.958  16
   1  10  -6 1522.37 109.181  22
   1  10  -5 297.842 117.237  39
   1  10  -5-29.4590 180.068  15
   1  10  -5 168.943 128.984  16
  -1 -10   4 2789.63 130.418  10
  -1 -10   4 2744.32 199.832   1
  -1 -10   4 2743.81 197.065   2
  -1 -10   4 2825.95 131.584   7
   1  10  -4 2747.90 123.426   9
   1  10  -4 2596.25 168.736  39
  -1 -10   4 2864.99 151.930  37
   1  10  -4 2862.02 199.596  16
   1  10  -4 2808.32 248.715  15
  -1 -10   3-21.1822 78.5610  14
   1  10  -3 201.870 203.975  15
   1  10  -3 71.1143 118.847  16
   1  10  -3 10.1750 61.0231   9
   1  10  -3 155.355 125.005   4
  -1 -10   3 10.6917 138.782   2
  -1 -10   3 129.497 143.411   1
  -1 -10   3-5.22830 76.3188  10
   1  10  -3 93.6556 69.3669  12
   1  10  -3 11.4734 87.1302  22
   1  10  -3 91.7714 112.682  39
  -1 -10   3 19.9183 89.2264  37
  -1 -10   3 99.6087 77.6394   7
   1  10  -2 394.045 112.381  39
  -1 -10   2 567.100 97.9214  37
  -1 -10   2 642.377 88.9784  10
   1  10  -2 517.214 92.2949  22
  -1 -10   2 528.794 155.203   2
   1  10  -2 538.610 74.4215   9
  -1 -10   2 520.535 84.2008  14
   1  10  -2 684.957 192.412  15
   1  10  -2 340.033 144.866  16
   1  10  -1 741.251 111.808  39
   1  10  -1 853.623 114.460  22
  -1 -10   1 687.885 86.6351  10
  -1 -10   1 668.430 158.308   2
  -1 -10   1 634.892 88.1853  14
   1  10  -1 403.310 201.403  15
   1  10  -1 827.456 119.463  16
   1  10   0 188.481 103.017  39
  -1 -10   0 269.891 79.7654  10
   1  10   0 305.925 195.640  15
  -1 -10   0 289.960 138.454   2
   1  10   0 185.725 80.1231  22
   1  10   1 1678.08 133.197  39
   1  10   1 2044.59 113.749  22
  -1 -10  -1 2080.04 115.883  10
   1  10   1 2250.94 215.568  15
  -1 -10  -1 2343.37 180.370   2
  -1 -10  -2 304.169 80.3574  10
  -1 -10  -2 395.395 137.088   2
   1  10   2 377.570 74.2935  22
   1  10   2 285.296 85.2252  17
   1  10   2 252.640 99.3012  39
   1  10   3 1184.33 116.146  39
   1  10   3 1145.98 86.6938  22
  -1 -10  -4 5931.55 241.817  10
  -1 -10  -4 6162.68 298.881   2
   1  10   4 6103.42 235.942  22
  -1 -10  -4 6063.02 351.466  19
   1  10   4 6569.07 262.541  39
  -1 -10  -5 2073.73 174.087   2
  -1 -10  -5 1904.64 110.653  10
  -1 -10  -5 1807.84 219.274  19
   1  10   5 1664.14 130.448  39
  -1 -10  -6 290.426 141.385   2
  -1 -10  -6 491.434 81.6963  10
  -1 -10  -6 644.246 187.951  19
   1  10   6 525.843 107.594  39
  -1 -10  -7 725.443 162.087   2
  -1 -10  -7 506.385 192.088  19
  -1 -10  -7 574.251 83.0285  10
  -1 -10  -8 3353.53 242.212   2
  -1 -10  -8 3093.06 146.922  14
   1  10   8 3103.83 141.709   9
  -1 -10  -8 3374.52 272.944  19
  -1 -10  -8 3267.17 151.375  10
  -1 -10  -9 8359.92 369.006   2
  -1 -10  -9 7736.22 300.472  14
   1  10   9 8162.03 304.262   9
  -1 -10  -9 7258.28 421.577  19
  -1 -10  -9 7969.35 312.376  10
  -1 -10 -10 1174.18 167.036   1
   1  10  10 1037.90 149.176   4
  -1 -10 -10 939.018 163.133   2
  -1 -10 -10 962.460 90.7271  14
  -1 -10 -10 798.723 94.2171   7
   1  10  10 878.332 82.9920   9
   1  10  10 975.983 88.8161  12
  -1 -10 -10 855.201 91.9162  10
  -1 -10 -10 541.862 203.724  19
  -1 -10 -11 399.031 200.322  19
   1  10  11 85.4910 124.203   4
   1  10  11 224.388 97.1918  23
  -1 -10 -11 176.100 80.2018  29
   1  10  11 237.598 68.5976  12
  -1 -10 -12 28960.0 1183.47  19
  -1 -10 -12 29072.9 1056.14  29
  -1 -10 -12 30162.9 1065.74  25
  -1 -10 -13 553.307 223.341  19
  -1 -10 -13 853.758 112.833  25
  -1 -10 -13 662.458 97.2168  29
   1  10  14 1113.47 114.434  23
  -1 -10 -14 1225.03 120.043  25
  -1 -10 -14 1026.37 108.140  29
  -1 -10 -15 3632.91 182.350  25
   1  10  15 3613.15 172.782  23
  -1 -10 -15 3194.32 182.800  24
  -1 -10 -16 184.183 97.6756  25
   1  10  16 99.5582 94.3641  23
  -1 -10 -16 82.4129 98.3159  24
  -1 -10 -17 9663.15 388.408  25
   1  10  17 10582.3 380.876  23
   1  10  18 1032.50 91.7851  23
  -1 -10 -19 2000.09 112.038  31
  -1 -10 -19 2085.76 109.289  28
   1  10  19 2162.60 110.740  23
  -1 -10 -20 1247.39 75.5091  28
   1  10  20 1665.53 77.1094  23
  -1 -11  12 382.631 51.0391  37
  -1 -11  11 1693.86 97.4195  37
  -1 -11  10-90.1429 79.0989  37
   1  11  -9 824.195 78.6375  22
  -1 -11   9 1075.24 99.4265  37
   1  11  -8 2789.42 134.985  22
  -1 -11   8 2935.68 151.396  37
   1  11  -7 206.659 82.7348  22
   1  11  -6 265.315 88.8995  22
  -1 -11   5 58.3805 99.0754  37
   1  11  -5 30.5450 125.004  16
   1  11  -5-39.4116 177.555  15
   1  11  -4 108.815 177.252  15
  -1 -11   4 83.0929 69.3587  10
  -1 -11   4 26.9220 68.1749   7
   1  11  -4 36.2027 57.4489   9
  -1 -11   4 90.0531 96.7056  37
   1  11  -4 61.5095 118.144  39
   1  11  -4 71.0627 124.459  16
   1  11  -3 8579.06 336.825  39
  -1 -11   3 8090.61 317.210  37
   1  11  -3 8085.95 312.338  22
   1  11  -3 7939.86 303.992  12
  -1 -11   3 8076.25 305.597  10
  -1 -11   3 7933.69 368.072   2
  -1 -11   3 8032.02 371.589   1
   1  11  -3 7745.94 412.843  15
  -1 -11   3 7863.96 305.108  14
  -1 -11   3 8103.67 306.384   7
   1  11  -3 7899.28 299.558   9
   1  11  -2 315.608 184.353  15
  -1 -11   2 128.446 84.7406  14
  -1 -11   2 156.735 82.2698   7
   1  11  -2 44.8365 89.4919  22
   1  11  -2 158.656 66.6986   9
  -1 -11   2 94.8943 155.399   1
  -1 -11   2 60.0226 155.110   2
   1  11  -2 191.324 137.481   4
   1  11  -2 156.732 115.340  39
  -1 -11   2 132.463 89.9125  37
   1  11  -2 118.667 73.7510  12
  -1 -11   2 132.571 83.8048  10
  -1 -11   1 1346.19 106.236  10
   1  11  -1 1380.84 109.102  22
   1  11  -1 1296.13 90.2206   9
  -1 -11   1 1246.14 185.338   2
  -1 -11   1 1468.88 112.083  37
   1  11  -1 1373.24 133.861  39
   1  11  -1 1618.30 210.808  15
  -1 -11   1 1360.51 107.219  14
  -1 -11   0 5859.73 236.211  10
   1  11   0 5975.48 236.872  22
   1  11   0 5825.50 225.913   9
  -1 -11   0 5761.44 306.382   2
  -1 -11   0 5473.26 234.572  37
   1  11   0 6084.23 258.934  39
   1  11   0 6015.94 347.665  15
  -1 -11   0 5220.44 231.817  14
  -1 -11  -1 151.538 89.2128  10
  -1 -11  -1 263.472 159.179   2
   1  11   1 297.865 113.667  39
  -1 -11  -1 169.225 88.5429  14
   1  11   1 175.794 89.7305  22
   1  11   2 1559.23 112.905  22
  -1 -11  -2 1737.60 184.515   2
  -1 -11  -2 1652.15 114.786  10
   1  11   2 1567.40 137.008  39
   1  11   3 222.611 94.9211  17
   1  11   3 143.045 111.015  39
   1  11   3 207.564 110.647  22
   1  11   4 6031.82 245.067  22
   1  11   4 6293.00 274.273  17
  -1 -11  -4 6643.71 316.742   2
  -1 -11  -4 5818.33 246.911  10
   1  11   4 6081.66 266.303  39
   1  11   5 194.336 76.0036  22
   1  11   5 65.9851 109.762  39
  -1 -11  -5 25.5332 145.746   2
  -1 -11  -5 45.4223 179.353  19
   1  11   5 264.680 124.537  17
  -1 -11  -5 109.176 88.4144  10
  -1 -11  -6 568.279 189.883  19
  -1 -11  -6 285.988 149.140   2
   1  11   6 523.749 116.818  39
  -1 -11  -6 461.233 89.7588  14
  -1 -11  -6 356.506 91.7616  10
  -1 -11  -7 1615.65 221.751  19
   1  11   7 1897.55 115.909   9
  -1 -11  -7 1881.88 196.841   2
   1  11   7 1942.12 148.098  39
  -1 -11  -7 1958.23 117.960  14
  -1 -11  -7 1980.68 127.046  10
  -1 -11  -8 35.1513 183.094  19
   1  11   8 94.9379 79.4862   9
  -1 -11  -8 74.7264 170.912   2
   1  11   8 114.880 116.325  39
  -1 -11  -8 96.1117 92.1240  10
  -1 -11  -8 97.5454 85.5852  14
  -1 -11  -9 2561.24 212.067   1
  -1 -11  -9 2733.03 214.893   2
  -1 -11  -9 2361.86 128.854  14
  -1 -11  -9 2489.60 132.525   7
   1  11   9 2201.31 119.671   9
  -1 -11  -9 2472.77 129.906  10
  -1 -11  -9 2351.27 251.106  19
  -1 -11 -10 696.227 165.502   2
   1  11  10 737.051 154.413   4
  -1 -11 -10 576.498 161.003   1
  -1 -11 -10 760.416 88.8443  14
   1  11  10 662.747 76.2601   9
  -1 -11 -10 819.643 91.3578   7
   1  11  10 690.846 86.0966  12
  -1 -11 -10 811.763 89.8786  10
  -1 -11 -10 760.264 210.613  19
   1  11  11 15338.7 569.708  23
   1  11  11 14804.0 615.398   4
  -1 -11 -11 15450.5 564.219   7
  -1 -11 -11 16494.2 563.876  10
   1  11  11 15296.1 563.544  12
  -1 -11 -11 15674.4 561.343  14
  -1 -11 -12 523.112 107.160  31
  -1 -11 -12 120.194 197.224  19
   1  11  12 547.994 160.254  17
  -1 -11 -12 494.950 104.173  25
   1  11  12 376.694 101.114  23
  -1 -11 -13 876.902 111.687  25
  -1 -11 -13 853.943 114.680  31
  -1 -11 -14 649.059 108.742  25
  -1 -11 -14 469.001 108.780  31
  -1 -11 -15 1091.38 123.150  24
  -1 -11 -15 1221.08 112.030  25
  -1 -11 -16-8.73719 90.3699  24
  -1 -11 -16-44.0324 90.1794  25
   1  11  16-61.8834 87.9376  23
  -1 -11 -16 77.9876 93.1514  31
   1  11  17-25.8481 81.1692  23
  -1 -11 -17 182.179 84.9862  31
   1  11  18 336.654 75.5892  23
  -1 -11 -18 155.911 70.9245  28
   1  11  19 4664.04 194.869  39
   1  11  19 4745.84 183.295  23
   1  11  20 325.713 47.2792  39
  -1 -12  11 184.676 40.1287  37
  -1 -12  10 3119.73 133.979  37
  -1 -12   9 199.364 78.3475  37
   1  12  -8 127.179 66.2778  22
   1  12  -7 56.1238 72.2228  22
   1  12  -6 239.925 82.2439  22
  -1 -12   5 409.694 100.449  37
  -1 -12   4 1934.67 130.525  37
   1  12  -3 614.723 124.822  39
  -1 -12   3 631.379 102.216  37
   1  12  -3 566.388 97.1256  22
   1  12  -3 513.552 74.9655  12
  -1 -12   3 567.013 83.2006  10
   1  12  -3 590.967 69.0181   9
  -1 -12   3 630.932 85.9801  14
  -1 -12   3 563.171 82.8214   7
   1  12  -2 195.657 184.077  15
  -1 -12   2 304.036 87.9228  14
   1  12  -2 42.6998 132.689   4
  -1 -12   2 344.674 164.095   1
  -1 -12   2 110.259 162.520   2
   1  12  -2 235.844 92.6484  22
   1  12  -2 153.683 74.3328  12
  -1 -12   2 165.805 83.1743  10
   1  12  -2 194.756 67.1189   9
  -1 -12   2 117.599 83.2591   7
  -1 -12   2 225.221 92.3846  37
   1  12  -2 293.072 121.526  39
  -1 -12   1-23.5918 89.4132  14
  -1 -12   1 129.652 164.765   2
   1  12  -1 109.851 136.168   4
  -1 -12   1 163.440 164.026   1
   1  12  -1 181.369 94.2295  22
  -1 -12   1 103.045 85.9766  10
   1  12  -1 170.139 77.0382  12
   1  12  -1 104.098 69.8916   9
  -1 -12   1 48.9439 87.5046   7
  -1 -12   1 15.5313 86.8358  37
   1  12  -1 49.1498 120.134  39
  -1 -12   0 39.7955 91.1385  14
  -1 -12   0 63.8628 161.850   1
  -1 -12   0 81.0563 160.299   2
   1  12   0 194.172 141.921   4
   1  12   0 50.4219 90.7456  22
   1  12   0 58.5928 80.8478  12
  -1 -12   0 14.6027 88.2834  10
   1  12   0 182.457 73.0018   9
  -1 -12   0 95.2299 88.9260   7
  -1 -12   0 140.678 83.8168  37
   1  12   0 232.690 121.124  39
  -1 -12  -1 780.902 99.9108  10
   1  12   1 796.677 99.5561  22
  -1 -12  -1 893.283 181.033   2
   1  12   1 723.563 82.3432   9
  -1 -12  -1 808.540 102.836  14
   1  12   1 857.084 129.983  39
  -1 -12  -1 757.630 90.4666  37
  -1 -12  -2 631.921 97.3959  10
   1  12   2 655.759 92.8012  22
  -1 -12  -2 574.275 169.297   2
   1  12   2 498.932 79.9018   9
  -1 -12  -2 526.850 81.6508  37
   1  12   2 771.749 124.076  39
  -1 -12  -2 469.384 101.455  14
   1  12   3 721.141 124.323  39
  -1 -12  -3 711.902 99.9440  14
   1  12   3 677.299 91.6028  22
  -1 -12  -4 1705.19 121.925  10
  -1 -12  -4 1772.55 202.396   2
   1  12   4 1795.88 109.840  22
   1  12   4 1840.30 108.865   9
  -1 -12  -4 1538.14 122.207  14
   1  12   4 1873.46 148.653  39
  -1 -12  -5 5143.26 284.129   2
   1  12   5 4625.29 194.685  22
   1  12   5 4754.90 195.419   9
   1  12   5 4790.76 228.688  39
  -1 -12  -5 4605.55 204.769  10
   1  12   5 4472.74 236.554  17
  -1 -12  -6 1217.21 184.980   2
   1  12   6 1273.64 148.401  17
   1  12   6 1340.38 97.6076   9
   1  12   6 1392.64 137.326  39
  -1 -12  -6 1364.29 110.971  10
  -1 -12  -6 1302.88 112.048  14
  -1 -12  -7 3910.41 250.134   2
  -1 -12  -7 3324.59 284.297  19
   1  12   7 3826.61 218.713  17
   1  12   7 3674.96 163.857   9
   1  12   7 3646.44 200.169  39
  -1 -12  -7 3689.96 170.548  10
  -1 -12  -7 3435.30 168.315  14
  -1 -12  -8 5127.56 288.803   2
   1  12   8 4514.96 277.640   4
  -1 -12  -8 5328.92 292.648   1
  -1 -12  -8 4261.18 321.836  19
   1  12   8 4801.31 261.186  17
   1  12   8 5136.36 202.935   9
  -1 -12  -8 4943.14 210.452   7
   1  12   8 4346.05 235.256  39
  -1 -12  -8 4767.90 207.548  14
   1  12   8 5163.82 210.144  12
  -1 -12  -8 4849.07 208.976  10
   1  12   9 475.109 89.2081  12
  -1 -12  -9 440.301 91.8903  10
  -1 -12  -9 357.054 173.725   2
   1  12   9 196.813 157.403   4
  -1 -12  -9 406.639 169.557   1
  -1 -12  -9 382.299 203.259  19
   1  12   9 471.049 150.896  17
   1  12   9 549.160 78.4285   9
   1  12   9 511.925 127.259  39
  -1 -12  -9 466.932 91.0015   7
  -1 -12  -9 420.833 90.3304  14
  -1 -12 -10 104.819 84.4684  14
   1  12  10 46.2627 79.4523  12
  -1 -12 -10 80.5483 84.3408  10
   1  12  10 56.9043 93.7005  23
  -1 -12 -10 161.818 189.725  19
   1  12  10 275.581 145.897  17
   1  12  10 81.9994 68.5209   9
   1  12  10-50.8639 123.560  39
   1  12  10 193.800 146.788   4
  -1 -12 -10-12.4088 163.889   2
  -1 -12 -10 118.038 160.245   1
  -1 -12 -10 92.1185 84.3709   7
   1  12  11 113.168 73.9989  12
  -1 -12 -11 110.176 80.6212  10
   1  12  11-29.4652 93.4943  23
  -1 -12 -11 75.2252 188.327  19
   1  12  11-206.897 152.528  17
   1  12  11-7.05307 64.5301   9
  -1 -12 -11 140.988 79.6190   7
  -1 -12 -11 98.2201 78.0117  14
   1  12  11 60.9837 125.041  39
   1  12  12 13125.3 491.983  39
  -1 -12 -12 11783.6 475.286  25
   1  12  12 12842.5 466.887  23
   1  12  13 919.947 106.346  23
  -1 -12 -13 996.957 112.887  25
  -1 -12 -14-2.52340 93.7533  25
   1  12  14-48.0954 92.2362  23
  -1 -12 -15 86.6778 87.8239  25
  -1 -12 -15 23.9747 101.414  24
   1  12  16 454.035 110.676  39
  -1 -12 -16 439.695 88.1327  24
   1  12  17 107.220 97.7588  39
  -1 -12 -17 52.9736 64.7207  28
   1  12  18-81.3624 80.4164  39
  -1 -12 -18 17.5587 57.3519  28
   1  12  18 49.3392 64.7987  23
   1  12  19 291.863 60.5065  39
  -1 -12 -19 337.544 45.1312  28
  -1 -13   9 506.193 57.2505  37
   1  13  -8 305.262 56.2301  22
   1  13  -7 704.253 71.5968  22
  -1 -13   6 669.582 87.9240  37
   1  13  -6 463.236 75.0368  22
  -1 -13   5 4380.83 191.076  37
  -1 -13   4 1609.41 114.190  37
  -1 -13   3 24950.7 808.569  37
   1  13  -3 23492.0 821.309  39
   1  13  -3 20539.6 795.608  11
  -1 -13   3 23474.4 796.734  14
   1  13  -3 20676.2 795.041  12
   1  13  -3 23561.6 803.792  22
   1  13  -2 1723.57 117.271  22
  -1 -13   2 1676.34 106.873  10
   1  13  -2 1897.06 149.741  39
  -1 -13   2 1850.14 117.222  37
   1  13  -2 1564.18 94.2473   9
  -1 -13   2 1709.87 107.563   7
   1  13  -2 1461.18 100.144  12
  -1 -13   2 1687.10 109.037  14
   1  13  -1 7414.77 285.302  22
  -1 -13   1 7055.01 280.612  10
   1  13  -1 6541.62 277.209  12
  -1 -13   1 7514.31 284.647  37
   1  13  -1 7082.16 273.528   9
  -1 -13   1 7237.81 281.399   7
  -1 -13   1 7162.52 281.125  14
   1  13   0 1811.65 120.052  22
  -1 -13   0 1738.52 116.944  10
   1  13   0 1725.02 110.732  12
  -1 -13   0 1795.62 114.821  37
   1  13   0 1668.22 149.608  39
  -1 -13   0 1716.78 120.002  14
  -1 -13   0 1656.84 116.512   7
   1  13   0 1814.34 103.465   9
  -1 -13  -1 57.8921 94.9018  14
  -1 -13  -1 94.1437 88.8643   7
   1  13   1 25.5052 89.9775  22
   1  13   1 124.064 82.0925  12
  -1 -13  -1 75.0139 90.9217  10
   1  13   1-16.3605 120.985  39
  -1 -13  -1 174.755 80.0840  37
  -1 -13  -1 6.95711 174.886   2
   1  13   1 202.214 152.811   4
  -1 -13  -1 51.2133 171.199   1
   1  13   1 98.2947 73.4469   9
   1  13   2 1362.39 95.8630   9
  -1 -13  -2 1236.59 110.502   7
   1  13   2 1431.02 107.640  22
  -1 -13  -2 1385.49 112.673  10
   1  13   2 1323.09 105.446  12
   1  13   2 1303.48 140.828  39
  -1 -13  -2 1148.46 93.3064  37
  -1 -13  -2 982.686 192.976   2
  -1 -13  -2 1161.30 194.849   1
   1  13   2 1205.58 177.669   4
  -1 -13  -2 1116.64 111.960  14
   1  13   3 588.826 91.4437  22
   1  13   3 499.383 92.8020  12
   1  13   3 399.494 126.969  39
  -1 -13  -3 688.992 184.841   1
  -1 -13  -3 676.703 183.619   2
   1  13   3 472.138 157.688   4
  -1 -13  -3 374.629 100.401  14
   1  13   4 9516.39 358.654   9
   1  13   4 9524.07 359.761  22
   1  13   4 9470.74 365.748  12
   1  13   4 10510.0 391.592  39
   1  13   4 9089.57 435.008   4
  -1 -13  -4 9346.83 365.836  14
  -1 -13  -5 567.149 99.9247   7
   1  13   5 599.601 83.5245  22
  -1 -13  -5 446.143 179.794   1
  -1 -13  -5 467.350 178.913   2
   1  13   5 522.363 85.2910   9
  -1 -13  -5 445.726 100.245  10
   1  13   5 789.751 129.442  39
  -1 -13  -6 64.0502 93.7321  10
  -1 -13  -6 60.0049 91.6462   7
   1  13   6 49.8378 119.914  39
  -1 -13  -6 112.644 97.5804  14
  -1 -13  -6 347.357 179.438   2
  -1 -13  -6-122.030 174.561   1
   1  13   6 137.054 158.413   4
   1  13   6 78.2770 77.7883   9
   1  13   7 3150.78 213.363  17
   1  13   7 3884.66 169.416   9
  -1 -13  -7 3759.48 179.647   7
   1  13   7 3951.86 206.522  39
  -1 -13  -7 4036.58 178.461  14
  -1 -13  -7 3870.52 264.689   2
   1  13   7 3853.54 259.434   4
  -1 -13  -7 4111.39 268.903   1
   1  13   7 3864.97 179.640  12
  -1 -13  -7 3847.66 178.377  10
   1  13   8-155.907 88.5519  12
  -1 -13  -8 120.646 91.1358  10
  -1 -13  -8 38.1286 88.5482   7
   1  13   8-53.0964 122.661  39
   1  13   8-2.94403 75.6648   9
  -1 -13  -8 19.8134 91.4945  14
  -1 -13  -8 182.018 178.764   1
   1  13   8 215.375 157.627   4
  -1 -13  -8-192.989 171.602   2
   1  13   8-81.7390 129.032  17
  -1 -13  -9 703.913 95.6373  14
   1  13   9 634.465 93.0079  12
  -1 -13  -9 704.930 96.8141  10
   1  13   9 640.088 82.9761   9
   1  13   9 674.778 95.7205  23
  -1 -13  -9 632.928 95.0128   7
   1  13   9 686.317 133.438  39
  -1 -13 -10 28.3523 83.4142  14
   1  13  10 129.448 81.2463  12
  -1 -13 -10-50.5140 85.0381  10
   1  13  10 31.0868 69.5315   9
   1  13  10 79.3518 91.6166  23
  -1 -13 -10 75.9613 84.9634   7
   1  13  10 110.784 122.327  39
  -1 -13 -11 5279.68 212.587  10
  -1 -13 -11 5360.87 213.313   7
   1  13  11 4966.00 205.039   9
   1  13  11 5659.95 249.289  39
   1  13  11 5214.69 210.774  12
  -1 -13 -11 5086.24 210.130  14
   1  13  11 5105.80 218.283  23
  -1 -13 -12 43.4937 90.9408  25
   1  13  12 29.4853 88.2320  23
   1  13  12 36.8146 118.854  39
  -1 -13 -12-9.55977 74.9576   7
  -1 -13 -12 17.2074 75.5807  10
   1  13  13 182.548 117.762  39
  -1 -13 -13 141.003 92.3524  25
   1  13  13 199.873 87.1389  23
   1  13  14 4542.83 211.566  39
   1  13  14 4213.80 185.080  23
   1  13  15 2551.38 134.765  23
  -1 -13 -15 2889.42 148.007  24
   1  13  16 2793.05 148.526  39
   1  13  16 2594.03 126.118  23
   1  13  17 191.213 81.4699  39
   1  13  18 1088.47 79.0540  39
   1  14  -7 343.194 48.0280  22
  -1 -14   7 374.409 55.8132  37
   1  14  -6 5.87212 58.8019  22
  -1 -14   6 27.9034 64.7712  37
  -1 -14   5 968.397 82.6530  37
   1  14  -4 822.645 81.0059  22
  -1 -14   4 872.337 85.3417  37
   1  14  -3 9748.80 366.870  22
  -1 -14   3 10009.1 369.068  37
   1  14  -2 616.746 88.0730  22
   1  14  -2 529.310 68.0774  12
   1  14  -2 572.061 71.7759  11
   1  14  -2 779.580 114.919  39
  -1 -14   2 708.722 86.5615  37
  -1 -14   2 647.807 78.9681  14
   1  14  -1 10920.8 394.745  22
   1  14  -1 10119.6 389.640  11
  -1 -14   1 10735.8 390.926  10
   1  14  -1 10702.6 385.653   9
   1  14  -1 10347.9 413.557  39
  -1 -14   1 11060.0 394.126  37
   1  14  -1 10151.5 388.794  12
  -1 -14   1 10455.3 390.264  14
   1  14   0 1416.53 105.382  22
  -1 -14   0 1222.99 101.109  10
  -1 -14   0 1380.70 102.033   7
   1  14   0 1318.91 86.4536   9
   1  14   0 948.988 131.749  39
  -1 -14   0 1284.78 105.029  14
   1  14   0 1264.62 95.6099  12
   1  14   1 1451.02 103.755  22
  -1 -14  -1 1177.00 105.718  10
   1  14   1 1210.64 98.4848  12
  -1 -14  -1 1178.16 105.163   7
   1  14   1 1161.64 89.3783   9
  -1 -14  -1 1275.41 108.871  14
  -1 -14  -2 641.059 98.3988   7
   1  14   2 695.798 95.2944  22
   1  14   2 772.440 92.1328  12
  -1 -14  -2 651.806 98.0362  10
   1  14   2 575.168 79.6621   9
   1  14   2 812.018 129.347  39
  -1 -14  -2 586.142 103.316  14
   1  14   3 4709.02 191.525  22
   1  14   3 4271.23 194.177  12
  -1 -14  -3 4258.99 197.910  10
  -1 -14  -3 4448.38 197.157   7
   1  14   3 4509.39 221.796  39
  -1 -14  -3 4395.34 198.243  14
   1  14   4 851.217 90.8541  22
   1  14   4 743.818 98.3319  12
   1  14   4 840.404 133.679  39
  -1 -14  -4 735.791 105.922  14
   1  14   5 763.558 84.4759  22
   1  14   5 768.357 89.2101   9
  -1 -14  -5 711.036 101.525   7
   1  14   5 747.964 101.647  12
  -1 -14  -5 701.373 104.010  10
   1  14   5 818.038 132.907  39
   1  14   6 812.510 90.8263   9
  -1 -14  -6 938.049 106.335   7
   1  14   6 808.346 135.119  39
  -1 -14  -6 882.596 106.134  10
   1  14   7 353.914 91.7863  12
  -1 -14  -7 169.124 96.0124  10
   1  14   7 277.738 81.3760   9
  -1 -14  -7 145.828 93.9667   7
   1  14   7 335.651 128.100  39
  -1 -14  -7 379.881 98.1048  14
  -1 -14  -8 1894.92 123.857  10
   1  14   8 1901.68 119.763  12
  -1 -14  -8 1846.80 121.253   7
   1  14   8 1947.79 111.286   9
   1  14   8 1720.35 111.902  23
   1  14   8 1877.90 153.946  39
  -1 -14  -8 2031.00 123.743  14
  -1 -14  -9 556.347 94.0844  14
   1  14   9 536.003 88.1507  12
  -1 -14  -9 571.021 94.4671  10
   1  14   9 472.237 77.9028   9
   1  14   9 498.938 87.4767  23
  -1 -14  -9 515.678 92.6365   7
   1  14   9 537.556 128.593  39
  -1 -14 -10 113.678 83.4863  14
   1  14  10 207.785 82.6834  23
   1  14  10 275.000 69.6736   9
   1  14  10 148.358 78.8857  12
  -1 -14 -10 168.433 83.2811  10
   1  14  10 44.1965 117.386  39
  -1 -14 -10 156.741 83.4536   7
   1  14  11 498.517 85.2030  23
   1  14  11 492.935 68.0924   9
  -1 -14 -11 653.110 82.5954   7
   1  14  11 418.476 76.8139  12
  -1 -14 -11 527.186 81.4113  10
   1  14  12 675.222 86.5582  23
   1  14  12 767.313 115.247  39
  -1 -14 -12 581.422 76.1218   7
  -1 -14 -12 736.764 75.7681  10
   1  14  13 2743.79 157.278  39
   1  14  13 2536.05 127.683  23
   1  14  14 170.181 100.362  39
  -1 -14 -14 93.9907 89.1986  24
   1  14  14 125.958 71.9322  23
   1  14  15 1896.07 125.406  39
  -1 -14 -15 1746.77 108.686  24
   1  14  15 2030.77 102.694  23
   1  14  16 3796.02 162.743  39
   1  14  16 3604.29 148.051  23
   1  14  17 292.971 59.7178  39
   1  14  17 171.674 48.9638  23
   1  15  -4 1028.59 72.3989  22
   1  15  -3 645.873 73.2151  22
  -1 -15   2 88.1708 57.4969  14
   1  15  -2 66.5002 69.1018  22
   1  15  -1 872.070 70.5303  11
   1  15  -1 839.648 81.6191  22
   1  15  -1 704.899 66.2984  12
  -1 -15   1 904.597 78.2239  14
   1  15   0 1664.43 97.8347  22
   1  15   0 1181.55 89.3799  11
   1  15   0 1395.43 81.8382   9
   1  15   0 1747.20 123.125  39
   1  15   0 1371.52 87.7738  12
  -1 -15   0 1306.60 95.9590  14
  -1 -15  -1 546.782 81.2405   7
   1  15   1 367.790 79.4314  22
   1  15   1 459.121 76.4873  11
  -1 -15  -1 501.057 80.5846  10
   1  15   1 512.191 74.0922  12
   1  15   1 405.866 65.3688   9
   1  15   1 344.990 105.419  39
  -1 -15  -1 265.367 84.2694  14
   1  15   2 895.016 87.8889  22
  -1 -15  -2 832.016 92.0462  10
   1  15   2 925.501 90.1400  11
  -1 -15  -2 923.581 90.6939   7
   1  15   2 842.847 75.3003   9
   1  15   2 1112.04 121.188  39
   1  15   2 808.385 86.0118  12
  -1 -15  -2 825.513 96.2143  14
  -1 -15  -3 485.514 84.9535   7
   1  15   3 512.629 80.2726  22
  -1 -15  -3 512.897 89.0543  10
   1  15   3 307.685 80.3153  12
   1  15   3 297.076 111.796  39
  -1 -15  -3 509.949 92.9663  14
   1  15   3 408.254 71.3635   9
   1  15   4 2562.41 124.451  22
   1  15   4 2462.55 158.497  39
  -1 -15  -4 2574.32 138.405  14
   1  15   4 2452.34 132.447  12
   1  15   5 8304.08 316.161  22
  -1 -15  -5 8602.47 325.382   7
   1  15   5 8747.09 318.823   9
   1  15   5 8617.90 325.109  12
  -1 -15  -5 8378.24 325.577  14
  -1 -15  -5 8582.92 324.607  10
   1  15   5 8023.17 341.957  39
   1  15   6 648.286 78.3831   9
  -1 -15  -6 725.865 91.4812   7
   1  15   6 664.334 123.201  39
  -1 -15  -6 724.196 93.6267  10
  -1 -15  -7 4334.40 185.486   7
   1  15   7 4265.92 176.160   9
   1  15   7 4037.34 182.742  12
  -1 -15  -7 4414.88 186.021  14
   1  15   7 4139.73 207.391  39
  -1 -15  -7 4259.83 184.933  10
   1  15   8 309.872 84.7074  11
  -1 -15  -8 153.830 85.8902  10
   1  15   8 258.449 80.3827  12
   1  15   8 277.908 70.2689   9
  -1 -15  -8 221.078 81.9478   7
   1  15   8 85.3346 112.246  39
  -1 -15  -8 135.328 86.6791  14
   1  15   9 59.7444 76.1716  12
   1  15   9 55.6904 78.2385  11
  -1 -15  -9 26.0924 80.3427  10
   1  15   9 120.919 67.6975   9
  -1 -15  -9 145.412 80.4044   7
   1  15   9 250.471 110.608  39
  -1 -15  -9 126.722 81.2968  14
   1  15  10-42.3398 71.9418  11
  -1 -15 -10 58.9166 75.6388  10
   1  15  10-33.2863 70.3184  12
   1  15  10-4.06584 61.4800   9
  -1 -15 -10 132.329 75.7310   7
   1  15  10 103.596 103.929  39
  -1 -15 -10 10.5993 75.2646  14
   1  15  11 87.3997 56.2810   9
   1  15  11 213.005 101.940  39
  -1 -15 -11 186.402 71.6180   7
  -1 -15 -11 178.404 71.3778  10
  -1 -15 -12 52.1412 60.9431   7
   1  15  12 38.2732 97.8129  39
   1  15  13 3217.81 160.826  39
   1  15  14 442.772 85.2154  39
  -1 -15 -14 340.375 80.0810  24
   1  15  15 103.734 67.8594  39
   1  15  16 1659.74 82.7644  39
   1  16  -3 219.040 45.5667  22
   1  16  -2 105.154 50.7955  22
  -1 -16   1 161.709 48.4642  14
   1  16  -1 146.229 58.3514  22
   1  16   0 504.242 56.6400  12
   1  16   0 601.836 59.3445  11
   1  16   0 793.418 71.0241  22
  -1 -16   0 686.330 66.3737  14
   1  16   1 66.9364 63.3783  22
   1  16   1 126.308 59.5759  11
   1  16   1 178.170 56.7096  12
   1  16   1 192.850 52.8590   9
   1  16   1 167.838 88.5102  39
  -1 -16  -1 176.173 67.3181  14
   1  16   2 1264.15 80.4379  22
   1  16   2 1240.55 82.6243  11
  -1 -16  -2 1083.46 85.1703  10
  -1 -16  -2 1096.24 84.9400   7
   1  16   2 1132.79 74.5989   9
   1  16   2 1125.09 106.386  39
   1  16   2 1193.78 79.5197  12
  -1 -16  -2 1279.84 88.3165  14
  -1 -16  -3 318.773 73.2485   7
   1  16   3 330.023 64.7291  22
   1  16   3 270.910 68.1053  12
   1  16   3 263.997 70.0029  11
  -1 -16  -3 271.632 74.4404  10
   1  16   3 384.954 60.1776   9
   1  16   3 338.401 95.2516  39
  -1 -16  -3 335.003 77.7443  14
   1  16   4 303.748 59.8410  22
  -1 -16  -4 131.257 78.9353  14
   1  16   4 92.2203 94.3266  39
   1  16   4 147.705 70.2189  12
   1  16   4 157.448 71.7350  11
   1  16   5 641.596 67.6815   9
  -1 -16  -5 593.957 85.3854  14
   1  16   5 536.471 77.9363  11
   1  16   5 641.862 77.3359  12
   1  16   5 489.658 101.110  39
   1  16   6 364.670 64.5467   9
  -1 -16  -6 356.704 77.2923   7
   1  16   6 336.891 98.6630  39
  -1 -16  -6 365.634 78.7421  10
  -1 -16  -7 4053.09 173.246   7
   1  16   7 4089.09 165.837   9
  -1 -16  -7 4378.42 173.918  14
  -1 -16  -7 4349.90 173.763  10
   1  16   8 372.519 73.0442  11
   1  16   8 171.868 70.9328  12
  -1 -16  -8 256.021 76.7481  10
   1  16   8 291.723 63.0590   9
  -1 -16  -8 347.979 76.4184   7
   1  16   8 191.879 95.7965  39
  -1 -16  -8 302.378 77.7281  14
  -1 -16  -9 1992.27 109.059   7
   1  16   9 1954.73 99.0603   9
   1  16   9 1959.31 104.820  12
  -1 -16  -9 2311.40 107.366  14
  -1 -16  -9 2021.36 108.603  10
   1  16   9 1973.82 107.341  11
   1  16   9 2024.06 128.035  39
   1  16  10 699.049 61.7419   9
  -1 -16 -10 634.594 74.9933   7
  -1 -16 -10 785.320 74.9289  10
   1  16  10 758.081 100.370  39
   1  16  11 374.328 49.9988   9
  -1 -16 -11 356.653 63.0876  10
   1  16  11 384.752 90.8631  39
  -1 -16 -11 344.944 65.0390   7
   1  16  12 344.457 78.8688  39
   1  16  13 478.369 70.9455  39
   1  16  14 448.767 57.0089  39
  -1 -17  -2 161.353 49.5334  14
   1  17   2 116.399 42.8745  11
   1  17   2 148.650 41.4893  12
  -1 -17  -3 2564.61 110.321   7
   1  17   3 2648.17 106.650   9
   1  17   3 2481.75 108.367  12
  -1 -17  -3 2674.10 112.059  14
   1  17   3 2436.12 121.408  39
   1  17   3 2459.55 109.034  11
  -1 -17  -3 2786.31 111.737  10
  -1 -17  -4 805.950 68.4571   7
  -1 -17  -4 1030.59 70.6756  14
   1  17   4 906.176 65.0214  12
   1  17   4 829.043 65.6304  11
  -1 -17  -4 960.307 69.6165  10
   1  17   4 888.108 80.6704  39
  -1 -17  -5 110.575 61.5439  14
   1  17   5 27.8864 71.3551  39
   1  17   5-6.73504 55.6434  11
   1  17   5 120.679 54.9008  12
  -1 -17  -6 1869.89 96.3354   7
   1  17   6 2015.36 89.4745   9
   1  17   6 1694.11 91.7580  12
   1  17   6 2063.34 108.222  39
  -1 -17  -6 1861.64 95.6030  10
   1  17   6 1789.20 94.5353  11
   1  17   7 958.440 63.0796   9
  -1 -17  -7 913.842 72.8877   7
   1  17   7 965.267 84.0026  39
  -1 -17  -7 867.503 72.1225  10
  -1 -17  -8 3797.75 157.177   7
   1  17   8 4222.61 153.460   9
  -1 -17  -8 4289.43 157.334  14
   1  17   8 3788.74 155.634  12
   1  17   8 3674.38 166.008  39
  -1 -17  -8 4014.18 157.966  10
   1  17   8 3766.94 156.328  11
   1  17   9 539.872 57.4838  11
  -1 -17  -9 751.768 62.0520  10
   1  17   9 736.684 52.1999   9
   1  17   9 626.752 73.7767  39
  -1 -17  -9 653.899 62.2670   7
   1  17   9 657.295 56.1000  12
   1  17  10 2736.77 123.306  39
   1  17  11 1328.76 76.8378  39
  -2  16  10 16.1569 52.3792  39
   2 -16 -10 201.732 59.5793  25
  -2  16   9 66.2368 59.3906  39
   2 -16  -9 202.631 65.3315  25
  -2  16   8 335.300 49.7689   8
  -2  16   8 366.833 48.9616   9
   2 -16  -8 335.593 59.7447   7
  -2  16   8 346.647 68.2950  39
   2 -16  -8 316.616 58.2879  10
  -2  16   8 391.203 52.7196  12
  -2  16   8 359.812 53.9028  11
   2 -16  -7 3102.97 139.494   7
  -2  16   7 3263.31 136.045   8
  -2  16   7 3566.19 135.444   9
  -2  16   7 3244.51 137.537  12
   2 -16  -7 3706.58 139.290  14
  -2  16   7 3383.85 138.145  11
   2 -16  -7 3554.80 140.402  10
  -2  16   7 3274.23 147.404  39
  -2  16   6 176.674 52.7996   9
  -2  16   6 155.064 52.7801   8
   2 -16  -6 97.3778 62.8490   7
  -2  16   6 49.6049 69.7258  39
   2 -16  -6 77.4119 61.0417  10
  -2  16   5 1795.78 88.9562  12
  -2  16   5 1521.38 86.4651   8
   2 -16  -5 1736.33 92.9325   7
  -2  16   5 1812.13 85.8150   9
  -2  16   5 1821.32 103.118  39
   2 -16  -5 1645.02 91.6417  10
  -2  16   5 1789.15 90.8352  11
  -2  16   4 1575.47 85.0500  12
   2 -16  -4 1753.26 89.3532  14
  -2  16   4 1537.44 82.2663  22
  -2  16   4 1524.64 98.5985  39
  -2  16   4 1680.64 86.1315  11
  -2  16   3 519.511 58.5572  11
   2 -16  -3 412.018 59.4907  10
  -2  16   3 402.188 55.9130  12
   2 -16  -3 356.044 61.2447   7
  -2  16   3 386.453 58.4376  22
  -2  16   3 385.252 68.1317  41
  -2  16   3 466.247 52.4683   9
  -2  16   3 388.644 52.4234   8
  -2  16   3 273.034 69.9778  39
   2 -16  -3 522.313 62.3333  14
   2 -16  -2 2999.49 116.107  14
  -2  16   2 2571.18 112.082  12
  -2  16   2 2682.75 115.094  22
  -2  16   2 2368.38 117.312  41
   2 -16  -2 2906.45 115.696   7
  -2  16   2 2726.06 111.760   8
  -2  16   2 2772.78 110.813   9
  -2  16   2 2460.32 123.532  39
   2 -16  -2 2805.82 114.595  10
  -2  16   2 2785.63 113.703  11
  -2  16   1 19.1741 49.8196  41
  -2  16   1 63.7353 41.0513  12
  -2  16   1 11.1901 42.6563  11
  -2  16   1 90.7878 50.7895  22
   2 -16  -1 100.360 48.5853  14
  -2  16   0 74.3372 46.2987  22
  -2  15  13 1696.12 89.1416  39
   2 -15 -13 2011.40 94.9817  25
  -2  15  12-50.6406 65.2808  39
   2 -15 -12 130.247 66.5777  25
  -2  15  11 132.582 74.2274  39
   2 -15 -10 1287.17 80.1901  10
  -2  15  10 1184.17 70.3925   8
   2 -15 -10 1210.01 80.5231   7
  -2  15  10 1204.57 69.3607   9
  -2  15  10 1297.77 103.119  39
  -2  15   9-3.99694 56.7191   9
  -2  15   9 95.3793 55.9364   8
   2 -15  -9 48.5616 68.4897   7
  -2  15   9 101.570 87.2902  39
  -2  15   9 87.5832 61.6330  12
   2 -15  -9 107.433 68.0396  10
  -2  15   8 1689.49 93.6452   8
   2 -15  -8 1673.95 101.440   7
  -2  15   8 1669.43 91.5382   9
  -2  15   8 1650.56 118.323  39
  -2  15   8 1668.53 97.7434  12
   2 -15  -8 1986.17 101.307  14
   2 -15  -8 1925.36 102.450  10
  -2  15   8 1594.63 98.5526  11
   2 -15  -7-6.67973 73.6125  10
  -2  15   7-20.7271 72.7601  11
  -2  15   7 19.5500 68.8989  12
   2 -15  -7 87.4209 72.9589   7
  -2  15   7 35.2569 64.1466   8
  -2  15   7-5.04951 61.9601   9
   2 -15  -7 79.7871 75.1604  14
  -2  15   7-16.1171 91.1473  39
  -2  15   6 29.6814 60.2339  22
   2 -15  -6-36.5006 74.4061   7
  -2  15   6 46.7488 62.9254   9
  -2  15   6-8.35317 63.4823   8
   2 -15  -6-25.5200 75.2032  10
  -2  15   6-12.4139 93.0084  39
  -2  15   5 157.646 67.7402  22
   2 -15  -5 161.725 75.1855   7
  -2  15   5 211.319 64.3752   9
  -2  15   5 173.664 94.9037  39
  -2  15   5 157.619 73.3272  12
   2 -15  -5 261.427 75.0296  10
  -2  15   4 974.945 83.5402  22
  -2  15   4 1046.99 106.627  39
  -2  15   4 908.466 76.4129   9
  -2  15   4 1021.48 83.9494  12
   2 -15  -4 1030.47 90.0369  14
  -2  15   4 864.411 85.9746  11
  -2  15   3 1555.80 98.5837  22
  -2  15   3 1602.96 117.896  39
   2 -15  -3 1545.09 97.8501   7
   2 -15  -3 1655.76 101.046  14
  -2  15   3 1504.47 94.6020  12
  -2  15   3 1559.07 97.8590  11
  -2  15   2 97.8465 68.3619  11
  -2  15   2 124.006 67.0782  12
   2 -15  -2 210.172 70.6323  10
  -2  15   2 116.683 71.4207  22
   2 -15  -2 211.682 70.0008   7
  -2  15   2 126.855 59.8427   9
  -2  15   2 59.2073 58.5542   8
   2 -15  -2 31.8170 72.8672  14
  -2  15   2 117.090 91.2164  39
  -2  15   1 4580.46 199.930  39
  -2  15   1 4708.08 186.456  22
  -2  15   1 4552.09 180.429   8
  -2  15   1 4629.79 179.642   9
   2 -15  -1 4530.30 184.969   7
   2 -15  -1 4810.37 184.625  10
  -2  15   1 4513.91 183.736  11
   2 -15  -1 4800.25 184.895  14
  -2  15   1 4407.90 182.192  12
  -2  15   0 1334.16 88.3050  22
  -2  15   0 1224.25 75.8082  12
   2 -15   0 1208.42 81.5143  14
  -2  15   0 1086.93 86.1350  41
  -2  15   0 1315.75 101.382  39
  -2  15   0 1095.89 77.0111  11
  -2  15  -1 3854.89 152.454  34
  -2  15  -1 3543.09 152.367  41
  -2  15  -1 3620.80 148.231  11
   2 -15   1 4003.34 151.144  14
  -2  15  -1 3530.32 147.025  12
  -2  15  -2 415.562 54.8997  34
  -2  15  -2 353.405 63.4691  22
  -2  15  -3-17.6156 44.8494  34
  -2  15  -4 46.0038 37.9839  34
  -2  14  14 1728.71 99.2674  39
   2 -14 -14 1866.08 102.716  25
  -2  14  13 112.652 81.2047  39
   2 -14 -13 124.089 80.0805  25
  -2  14  12 1390.19 110.099  39
   2 -14 -11 257.274 64.3403   7
   2 -14 -11 260.668 63.5214  10
  -2  14  11 130.640 93.7168  39
  -2  14  10 60.0200 57.6598   9
  -2  14  10 19.2023 60.2419   8
   2 -14 -10 196.482 72.6045   7
   2 -14 -10 9.14942 70.8496  10
  -2  14  10-9.01162 98.1722  39
  -2  14   9 3149.11 145.614   8
   2 -14  -9 3457.85 152.032   7
  -2  14   9 3348.73 143.993   9
   2 -14  -9 3323.15 150.915  10
  -2  14   9 3430.70 151.463  11
   2 -14  -9 3558.44 150.627  14
  -2  14   9 3388.12 149.390  12
  -2  14   9 3508.27 174.082  39
  -2  14   8 43.9336 67.1894   9
  -2  14   8 16.0086 76.2329  12
   2 -14  -8 110.299 78.9795  10
  -2  14   8 11.6174 78.9358  11
   2 -14  -8 40.6158 81.0589  14
  -2  14   8 172.810 104.571  39
  -2  14   7 2110.27 108.099   9
  -2  14   7 1716.58 139.441  39
  -2  14   7 1830.32 116.679  11
   2 -14  -7 1968.49 116.347  10
  -2  14   7 1860.97 114.872  12
   2 -14  -7 2015.33 117.975  14
  -2  14   6 2261.64 118.857   9
  -2  14   6 2259.52 152.369  39
  -2  14   6 2204.30 119.795  22
  -2  14   6 2343.75 128.409  11
   2 -14  -6 2574.32 129.886  10
   2 -14  -6 2506.60 131.223  14
  -2  14   5 1762.34 138.834  39
  -2  14   5 1757.93 109.284  22
   2 -14  -5 1696.91 114.991  10
  -2  14   5 1962.43 106.362   9
  -2  14   4 120.344 104.272  39
  -2  14   4 34.3560 81.6083  22
  -2  14   4 66.8467 84.0405  11
  -2  14   4 110.375 82.1517  12
  -2  14   4 150.087 71.2766   9
  -2  14   3-23.9046 104.483  39
  -2  14   3 76.6538 82.3008  22
  -2  14   3-1.59324 81.6663  11
  -2  14   3 19.0223 79.6014  12
   2 -14  -3-101.577 88.9804  14
  -2  14   2 74.1422 67.6579   9
  -2  14   2 135.799 105.862  39
  -2  14   2 44.5110 84.6788  22
  -2  14   2 47.2994 79.5352  11
   2 -14  -2 15.1248 80.0118  10
  -2  14   2 89.6632 76.8657  12
   2 -14  -2-72.2975 85.5051  14
  -2  14   1 1983.18 106.258   9
  -2  14   1 2117.42 142.109  39
  -2  14   1 2183.15 119.746  22
   2 -14  -1 2180.33 117.074  10
  -2  14   1 2062.04 116.469  11
  -2  14   1 1965.45 113.066  12
   2 -14  -1 2006.71 118.788  14
  -2  14   0 936.344 77.0196   9
   2 -14   0 913.760 85.9750  37
  -2  14   0 998.356 113.054  39
  -2  14   0 1038.25 94.4878  22
  -2  14   0 974.741 85.8655  11
   2 -14   0 956.652 85.1686  10
  -2  14   0 1023.71 83.9514  12
   2 -14   0 817.503 89.4073  14
  -2  14  -1 2948.37 134.142   8
  -2  14  -1 3152.72 132.797   9
  -2  14  -1 3210.13 163.853  39
   2 -14   1 3006.68 143.528  37
  -2  14  -1 2984.39 137.502  11
   2 -14   1 3292.74 140.218  14
  -2  14  -1 3136.97 135.885  12
  -2  14  -1 3302.18 146.913  22
  -2  14  -2-69.9615 75.3131  22
   2 -14   2 69.6663 73.3524  37
  -2  14  -2-74.5767 59.8742  11
  -2  14  -2 1.84702 56.1183  12
   2 -14   2 35.0824 65.0419  14
  -2  14  -2 67.6097 70.3337  41
  -2  14  -3 2098.31 109.468  34
   2 -14   3 2240.54 112.716  37
   2 -14   4 8636.40 320.938  37
  -2  14  -5 3199.54 135.126  22
   2 -14   5 3373.08 139.219  37
  -2  14  -6 210.290 46.4358  34
  -2  14  -7 2.12370 27.4195  34
  -2  13  16 565.991 63.0960  39
   2 -13 -16 646.415 65.0135  25
  -2  13  15 176.665 76.3358  39
   2 -13 -15 125.436 74.7692  25
  -2  13  14 96.6144 88.1970  39
  -2  13  13 2963.98 157.476  39
  -2  13  12 68.8654 99.1408  39
  -2  13  11 5081.80 207.245   8
   2 -13 -11 5448.02 212.317   7
   2 -13 -11 5652.79 211.219  10
  -2  13  11 5668.68 241.263  39
  -2  13  10 86.0572 65.2408   9
  -2  13  10 144.727 68.2001   8
  -2  13  10 96.3178 75.6712  11
   2 -13 -10 92.0193 76.3527  10
  -2  13  10 61.2836 71.5373  12
  -2  13  10 245.376 110.894  39
  -2  13   9-21.6805 80.8479  11
  -2  13   9 77.5156 79.6637  12
   2 -13  -9 278.261 83.3156  10
  -2  13   9 46.3449 69.7376   9
   2 -13  -9 57.5801 84.2935  14
  -2  13   9-19.9064 110.037  39
   2 -13  -8 7163.89 283.992  10
  -2  13   8 7465.18 286.706  11
  -2  13   8 6471.97 302.545  39
  -2  13   8 7385.79 278.901   9
  -2  13   8 7546.09 285.193  12
   2 -13  -7 938.175 103.316  10
  -2  13   7 934.842 103.966  11
  -2  13   7 893.661 129.112  39
  -2  13   7 974.082 90.6189  22
  -2  13   7 1134.96 91.6811   9
  -2  13   7 1181.53 101.832  12
  -2  13   6 69.7061 120.087  39
  -2  13   6 230.215 84.3008  22
  -2  13   6 48.1410 79.0165   9
  -2  13   6 242.494 91.6361  12
   2 -13  -6 232.974 94.1417  10
  -2  13   6 330.172 97.2977  11
  -2  13   5 2085.79 154.506  39
  -2  13   5 1735.22 117.955  22
  -2  13   5 1905.41 112.826   9
   2 -13  -5 1850.05 125.710  10
   2 -13  -4 4344.20 197.855  10
  -2  13   4 4479.10 200.165  11
  -2  13   4 4295.98 220.978  39
  -2  13   4 4488.35 194.489  22
  -2  13   4 4629.16 190.162   9
  -2  13   4 4429.42 198.055  12
  -2  13   3 110.415 118.643  39
  -2  13   3 234.555 92.3180  22
  -2  13   3 126.204 89.8431  12
  -2  13   3 180.292 93.6843  11
  -2  13   2 986.318 135.427  39
  -2  13   2 1308.70 109.761  22
  -2  13   2 1158.52 105.144  12
   2 -13  -2 1215.09 108.575  10
  -2  13   2 1201.71 107.435  11
  -2  13   1 307.836 119.747  39
  -2  13   1 60.1562 94.7807  22
  -2  13   1 87.0901 73.6372   9
  -2  13   1 150.270 85.2094  12
   2 -13  -1 62.6850 88.4441  10
  -2  13   1 101.449 88.1880  11
  -2  13   0 439.891 120.881  39
  -2  13   0 466.515 97.7109  22
  -2  13   0 454.983 75.9289   9
  -2  13   0 500.297 89.3534  11
  -2  13   0 496.939 85.9054  12
   2 -13   0 503.922 88.4027  10
  -2  13  -1 366.887 79.4287  12
   2 -13   1 283.824 81.3694  10
  -2  13  -1 299.329 80.3447  11
  -2  13  -1 334.823 115.740  39
  -2  13  -1 230.762 92.4101  22
  -2  13  -1 437.166 70.3459   9
   2 -13   1 206.601 85.3264  14
  -2  13  -2 134.960 70.4553  12
  -2  13  -2-6.60106 72.6046  11
  -2  13  -2 12.4732 86.0047  22
  -2  13  -2 68.3028 109.540  39
   2 -13   2-96.4138 87.9689  37
  -2  13  -2 19.2935 62.7129   9
   2 -13   2 44.4158 78.5179  14
   2 -13   3 282.720 72.6384  14
   2 -13   3 320.140 89.1701  37
  -2  13  -3 301.219 64.1145  12
  -2  13  -3 228.719 66.5265  11
  -2  13  -3 372.252 80.5579  41
   2 -13   4-23.4320 80.4586  37
  -2  13  -5 421.586 72.9328  22
  -2  13  -6 1110.52 80.3399  34
  -2  13  -6 1016.46 77.5017  22
   2 -13   7 1686.70 95.9861  37
  -2  13  -7 1667.14 88.1300  34
   2 -13   8 446.504 55.5930  37
  -2  13  -8 307.055 45.5871  34
   2 -13   9 2737.42 105.749  37
  -2  12  17 848.922 70.0655  39
  -2  12  17 1011.02 58.4732  26
   2 -12 -17 847.372 69.5121  25
  -2  12  16 658.685 66.0952  26
  -2  12  16 807.529 89.4401  39
  -2  12  15 636.925 71.1064  26
  -2  12  15 784.692 99.0112  39
  -2  12  14 1612.00 126.040  39
  -2  12  13 15.4770 107.387  39
  -2  12  12 184.465 111.831  39
   2 -12 -12 118.484 89.6399  29
  -2  12  11 427.837 119.950  39
   2 -12 -11 385.470 99.1842  29
   2 -12 -11 597.917 78.7753  10
  -2  12  10 8640.00 348.870  39
  -2  12  10 8414.28 317.311   9
  -2  12  10 8789.84 323.297  11
   2 -12 -10 8561.89 321.583  10
   2 -12 -10 8198.81 319.595  14
  -2  12  10 8429.66 321.763  12
  -2  12   9 1646.60 148.280  39
  -2  12   9 1862.89 104.708   9
  -2  12   9 1803.46 114.708  11
   2 -12  -9 1761.84 113.145  10
  -2  12   9 1676.98 113.571  12
  -2  12   8 1440.24 140.633  39
  -2  12   8 1493.08 111.473  12
  -2  12   8 1558.11 102.397   9
  -2  12   8 1523.72 113.842  11
  -2  12   7 1243.72 137.131  39
  -2  12   7 1404.61 113.133  11
  -2  12   7 1105.19 188.117   5
  -2  12   7 1248.31 100.155  22
  -2  12   7 1321.12 109.895  12
  -2  12   7 1386.17 97.8987   9
  -2  12   7 1211.85 161.185  17
  -2  12   7 1473.01 184.048   3
  -2  12   7 1440.40 188.831   4
  -2  12   6 4772.78 230.064  39
  -2  12   6 4871.34 210.351  11
  -2  12   6 4186.74 282.296   4
  -2  12   6 4330.93 285.412   5
  -2  12   6 4573.29 201.086  22
  -2  12   6 4863.48 209.726  12
  -2  12   6 5125.00 200.980   9
  -2  12   6 4828.09 282.318   3
  -2  12   6 4398.31 253.179  17
  -2  12   5 1547.81 193.425   5
  -2  12   5 1292.90 106.834  22
  -2  12   5 1231.90 147.735  17
  -2  12   5 1306.75 191.033   4
  -2  12   5 1441.51 181.580   3
  -2  12   5 1558.91 141.442  39
  -2  12   5 1424.79 101.060   9
  -2  12   4 3646.13 255.335   3
  -2  12   4 3898.18 208.473  39
  -2  12   4 4010.16 175.602   9
  -2  12   4 4161.59 182.049  22
  -2  12   3 3545.32 168.665  12
  -2  12   3 3470.51 244.423   4
  -2  12   3 3292.97 244.870   5
  -2  12   3 3511.58 168.398  22
  -2  12   3 3564.95 171.250  11
  -2  12   3 3230.63 193.142  39
  -2  12   3 3486.22 159.338   9
  -2  12   2 6492.63 271.860  12
  -2  12   2 6640.30 344.515   4
  -2  12   2 6822.19 346.972   5
  -2  12   2 7012.24 274.312  22
  -2  12   2 6892.67 274.437  11
  -2  12   2 6676.46 296.083  39
  -2  12   2 7127.76 342.268   3
  -2  12   1 1015.63 173.473   5
  -2  12   1 995.870 107.972  22
  -2  12   1 1017.20 104.290  11
  -2  12   1 1007.41 101.984  12
  -2  12   1 1000.62 176.496   4
  -2  12   1 1037.40 167.062   3
  -2  12   1 1085.96 134.041  39
  -2  12   1 1147.78 92.3385   9
  -2  12   0 36.1980 152.405   5
  -2  12   0 89.2550 93.6032  22
  -2  12   0 100.307 147.321   3
  -2  12   0-123.585 154.183   4
  -2  12   0-45.2257 117.402  39
  -2  12   0 62.2529 84.6902  12
  -2  12   0 75.1525 87.4215  11
  -2  12   0 122.781 74.5107   9
  -2  12  -1 1298.99 92.9895   9
  -2  12  -1 1071.42 138.153  39
  -2  12  -1 1393.61 113.672  22
   2 -12   1 1258.70 103.394  10
  -2  12  -1 1224.27 104.605  11
  -2  12  -1 1361.35 101.367  12
  -2  12  -2 1374.43 90.6603   9
  -2  12  -2 1053.76 134.079  39
  -2  12  -2 1334.70 112.964  22
   2 -12   2 1249.24 100.428  10
  -2  12  -2 1341.44 102.040  11
  -2  12  -2 1341.61 97.9548  12
  -2  12  -3 161.791 67.1151   9
  -2  12  -3 33.4032 119.185  39
  -2  12  -3 168.782 77.1638  11
   2 -12   3 237.937 76.9161  10
  -2  12  -3 142.521 72.7745  12
   2 -12   3 244.944 79.4665  14
   2 -12   4 66.9050 72.8851  14
  -2  12  -4 171.591 82.5904  41
   2 -12   4-24.8828 91.5645  37
  -2  12  -4 192.003 86.4905  22
  -2  12  -5 3030.24 145.378  22
  -2  12  -6 486.142 76.9223  22
  -2  12  -7 159.595 71.8100  34
   2 -12   7 268.234 83.8474  37
  -2  12  -7 219.896 67.0193  22
   2 -12   8 1512.34 99.5041  37
  -2  12  -8 1370.75 85.6768  34
   2 -12   9 1187.30 80.9490  37
  -2  12  -9 991.937 67.3937  34
   2 -12  10 1165.48 68.4331  37
  -2  11  18 508.034 51.6465  23
   2 -11 -18 531.648 59.0094  25
  -2  11  17 352.351 65.8313  23
  -2  11  17 265.503 62.9193  26
  -2  11  16 1734.26 99.8097  23
  -2  11  16 1728.45 120.624  39
  -2  11  15 132.801 77.6408  23
  -2  11  15 164.552 104.109  39
   2 -11 -15 223.364 88.3009  29
  -2  11  14 226.883 83.3033  23
  -2  11  14 267.945 112.897  39
   2 -11 -14 351.169 96.2980  29
  -2  11  13 655.698 90.9388  23
   2 -11 -13 412.018 103.353  29
  -2  11  13 615.838 124.683  39
   2 -11 -12 768.238 110.862  29
  -2  11  12 812.659 97.9694  23
  -2  11  12 972.650 134.234  39
  -2  11  11 3639.69 171.108  23
  -2  11  11 4203.60 205.665  39
   2 -11 -10 11881.6 441.774  10
  -2  11  10 12120.8 444.401  11
  -2  11  10 11689.4 442.802  23
  -2  11  10 12032.7 443.154  12
  -2  11  10 12246.7 438.639   9
  -2  11  10 11961.8 470.205  39
  -2  11  10 12362.8 509.920  17
  -2  11   9 593.991 87.0511  12
  -2  11   9 548.666 91.2628  11
  -2  11   9 508.464 83.7250  23
  -2  11   9 567.464 155.909   3
  -2  11   9 686.680 160.165   4
  -2  11   9 571.017 154.146  17
  -2  11   9 597.318 78.6729   9
  -2  11   9 419.744 158.660   5
  -2  11   9 469.502 125.518  39
  -2  11   8 12077.2 476.770  39
  -2  11   8 13019.3 456.895  12
  -2  11   8 12831.1 458.011  11
  -2  11   8 11399.4 447.709  23
  -2  11   8 11937.0 517.310   3
  -2  11   8 12589.5 450.865   9
  -2  11   8 11861.8 524.799   5
  -2  11   8 12024.8 524.778   4
  -2  11   8 12099.7 511.954  17
  -2  11   7 2472.31 163.187  39
  -2  11   7 2260.48 135.905  12
  -2  11   7 2418.98 137.905  11
  -2  11   7 2554.28 117.837  23
  -2  11   7 2033.49 124.644  22
  -2  11   7 2534.50 206.557   3
  -2  11   7 2438.82 125.220   9
  -2  11   7 2722.42 193.227  17
  -2  11   7 2378.60 211.062   5
  -2  11   7 2231.35 209.944   4
  -2  11   6 1369.26 112.493  12
  -2  11   6 1501.17 188.647   5
  -2  11   6 1463.25 116.841  11
  -2  11   6 1390.37 105.964  22
  -2  11   6 1360.52 181.356   4
  -2  11   6 1665.65 182.091   3
  -2  11   6 1582.45 101.867   9
  -2  11   6 1578.69 137.936  39
  -2  11   6 1355.65 162.167  17
  -2  11   5 182.841 160.293   5
  -2  11   5-1.91949 91.9556  11
  -2  11   5 135.396 90.1578  12
  -2  11   5 108.949 82.5335  22
  -2  11   5 259.807 156.971   4
  -2  11   5 221.347 147.483   3
  -2  11   5 100.406 78.2912   9
  -2  11   5 228.796 129.515  17
  -2  11   5 208.207 115.838  39
  -2  11   4 290.104 89.1879  22
  -2  11   4 124.482 145.772   3
  -2  11   4 221.219 80.6480   9
  -2  11   4 179.948 129.055  17
  -2  11   4 189.066 115.840  39
  -2  11   3 5467.56 233.866  12
  -2  11   3 5380.01 306.866   5
  -2  11   3 5477.29 235.908  11
  -2  11   3 5743.42 232.275  22
  -2  11   3 5679.00 309.250   4
  -2  11   3 5640.77 302.359   3
  -2  11   3 5613.18 226.052   9
  -2  11   3 6229.07 258.103  39
  -2  11   3 5189.15 263.724  17
  -2  11   2 3702.86 247.569   5
  -2  11   2 3820.13 175.846  11
  -2  11   2 3756.60 173.240  22
  -2  11   2 3618.39 243.786   4
  -2  11   2 3802.49 172.721  12
  -2  11   2 3434.74 196.482  39
  -2  11   1 13856.2 577.414   5
  -2  11   1 13740.7 511.946  11
  -2  11   1 13822.2 510.814  22
  -2  11   1 13972.3 504.675   9
  -2  11   1 13602.1 568.033   3
  -2  11   1 13382.5 575.120   4
  -2  11   1 14034.1 510.351  12
  -2  11   1 13622.5 530.055  39
  -2  11   0 28073.4 1107.26   5
  -2  11   0 27358.9 1105.80   4
  -2  11   0 28977.6 1047.71  11
  -2  11   0 30376.3 1049.26  22
  -2  11   0 29464.0 1043.11   9
  -2  11   0 28210.1 1100.93   3
  -2  11   0 29630.3 1047.37  12
  -2  11   0 29501.2 1065.47  39
  -2  11  -1 6956.17 346.426   4
  -2  11  -1 6246.51 339.610   5
  -2  11  -1 7084.76 279.096  11
  -2  11  -1 7129.57 280.837  22
  -2  11  -1 7504.52 341.248   3
  -2  11  -1 6964.99 305.735  39
  -2  11  -1 6815.68 277.081  12
  -2  11  -1 7293.66 272.392   9
  -2  11  -2 174.361 73.7747   9
  -2  11  -2 206.713 141.563   3
  -2  11  -2 218.867 149.171   4
  -2  11  -2 240.309 85.3616  11
  -2  11  -2 284.977 80.9002  12
  -2  11  -2 235.608 120.560  39
  -2  11  -2 459.886 153.464   5
   2 -11   3 4158.09 174.523  10
  -2  11  -3 3886.38 176.114  11
  -2  11  -3 4159.71 211.314  39
  -2  11  -3 3696.19 240.538   3
   2 -11   3 4067.60 252.951   2
  -2  11  -3 4040.39 169.666   9
  -2  11  -3 4117.62 175.190  12
  -2  11  -4 1284.02 105.845  22
  -2  11  -4 1050.03 86.5729  12
  -2  11  -4 1036.01 79.9417   9
  -2  11  -4 1183.01 135.478  39
   2 -11   4 1029.39 88.1795  10
  -2  11  -4 922.955 89.0710  11
  -2  11  -5 2995.01 149.408  22
   2 -11   6 1655.64 123.757  37
  -2  11  -6 1544.69 109.624  22
   2 -11   7 24.1733 94.2929  37
  -2  11  -7 70.3399 74.5159  22
   2 -11   8 772.223 95.6167  37
  -2  11  -8 598.765 74.8386  22
  -2  11  -9 83.0238 65.7484  34
   2 -11   9 74.3177 80.0326  37
  -2  11 -10 28.6075 53.1296  34
   2 -11  10 83.7159 73.3633  37
  -2  11 -11 109.613 33.9995  34
   2 -11  11 83.3202 54.9262  37
  -2  10  18 1443.53 81.4974  26
  -2  10  18 1390.75 83.2851  23
  -2  10  18 1555.73 94.5828  39
  -2  10  17 118.164 72.1542  23
   2 -10 -17 80.5418 80.3223  29
  -2  10  16 42.2199 80.1015  23
   2 -10 -16 194.452 92.3454  29
  -2  10  15 2620.71 137.638  23
   2 -10 -15 2707.93 152.437  29
  -2  10  14 304.931 92.9972  23
   2 -10 -14 373.430 106.837  29
  -2  10  13 1039.57 108.449  23
   2 -10 -13 1234.78 121.677  29
  -2  10  12 1428.09 113.587  23
   2 -10 -12 1572.07 130.209  29
  -2  10  11 62.3667 91.3531  23
  -2  10  11 179.755 152.499  17
  -2  10  10 7007.38 271.409  11
  -2  10  10 6687.31 274.175  23
  -2  10  10 7180.97 270.522  12
  -2  10  10 7062.76 264.611   9
  -2  10  10 6755.74 334.210   4
  -2  10  10 6731.71 334.452   5
  -2  10   9 166.300 83.9664  23
  -2  10   9 219.560 143.669   4
  -2  10   9 59.0194 141.832   3
  -2  10   9 165.113 148.326  17
  -2  10   9 243.178 70.8676   9
  -2  10   9 234.853 146.033   5
  -2  10   9 239.992 83.9873  11
  -2  10   9 135.372 79.6584  12
  -2  10   8 15724.6 593.174  39
  -2  10   8 16090.3 574.321  12
  -2  10   8 15908.7 574.772  11
  -2  10   8 14906.0 568.940  23
  -2  10   8 15934.0 631.181   3
  -2  10   8 16160.8 569.096   9
  -2  10   8 15330.5 635.575   5
  -2  10   8 15633.2 638.106   4
  -2  10   8 15682.9 628.652  17
  -2  10   7 178.753 142.762  17
  -2  10   7 99.7868 77.2142   9
  -2  10   7 139.600 147.472   4
  -2  10   7-94.2559 153.580   3
  -2  10   7 24.5241 85.6154  12
  -2  10   7 128.520 88.2818  11
  -2  10   7 195.015 75.3114  23
  -2  10   7 101.405 80.5413  22
  -2  10   7 180.740 148.444   5
  -2  10   7 180.251 112.263  39
  -2  10   6 146.950 138.676  17
  -2  10   6 148.030 86.2325   9
  -2  10   6-21.1403 147.387   4
  -2  10   6 158.629 145.871   3
  -2  10   6 104.895 87.5511  11
  -2  10   6 84.9292 84.7473  12
  -2  10   6 127.108 66.9570  23
  -2  10   6 99.8973 82.5280  22
  -2  10   6 104.689 108.391  39
  -2  10   6 105.204 152.888   5
  -2  10   5 63.1593 146.405   5
  -2  10   5 87.2629 88.8901  11
  -2  10   5 123.985 85.0507  12
  -2  10   5 99.1294 87.3985  22
  -2  10   5 204.375 141.680   4
  -2  10   5 19.0404 134.206   3
  -2  10   5 64.3903 79.3695   9
  -2  10   5 129.625 108.396  39
  -2  10   5 266.132 130.556  17
  -2  10   4 2073.48 125.151  22
  -2  10   4 2032.70 187.484   3
  -2  10   4 2041.47 115.866   9
  -2  10   4 1977.81 146.054  39
  -2  10   4 2101.50 169.136  17
  -2  10   3 298.043 148.124   5
  -2  10   3 138.289 85.5035  12
  -2  10   3 66.1051 87.8219  22
  -2  10   3 6.30015 136.595   3
  -2  10   3 243.825 144.718   4
  -2  10   3 71.0926 78.7384   9
  -2  10   3 112.530 119.005  17
  -2  10   3 90.6535 112.007  39
  -2  10   2 3358.95 232.482   5
  -2  10   2 3327.84 191.087  17
  -2  10   2 3393.49 162.358  22
  -2  10   2 3477.76 160.525  12
  -2  10   2 3364.59 184.639  39
  -2  10   2 3391.23 225.612   4
  -2  10   1 1239.87 95.2859   9
  -2  10   1 1305.97 168.463   4
  -2  10   1 1435.93 162.276   3
  -2  10   1 1254.11 107.858  22
  -2  10   1 1282.91 168.357   5
  -2  10   1 1215.64 129.303  39
  -2  10   1 1213.49 101.933  12
  -2  10   0 1332.77 101.572  12
  -2  10   0 1305.58 103.576  11
  -2  10   0 1326.16 116.675  22
  -2  10   0 1310.93 168.586   5
  -2  10   0 1096.09 166.565   4
  -2  10   0 1397.34 165.380   3
  -2  10   0 1324.11 131.128  39
  -2  10   0 1235.76 96.7887   9
  -2  10  -1 260.309 85.5852  11
  -2  10  -1 100.478 81.0818  12
  -2  10  -1 179.789 89.9680  22
  -2  10  -1 93.3361 144.989   4
  -2  10  -1 385.228 146.089   3
  -2  10  -1 157.166 76.9694   9
  -2  10  -1 276.219 117.279  39
  -2  10  -1 266.852 144.858   5
  -2  10  -2 91.4338 141.055   5
  -2  10  -2 117.504 143.319   4
  -2  10  -2 78.2927 135.736   3
  -2  10  -2 118.783 83.3247  11
  -2  10  -2 21.2795 79.2991  12
  -2  10  -2 223.836 71.7646   9
  -2  10  -2 177.597 113.534  39
  -2  10  -3 5003.57 202.473  12
  -2  10  -3 4986.70 315.728  15
  -2  10  -3 4489.15 266.326   4
  -2  10  -3 4355.81 263.133   5
  -2  10  -3 5197.14 204.233  11
  -2  10  -3 4741.89 262.231   3
  -2  10  -3 4918.46 232.756  39
  -2  10  -3 4731.69 195.829   9
  -2  10  -4 15040.7 619.609  16
  -2  10  -4 15584.3 566.687   9
  -2  10  -4 15888.5 622.462   3
  -2  10  -4 16112.9 575.170  22
  -2  10  -4 16323.2 597.051  39
  -2  10  -4 15488.3 569.664  12
  -2  10  -4 15766.7 676.659  15
  -2  10  -4 15734.6 570.809  11
  -2  10  -5 11652.7 433.143  21
  -2  10  -5 11716.4 432.419  22
  -2  10  -5 11978.7 538.196  15
  -2  10  -5 11390.2 421.502   9
  -2  10  -5 10715.0 479.335  16
  -2  10  -5 12491.6 458.109  39
  -2  10  -6 177.634 185.195  15
  -2  10  -6 116.284 82.8152  21
  -2  10  -6 13.0164 85.8832  22
  -2  10  -7 14.4963 82.1342  21
  -2  10  -7 111.341 79.8310  22
   2 -10   7 93.9048 99.9094  37
  -2  10  -8 871.624 91.0342  21
  -2  10  -8 859.201 86.8198  22
   2 -10   8 854.295 107.836  37
  -2  10  -9 16.8981 72.3173  21
   2 -10   9-30.3914 92.2910  37
   2 -10  10 461.337 86.1524  37
  -2  10 -10 438.509 68.7655  34
   2 -10  11 560.073 78.0053  37
  -2  10 -11 457.499 56.4547  34
   2 -10  12 93.1339 59.9290  37
  -2  10 -13 30.6742 34.9583  33
  -2   9  19 444.789 52.5923  26
  -2   9  18 1817.77 100.813  26
   2  -9 -18 1747.97 111.861  29
   2  -9 -17 1234.54 110.360  29
   2  -9 -16 960.210 114.244  29
  -2   9  16 1015.74 98.1151  23
   2  -9 -15 4341.65 203.725  29
  -2   9  15 4138.85 186.593  23
   2  -9 -14 2996.09 170.434  29
  -2   9  14 2836.97 152.867  23
   2  -9 -13 2069.92 143.662  29
  -2   9  13 1829.03 127.131  23
   2  -9 -12 426.809 111.433  29
   2  -9 -12 47.2922 185.313  19
  -2   9  12 381.164 151.624  17
   2  -9 -12 214.898 115.112  25
  -2   9  12 330.778 98.3185  23
   2  -9 -11 113.156 177.069  19
  -2   9  11 26.1062 152.707  17
  -2   9  11 48.1698 93.2723  23
  -2   9  10 85.6320 87.6393  23
  -2   9  10 187.864 134.207   4
  -2   9  10 51.7918 69.1328  12
  -2   9  10 110.374 73.9127  11
   2  -9 -10 32.0264 178.767  19
  -2   9  10 31.7033 150.562  17
  -2   9  10 50.1487 130.747   5
  -2   9   9 196.671 86.2269  23
  -2   9   9 234.669 134.656   4
  -2   9   9 353.977 136.822   3
  -2   9   9 241.777 79.6993  12
  -2   9   9 331.698 83.1463  11
  -2   9   9 202.560 72.0166   9
   2  -9  -9 157.806 158.952  19
  -2   9   9 481.017 140.349   5
  -2   9   8 3584.05 160.395  12
  -2   9   8 3571.32 161.405  11
  -2   9   8 3434.74 160.611  23
  -2   9   8 3646.13 225.076   3
  -2   9   8 3721.22 167.034   9
  -2   9   8 3679.46 226.516   5
  -2   9   8 3057.54 219.318   4
   2  -9  -8 3141.70 246.051  19
  -2   9   7 1292.73 97.3636  12
  -2   9   7 1423.49 102.481  11
  -2   9   7 1353.87 168.691   5
  -2   9   7 1193.26 91.6183  23
  -2   9   7 1257.90 90.4451  22
  -2   9   7 1385.74 94.5699   9
   2  -9  -7 1248.23 175.079  19
  -2   9   7 1341.91 165.002  17
  -2   9   7 1096.02 186.289   3
  -2   9   7 1519.08 170.075   4
  -2   9   6 2352.61 122.408  12
  -2   9   6 2373.47 193.857   5
  -2   9   6 2082.25 113.121  23
  -2   9   6 2163.62 116.009  22
  -2   9   6 2324.80 187.589  17
   2  -9  -6 1853.09 183.974  19
  -2   9   6 2477.36 116.677   9
  -2   9   6 2037.28 194.002   3
  -2   9   6 2533.58 192.237   4
  -2   9   6 2245.12 143.922  39
  -2   9   5 1608.60 174.125   5
  -2   9   5 1632.83 125.988  39
  -2   9   5 1591.81 97.6316  22
  -2   9   5 1500.04 170.288   3
  -2   9   5 1381.10 165.265   4
  -2   9   5 1678.26 95.9848   9
  -2   9   5 1586.38 104.545  12
  -2   9   5 1792.91 157.090  17
   2  -9  -5 1486.44 168.756  19
  -2   9   4 1330.01 148.636   3
  -2   9   4 1258.87 90.4015  22
  -2   9   4 1233.26 94.8022  12
  -2   9   4 1170.02 86.7534   9
  -2   9   4 1061.75 113.948  39
  -2   9   4 1247.80 140.047  17
  -2   9   3 30.8341 71.2993  22
  -2   9   3 8.36121 111.415  17
  -2   9   3 43.0592 64.4667   9
  -2   9   3 148.282 127.208   4
  -2   9   3 94.8306 113.948   3
  -2   9   3 7.81410 94.1005  39
  -2   9   2 383.451 76.6247  12
  -2   9   2 380.352 79.7926  22
  -2   9   2 422.467 111.914  17
  -2   9   2 277.630 98.3311  39
  -2   9   2 373.964 134.419   4
  -2   9   1 6304.66 272.222  43
  -2   9   1 6974.35 325.709   5
  -2   9   1 6986.38 264.134  12
  -2   9   1 6873.54 264.009  22
  -2   9   1 6908.51 321.794   4
  -2   9   1 6898.60 290.712  17
  -2   9   1 6521.81 280.309  39
  -2   9   0 3502.28 220.297   5
  -2   9   0 3672.34 178.791  17
  -2   9   0 3541.77 153.808   9
  -2   9   0 3443.23 217.407   4
  -2   9   0 3631.03 212.226   3
  -2   9   0 3718.16 161.476  22
  -2   9   0 3623.08 181.784  39
  -2   9   0 3524.97 159.529  12
  -2   9  -1 481.527 139.095   5
  -2   9  -1 456.125 78.0257  12
  -2   9  -1 593.676 82.4108  11
  -2   9  -1 541.292 92.9032  22
  -2   9  -1 553.509 71.3996   9
  -2   9  -1 448.126 106.448  39
  -2   9  -1 708.933 138.006   3
  -2   9  -1 500.224 136.739   4
  -2   9  -1 556.661 107.615  16
  -2   9  -2 105.198 181.621  15
  -2   9  -2 23.9114 130.022   5
  -2   9  -2 105.331 76.1008  11
  -2   9  -2 111.876 74.8633  12
  -2   9  -2 239.168 130.760   4
  -2   9  -2 5.48375 125.465   3
  -2   9  -2 100.828 68.8777   9
   2  -9   2 139.733 126.789  20
  -2   9  -2 260.673 117.493  16
  -2   9  -2 55.1134 106.179  39
  -2   9  -3 8132.78 303.185  12
  -2   9  -3 8361.08 411.522  15
  -2   9  -3 7780.13 360.791   4
  -2   9  -3 8040.69 362.238   5
  -2   9  -3 8221.76 304.700  11
  -2   9  -3 7439.98 309.286  21
   2  -9   3 7345.49 353.268  20
  -2   9  -3 7820.09 354.422   3
  -2   9  -3 7920.73 299.738   9
  -2   9  -3 7988.46 358.808  16
  -2   9  -3 8557.54 330.594  39
  -2   9  -4 3908.55 283.759  15
  -2   9  -4 4099.26 167.259  12
  -2   9  -4 3772.50 227.658   4
  -2   9  -4 3782.80 226.854   5
  -2   9  -4 4034.58 169.364  11
   2  -9   4 3623.37 225.059  20
  -2   9  -4 3475.35 180.260  21
  -2   9  -4 3943.69 174.899  22
  -2   9  -4 3757.53 221.324   3
  -2   9  -4 3884.09 161.841   9
  -2   9  -4 3771.93 200.951  39
  -2   9  -4 3845.79 224.699  16
  -2   9  -5 1312.45 155.430  16
  -2   9  -5 1244.35 83.7638   9
  -2   9  -5 1360.46 104.441  22
  -2   9  -5 1241.06 103.426  21
  -2   9  -5 1074.07 144.742   3
  -2   9  -5 1169.57 201.639  15
  -2   9  -5 1170.91 134.111  39
  -2   9  -6 35441.0 1258.49  21
  -2   9  -6 35669.2 1255.55  22
  -2   9  -6 35901.5 1351.26  15
  -2   9  -6 33657.3 1306.76  16
  -2   9  -7 2002.64 122.407  21
  -2   9  -7 2085.16 119.262  22
  -2   9  -7 1940.07 223.823  15
  -2   9  -7 1859.34 179.714  16
  -2   9  -8 1430.80 96.9942  22
  -2   9  -8 1164.04 104.307  21
   2  -9   8 1238.66 117.843  37
  -2   9  -9 3760.26 174.568  21
  -2   9  -9 3877.88 165.933  22
   2  -9   9 4041.63 184.852  37
   2  -9  10 82.3944 92.8435  37
  -2   9 -10-11.6561 76.8291  21
  -2   9 -10-39.0570 72.3156  34
   2  -9  11 17.4067 84.5483  37
  -2   9 -11 140.127 70.2350  21
  -2   9 -11 70.0820 63.0555  34
  -2   9 -12 604.958 70.1848  21
  -2   9 -12 500.202 54.3422  34
   2  -9  13 157.865 60.2744  37
  -2   8  19 240.319 55.1175  26
   2  -8 -19 283.015 72.1941  29
  -2   8  19 321.369 62.5216  23
   2  -8 -18 203.487 89.6459  29
  -2   8  18 57.2715 75.4583  23
   2  -8 -17 47.2186 100.517  29
   2  -8 -16 112.858 107.058  29
   2  -8 -15 360.852 118.131  29
   2  -8 -15 25.1555 88.8035  21
  -2   8  14 350.076 102.895  23
   2  -8 -14 331.773 116.392  25
   2  -8 -14 359.655 118.394  29
  -2   8  13 225.128 101.713  23
   2  -8 -13 262.783 117.519  25
   2  -8 -13 362.086 203.659  19
  -2   8  13 75.6457 146.916  17
   2  -8 -13 37.3982 116.111  29
   2  -8 -12 247.787 191.186  19
  -2   8  12 355.072 156.952  17
   2  -8 -12 530.924 117.425  25
  -2   8  12 448.302 100.163  23
   2  -8 -12 392.485 113.700  29
  -2   8  11 670.207 99.8623  23
   2  -8 -11 789.346 205.723  19
  -2   8  11 627.768 160.512  17
   2  -8 -10 3144.93 259.683  19
  -2   8  10 3618.93 236.256  17
  -2   8  10 3218.65 199.895   4
  -2   8  10 2926.58 198.817   5
  -2   8  10 3227.62 156.591  23
  -2   8   9 192.505 85.2746  23
  -2   8   9 353.292 131.218   4
  -2   8   9 122.718 116.743   3
  -2   8   9 177.943 71.4444  11
  -2   8   9 167.193 67.6273  12
  -2   8   9 397.965 130.330   5
   2  -8  -9 390.833 165.467  19
  -2   8   9 73.4200 144.266  17
  -2   8   8 14199.9 505.984  12
  -2   8   8 13559.8 505.110  23
  -2   8   8 13729.3 550.447   3
  -2   8   8 13740.5 507.007  11
  -2   8   8 14124.6 501.810   9
  -2   8   8 13991.8 556.588   4
  -2   8   8 14468.8 560.774   5
   2  -8  -8 13043.4 589.452  19
  -2   8   7 7443.05 286.346  12
  -2   8   7 7383.77 286.388  11
  -2   8   7 7348.45 282.923  23
  -2   8   7 7776.55 333.786   3
  -2   8   7 7844.91 343.696   4
  -2   8   7 7527.89 280.198   9
   2  -8  -7 6792.21 358.227  19
  -2   8   7 7851.71 344.311   5
  -2   8   6 4168.19 172.526  23
  -2   8   6 4013.81 173.111  22
  -2   8   6 4194.48 227.719   3
  -2   8   6 4823.81 239.343   4
  -2   8   6 4355.35 172.472   9
  -2   8   6 4545.45 242.144   5
   2  -8  -6 3889.43 252.814  19
  -2   8   6 4457.53 229.572  17
  -2   8   5 1440.11 90.4300   9
  -2   8   5 1521.49 143.824   3
  -2   8   5 1592.76 156.020   4
  -2   8   5 1618.65 91.8903  22
   2  -8  -5 1573.30 164.212  19
  -2   8   5 1419.63 147.646  17
  -2   8   4 438.036 67.4531   9
  -2   8   4 448.256 128.973   4
   2  -8  -4 442.717 133.787  19
  -2   8   4 386.284 117.806  17
  -2   8   4 460.009 70.3873  22
  -2   8   3 3507.64 148.773   9
  -2   8   3 3552.57 150.689  22
  -2   8   3 3529.92 194.207  17
   2  -8  -3 3178.70 213.689  19
  -2   8   2 39.4708 60.2979   9
  -2   8   2 26.5155 113.391   4
  -2   8   2 127.123 104.289  17
  -2   8   2 1.23657 67.3258  22
  -2   8   1 901.974 134.041   4
  -2   8   1 1000.48 84.3775  22
  -2   8   1 963.878 114.410  17
  -2   8   0 692.272 69.7691   9
  -2   8   0 542.036 125.655   4
  -2   8   0 647.758 78.5034  22
  -2   8   0 692.344 98.4977  17
  -2   8   0 801.335 101.567  16
  -2   8  -1 985.898 95.1241  17
  -2   8  -1 1176.27 118.231  16
  -2   8  -1 1107.50 77.1049   9
  -2   8  -1 967.118 127.254   3
  -2   8  -1 1078.71 138.908   4
  -2   8  -1 1010.70 177.559  15
  -2   8  -1 1017.12 144.054   5
  -2   8  -2 357.148 128.954   5
  -2   8  -2 204.099 95.8835  39
  -2   8  -2 205.351 69.5813  21
  -2   8  -2 206.433 110.216   3
  -2   8  -2 120.916 116.244   4
  -2   8  -2 236.360 63.7965   9
  -2   8  -2 204.454 107.724  16
  -2   8  -2 350.167 163.467  15
  -2   8  -3 87.9992 163.998  15
  -2   8  -3 68.0770 121.212   5
  -2   8  -3 109.321 70.4320  11
  -2   8  -3 68.1363 65.5135  12
  -2   8  -3 30.4179 70.2401  21
  -2   8  -3 35.7862 74.9491  22
   2  -8   3 83.4986 127.593  20
  -2   8  -3 138.928 114.532  16
  -2   8  -3 63.8157 59.3538   9
  -2   8  -3 133.970 98.8006  39
  -2   8  -3 72.1637 108.952   3
  -2   8  -3 47.0764 118.796   4
  -2   8  -4 373.855 122.742   4
  -2   8  -4 443.839 121.174   3
  -2   8  -4 562.219 128.540   5
  -2   8  -4 462.342 82.6749  22
  -2   8  -4 472.978 82.1452  21
   2  -8   4 212.492 128.739  20
  -2   8  -4 457.521 138.440  16
  -2   8  -4 380.936 64.6152   9
  -2   8  -4 509.620 108.724  39
  -2   8  -4 565.637 206.562  15
  -2   8  -5 2225.88 232.767  15
  -2   8  -5 2659.41 164.194  27
  -2   8  -5 2384.45 178.746   5
  -2   8  -5 2563.81 181.041   4
  -2   8  -5 2845.94 136.262  22
  -2   8  -5 2848.20 142.890  21
   2  -8   5 2684.54 193.972  20
  -2   8  -5 2570.93 192.041  16
  -2   8  -5 2755.75 120.178   9
  -2   8  -5 2736.10 165.003  39
  -2   8  -5 2710.69 176.371   3
  -2   8  -6 118.165 90.5455  21
  -2   8  -6 62.6447 87.1309  22
  -2   8  -6 120.368 113.996  39
  -2   8  -6 316.220 190.495  15
   2  -8   6-12.0817 125.805  20
  -2   8  -6 63.3387 143.333  16
  -2   8  -6 71.7325 89.1300  27
  -2   8  -7 3573.34 269.239  15
  -2   8  -7 3302.77 221.860  16
  -2   8  -7 3796.19 169.320  27
  -2   8  -7 3357.33 166.077  21
   2  -8   7 3530.83 220.523  20
  -2   8  -7 3606.71 160.552  22
  -2   8  -8 20169.9 813.158  16
  -2   8  -8 19602.0 844.777  15
   2  -8   8 21448.4 762.107  37
  -2   8  -8 21449.2 759.960  27
  -2   8  -8 21080.9 752.732  22
  -2   8  -8 20901.5 758.370  21
   2  -8   8 19977.5 802.621  20
  -2   8  -9 1316.75 93.2568  22
  -2   8  -9 1332.46 105.733  21
   2  -8   9 1416.56 115.985  37
  -2   8  -9 1023.08 159.827  16
  -2   8  -9 1149.67 203.282  15
  -2   8  -9 1420.75 103.580  27
   2  -8  10 21103.4 717.541  37
  -2   8 -10 19651.8 713.346  21
  -2   8 -10 18663.2 710.546  27
  -2   8 -11 2102.41 115.284  34
  -2   8 -11 2054.31 121.020  21
  -2   8 -12 669.016 65.8137  34
   2  -8  12 798.319 89.2885  37
   2  -8  13 368.082 71.1761  37
  -2   8 -13 104.675 66.4394  21
  -2   8 -14 3049.58 132.980  21
  -2   8 -14 3083.96 127.700  33
  -2   7  20 1281.57 66.9284  23
   2  -7 -20 1144.33 75.1529  29
  -2   7  19 577.559 65.6228  26
  -2   7  19 713.901 76.2936  23
   2  -7 -19 837.861 91.9772  29
  -2   7  18 1564.89 104.075  23
   2  -7 -18 1800.55 122.948  29
  -2   7  17 1562.10 112.917  23
   2  -7 -17 1780.86 134.343  29
   2  -7 -16 1748.45 141.613  29
  -2   7  16 1856.08 122.164  23
   2  -7 -16 1426.83 115.573  21
   2  -7 -15 8128.52 308.205  29
   2  -7 -15 7973.97 309.608  25
  -2   7  14 360.535 143.860  17
   2  -7 -14 542.207 222.967  18
   2  -7 -14 393.036 225.298  19
   2  -7 -14 391.277 118.270  25
   2  -7 -14 362.945 118.065  29
   2  -7 -13 3164.02 298.161  19
   2  -7 -13 3317.07 283.993  18
  -2   7  13 3338.46 222.896  17
   2  -7 -13 3177.49 179.617  25
   2  -7 -13 3363.90 183.047  29
   2  -7 -12 411.026 209.358  19
  -2   7  12 813.323 160.340  17
   2  -7 -12 747.752 114.559  25
  -2   7  12 653.609 103.881  23
   2  -7 -12 817.136 117.469  29
   2  -7 -11 237.705 115.980  25
  -2   7  11 165.160 99.9698  23
   2  -7 -11 82.7540 187.108  19
  -2   7  11 504.961 155.528  17
  -2   7  10 2785.11 146.355  23
  -2   7  10 3165.62 210.255  17
   2  -7 -10 2839.33 251.733  19
  -2   7  10 2556.53 170.730   4
  -2   7  10 2775.89 172.795   5
   2  -7  -9 423.641 173.135  19
  -2   7   9 201.738 141.035  17
  -2   7   9 310.189 114.778   5
  -2   7   9 242.888 77.8528  23
  -2   7   9 294.418 114.535   4
  -2   7   9 161.683 104.206   3
   2  -7  -8 2282.05 212.000  19
  -2   7   8 2418.38 184.453  17
  -2   7   8 2277.91 169.592   4
  -2   7   8 2767.57 177.858   5
  -2   7   8 2630.44 124.406  23
  -2   7   8 2268.89 161.294   3
   2  -7  -7 4458.01 270.829  19
  -2   7   7 4755.87 241.908   5
  -2   7   7 4793.70 191.129  23
  -2   7   7 4660.29 233.078   3
  -2   7   7 4965.86 241.878   4
  -2   7   6 923.937 137.541   5
  -2   7   6 978.911 133.112   4
  -2   7   6 903.124 121.103   3
   2  -7  -6 725.525 154.421  19
  -2   7   5 12168.8 479.515   3
  -2   7   5 11953.7 486.567   4
   2  -7  -5 11913.7 502.275  19
  -2   7   5 12430.6 480.577  17
  -2   7   4 5394.20 263.043   4
  -2   7   4 5889.64 256.092  17
   2  -7  -4 5129.94 275.432  19
   2  -7  -3 1231.29 146.925  19
  -2   7   3 1108.49 126.535  17
  -2   7   2 35216.9 1268.77   4
   2  -7  -2 33467.2 1274.82  19
  -2   7   2 35354.6 1253.68  17
  -2   7   1 8877.08 360.704   4
  -2   7   1 8505.14 343.051  17
  -2   7   1 8336.45 333.584  16
  -2   7   0 38425.2 1426.81   4
  -2   7   0 40262.7 1409.29  17
  -2   7   0 39102.1 1411.16  16
  -2   7  -1 8563.08 389.240  15
  -2   7  -1 8699.50 362.731   4
  -2   7  -1 8492.73 334.763  17
  -2   7  -1 8637.64 349.805  16
  -2   7  -2 269.445 114.255   5
  -2   7  -2 182.948 100.016  16
  -2   7  -2 327.872 156.439  15
  -2   7  -2 94.6021 109.386   4
  -2   7  -2 180.704 97.5491   3
  -2   7  -3 813.369 82.9872  27
  -2   7  -3 798.604 124.462   5
  -2   7  -3 738.316 76.1827  21
  -2   7  -3 769.972 77.7785  22
  -2   7  -3 816.372 122.830  16
  -2   7  -3 866.582 125.287   4
  -2   7  -3 766.358 114.630   3
  -2   7  -3 952.698 165.368  15
  -2   7  -4 12246.0 459.623  27
  -2   7  -4 13035.7 495.321   5
  -2   7  -4 12510.8 493.980   4
   2  -7   4 12598.6 508.728  20
  -2   7  -4 12493.9 454.440  22
  -2   7  -4 12271.5 456.179  21
  -2   7  -4 13140.1 503.443  16
  -2   7  -4 12730.9 532.313  15
  -2   7  -4 12223.4 448.759   9
  -2   7  -4 12549.2 470.865  39
  -2   7  -4 12864.5 490.149   3
  -2   7  -5 4092.17 179.414  27
  -2   7  -5 4090.05 212.473   5
  -2   7  -5 3982.73 212.243   4
   2  -7   5 4200.31 234.005  20
  -2   7  -5 4191.41 175.435  21
  -2   7  -5 4089.34 172.257  22
  -2   7  -5 4326.58 268.020  15
  -2   7  -5 4194.50 229.057  16
  -2   7  -5 4025.80 162.970   9
  -2   7  -5 4280.45 196.661  39
  -2   7  -5 4058.80 208.641   3
  -2   7  -6 1950.36 139.425   3
  -2   7  -6 2156.71 120.828  21
   2  -7   6 1859.70 172.513  20
  -2   7  -6 1952.20 108.274  22
  -2   7  -6 1822.10 138.836  39
  -2   7  -6 2165.24 229.858  15
  -2   7  -6 1864.71 117.721  27
  -2   7  -6 1995.31 188.929  16
  -2   7  -7 621.368 84.1389  22
  -2   7  -7 493.588 89.9969  21
  -2   7  -7 634.793 188.909  15
  -2   7  -7 612.691 103.450  27
   2  -7   7 513.134 138.511  20
  -2   7  -7 478.790 145.038  16
  -2   7  -8 1033.10 89.9962  22
  -2   7  -8 1053.03 98.7973  21
   2  -7   8 985.127 156.556  20
  -2   7  -8 956.569 157.819  16
  -2   7  -8 1025.95 201.472  15
  -2   7  -8 902.236 101.724  27
  -2   7  -9 3064.22 247.672  15
  -2   7  -9 2524.57 206.654  16
   2  -7   9 3020.19 152.824  37
  -2   7  -9 2803.24 148.780  27
  -2   7  -9 2897.84 147.478  21
  -2   7  -9 2966.14 135.832  22
   2  -7   9 2614.14 201.331  20
  -2   7 -10 3018.86 259.268  15
  -2   7 -10 3049.18 225.773  16
  -2   7 -10 3277.46 164.607  27
   2  -7  10 3836.35 171.828  37
  -2   7 -10 3485.60 167.016  21
  -2   7 -10 3723.15 150.420  22
   2  -7  10 3079.86 218.505  20
   2  -7  11 353.500 92.8680  37
  -2   7 -11 181.846 84.8005  21
  -2   7 -11 187.426 81.9482  27
  -2   7 -11 20.0661 73.2062  34
   2  -7  12 2337.84 130.815  37
  -2   7 -12 2096.77 122.694  21
  -2   7 -12 2197.34 121.144  27
  -2   7 -12 2208.74 109.745  34
  -2   7 -13 730.483 72.7715  27
   2  -7  13 582.551 82.8825  37
  -2   7 -13 499.895 80.1827  21
  -2   7 -14 545.249 72.8226  21
  -2   7 -15 956.409 59.0428  33
  -2   7 -15 975.423 75.0271  21
  -2   7 -16 1504.21 74.1273  21
  -2   6  20 120.535 50.7615  23
  -2   6  19 373.618 59.9240  26
  -2   6  19 580.700 77.1120  23
  -2   6  18 88.0897 82.1128  23
   2  -6 -17 1619.40 128.463  25
  -2   6  17 1646.13 112.270  23
   2  -6 -16 1377.94 120.435  21
   2  -6 -16 1474.74 137.406  25
  -2   6  16 1527.35 121.206  23
  -2   6  15 1673.52 126.777  23
   2  -6 -15 1858.34 145.957  25
   2  -6 -14 1721.33 131.609  21
   2  -6 -14 1633.54 145.034  25
   2  -6 -14 2004.99 256.542  18
   2  -6 -14 1978.30 277.815  19
   2  -6 -13 1861.66 141.929  25
   2  -6 -13 1586.24 239.980  18
   2  -6 -13 1487.94 260.086  19
  -2   6  13 1763.37 171.392  17
   2  -6 -12 1625.24 253.566  19
  -2   6  12 1457.62 176.562  17
   2  -6 -12 1625.65 134.945  25
   2  -6 -12 1489.38 135.618  29
  -2   6  11 1477.57 117.448  23
   2  -6 -11 1546.33 132.455  25
   2  -6 -11 1731.68 242.882  19
  -2   6  11 1410.27 174.323  17
  -2   6  10 627.605 88.6762  23
   2  -6 -10 882.118 202.241  19
  -2   6  10 680.433 144.951  17
   2  -6  -9 3015.89 242.816  19
  -2   6   9 3155.18 195.335  17
  -2   6   9 2801.87 162.193   3
  -2   6   9 2792.29 135.995  23
  -2   6   9 2866.62 168.282   4
  -2   6   9 2620.56 165.736   5
   2  -6  -8 4117.31 261.118  19
  -2   6   8 4278.86 219.558  17
  -2   6   8 3819.46 195.431   3
  -2   6   8 3854.94 164.476  23
  -2   6   8 4060.48 204.561   4
  -2   6   8 3694.67 203.196   5
  -2   6   7 3756.91 200.177   4
  -2   6   7 3754.40 204.277   5
  -2   6   7 3606.18 192.557   3
  -2   6   7 3962.59 209.975  17
   2  -6  -7 3821.12 242.688  19
  -2   6   6 11486.2 447.694   5
  -2   6   6 11474.8 447.254   4
  -2   6   6 11084.5 439.818   3
   2  -6  -6 10451.9 468.985  19
  -2   6   6 11159.9 445.625  17
  -2   6   5 141.667 107.264   4
  -2   6   5-42.2387 92.8916   3
   2  -6  -5 168.103 132.439  19
  -2   6   4 2562.64 163.512   4
   2  -6  -4 2257.47 176.426  19
  -2   6   4 2507.78 159.066  17
   2  -6  -3 22171.1 833.394  19
  -2   6   3 22252.1 814.243  17
  -2   6   2 3092.77 177.087   4
   2  -6  -2 2742.32 183.760  19
  -2   6   1 345.898 105.248   4
   2  -6  -1 278.337 113.733  19
  -2   6   1 261.873 77.9253  16
  -2   6   1 333.774 101.858  17
  -2   6   0 14884.8 596.342  15
  -2   6   0 14564.6 577.248   4
  -2   6   0 15449.3 564.740  16
  -2   6   0 15461.1 563.120  17
  -2   6  -1 4471.04 248.287  15
  -2   6  -1 4607.14 211.405  16
  -2   6  -1 4662.37 202.389  17
  -2   6  -1 4424.91 219.730   4
  -2   6  -2 42199.0 1468.59  16
  -2   6  -2 41519.6 1491.45  15
  -2   6  -2 40504.4 1471.09   5
  -2   6  -2 40317.7 1466.96   3
  -2   6  -2 39889.4 1470.82   4
  -2   6  -3 8313.50 367.373  15
  -2   6  -3 8256.78 337.627  16
  -2   6  -3 7611.48 331.924   5
  -2   6  -3 7766.14 327.796   3
  -2   6  -3 8133.17 334.276   4
  -2   6  -4 3598.03 195.516  16
  -2   6  -4 3426.62 229.106  15
  -2   6  -4 3508.69 180.208   3
  -2   6  -4 3280.18 183.726   4
  -2   6  -4 3598.74 189.386   5
  -2   6  -5 2388.48 154.721   5
  -2   6  -5 2301.10 152.926   4
  -2   6  -5 2403.29 118.826  21
   2  -6   5 2451.89 181.780  20
  -2   6  -5 2322.64 114.384  22
  -2   6  -5 2462.48 172.568  16
  -2   6  -5 2477.45 209.026  15
  -2   6  -5 2636.41 147.172   3
  -2   6  -5 2401.03 122.814  27
  -2   6  -6 368.825 76.5151  27
  -2   6  -6 203.374 103.062  29
  -2   6  -6 470.440 104.582   5
  -2   6  -6 377.992 73.8243  21
  -2   6  -6 327.295 67.0381  22
  -2   6  -6 286.463 95.2441  39
   2  -6   6 108.146 128.970  20
  -2   6  -6 306.710 126.214  16
  -2   6  -6 587.730 170.287  15
  -2   6  -6 438.526 91.9014   3
  -2   6  -7 590.477 79.6927  21
  -2   6  -7 474.471 69.6135  22
  -2   6  -7 886.964 183.379  15
  -2   6  -7 545.369 82.8353  27
  -2   6  -7 467.936 113.044  29
   2  -6   7 598.004 140.724  20
  -2   6  -7 701.534 154.491  16
  -2   6  -8 1086.96 98.4177  21
  -2   6  -8 958.244 83.4774  22
   2  -6   8 604.360 154.603  20
  -2   6  -8 935.937 152.301  16
  -2   6  -8 1522.99 199.344  15
  -2   6  -8 1082.21 128.690  27
  -2   6  -8 1342.31 146.054  29
  -2   6  -9 71.0108 67.4127  22
  -2   6  -9 145.832 82.9532  21
   2  -6   9 81.3944 87.7571  37
  -2   6  -9 224.422 141.158  16
   2  -6   9-13.5759 139.436  20
  -2   6  -9 201.795 186.391  15
  -2   6  -9 189.718 120.612  29
  -2   6  -9 124.044 97.8088  27
  -2   6 -10 2811.26 141.635  21
  -2   6 -10 2755.62 123.637  22
   2  -6  10 2864.07 208.251  20
   2  -6  10 2710.85 143.551  37
  -2   6 -10 2702.53 206.569  16
  -2   6 -10 2509.10 236.664  15
  -2   6 -10 2161.32 173.340  29
  -2   6 -10 2598.57 143.292  27
   2  -6  11 2621.46 206.765  20
  -2   6 -11 2690.27 139.104  21
  -2   6 -11 2493.81 176.934  29
  -2   6 -11 2588.85 127.786  34
   2  -6  11 2707.55 142.829  37
  -2   6 -11 2251.82 237.350  15
  -2   6 -11 2559.10 141.702  27
   2  -6  12 463.036 91.4233  37
  -2   6 -12 487.094 89.2051  21
  -2   6 -12 451.181 130.952  29
  -2   6 -12 395.337 86.7280  27
   2  -6  13 1109.73 96.5283  37
  -2   6 -13 1141.90 97.4974  21
  -2   6 -13 993.084 94.9026  27
  -2   6 -14 42.7452 72.9123  21
  -2   6 -14 96.7554 65.9811  27
  -2   6 -15 2991.98 128.034  33
  -2   6 -15 3303.89 139.071  21
  -2   6 -16 14109.1 506.942  21
  -2   6 -17 4342.01 164.050  21
  -2   5  20 310.537 52.2022  23
   2  -5 -20 204.919 67.9837  29
  -2   5  19 541.123 76.7579  23
   2  -5 -19 387.531 96.4092  29
   2  -5 -19 450.210 52.7123  28
  -2   5  19 504.266 55.8945  26
  -2   5  18 427.994 86.1554  23
   2  -5 -18 319.634 81.9087  21
   2  -5 -18 496.307 106.248  29
   2  -5 -17 263.477 91.0393  21
   2  -5 -17 285.836 108.642  25
  -2   5  17 163.761 94.2116  23
  -2   5  16 549.490 105.254  23
   2  -5 -16 795.321 124.302  25
   2  -5 -15 852.887 235.272  18
   2  -5 -15 1460.37 269.319  19
   2  -5 -15 1194.42 120.993  21
   2  -5 -15 1485.91 138.342  25
  -2   5  15 1298.89 119.945  23
   2  -5 -14 123.384 217.817  18
   2  -5 -14 93.7212 241.447  19
   2  -5 -14-7.11460 99.7651  21
  -2   5  14 283.763 187.806  20
  -2   5  14-16.0164 101.846  23
   2  -5 -14 49.9166 113.268  25
   2  -5 -13 190.571 211.084  18
   2  -5 -13 212.036 232.344  19
  -2   5  13 81.7916 141.609  17
  -2   5  13 298.945 179.916  20
  -2   5  13 127.350 98.5515  23
   2  -5 -13 137.606 109.699  25
   2  -5 -12 67.5825 203.970  18
   2  -5 -12 209.437 222.414  19
  -2   5  12 55.6355 138.266  17
  -2   5  12 8.65704 165.671  20
   2  -5 -12 77.6190 117.967  25
   2  -5 -11 439.594 217.266  19
  -2   5  11 383.929 139.336  17
  -2   5  11 204.263 172.125  20
   2  -5 -11 439.475 107.574  25
  -2   5  10 4479.08 229.232  17
   2  -5 -10 4584.12 314.467  19
  -2   5  10 4884.09 270.231  20
   2  -5 -10 4004.15 194.335  25
  -2   5  10 4254.12 182.343  23
  -2   5   9 4867.46 240.445  17
  -2   5   9 4685.24 267.245  20
  -2   5   9 4984.29 216.391   4
  -2   5   9 4429.27 214.017   5
  -2   5   9 4534.43 192.033  23
  -2   5   8 261.740 140.843  20
  -2   5   8 299.214 97.5232   5
  -2   5   8 298.836 90.0513   3
  -2   5   8 276.842 99.0243   4
  -2   5   8 163.608 118.576  17
  -2   5   7 18641.1 691.758   5
  -2   5   7 18143.3 690.364   4
  -2   5   7 18421.6 687.404   3
  -2   5   7 18494.9 697.051  17
   2  -5  -7 20024.5 744.670  19
  -2   5   6 325.374 106.329   5
  -2   5   6 215.731 94.6845   3
  -2   5   6 470.256 106.562   4
   2  -5  -6 314.938 153.174  19
  -2   5   6 315.989 118.248  17
  -2   5   5 1419.33 131.314   5
  -2   5   5 1572.84 131.720   4
  -2   5   5 1240.57 116.163   3
  -2   5   5 1596.42 138.866  17
   2  -5  -5 1273.32 157.115  19
  -2   5   4 14789.0 573.997   3
  -2   5   4 16286.7 581.638   4
   2  -5  -4 14916.5 594.141  19
  -2   5   3 4852.21 226.645   4
  -2   5   3 5261.08 225.589  17
   2  -5  -3 4620.54 237.199  19
   2  -5  -2 5956.34 278.290  19
  -2   5   2 6654.93 266.405  17
  -2   5   1 33897.6 1234.38   4
   2  -5  -1 33389.5 1236.39  19
  -2   5   1 35829.4 1226.33  17
  -2   5   1 33803.2 1220.05  16
  -2   5   0 722.252 112.855   4
  -2   5   0 894.289 144.969  15
  -2   5   0 864.634 103.701  17
  -2   5   0 873.134 95.0064  16
  -2   5  -1 9284.22 375.186   4
  -2   5  -1 9001.48 394.447  15
  -2   5  -1 9818.30 369.581  16
  -2   5  -1 9536.08 363.072  17
  -2   5  -2 19872.6 726.966   5
  -2   5  -2 19308.1 722.278   3
  -2   5  -2 19928.0 726.864   4
  -2   5  -2 19370.4 744.199  15
  -2   5  -2 20373.6 725.002  16
  -2   5  -2 19237.3 709.779  17
  -2   5  -3 3640.68 185.511   5
  -2   5  -3 3529.51 176.701   3
  -2   5  -3 3617.36 180.822   4
  -2   5  -3 3429.40 214.792  15
  -2   5  -3 3778.71 191.454  16
  -2   5  -4 262.399 148.688  15
  -2   5  -4 365.451 102.520   5
  -2   5  -4 240.142 93.2326   3
  -2   5  -4 279.200 96.6317   4
  -2   5  -4 199.830 110.670  16
  -2   5  -5 65.4041 146.458  15
  -2   5  -5 141.913 113.003  16
   2  -5   5 53.0013 125.036  20
  -2   5  -5 6.39885 92.9844   4
  -2   5  -5 96.8373 84.2759   3
  -2   5  -5 85.3865 94.0984   5
   2  -5   6 27291.4 991.102  20
  -2   5  -6 26882.6 943.496  21
  -2   5  -6 27844.2 961.810   3
  -2   5  -6 27999.5 986.952  16
  -2   5  -6 26818.3 1008.25  15
  -2   5  -6 23961.4 952.608  29
  -2   5  -6 26548.6 963.454   4
  -2   5  -6 26438.1 963.403   5
  -2   5  -7 4318.77 208.672  25
  -2   5  -7 5425.01 256.996  16
  -2   5  -7 4841.97 281.772  15
   2  -5   7 5241.44 261.503  20
  -2   5  -7 4845.69 192.958  22
  -2   5  -7 5243.55 201.181  21
  -2   5  -7 4915.85 202.653  27
  -2   5  -7 4832.20 219.092  29
  -2   5  -8 3006.20 164.317  25
  -2   5  -8 3357.98 139.588  22
   2  -5   8 3289.11 215.820  20
  -2   5  -8 3561.86 151.982  21
  -2   5  -8 3296.01 214.045  16
  -2   5  -8 3003.21 240.756  15
  -2   5  -8 3038.10 151.005  27
  -2   5  -8 3123.67 175.423  29
  -2   5  -9 213.595 112.245  25
  -2   5  -9 246.854 62.3217  22
  -2   5  -9 251.217 89.6036  21
   2  -5   9 296.957 144.296  20
  -2   5  -9 294.760 178.667  15
  -2   5  -9 283.912 105.433  27
  -2   5  -9 202.215 140.380  29
  -2   5 -10 1731.38 147.717  25
   2  -5  10 2491.02 199.178  20
  -2   5 -10 2553.44 132.970  21
   2  -5  10 2462.52 128.939  37
  -2   5 -10 3164.94 249.960  15
  -2   5 -10 1884.15 165.407  29
  -2   5 -10 2290.92 143.329  27
  -2   5 -11 545.541 111.167  25
  -2   5 -11 573.740 94.9806  21
   2  -5  11 586.628 89.7059  37
   2  -5  11 609.295 153.512  20
  -2   5 -11 550.316 150.730  16
  -2   5 -11 639.643 180.299  15
  -2   5 -11 640.132 93.9419  27
  -2   5 -11 452.308 127.158  29
  -2   5 -12 64.3552 86.4133  21
   2  -5  12 68.6824 82.4505  37
   2  -5  12-7.48324 144.498  20
  -2   5 -12-35.4916 139.626  16
  -2   5 -12 282.868 176.562  15
  -2   5 -12 6.51877 86.3684  27
  -2   5 -12 61.1178 124.384  29
   2  -5  13-3.22262 77.8837  37
  -2   5 -13-34.0078 127.662  29
  -2   5 -13 32.6777 81.9631  27
  -2   5 -13 95.2498 87.1660  21
  -2   5 -14 2386.70 127.691  21
  -2   5 -14 2235.17 127.398  27
  -2   5 -14 2511.17 165.296  29
  -2   5 -15 3977.58 167.975  21
  -2   5 -15 4022.40 165.504  27
  -2   5 -15 3703.03 156.763  33
  -2   5 -16-51.8385 65.2336  21
  -2   5 -17 191.655 48.4012  40
   2  -4 -20 1522.78 95.6399  29
  -2   4  20 1617.75 77.7590  23
   2  -4 -19 743.719 75.6308  21
   2  -4 -19 858.371 102.711  29
  -2   4  19 1004.53 81.3787  23
   2  -4 -19 1009.99 95.0334  25
   2  -4 -18 1579.99 111.456  21
   2  -4 -18 2213.43 137.686  29
  -2   4  18 1758.41 96.7713  26
  -2   4  18 2020.75 113.763  23
   2  -4 -18 2110.82 129.008  25
   2  -4 -17 765.053 102.165  21
   2  -4 -17 664.293 126.257  29
  -2   4  17 890.612 102.332  23
   2  -4 -17 756.503 115.873  25
  -2   4  16 5518.43 236.889  23
   2  -4 -16 6261.15 259.845  25
   2  -4 -16 6309.27 262.953  29
   2  -4 -15 522.900 258.936  19
   2  -4 -15 744.948 123.956  25
  -2   4  15 491.313 106.208  23
   2  -4 -15 273.022 110.448  21
  -2   4  15 656.587 203.367  20
   2  -4 -15 635.724 130.481  29
   2  -4 -14 9.40982 213.839  18
  -2   4  14 137.263 181.669  20
   2  -4 -14 182.350 248.198  19
  -2   4  14 79.7354 102.519  23
   2  -4 -14 86.7610 111.276  25
   2  -4 -14 92.2075 118.176  29
   2  -4 -14 106.570 100.842  21
   2  -4 -13 9063.89 495.728  19
   2  -4 -13 8418.63 422.239  18
  -2   4  13 7593.03 401.574  20
   2  -4 -13 7134.60 322.297  25
  -2   4  13 8066.51 307.100  23
   2  -4 -13 7692.58 321.712  29
   2  -4 -12 1937.18 245.659  18
  -2   4  12 1649.21 207.465  20
   2  -4 -12 2032.76 285.280  19
  -2   4  12 1760.74 175.509  17
  -2   4  12 1627.76 123.836  23
   2  -4 -12 1994.41 142.225  25
   2  -4 -12 2127.08 140.553  29
   2  -4 -11 1447.23 217.972  18
  -2   4  11 1109.63 136.184  17
  -2   4  11 922.671 183.766  20
   2  -4 -11 960.828 109.534  25
   2  -4 -11 1078.77 110.195  29
  -2   4  10 320.819 161.383  20
  -2   4  10 114.839 118.044  17
   2  -4 -10 104.535 81.1327  25
  -2   4   9 7879.56 325.776  17
  -2   4   9 8322.50 362.742  20
  -2   4   9 7565.06 300.093   4
  -2   4   9 7902.81 300.265   5
   2  -4  -9 7066.28 297.009  25
  -2   4   8 11638.6 482.112  20
  -2   4   8 11399.5 442.844   5
  -2   4   8 11846.8 444.209   4
  -2   4   8 11638.6 439.983   3
  -2   4   8 11956.4 459.952  17
  -2   4   7 3550.68 212.194  20
  -2   4   7 3406.97 176.175   4
  -2   4   7 3527.10 177.208   5
  -2   4   7 3527.99 168.543   3
  -2   4   7 3590.77 190.528  17
  -2   4   6 13347.5 535.510  20
  -2   4   6 13524.8 514.509   5
  -2   4   6 13926.4 516.360   4
  -2   4   6 13238.3 509.576   3
   2  -4  -6 15141.2 567.730  19
  -2   4   6 13595.3 519.691  17
  -2   4   5 20080.3 748.188   5
  -2   4   5 19857.3 744.227   3
  -2   4   5 20320.3 746.427   4
  -2   4   5 20369.7 747.753  17
   2  -4  -5 22041.0 779.508  19
  -2   4   4 127.190 100.503   5
  -2   4   4 104.195 95.5659   4
  -2   4   4 78.9307 87.3176   3
   2  -4  -4 344.028 133.356  19
  -2   4   4 93.3119 105.122  17
  -2   4   3 46648.7 1621.88   3
  -2   4   3 44977.3 1624.23   4
   2  -4  -3 44992.8 1632.74  19
   2  -4  -2 17084.6 656.203  19
  -2   4   2 18205.0 648.578  17
  -2   4   1 393.570 99.7700   4
   2  -4  -1 494.661 98.7101  19
  -2   4   1 421.455 100.743  17
  -2   4   0 729.707 103.993   4
  -2   4   0 514.978 129.468  15
  -2   4   0 763.550 99.4260  17
  -2   4   0 695.054 90.5967  16
  -2   4  -1 18453.6 687.712   4
  -2   4  -1 18326.1 699.878  15
  -2   4  -1 19136.6 685.348  16
  -2   4  -1 18827.5 678.438  17
  -2   4  -2 3004.08 161.475   5
  -2   4  -2 2818.21 156.624   4
  -2   4  -2 3149.62 153.891   3
  -2   4  -2 2948.98 159.251  16
  -2   4  -2 3006.60 144.226  17
  -2   4  -2 2789.81 186.206  15
  -2   4  -3 4438.49 200.118   5
  -2   4  -3 4178.42 197.829   4
  -2   4  -3 4357.81 193.027   3
  -2   4  -3 4108.63 227.277  15
  -2   4  -3 4378.01 207.002  16
  -2   4  -4-4.41317 135.737  15
  -2   4  -4 156.071 111.534  16
  -2   4  -4 162.829 90.4691   4
  -2   4  -4 317.127 86.9265   3
  -2   4  -4 166.777 94.0870   5
  -2   4  -5 7488.44 300.234  16
  -2   4  -5 6632.96 317.666  15
  -2   4  -5 6763.02 275.455   3
   2  -4   5 6725.93 307.833  20
  -2   4  -5 6598.82 277.884   4
  -2   4  -5 6807.86 279.417   5
  -2   4  -6 32410.7 1140.44  16
  -2   4  -6 29838.0 1153.48  15
  -2   4  -6 31925.1 1115.65   3
   2  -4   6 30343.6 1145.01  20
  -2   4  -6 30997.4 1117.23   5
  -2   4  -6 30604.3 1117.50   4
  -2   4  -7 2742.90 206.932  15
  -2   4  -7 2655.31 180.377  16
  -2   4  -7 2680.87 134.342   3
  -2   4  -7 2839.37 127.641  21
   2  -4   7 2562.50 188.348  20
  -2   4  -7 2521.26 149.976  29
  -2   4  -8 16928.1 573.976  21
   2  -4   8 15727.2 625.436  20
  -2   4  -8 17496.9 649.826  15
  -2   4  -8 15820.1 575.624  27
  -2   4  -8 15944.1 588.180  29
  -2   4  -9 319.855 94.0202  25
  -2   4  -9 419.711 76.2958  21
   2  -4   9 424.646 138.437  20
  -2   4  -9 522.052 163.632  15
  -2   4  -9 417.812 80.1386  27
  -2   4  -9 287.647 105.355  29
  -2   4 -10 7079.35 316.573  25
  -2   4 -10 8179.65 298.675  21
   2  -4  10 7148.87 359.659  20
   2  -4  10 7131.75 290.737  37
  -2   4 -10 8713.07 393.500  15
  -2   4 -10 7879.09 355.540  16
  -2   4 -10 8367.07 325.466  29
  -2   4 -10 6979.97 308.806  27
  -2   4 -11 295.148 105.436  25
  -2   4 -11 354.206 87.5558  21
   2  -4  11 410.817 80.1055  37
   2  -4  11 727.323 161.017  20
  -2   4 -11 394.618 144.775  16
  -2   4 -11 560.521 185.145  15
  -2   4 -11 328.324 98.7473  27
  -2   4 -11 294.188 120.647  29
  -2   4 -12 3232.11 179.132  25
   2  -4  12 3052.59 226.612  20
  -2   4 -12 3071.40 253.105  15
  -2   4 -12 2708.06 212.108  16
  -2   4 -12 3028.75 160.259  27
   2  -4  13 436.646 155.412  20
  -2   4 -13 289.233 139.016  16
  -2   4 -13 535.291 110.698  25
  -2   4 -13 748.172 95.2964  27
  -2   4 -13 912.073 137.974  29
  -2   4 -13 576.158 177.510  15
  -2   4 -14 115.179 84.9123  27
  -2   4 -14 159.002 124.334  29
  -2   4 -14 151.094 103.175  25
  -2   4 -15 271.796 118.398  29
  -2   4 -15 274.944 79.9556  27
  -2   4 -16 3568.22 169.159  29
  -2   4 -16 2682.28 134.508  27
  -2   4 -17 2220.88 101.904  27
   2  -3 -20 631.924 72.3195  29
   2  -3 -20 678.994 64.8645  25
  -2   3  19 555.314 72.3184  23
   2  -3 -19 448.391 87.4220  25
   2  -3 -19 318.244 95.9401  29
   2  -3 -19 382.084 70.0899  21
   2  -3 -18 190.436 93.2854  25
  -2   3  18 78.6203 81.1209  23
   2  -3 -18 179.015 105.414  29
   2  -3 -18 117.167 81.4545  21
  -2   3  17 848.520 100.821  23
   2  -3 -17 1025.07 117.813  25
   2  -3 -17 976.032 130.603  29
   2  -3 -17 688.933 102.777  21
   2  -3 -16 380.184 121.191  25
  -2   3  16 478.966 104.335  23
   2  -3 -16 418.104 109.124  21
   2  -3 -16 329.524 131.914  29
   2  -3 -15 692.213 232.793  18
   2  -3 -15 1081.61 285.462  19
  -2   3  15 875.181 107.543  23
   2  -3 -15 849.572 128.708  25
   2  -3 -15 854.161 114.737  21
   2  -3 -15 535.090 134.489  29
   2  -3 -14 261.540 216.795  18
  -2   3  14 122.961 100.635  23
   2  -3 -14 237.440 114.109  25
   2  -3 -14 90.9322 102.436  21
   2  -3 -14-36.9610 120.825  29
   2  -3 -13 462.731 226.288  18
   2  -3 -13 89.0048 107.867  25
  -2   3  13 80.7587 95.8993  23
   2  -3 -13 110.263 114.364  29
   2  -3 -13 63.2973 100.312  21
   2  -3 -12 1635.85 135.676  29
   2  -3 -12 1501.45 244.534  18
  -2   3  12 1488.83 200.503  20
   2  -3 -12 1628.00 136.890  25
  -2   3  12 1371.50 123.189  23
  -2   3  11 1068.11 182.806  20
   2  -3 -11 405.204 193.577  18
  -2   3  11 1115.71 125.089  17
  -2   3  11 779.043 91.6049  23
   2  -3 -11 749.510 101.215  25
   2  -3 -11 777.911 101.441  29
  -2   3  10 14264.3 534.025  17
   2  -3 -10 13776.0 576.797  18
  -2   3  10 14723.1 577.322  20
   2  -3 -10 13154.6 513.034  25
  -2   3  10 13745.8 502.526  23
   2  -3 -10 14130.2 512.264  29
  -2   3   9 608.408 152.709  20
  -2   3   9 577.219 115.439  17
  -2   3   8 8033.29 347.117  20
  -2   3   8 7491.17 294.373   4
  -2   3   8 7519.50 294.379   5
  -2   3   8 7662.72 316.848  17
  -2   3   7 59.4796 74.1296   3
  -2   3   7 150.949 83.5938   4
  -2   3   7 101.657 80.8586   5
  -2   3   7-74.8918 131.326  20
  -2   3   7-19.6474 104.135  17
  -2   3   6 6905.66 296.930  20
  -2   3   6 6150.68 270.696  17
  -2   3   6 6451.42 263.784   5
  -2   3   6 6557.77 264.422   4
  -2   3   6 6483.80 259.687   3
  -2   3   5 293.913 128.619  20
  -2   3   5 92.0697 105.392  17
  -2   3   5 178.706 92.7246   5
  -2   3   5 117.063 80.4969   3
  -2   3   5 196.050 89.7670   4
  -2   3   4 41.7491 100.514  17
  -2   3   4 51.8814 96.0017   5
  -2   3   4 88.0667 82.7663   3
  -2   3   4 191.357 91.2237   4
  -2   3   3 44415.3 1616.15  17
   2  -3  -3 49540.1 1634.32  19
  -2   3   3 44598.2 1618.59   5
  -2   3   3 45484.3 1616.03   3
  -2   3   3 45512.8 1618.94   4
  -2   3   2 1167.82 101.596   3
   2  -3  -2 1101.78 116.357  19
  -2   3   1 338516. 11667.2   3
   2  -3  -1 326524. 11664.9  19
  -2   3   1 335768. 11663.9  17
   2  -3   0 28721.0 1089.68  19
  -2   3   0 31088.8 1092.83  17
  -2   3   0 31434.2 1093.04  16
  -2   3   0 31946.5 1100.24   5
  -2   3   0 31403.3 1099.40   4
  -2   3   0 30394.9 1103.02  15
  -2   3  -1 185825. 6874.64  15
  -2   3  -1 197062. 6869.10  16
  -2   3  -1 196728. 6864.55  17
  -2   3  -1 194686. 6869.30   3
  -2   3  -1 200553. 6871.84   4
  -2   3  -1 200203. 6871.81   5
  -2   3  -2 823.086 101.764  16
  -2   3  -2 925.853 103.880   5
  -2   3  -2 916.693 98.8710   4
  -2   3  -2 867.118 95.0635   3
  -2   3  -2 1009.49 128.362  15
  -2   3  -3 20316.5 735.131  16
  -2   3  -3 19905.0 744.798  15
  -2   3  -3 20766.7 729.873   5
  -2   3  -3 20123.7 729.560   4
  -2   3  -3 19367.4 725.338   3
  -2   3  -4 4616.01 243.381  15
  -2   3  -4 4651.53 223.257  16
  -2   3  -4 4735.74 211.272   5
  -2   3  -4 4830.53 211.006   4
  -2   3  -4 5051.32 205.569   3
  -2   3  -5 1420.33 159.284  15
   2  -3   5 1242.95 148.290  20
  -2   3  -5 1411.32 131.535  16
  -2   3  -5 1235.36 100.542   3
  -2   3  -5 1395.54 103.561   4
  -2   3  -5 1205.41 104.027   5
   2  -3   6 586.999 135.789  20
  -2   3  -6 506.772 83.2816   5
  -2   3  -6 582.019 148.360  15
  -2   3  -6 461.526 85.3735   4
  -2   3  -6 547.468 80.3754   3
   2  -3   7 1224.92 151.558  20
  -2   3  -7 1353.65 162.895  15
  -2   3  -7 1251.20 89.7719   3
   2  -3   8 345.219 133.683  20
  -2   3  -8 440.245 95.6656  29
  -2   3  -9 341.821 122.866  16
   2  -3   9 473.034 136.132  20
  -2   3  -9 421.823 101.137  29
  -2   3  -9 158.166 83.5345  25
   2  -3  10 2911.24 212.090  20
  -2   3 -10 3093.38 165.806  29
  -2   3 -10 2663.58 154.026  25
  -2   3 -10 3419.95 233.906  15
  -2   3 -10 3038.96 197.082  16
  -2   3 -11 1854.38 204.752  15
   2  -3  11 1281.45 173.458  20
  -2   3 -11 1621.63 166.811  16
  -2   3 -11 1688.80 140.671  29
  -2   3 -11 1596.75 128.990  25
  -2   3 -12 4941.50 276.862  16
  -2   3 -12 5428.56 318.613  15
   2  -3  12 5163.38 295.802  20
  -2   3 -12 5775.31 250.823  29
  -2   3 -12 5126.84 239.129  25
  -2   3 -13 4026.18 190.574  25
   2  -3  13 3370.26 241.629  20
  -2   3 -13 3030.82 219.926  16
  -2   3 -13 3044.30 261.472  15
  -2   3 -13 3414.40 174.059  27
  -2   3 -13 4468.97 207.695  29
  -2   3 -14 62.8433 165.268  15
  -2   3 -14-6.49982 127.633  16
   2  -3  14 201.888 154.397  20
  -2   3 -14 161.590 102.558  25
  -2   3 -14 3.15439 126.761  29
  -2   3 -14 80.2118 89.0889  27
  -2   3 -15 68.8954 98.9538  25
  -2   3 -15-11.9849 119.683  29
  -2   3 -15-8.20071 86.4738  27
  -2   3 -16 84.6573 90.9104  25
  -2   3 -16 238.701 115.993  29
  -2   3 -16-35.0735 76.4386  27
  -2   3 -16 38.4455 77.1189  21
  -2   3 -17 1118.21 116.925  29
  -2   3 -17 1027.45 81.6468  27
  -2   3 -17 998.858 83.4951  21
  -2   3 -18 19.5256 49.0207  27
  -2   3 -18 71.2676 59.3347  21
  -2   3 -19 97.1090 40.9421  21
   2  -2 -20 739.833 68.2081  29
   2  -2 -20 791.022 64.2023  25
   2  -2 -20 667.190 53.9652  21
   2  -2 -19 347.253 82.8144  25
  -2   2  19 162.869 63.7594  23
   2  -2 -19 203.175 91.6462  29
   2  -2 -19 211.729 68.2169  21
   2  -2 -18 1954.34 128.437  29
   2  -2 -18 1688.84 118.492  25
  -2   2  18 1351.46 98.0240  23
   2  -2 -18 1141.49 101.407  21
   2  -2 -17 1575.16 134.742  29
   2  -2 -17 1120.22 112.320  21
  -2   2  17 1497.12 108.733  23
   2  -2 -17 1493.79 127.223  25
   2  -2 -16 25.2105 102.954  21
  -2   2  16 143.845 100.086  23
   2  -2 -16 12.6416 118.483  25
   2  -2 -16 151.023 128.902  29
  -2   2  15-48.7740 176.582  20
   2  -2 -15-103.298 213.837  18
   2  -2 -15 120.331 105.793  21
   2  -2 -15-130.227 115.304  25
  -2   2  15 72.2207 100.162  23
   2  -2 -15-72.0657 128.703  29
   2  -2 -14 215.389 214.816  18
  -2   2  14 269.262 183.889  20
   2  -2 -14 133.839 105.362  21
   2  -2 -14 43.4118 111.115  25
  -2   2  14 127.935 97.6889  23
   2  -2 -14 185.662 121.061  29
   2  -2 -13 2427.59 270.123  18
   2  -2 -13 2482.30 148.989  21
   2  -2 -13 1968.57 153.157  29
   2  -2 -13 2116.97 153.353  25
  -2   2  13 2332.03 136.748  23
  -2   2  12 1060.20 122.614  23
   2  -2 -12 1356.35 137.905  25
   2  -2 -12 1510.53 136.959  29
   2  -2 -12 1313.58 244.511  18
   2  -2 -11 5239.75 213.792  29
  -2   2  11 4649.16 223.011  17
   2  -2 -11 5135.66 216.444  25
  -2   2  11 4549.89 198.138  23
  -2   2  10 413.932 101.164  17
  -2   2  10 386.369 78.2760  23
   2  -2 -10 209.081 88.8005  25
   2  -2 -10 201.814 87.4489  29
  -2   2   9 2443.13 150.289  17
   2  -2  -9 2394.81 216.016  18
  -2   2   8 20174.4 737.485  17
   2  -2  -8 19917.3 768.375  18
  -2   2   7 131.396 69.4389   4
  -2   2   7 196.111 66.9341   3
  -2   2   7 174.039 68.8091   5
  -2   2   7 288.832 99.3852  17
  -2   2   6 1173.67 89.9550   3
  -2   2   6 1174.87 96.3943   5
  -2   2   6 1201.30 97.8724   4
  -2   2   6 1224.44 116.230  17
  -2   2   6 1116.91 141.072  20
  -2   2   5 15431.2 583.335  20
  -2   2   5 15249.6 559.433   3
  -2   2   5 15472.1 562.488   4
  -2   2   5 15265.3 562.011   5
  -2   2   5 15484.5 566.607  17
  -2   2   4 10654.1 412.786  20
  -2   2   4 10550.7 391.683   3
  -2   2   4 10257.0 395.776   5
  -2   2   4 10540.7 395.572   4
  -2   2   4 10482.4 397.464  17
  -2   2   3 3756.14 190.206  20
  -2   2   3 3712.97 164.886   3
  -2   2   3 3593.62 170.081   5
  -2   2   3 3566.83 169.459   4
  -2   2   3 3503.30 170.057  17
  -2   2   2 328087. 11357.0   3
  -2   2   2 322519. 11358.8   5
  -2   2   2 323896. 11358.7   4
  -2   2   2 323908. 11356.4  17
  -2   2   1 29846.4 1098.69   3
   2  -2  -1 31817.2 1096.63  19
  -2   2   0 631995. 20817.2  15
  -2   2   0 625151. 20812.3  17
  -2   2   0 641136. 20816.9   5
  -2   2   0 646713. 20817.1   4
  -2   2   0 640801. 20815.1   3
  -2   2  -1 49415.1 1701.54   5
  -2   2  -1 48692.5 1701.26   4
  -2   2  -1 48325.0 1696.49  17
  -2   2  -1 46860.6 1698.56  16
  -2   2  -1 47330.0 1702.27  15
  -2   2  -2 91254.9 3000.87  15
  -2   2  -2 83306.3 2995.79  16
  -2   2  -2 84100.6 2994.25   5
  -2   2  -2 85534.8 2995.06   4
  -2   2  -2 83226.0 2992.52   3
  -2   2  -3 224095. 7498.79  15
  -2   2  -3 205930. 7491.86  16
  -2   2  -3 218106. 7489.11   5
  -2   2  -3 214962. 7489.15   4
  -2   2  -3 209039. 7486.99   3
  -2   2  -4 1401.27 142.425  15
  -2   2  -4 1421.73 121.061  16
  -2   2  -4 1403.17 105.646   4
  -2   2  -4 1451.54 108.772   5
  -2   2  -4 1336.78 99.8981   3
  -2   2  -5 30161.3 1162.80  18
  -2   2  -5 32046.6 1136.47   5
  -2   2  -5 32199.8 1136.48   4
  -2   2  -5 32239.2 1135.26   3
  -2   2  -6 2579.48 202.324  18
  -2   2  -6 2573.99 131.547   5
  -2   2  -6 2612.57 131.699   4
  -2   2  -6 2743.24 129.378   3
  -2   2  -7 1694.55 195.397  18
  -2   2  -7 1801.58 98.9725   3
  -2   2  -8 1935.77 204.543  18
  -2   2  -8 2231.10 156.592  16
  -2   2  -9 6295.41 324.311  18
  -2   2  -9 6228.88 279.455  16
  -2   2  -9 5958.18 252.820  29
  -2   2  -9 6008.28 234.878  21
   2  -2   9 5435.81 291.828  20
  -2   2 -10 14156.7 577.141  18
  -2   2 -10 13299.9 533.368  16
  -2   2 -10 12651.3 497.619  25
  -2   2 -10 12971.4 503.408  29
  -2   2 -10 14141.6 493.162  21
   2  -2  10 13503.7 549.220  20
   2  -2  11 26.9520 144.561  20
  -2   2 -11 83.6845 117.572  16
  -2   2 -11 23.2254 215.572  18
  -2   2 -11-10.1432 84.7468  25
  -2   2 -11 155.813 79.6047  21
  -2   2 -11 182.664 113.030  29
   2  -2  12 96.3832 146.070  20
  -2   2 -12 191.650 128.685  16
  -2   2 -12 194.745 98.1620  25
  -2   2 -12 116.729 89.9174  21
  -2   2 -12 195.764 132.523  29
   2  -2  13 844.243 172.112  20
  -2   2 -13 416.957 133.729  16
  -2   2 -13 625.960 106.165  25
  -2   2 -13 734.409 132.293  29
  -2   2 -13 531.634 92.1093  21
  -2   2 -14 13580.5 642.316  16
  -2   2 -14 20044.7 634.097  29
  -2   2 -14 17622.7 607.441  21
   2  -2  14 17963.6 686.153  20
  -2   2 -14 15694.1 617.458  25
  -2   2 -15 396.890 92.1298  21
  -2   2 -15 354.201 93.8636  27
  -2   2 -15 461.394 129.428  29
  -2   2 -15 453.881 106.439  25
  -2   2 -16 2146.49 128.618  21
  -2   2 -16 2593.32 165.152  29
  -2   2 -16 2127.36 129.701  27
  -2   2 -16 2239.95 140.796  25
  -2   2 -17 2667.18 133.623  21
  -2   2 -17 3058.44 167.447  29
  -2   2 -17 2847.03 145.698  25
  -2   2 -18 55.5852 61.8793  21
  -2   2 -18 57.0679 96.0070  29
  -2   2 -18 27.0249 60.7377  27
  -2   2 -19 481.828 55.5954  21
   2  -1 -20 187.029 41.6574  21
   2  -1 -20 274.972 51.4470  25
   2  -1 -19 95.9196 65.2998  21
   2  -1 -19 97.3575 84.5308  29
   2  -1 -19 66.1476 79.0289  25
   2  -1 -18 36.0374 97.3764  29
  -2   1  18 194.471 72.9499  23
   2  -1 -18 125.637 89.1408  25
   2  -1 -17 242.579 113.235  29
  -2   1  17 390.131 88.1380  23
   2  -1 -17 410.566 109.793  25
   2  -1 -16 1620.50 149.295  29
  -2   1  16 1629.45 120.759  23
   2  -1 -16 1737.61 141.926  25
   2  -1 -15 74.0511 207.050  18
  -2   1  15 370.950 181.339  20
   2  -1 -15 326.835 126.864  29
  -2   1  15 46.6331 97.0531  23
   2  -1 -15 72.6380 114.621  25
  -2   1  14 943.939 198.238  20
   2  -1 -14 1041.86 233.753  18
   2  -1 -14 779.135 132.020  29
  -2   1  14 975.551 106.003  23
   2  -1 -14 629.141 124.648  25
   2  -1 -13 321.327 220.028  18
  -2   1  13 294.059 178.176  20
   2  -1 -13 152.061 117.966  29
   2  -1 -13 307.500 113.276  25
  -2   1  13 305.261 97.2781  23
   2  -1 -12-41.0950 217.550  18
  -2   1  12 96.9976 166.727  20
  -2   1  12 82.8206 106.559  23
   2  -1 -12 181.029 108.628  25
   2  -1 -12 2.66024 117.058  29
   2  -1 -11 3430.03 257.300  18
   2  -1 -11 2806.81 159.673  25
  -2   1  11 3223.85 147.459  23
   2  -1 -11 3048.93 159.610  29
  -2   1  11 3326.37 231.354  20
   2  -1 -10 505.176 187.465  18
  -2   1  10 143.508 143.777  20
   2  -1 -10 351.337 85.6498  29
  -2   1  10 220.554 76.1753  23
   2  -1 -10 205.017 86.3433  25
  -2   1   9 6891.11 327.504  20
  -2   1   9 7019.32 284.816  17
   2  -1  -9 7100.78 349.523  18
   2  -1  -8 583.821 168.830  18
  -2   1   8 526.665 97.6549  17
  -2   1   7 3078.68 155.579  17
   2  -1  -7 2896.39 206.345  18
  -2   1   7 2993.54 127.813   5
  -2   1   6 7926.80 304.876  17
  -2   1   6 7519.35 290.553   3
  -2   1   6 7922.27 292.739   5
  -2   1   5 556.621 94.1422  17
  -2   1   5 680.898 75.3287   3
  -2   1   5 685.023 80.1780   4
  -2   1   5 636.661 79.3505   5
  -2   1   4 62.8319 86.1136  17
  -2   1   4 82.0944 70.3065   3
  -2   1   4 113.219 78.3412   4
  -2   1   4 121.473 81.9382   5
  -2   1   3 80969.9 2855.95  17
  -2   1   3 80827.0 2854.78   3
  -2   1   3 81409.9 2855.93   5
  -2   1   3 81803.8 2856.12   4
  -2   1   3 81420.9 2854.38   6
  -2   1   2 2788.56 140.498  17
  -2   1   2 2695.18 134.331   3
  -2   1   2 2951.49 140.567   1
  -2   1   2 2785.22 140.487   4
  -2   1   2 2899.03 139.566   6
  -2   1   2 2930.32 143.715   5
  -2   1   1 46131.5 1637.92  17
  -2   1   1 46568.5 1638.44   3
  -2   1   1 46671.2 1638.51   6
  -2   1   0 54054.5 1896.44   3
  -2   1   0 54055.3 1897.10   1
  -2   1   0 53557.5 1896.18   6
  -2   1   0 53396.2 1897.89   4
  -2   1   0 54162.8 1898.30   5
  -2   1  -1 32804.5 1094.78  15
  -2   1  -1 28495.1 1094.49  16
  -2   1  -1 30791.1 1095.92   1
  -2   1  -1 30862.3 1097.05   5
  -2   1  -1 31547.4 1097.77   4
  -2   1  -2 429807. 14725.8  16
  -2   1  -2 407893. 14722.7   3
  -2   1  -2 410512. 14722.8   1
  -2   1  -2 410991. 14722.3   6
  -2   1  -2 410779. 14724.0   5
  -2   1  -2 409415. 14724.1   4
  -2   1  -3 19366.1 716.643  18
  -2   1  -3 21118.5 710.060  16
  -2   1  -3 21068.0 712.758  15
  -2   1  -3 18552.7 702.006   3
  -2   1  -3 18792.9 703.294   4
  -2   1  -3 19385.8 703.734   5
  -2   1  -4 7180.68 320.495  18
  -2   1  -4 7763.78 290.716   5
  -2   1  -4 7537.92 290.306   4
  -2   1  -4 7541.96 288.451   3
  -2   1  -5 16405.3 647.389  18
  -2   1  -5 17411.8 617.454   3
  -2   1  -5 16949.5 618.995   5
  -2   1  -5 16960.2 618.518   4
   2  -1   5 18031.3 643.463  20
   2  -1   6 171.331 124.817  20
  -2   1  -6 218.879 158.357  18
  -2   1  -6 404.032 103.325  16
  -2   1  -6 268.282 71.0417   3
  -2   1  -6 106.983 69.2463   5
  -2   1  -7 7632.89 296.479   3
  -2   1  -7 7758.03 297.935   5
  -2   1  -8 3971.65 248.429  18
  -2   1  -8 3818.88 200.299  16
  -2   1  -9 5393.68 298.936  18
  -2   1  -9 5307.24 250.715  16
  -2   1 -10 477.362 82.0397  25
  -2   1 -10 541.029 117.546  16
  -2   1 -10 584.859 189.297  18
  -2   1 -10 391.123 73.5496  21
  -2   1 -11-4.74851 83.5559  25
  -2   1 -11-80.5639 185.264  18
  -2   1 -11-9.95116 107.245  16
  -2   1 -11-63.4680 76.0270  21
  -2   1 -12 444.752 104.027  25
  -2   1 -12 479.160 212.129  18
  -2   1 -12 577.561 129.994  16
  -2   1 -12 404.009 102.715  21
  -2   1 -13 188.569 100.266  25
  -2   1 -13 272.087 210.647  18
  -2   1 -13 113.679 116.061  16
  -2   1 -13 198.597 90.6458  21
   2  -1  14 482.549 167.263  20
  -2   1 -14 624.233 218.939  18
  -2   1 -14 127.088 117.992  16
  -2   1 -14 307.185 102.656  25
  -2   1 -14 378.762 127.505  29
  -2   1 -14 312.221 92.1321  21
  -2   1 -15 11206.0 442.252  29
  -2   1 -15 10664.6 429.448  25
   2  -1  15 10682.1 498.930  20
  -2   1 -15 11478.2 420.655  21
  -2   1 -16 185.807 102.333  25
  -2   1 -16 210.707 127.749  29
  -2   1 -16 459.527 91.7246  21
  -2   1 -17 107.781 87.6359  25
  -2   1 -17 199.520 116.320  29
  -2   1 -17 3.83348 82.1180  27
  -2   1 -17 3.34199 75.4175  21
  -2   1 -18 1822.09 116.746  25
  -2   1 -18 2208.86 140.402  29
  -2   1 -18 2025.14 106.329  21
  -2   1 -18 1899.21 109.646  27
  -2   1 -19 120.151 57.0635  21
  -2   1 -19 31.5165 92.5748  29
  -2   1 -19 163.722 58.8887  27
   2   0 -19 142.985 71.6698  29
   2   0 -19 62.3681 66.4760  25
   2   0 -18 695.577 99.6341  29
  -2   0  18 568.375 70.1774  23
   2   0 -18 735.999 93.3136  25
   2   0 -17 215.026 105.754  29
  -2   0  17 212.673 78.0884  23
   2   0 -17 141.937 100.476  25
   2   0 -16 984.396 132.145  29
   2   0 -16 1103.04 125.987  25
  -2   0  16 962.116 101.885  23
   2   0 -15 951.873 120.555  21
  -2   0  15 1013.60 107.812  23
   2   0 -15 1462.31 134.966  25
   2   0 -15 1341.96 139.767  29
   2   0 -14 2392.60 264.564  18
  -2   0  14 2328.09 229.946  20
   2   0 -14 2621.03 154.405  21
   2   0 -14 2533.27 168.503  29
  -2   0  14 2537.97 141.783  23
   2   0 -14 2838.00 168.559  25
  -2   0  13 1791.55 209.533  20
   2   0 -13 1742.92 243.375  18
   2   0 -13 2333.17 138.330  21
   2   0 -13 2020.39 147.187  29
  -2   0  13 1775.42 125.401  23
   2   0 -13 1827.48 145.467  25
  -2   0  12 23.7870 154.770  20
   2   0 -12 83.1960 210.210  18
   2   0 -12 96.3902 99.7336  16
  -2   0  12 97.4900 95.3450  23
   2   0 -12 12.0213 109.100  25
   2   0 -12 22.3866 103.077  21
   2   0 -12 62.0919 109.072  29
  -2   0  11 318.464 159.341  20
   2   0 -11 173.017 198.601  18
   2   0 -11 106.433 91.6077  25
  -2   0  11 61.4414 81.8145  23
   2   0 -11 89.0719 88.6265  21
   2   0 -11 74.8132 95.0238  29
  -2   0  10 152.445 142.309  20
   2   0 -10 33.1100 178.042  18
   2   0 -10 48.4817 83.4991  25
  -2   0  10 22.5831 73.5855  23
   2   0 -10 170.588 85.4713  29
   2   0 -10 107.757 79.5996  21
  -2   0   9 8435.03 370.687  20
   2   0  -9 8309.37 387.068  18
  -2   0   8 6802.94 307.057  20
  -2   0   8 6617.64 265.086  17
   2   0  -8 6666.11 325.173  18
  -2   0   7 7.30014 77.4243  17
  -2   0   7-72.7185 118.089  20
   2   0  -7 206.488 156.281  18
  -2   0   6 3082.52 180.163  20
  -2   0   6 2982.31 147.998  17
   2   0  -6 3151.08 201.949  18
  -2   0   5 42766.5 1600.82  20
  -2   0   5 44556.4 1582.06   3
  -2   0   5 45057.0 1583.24   5
  -2   0   5 45084.4 1582.01   6
  -2   0   5 44970.9 1587.71  17
   2   0  -5 47648.7 1606.66  18
  -2   0   4 13297.3 501.056  20
  -2   0   4 13604.6 483.849   3
  -2   0   4 13396.6 486.178   1
  -2   0   4 13130.0 484.672   6
  -2   0   4 12925.0 485.033   5
  -2   0   4 13467.9 488.796  17
   2   0  -4 14172.0 506.035  18
  -2   0   3 14833.8 517.902  20
  -2   0   3 13875.1 504.470   1
  -2   0   3 14073.6 502.976   3
  -2   0   3 13595.0 504.532   5
  -2   0   3 13614.2 504.749   4
  -2   0   3 13917.5 504.277   6
  -2   0   3 13730.9 505.101  17
  -2   0   2 105844. 3589.24  20
  -2   0   2 101731. 3582.41   1
  -2   0   2 101364. 3581.42   3
  -2   0   2 101437. 3582.68   4
  -2   0   2 101303. 3582.40   5
  -2   0   2 102717. 3581.80   6
  -2   0   2 101942. 3581.56  17
  -2   0   1 37416.5 1319.39   3
  -2   0   1 37329.9 1319.89   6
  -2   0   1 37320.2 1319.33  17
  -2   0   0 69079.6 2402.46   3
  -2   0   0 67694.5 2402.30   6
  -2   0  -1 1915.26 93.2157  19
  -2   0  -1 2166.64 120.696   4
  -2   0  -1 2130.02 121.017   5
  -2   0  -1 2234.77 117.535   1
  -2   0  -2 1013.04 106.202  18
  -2   0  -2 1240.95 80.1525  15
  -2   0  -2 1195.49 98.4449   4
  -2   0  -2 1125.19 98.4065   5
  -2   0  -2 1098.68 97.4020   6
  -2   0  -2 1042.22 93.1617   1
  -2   0  -2 1056.53 91.4823   3
  -2   0  -3 133190. 4547.94  18
  -2   0  -3 131209. 4544.79   4
  -2   0  -3 129259. 4544.29   5
  -2   0  -3 127790. 4542.08   6
  -2   0  -3 132636. 4543.49   1
  -2   0  -3 125370. 4542.87   3
  -2   0  -4 92403.9 3383.04  18
  -2   0  -4 95558.8 3372.65   1
  -2   0  -4 94679.8 3373.47   3
  -2   0  -4 94243.4 3374.39   5
  -2   0  -4 93269.7 3371.89   6
  -2   0  -4 94296.2 3374.59   4
  -2   0  -5 21384.6 853.745  18
  -2   0  -5 22352.4 832.783   3
  -2   0  -5 23634.4 832.484   1
   2   0   5 22913.4 853.394  20
  -2   0  -5 24065.1 832.315   6
  -2   0  -5 22745.7 834.732   5
  -2   0  -6 52382.4 2022.33  18
  -2   0  -6 55666.4 1998.82   3
   2   0   6 59002.0 2023.91  20
  -2   0  -6 54669.2 1999.65   5
  -2   0  -7 906.882 166.815  18
  -2   0  -7 771.437 109.373  16
   2   0   7 938.415 136.660  20
  -2   0  -8 38165.5 1402.37  18
  -2   0  -8 39875.2 1381.07  16
   2   0   8 36868.6 1391.90  20
  -2   0  -9 38414.9 1354.57  18
  -2   0  -9 35710.0 1325.06  16
   2   0   9 37005.2 1342.50  20
  -2   0 -10 5882.73 307.836  18
  -2   0 -10 5453.63 247.751  16
   2   0  10 5910.31 276.192  20
  -2   0 -11 7161.28 282.769  24
  -2   0 -11 6280.16 270.735  25
  -2   0 -11 6576.11 263.284  21
   2   0  11 6655.74 328.404  20
  -2   0 -11 7007.83 299.344  16
  -2   0 -12 97.4523 85.5988  25
  -2   0 -12 299.589 79.6326  21
  -2   0 -12 257.254 218.809  18
   2   0  12 367.920 153.540  20
  -2   0 -12 90.8464 102.877  16
  -2   0 -13 2005.04 136.924  25
  -2   0 -13 2200.56 128.351  21
  -2   0 -13 2581.01 260.704  18
   2   0  13 1762.03 202.507  20
  -2   0 -13 2309.38 163.335  16
  -2   0 -14 450.773 106.467  25
  -2   0 -14 421.157 91.0302  21
  -2   0 -14 631.181 213.976  18
  -2   0 -14 380.408 117.810  16
  -2   0 -15 3184.10 172.326  25
  -2   0 -15 3304.14 158.380  21
  -2   0 -15 2762.75 281.800  18
  -2   0 -15 3095.71 304.225  19
  -2   0 -16 7250.29 279.174  21
  -2   0 -16 6599.61 288.338  25
  -2   0 -17 8.75651 79.0781  21
  -2   0 -17 109.596 93.6362  25
  -2   0 -18 324.062 71.6148  21
  -2   0 -18 332.696 80.5418  27
  -2   0 -18 285.624 86.6740  25
  -2   0 -19 198.468 58.9273  21
  -2   0 -19 226.354 66.9535  27
  -2   0 -20 175.561 48.0569  27
   2   1 -19 357.960 53.9621  21
   2   1 -19 393.428 61.8935  29
   2   1 -19 466.223 65.9786  25
   2   1 -18 173.529 68.4998  21
   2   1 -18 233.718 84.3698  29
   2   1 -18 114.873 82.5004  25
   2   1 -17 502.364 86.0476  21
   2   1 -17 434.981 103.944  29
   2   1 -17 520.873 98.8918  25
  -2  -1  17 658.784 75.2454  23
   2   1 -16 28.2298 93.0385  21
  -2  -1  16 101.551 82.0550  23
   2   1 -16 34.1939 106.221  25
   2   1 -16 208.928 112.166  29
   2   1 -15 3041.58 171.686  29
   2   1 -15 2575.50 155.067  21
   2   1 -15 3039.11 173.126  25
  -2  -1  15 2549.16 142.141  23
   2   1 -14 56.9576 102.780  21
   2   1 -14 177.984 120.703  29
  -2  -1  14 182.001 92.9493  23
   2   1 -14 154.639 113.982  25
   2   1 -14 473.418 213.086  18
  -2  -1  14 274.242 171.591  20
   2   1 -13 332.484 103.791  21
   2   1 -13 215.921 116.553  29
   2   1 -13 229.376 112.591  25
  -2  -1  13 77.2097 92.1565  23
   2   1 -13 259.326 117.472  16
  -2  -1  13-8.51482 162.745  20
   2   1 -13 233.334 213.870  18
   2   1 -12 69.7357 108.781  21
  -2  -1  12 47.0564 154.432  20
   2   1 -12-109.795 210.796  18
   2   1 -12 250.059 116.960  16
   2   1 -12 32.9125 117.650  29
  -2  -1  12 72.6089 93.6541  23
   2   1 -12 85.6277 117.778  25
   2   1 -11 148.313 99.2267  21
  -2  -1  11 168.562 76.7319  37
   2   1 -11 323.658 233.043  18
  -2  -1  11 62.5089 146.859  20
   2   1 -11 74.4097 99.6792  29
  -2  -1  11-14.0422 82.1927  23
   2   1 -11 201.929 104.465  25
   2   1 -10 452.565 184.449  18
  -2  -1  10 473.763 144.186  20
   2   1 -10 577.083 88.4628  21
   2   1 -10 413.647 92.9860  29
   2   1 -10 524.885 96.6827  25
  -2  -1  10 544.589 79.3392  23
   2   1  -9 983.146 91.3874  21
  -2  -1   9 1016.89 84.5800  23
   2   1  -9 1074.19 100.828  25
   2   1  -9 946.038 185.750  18
  -2  -1   9 864.202 143.602  20
   2   1  -8 123.741 163.295  18
  -2  -1   8-9.10168 120.644  20
   2   1  -7 1094.73 176.314  18
  -2  -1   7 1114.56 136.451  20
  -2  -1   6 6846.22 272.006  17
   2   1  -6 7297.39 323.455  18
  -2  -1   6 7979.49 305.612  20
  -2  -1   6 7155.34 265.263   6
  -2  -1   5 15414.5 557.653  17
   2   1  -5 16533.8 590.557  18
  -2  -1   5 15043.4 555.995   1
  -2  -1   5 15737.5 578.599  20
  -2  -1   5 15500.9 555.819   6
  -2  -1   4 207.331 74.2685  17
   2   1  -4 262.558 132.267  18
  -2  -1   4 77.0302 98.9704  20
  -2  -1   4 246.945 72.7505   6
  -2  -1   4 276.833 81.5641   1
  -2  -1   3 70.6654 90.4019  20
   2   1  -3 88.1508 116.537  18
  -2  -1   3 82.8504 83.5747   1
  -2  -1   3 71.5521 67.4505   3
  -2  -1   3 64.4030 87.3679   2
  -2  -1   3 51.6097 77.1552   6
  -2  -1   3 37.2805 72.4352   5
   2   1  -2 4790.58 204.120  18
  -2  -1   2 4739.18 198.618   1
  -2  -1   2 4819.22 192.091   3
  -2  -1   2 4553.58 198.099   2
  -2  -1   2 4985.41 202.472  20
  -2  -1   2 4670.80 195.105   5
  -2  -1   2 4629.74 196.342   6
   2   1  -1 4433.04 175.881  18
  -2  -1   1 4339.59 186.432   2
  -2  -1   1 4335.83 186.978   1
  -2  -1   1 4326.90 180.998   3
  -2  -1   1 4497.27 184.797   6
  -2  -1   1 4402.28 185.811   5
  -2  -1   1 4380.16 184.608  20
  -2  -1   0 31474.8 1124.68   6
  -2  -1   0 32039.5 1124.38   3
  -2  -1  -1 454.399 75.8474  19
  -2  -1  -1 338.821 84.8596   5
  -2  -1  -1 307.936 81.2666   1
  -2  -1  -1 363.206 81.7211   2
  -2  -1  -2 19977.2 709.289  18
  -2  -1  -2 19239.8 717.111   5
  -2  -1  -2 18325.5 714.627   2
  -2  -1  -2 18430.3 715.099   1
  -2  -1  -3 25391.9 902.071  18
  -2  -1  -3 24401.6 899.539   2
  -2  -1  -3 24151.0 899.350   3
  -2  -1  -3 23461.6 899.303   1
  -2  -1  -3 24351.7 898.967   6
  -2  -1  -3 24624.7 901.669   5
  -2  -1  -4 195608. 6278.33  16
  -2  -1  -4 179589. 6280.59  18
  -2  -1  -4 188423. 6273.48   2
  -2  -1  -4 181719. 6273.69   1
  -2  -1  -4 166640. 6272.73   3
   2   1   4 176119. 6281.10  20
  -2  -1  -4 171551. 6274.26   5
  -2  -1  -4 177964. 6272.16   6
  -2  -1  -5 3926.79 175.378  16
  -2  -1  -5 3996.73 206.923  18
  -2  -1  -5 4148.99 169.360   2
  -2  -1  -5 4057.06 168.418   1
  -2  -1  -5 3903.98 169.536   3
   2   1   5 4148.06 196.385  20
  -2  -1  -5 3834.36 171.117   5
  -2  -1  -5 3989.68 167.149   6
  -2  -1  -6 3929.13 183.350  16
  -2  -1  -6 3870.84 225.926  18
  -2  -1  -6 4235.09 170.674   1
   2   1   6 3740.51 202.509  20
  -2  -1  -6 4388.72 168.540   6
  -2  -1  -7 11156.7 432.362  16
  -2  -1  -7 11442.9 463.336  18
  -2  -1  -7 11432.6 413.673   1
   2   1   7 11706.1 452.122  20
  -2  -1  -7 11475.6 412.448   6
   2   1   8 7013.44 303.388  20
  -2  -1  -8 6888.91 280.689  16
  -2  -1  -8 6599.98 321.575  18
   2   1   9 2008.39 165.278  20
  -2  -1  -9 1816.60 128.545  16
  -2  -1  -9 2014.96 200.410  18
   2   1  10 12011.0 471.159  20
  -2  -1 -10 10825.4 439.876  16
  -2  -1 -10 11732.3 492.551  18
  -2  -1 -11 578.794 77.6202  21
   2   1  11 466.739 143.704  20
  -2  -1 -11 592.340 186.109  18
  -2  -1 -11 741.892 103.623  16
  -2  -1 -11 494.308 96.9377  29
  -2  -1 -11 528.563 101.535  24
  -2  -1 -11 336.161 83.0091  25
  -2  -1 -12 3994.95 275.111  18
  -2  -1 -12 3489.34 189.793  16
  -2  -1 -12 3658.34 185.025  29
   2   1  12 3761.74 239.669  20
  -2  -1 -12 3519.81 163.646  21
  -2  -1 -12 3740.63 175.172  25
  -2  -1 -12 3857.57 187.513  24
  -2  -1 -13 2258.13 131.506  21
   2   1  13 2458.16 211.373  20
  -2  -1 -13 2301.99 157.300  29
  -2  -1 -13 2127.97 243.160  18
  -2  -1 -13 2329.00 150.973  16
  -2  -1 -13 2135.70 117.101  28
  -2  -1 -13 2292.49 145.613  25
  -2  -1 -13 2413.60 191.186  24
  -2  -1 -14 1741.95 116.489  21
  -2  -1 -14 1975.39 151.101  29
   2   1  14 2032.26 203.473  20
  -2  -1 -14 1756.50 244.058  18
  -2  -1 -14 1390.04 102.679  28
  -2  -1 -14 1684.84 128.118  25
  -2  -1 -15 3637.83 318.751  19
  -2  -1 -15 3278.90 190.901  29
   2   1  15 3018.74 245.358  20
  -2  -1 -15 3108.98 155.304  21
  -2  -1 -15 3134.06 170.327  25
   2   1  16 1866.34 213.956  20
  -2  -1 -16 2110.29 125.830  21
  -2  -1 -16 2204.91 141.595  25
  -2  -1 -16 2165.00 163.326  29
  -2  -1 -17 1263.32 118.066  25
  -2  -1 -17 1330.51 103.692  21
  -2  -1 -18 153.875 86.6182  25
  -2  -1 -18 22.5197 71.0537  21
  -2  -1 -19 342.706 75.7664  27
  -2  -1 -20 88.8754 59.8531  27
   2   2 -19 1294.58 66.0053  21
   2   2 -18 88.7752 63.5447  21
   2   2 -18 101.799 79.0655  25
   2   2 -18 147.299 72.6774  29
   2   2 -17 999.493 87.0675  21
   2   2 -17 815.956 99.6976  25
   2   2 -17 938.788 100.022  29
   2   2 -16 51.7312 86.2996  21
   2   2 -16-47.4920 102.245  29
   2   2 -16 148.868 102.154  25
  -2  -2  16 18.1963 71.2308  23
   2   2 -15 2625.48 169.412  29
   2   2 -15 2738.59 151.831  21
  -2  -2  15 2884.48 137.609  23
   2   2 -15 2817.61 168.785  25
   2   2 -14 975.465 111.723  21
  -2  -2  14 890.273 181.042  20
   2   2 -14 810.170 127.741  29
  -2  -2  14 980.784 98.2948  23
   2   2 -14 665.490 122.536  25
  -2  -2  13 14017.5 651.371  20
   2   2 -13 16587.3 590.990  21
   2   2 -13 15750.2 597.508  29
   2   2 -13 14813.8 623.837  16
   2   2 -13 14706.7 673.783  18
  -2  -2  13 15423.4 581.124  37
  -2  -2  13 17685.3 581.992  23
   2   2 -13 15155.2 598.882  25
  -2  -2  12 661.236 104.592  23
   2   2 -12 567.808 115.997  25
   2   2 -12 848.534 108.162  21
  -2  -2  12 695.372 172.835  20
   2   2 -12 763.780 231.262  18
   2   2 -12 966.484 141.907  16
   2   2 -12 624.937 122.788  29
  -2  -2  12 736.575 91.1329  37
  -2  -2  11 5197.03 309.424  20
   2   2 -11 6515.38 256.882  21
   2   2 -11 5935.65 277.925  29
   2   2 -11 5344.33 353.650  18
  -2  -2  11 6201.33 251.312  23
   2   2 -11 5957.90 268.029  25
  -2  -2  11 6249.81 245.013  37
  -2  -2  10 5082.00 281.356  20
   2   2 -10 5667.69 227.518  21
   2   2 -10 5509.65 231.399  29
   2   2 -10 5211.35 312.140  18
  -2  -2  10 5493.06 218.171  23
   2   2 -10 5499.38 234.139  25
  -2  -2  10 5260.55 219.106  37
   2   2  -9 1602.33 200.855  18
   2   2  -9 1688.47 111.322  29
  -2  -2   9 1530.96 157.956  20
   2   2  -9 1605.69 107.044  21
   2   2  -9 1449.82 113.933  25
  -2  -2   9 1580.40 97.4346  23
  -2  -2   8 19422.8 747.874  20
   2   2  -8 20259.8 769.246  18
  -2  -2   7 2680.82 170.267  20
   2   2  -7 2844.46 209.882  18
  -2  -2   6 3949.06 160.911   1
  -2  -2   6 4142.80 203.235  20
   2   2  -6 4021.72 232.574  18
  -2  -2   5 11.6069 72.8159   1
  -2  -2   5 100.011 77.7465   2
  -2  -2   5 61.2367 68.2911   6
   2   2  -5-62.6448 151.042  18
  -2  -2   5-87.0304 96.1298  20
  -2  -2   4 8678.69 332.398  20
  -2  -2   4 8285.74 317.867   1
  -2  -2   4 8305.86 319.549   2
  -2  -2   4 8215.65 316.951   6
   2   2  -4 8739.20 351.614  18
  -2  -2   3 1940.38 115.201  20
  -2  -2   3 1796.41 113.170   1
  -2  -2   3 1688.96 114.192   2
  -2  -2   3 1726.70 112.446   6
   2   2  -3 1901.16 152.473  18
  -2  -2   2 15806.4 559.016  20
  -2  -2   2 15296.9 560.872   1
  -2  -2   2 14738.3 560.177   2
  -2  -2   2 15626.7 559.531   6
   2   2  -2 15681.6 566.623  18
  -2  -2   1 208.329 86.4169   2
  -2  -2   1 305.431 88.3438   1
  -2  -2   1 286.022 90.7225   6
  -2  -2   1 295.827 69.1960  20
  -2  -2   0 31.9102 78.2879   3
  -2  -2   0 111.358 84.1057   6
  -2  -2  -1 37853.6 1417.97   1
  -2  -2  -1 37846.4 1417.48   2
  -2  -2  -1 40109.3 1418.14   3
  -2  -2  -1 37384.4 1417.22   6
   2   2   1 40685.2 1409.12  15
  -2  -2  -2 2783.27 143.613   1
  -2  -2  -2 2851.04 143.102   2
   2   2   3 9638.53 366.508  20
  -2  -2  -3 9692.83 370.477   1
  -2  -2  -3 9633.82 368.976   2
  -2  -2  -3 9418.33 370.426   6
   2   2   4 133239. 4720.61  20
  -2  -2  -4 128460. 4717.39   1
  -2  -2  -4 134934. 4717.31   2
  -2  -2  -4 129303. 4716.62   6
   2   2   5 9943.75 411.690  20
  -2  -2  -5 10825.2 402.022   2
  -2  -2  -5 10952.5 402.938   1
  -2  -2  -5 10838.5 401.179   6
   2   2   6 6679.47 284.341  20
  -2  -2  -6 7538.98 264.337   1
  -2  -2  -6 6962.57 263.456   2
  -2  -2  -6 6897.71 260.568   6
  -2  -2  -6 5972.69 263.559  16
  -2  -2  -6 6468.37 298.582  18
  -2  -2  -7 64.5152 70.7936   1
  -2  -2  -7 65.7098 74.0305   2
  -2  -2  -7-3.24692 63.2919   6
  -2  -2  -7 56.1680 139.536  18
   2   2   7 42.2702 109.104  20
  -2  -2  -7 38.8571 76.9937  16
  -2  -2  -8 108.576 58.4560   1
  -2  -2  -8 15.9246 150.657  18
  -2  -2  -8 28.0401 77.5254  16
   2   2   8 53.9322 116.291  20
  -2  -2  -8 138.748 50.1105   6
   2   2   9 134.935 121.038  20
  -2  -2  -9 113.846 162.766  18
  -2  -2  -9 77.0864 81.1154  16
  -2  -2 -10 2929.32 154.261  16
  -2  -2 -10 3117.08 225.229  18
   2   2  10 3213.96 196.032  20
   2   2  11-34.2997 129.170  20
  -2  -2 -11 199.574 175.633  18
  -2  -2 -11 63.4169 77.3146  16
  -2  -2 -11 155.010 94.5194  24
  -2  -2 -11 24.6919 76.3803  25
  -2  -2 -11 68.9491 85.3771  29
   2   2  12 314.166 147.050  20
  -2  -2 -12 397.158 193.225  18
  -2  -2 -12 321.112 82.8271  16
  -2  -2 -12 198.423 73.6561  21
  -2  -2 -12 58.1617 100.916  24
  -2  -2 -12 79.2008 82.6794  25
  -2  -2 -12 174.765 96.0137  29
  -2  -2 -13 3466.36 279.108  18
  -2  -2 -13 3675.51 308.771  19
   2   2  13 3346.63 234.930  20
  -2  -2 -13 3529.74 157.221  21
  -2  -2 -13 3118.87 191.079  29
  -2  -2 -13 3253.37 168.428  25
  -2  -2 -13 3161.31 191.165  24
   2   2  14 887.295 175.926  20
  -2  -2 -14 826.935 225.251  18
  -2  -2 -14 766.099 240.965  19
  -2  -2 -14 684.634 98.8390  21
  -2  -2 -14 867.090 142.994  24
  -2  -2 -14 745.829 111.976  25
  -2  -2 -14 593.936 123.184  29
   2   2  15 188.804 162.057  20
  -2  -2 -15 217.778 219.430  18
  -2  -2 -15 43.6448 219.955  19
  -2  -2 -15-17.8016 84.1894  21
  -2  -2 -15-29.2151 97.6570  25
  -2  -2 -15 93.6483 75.5227  28
  -2  -2 -15 108.386 121.488  29
  -2  -2 -16 1279.52 120.268  25
  -2  -2 -16 1222.73 230.926  18
   2   2  16 998.985 186.326  20
  -2  -2 -16 1028.84 236.569  19
  -2  -2 -16 1530.80 147.467  29
  -2  -2 -16 1080.14 99.8771  21
  -2  -2 -16 924.607 88.1681  28
  -2  -2 -17 2629.44 185.151  29
  -2  -2 -17 2859.30 164.025  25
  -2  -2 -18 15.1051 70.8516  21
  -2  -2 -18 40.8150 117.364  29
  -2  -2 -18 28.2908 88.7348  25
  -2  -2 -19 3493.03 178.493  29
  -2  -2 -20 1013.28 91.6595  46
  -2  -2 -20 716.378 78.8627  27
  -2  -2 -20 1032.38 103.058  29
  -2  -2 -21-8.28033 58.4966  29
   2   3 -18-30.4421 49.7699  21
   2   3 -17 174.300 66.5115  21
   2   3 -17 214.100 83.5322  25
   2   3 -17 174.225 77.2349  29
   2   3 -16 981.226 90.9577  21
   2   3 -16 986.667 106.039  29
   2   3 -16 1107.96 110.402  25
   2   3 -15 3602.89 173.601  21
   2   3 -15 3985.76 192.186  25
   2   3 -15 3719.76 186.064  29
   2   3 -14 17480.6 621.004  21
   2   3 -14 14369.8 624.478  29
  -2  -3  14 16394.3 612.789  37
   2   3 -14 15511.3 630.550  25
  -2  -3  14 19236.4 611.987  23
  -2  -3  13 10281.6 493.966  20
   2   3 -13 12067.7 434.163  21
   2   3 -13 9669.78 438.420  29
   2   3 -13 11128.6 477.780  16
  -2  -3  13 11632.2 427.398  37
  -2  -3  13 13187.8 424.522  23
   2   3 -13 9634.84 442.777  25
  -2  -3  12 31753.7 1297.56  20
   2   3 -12 37622.3 1246.49  21
   2   3 -12 30687.1 1248.59  29
   2   3 -12 33575.8 1287.66  16
  -2  -3  12 34911.2 1240.78  37
  -2  -3  12 38311.9 1238.21  23
   2   3 -12 32113.0 1253.57  25
   2   3 -11 16185.2 586.518  21
   2   3 -11 15097.3 590.189  29
  -2  -3  11 15152.6 578.074  37
  -2  -3  11 16768.8 575.332  23
   2   3 -11 17177.9 599.554  25
  -2  -3  10 969.521 88.1194  23
   2   3 -10 759.738 114.720  25
   2   3 -10 922.863 102.500  21
   2   3 -10 920.760 229.616  18
  -2  -3  10 954.037 148.523  20
   2   3 -10 580.170 103.686  29
  -2  -3  10 941.179 92.3795  37
   2   3  -9 7974.43 375.378  18
   2   3  -9 7332.47 287.817  29
  -2  -3   9 6334.95 327.694  20
   2   3  -9 7273.28 285.050  21
   2   3  -9 7923.93 295.897  25
  -2  -3   9 6951.65 274.346  23
   2   3  -8 4713.17 286.065  18
   2   3  -8 5267.18 203.229  21
   2   3  -8 4889.38 211.733  25
   2   3  -7 1072.98 180.266  18
  -2  -3   7 1084.65 129.635  20
  -2  -3   6 114.979 67.9141   2
  -2  -3   6 121.913 65.6720   1
  -2  -3   6-26.5179 102.082  20
   2   3  -6 21.8831 153.808  18
   2   3  -5 569.908 153.785  18
  -2  -3   5 393.562 95.2583  20
  -2  -3   5 273.517 80.9629   6
  -2  -3   5 420.962 83.0404   1
  -2  -3   5 350.947 83.2895   2
   2   3  -4 7533.34 320.277  18
  -2  -3   4 7181.71 286.327   6
  -2  -3   4 7281.36 286.737   1
  -2  -3   4 6929.78 286.114   2
  -2  -3   4 7971.97 293.439  20
  -2  -3   3 14976.0 543.956   6
  -2  -3   3 15290.9 543.449  20
  -2  -3   3 14958.7 544.568   1
  -2  -3   3 14234.3 543.375   2
  -2  -3   2 444.511 71.9297  20
  -2  -3   2 393.576 92.5189   1
  -2  -3   2 416.527 93.7635   2
  -2  -3   2 459.117 94.9413   6
  -2  -3   1 6079.17 250.229   6
  -2  -3   1 5970.05 251.005   2
  -2  -3   1 5843.84 249.555   1
  -2  -3   1 6568.01 232.761  20
   2   3   0 2952.57 148.645  15
   2   3   1 68455.4 2406.01  15
  -2  -3  -2 39347.0 1354.72   2
  -2  -3  -2 40239.7 1356.01   1
   2   3   2 37485.8 1339.90  20
   2   3   3 88547.3 3225.13  20
  -2  -3  -3 90010.7 3233.92   1
  -2  -3  -3 91720.7 3233.28   2
  -2  -3  -4 8076.06 324.029   6
   2   3   4 8296.55 317.883  20
  -2  -3  -4 8415.34 323.862   2
  -2  -3  -4 8354.44 324.082   1
  -2  -3  -5 14956.9 548.471   6
   2   3   5 14644.1 550.949  20
  -2  -3  -5 14842.7 549.628   1
  -2  -3  -5 14701.3 547.793   2
  -2  -3  -6 5956.55 233.045   6
   2   3   6 5745.52 245.265  20
  -2  -3  -6 5664.71 233.769   2
  -2  -3  -6 5572.72 234.034   1
   2   3   7 519.447 108.411  20
  -2  -3  -7 435.071 169.018  19
  -2  -3  -7 435.846 81.3020   6
  -2  -3  -7 592.989 83.4502   1
  -2  -3  -7 426.531 81.9597   2
  -2  -3  -8 3601.73 220.947  18
  -2  -3  -8 3530.89 152.407   6
  -2  -3  -8 3487.50 158.216   2
  -2  -3  -8 3715.95 159.324   1
   2   3   8 3362.46 189.058  20
  -2  -3  -9 944.203 166.525  18
   2   3   9 1009.68 136.211  20
  -2  -3  -9 1209.97 208.964  19
  -2  -3 -10 5127.75 223.454  16
  -2  -3 -10 5703.90 295.440  18
   2   3  10 5621.01 271.291  20
  -2  -3 -11 1363.57 198.086  18
   2   3  11 1290.87 156.877  20
  -2  -3 -11 1736.57 229.432  19
  -2  -3 -11 1243.96 108.022  29
  -2  -3 -11 1285.97 113.250  24
  -2  -3 -12 5312.80 340.560  19
  -2  -3 -12 4627.81 298.035  18
   2   3  12 5022.95 264.436  20
  -2  -3 -12 4254.42 190.579  21
  -2  -3 -12 4897.22 209.707  29
  -2  -3 -12 4171.54 209.568  24
  -2  -3 -12 4657.33 200.380  25
   2   3  12 4773.51 185.349  23
  -2  -3 -13 81.3037 212.456  18
   2   3  13 189.514 150.216  20
  -2  -3 -13 208.801 226.168  19
  -2  -3 -13 153.328 77.1271  21
  -2  -3 -13 35.8640 89.5601  25
   2   3  13 62.1060 73.2691  23
  -2  -3 -13-101.430 115.031  24
  -2  -3 -13 75.0223 116.167  29
   2   3  14-87.5935 154.076  20
  -2  -3 -14 259.819 224.399  18
  -2  -3 -14 317.473 230.209  19
  -2  -3 -14 96.1195 81.0051  21
   2   3  14 17.3034 84.5301  23
  -2  -3 -14-9.45191 126.163  24
  -2  -3 -14 164.161 98.2597  25
  -2  -3 -14 23.5726 113.981  29
   2   3  15 715.024 176.242  20
  -2  -3 -15 1130.62 230.845  18
  -2  -3 -15 1252.08 242.366  19
  -2  -3 -15 724.016 94.4864  21
  -2  -3 -15 823.954 124.380  24
   2   3  15 899.788 92.0149  23
  -2  -3 -15 904.522 115.389  25
  -2  -3 -15 1078.05 132.074  29
  -2  -3 -16 28.9603 213.790  18
   2   3  16-209.920 164.312  20
  -2  -3 -16 157.355 219.062  19
  -2  -3 -16 50.7539 80.4446  21
  -2  -3 -16 104.650 80.2004  28
  -2  -3 -16 209.921 124.898  29
  -2  -3 -16 23.3454 100.604  25
  -2  -3 -17 1085.75 93.1342  21
  -2  -3 -17 1003.25 89.9060  28
  -2  -3 -17 892.594 137.784  29
  -2  -3 -17 1028.27 112.180  25
  -2  -3 -18 3147.52 155.070  25
  -2  -3 -18 2645.13 131.367  28
  -2  -3 -18 3014.28 172.283  29
  -2  -3 -19 305.799 103.439  29
  -2  -3 -20 71.8774 81.2954  46
  -2  -3 -20 152.033 88.0140  29
  -2  -3 -21 154.570 46.7029  46
  -2  -3 -21 171.792 49.0649  27
  -2  -3 -21 122.137 61.5738  29
   2   4 -18 5634.58 206.436  21
   2   4 -17 246.269 62.0793  21
   2   4 -16 122.478 69.6485  21
   2   4 -16 224.174 81.4738  29
   2   4 -16 121.714 86.5219  25
  -2  -4  15 547.599 76.2432  37
   2   4 -15 495.939 87.2172  21
   2   4 -15 587.536 99.5938  29
   2   4 -15 636.584 104.705  25
  -2  -4  14 1916.76 120.473  37
   2   4 -14 2188.38 129.961  21
   2   4 -14 1891.52 140.650  29
   2   4 -13 359.432 94.9213  21
  -2  -4  13 363.724 92.2227  37
   2   4 -13 441.354 112.335  29
   2   4 -13 390.531 114.936  25
   2   4 -12 6317.10 248.916  21
   2   4 -12 5848.71 226.794  22
  -2  -4  12 5100.99 302.284  20
  -2  -4  12 6193.04 245.544  37
   2   4 -12 6195.24 303.719  16
   2   4 -12 5605.01 263.712  25
  -2  -4  12 6992.83 237.508  23
   2   4 -11 5744.32 226.191  22
  -2  -4  11 5157.58 292.421  20
   2   4 -11 5866.20 244.229  21
  -2  -4  11 5804.84 241.759  37
   2   4 -11 5992.23 297.910  16
   2   4 -11 5121.91 253.698  29
  -2  -4  11 6268.37 237.902  23
   2   4 -11 6047.27 260.639  25
  -2  -4  10 4193.70 255.225  20
   2   4 -10 4709.50 208.337  21
  -2  -4  10 4841.00 205.761  37
   2   4 -10 4783.48 236.343  29
  -2  -4  10 4259.63 206.663  23
   2   4  -9 1308.14 98.1741  21
  -2  -4   9 1281.90 100.129  37
  -2  -4   9 1219.20 148.697  20
  -2  -4   9 1206.89 91.0889  23
   2   4  -9 1103.52 114.605  25
   2   4  -9 963.185 105.838  29
  -2  -4   8 1209.97 138.452  20
   2   4  -8 1162.42 103.485  29
   2   4  -8 1438.04 97.1085  21
  -2  -4   8 1137.39 85.8095  23
   2   4  -8 1029.63 103.772  25
  -2  -4   7 4764.21 236.495  20
  -2  -4   6 98.4505 102.644  20
  -2  -4   6 52.6605 70.8632   1
  -2  -4   6 94.3741 73.2607   2
  -2  -4   5 21779.5 781.448   1
  -2  -4   5 21118.6 779.898   2
  -2  -4   5 20873.4 779.706   6
  -2  -4   5 23342.9 794.777  20
  -2  -4   4 460.700 85.8284  20
  -2  -4   4 201.683 92.8149   2
  -2  -4   4 232.611 92.0308   1
  -2  -4   4 306.575 89.6507   6
  -2  -4   3 9750.86 382.035   2
  -2  -4   3 9893.44 381.963   1
  -2  -4   3 10027.9 382.653   6
  -2  -4   3 10236.1 374.507  20
  -2  -4   2 71.0384 63.8118  20
  -2  -4   2 207.673 89.5513   1
  -2  -4   2-13.9093 93.4019   2
   2   4  -1 5576.43 248.028  15
  -2  -4   1 5034.60 229.602   2
  -2  -4   1 5274.30 232.838   1
  -2  -4   1 5734.21 204.697  20
  -2  -4   0 12708.8 476.311   2
  -2  -4   0 12427.5 476.440   1
   2   4   0 13330.6 482.431  15
   2   4   1 6536.88 266.307  15
   2   4   2 14332.6 502.906  15
  -2  -4  -2 13028.3 500.818   2
  -2  -4  -2 13295.2 502.666   1
  -2  -4  -3 20895.3 724.069   2
  -2  -4  -3 20410.0 724.889   1
   2   4   3 19545.0 705.787  20
  -2  -4  -4 15028.2 555.763   2
  -2  -4  -4 15349.0 558.663   1
   2   4   4 15097.5 545.232  20
  -2  -4  -5 10418.4 397.597   1
  -2  -4  -5 10513.7 395.577   2
   2   4   5 10507.9 390.675  20
  -2  -4  -6 13712.2 501.287   6
   2   4   6 13685.3 503.717  20
  -2  -4  -6 13331.4 500.845   2
  -2  -4  -6 13484.0 503.400   1
  -2  -4  -7 16764.4 622.537   6
   2   4   7 17256.8 634.257  20
  -2  -4  -7 17193.1 624.581   2
  -2  -4  -7 16630.1 624.959   1
   2   4   8 917.680 117.808  20
  -2  -4  -8 1083.63 188.388  19
  -2  -4  -8 743.618 89.2291   6
  -2  -4  -8 734.306 93.8286   1
  -2  -4  -8 873.675 96.8168   2
  -2  -4  -9 2726.46 131.855   6
  -2  -4  -9 2988.83 141.679   1
  -2  -4  -9 2776.08 142.111   2
   2   4   9 2639.32 172.047  20
  -2  -4 -10 15453.8 655.395  18
   2   4  10 16756.9 639.819  20
  -2  -4 -11 1431.34 202.183  18
   2   4  11 1398.05 159.995  20
  -2  -4 -11 1520.27 226.021  19
  -2  -4 -11 1427.73 108.008  29
  -2  -4 -11 1532.76 120.308  24
  -2  -4 -11 1522.26 101.774  25
   2   4  11 1585.67 93.0933  23
  -2  -4 -12 234.112 195.690  18
   2   4  12 227.971 135.939  20
  -2  -4 -12 305.874 203.839  19
  -2  -4 -12 358.599 72.2256  21
   2   4  12 295.278 73.2935  23
  -2  -4 -12 147.551 99.5464  24
  -2  -4 -12 297.047 83.8617  25
  -2  -4 -12 168.681 93.1608  29
  -2  -4 -13 5826.48 362.690  19
  -2  -4 -13 5183.19 325.244  18
  -2  -4 -13 4591.62 199.805  21
   2   4  13 5080.28 279.573  20
  -2  -4 -13 5110.21 224.320  29
  -2  -4 -13 4735.29 233.373  24
  -2  -4 -13 4742.42 214.437  25
   2   4  13 5015.05 200.958  23
   2   4  14 637.632 170.586  20
  -2  -4 -14 879.615 234.824  18
  -2  -4 -14 829.491 245.558  19
  -2  -4 -14 447.281 83.6096  21
  -2  -4 -14 563.892 137.826  24
  -2  -4 -14 789.939 108.519  25
   2   4  14 637.688 95.7535  23
  -2  -4 -14 846.389 128.496  29
   2   4  15 143.240 161.234  20
  -2  -4 -15 104.944 214.598  18
  -2  -4 -15 358.094 230.804  19
  -2  -4 -15 34.5804 79.9792  21
   2   4  15-44.1564 87.1540  23
  -2  -4 -15-51.4834 114.345  24
  -2  -4 -15-14.5690 100.530  25
  -2  -4 -15 204.756 120.540  29
  -2  -4 -16 253.383 222.565  18
   2   4  16 407.150 170.938  20
  -2  -4 -16 144.434 213.177  19
  -2  -4 -16 223.664 80.7406  21
  -2  -4 -16 270.467 121.408  29
  -2  -4 -16 181.208 100.618  25
  -2  -4 -16 210.598 115.274  24
   2   4  16 331.239 88.5030  23
  -2  -4 -17 104.765 83.3697  28
  -2  -4 -17 97.1523 125.901  29
   2   4  17 230.417 83.4884  23
  -2  -4 -17 118.879 98.5442  25
  -2  -4 -18 2225.11 129.897  25
  -2  -4 -18 2143.04 147.577  29
  -2  -4 -19 387.065 101.139  46
  -2  -4 -19 633.558 107.781  29
  -2  -4 -19 367.719 64.8876  28
  -2  -4 -20 826.440 89.1614  46
  -2  -4 -20 929.055 97.2170  29
  -2  -4 -21-6.83476 52.8716  27
   2   5 -17 5428.26 201.447  21
   2   5 -16 271.186 62.4496  21
  -2  -5  15 207.651 67.9619  37
   2   5 -15 159.431 70.6285  21
   2   5 -15 222.183 82.8625  29
   2   5 -15 202.499 91.5092  25
   2   5 -14 1497.13 108.907  21
   2   5 -14 1687.01 121.191  29
  -2  -5  14 1795.60 110.580  37
   2   5 -13 4594.58 190.047  21
  -2  -5  13 4636.57 190.132  37
   2   5 -13 4188.87 209.230  25
   2   5 -12 2594.97 142.124  21
  -2  -5  12 2498.48 140.933  37
   2   5 -12 2185.46 196.063  16
   2   5 -12 2158.72 242.195  15
   2   5 -12 2522.48 152.686  29
   2   5 -11 138.127 112.538  25
   2   5 -11 638.897 76.6755  22
   2   5 -11 436.154 93.6724  21
  -2  -5  11 585.263 100.016  37
   2   5 -11 647.185 150.198  16
   2   5 -11 350.643 107.247  29
   2   5 -11 630.134 194.835  15
   2   5 -10-31.5945 94.3732  21
   2   5 -10 257.975 73.1498  22
  -2  -5  10 123.930 93.6239  37
  -2  -5  10 147.843 131.836  20
   2   5 -10 384.396 111.183  25
   2   5 -10 362.543 108.257  29
   2   5  -9 556.728 122.312  21
  -2  -5   9 313.285 90.3640  37
  -2  -5   9 315.466 123.304  20
  -2  -5   9 351.802 79.1676  23
   2   5  -9 189.010 115.941  25
   2   5  -9 241.923 95.3075  29
   2   5  -8 113.001 73.8546  21
  -2  -5   8 32.1885 81.1787  37
   2   5  -8 93.8918 82.0217  29
  -2  -5   8 83.9389 70.7078  23
   2   5  -8 36.1885 88.1281  25
  -2  -5   8 81.6910 110.928  20
  -2  -5   7 53.3524 104.126  20
   2   5  -7 51.8408 69.7345  21
  -2  -5   7 48.0961 69.2191  23
   2   5  -7 53.6501 86.3539  25
  -2  -5   6 6888.00 276.448  20
  -2  -5   6 5996.98 255.014   2
  -2  -5   5 20330.0 747.629   2
  -2  -5   5 20236.3 747.973   1
  -2  -5   5 21881.1 756.029  20
  -2  -5   5 19950.9 748.255   6
  -2  -5   4 5671.91 245.216   2
  -2  -5   4 5884.52 246.509   1
  -2  -5   4 5618.01 245.604   6
  -2  -5   4 5843.81 237.381  20
   2   5  -3 129513. 4332.56  15
  -2  -5   3 122069. 4307.30   2
  -2  -5   3 125138. 4308.72   1
  -2  -5   3 118823. 4297.75  20
   2   5  -2 23706.3 825.635  15
  -2  -5   2 22299.5 805.296   2
  -2  -5   2 22497.3 807.087   1
  -2  -5   2 21524.6 786.819  20
   2   5  -1 45201.6 1480.68  15
  -2  -5   1 43113.3 1468.70   1
  -2  -5   1 41462.5 1466.63   2
  -2  -5   1 40271.3 1442.28  20
  -2  -5   0 14464.9 545.977   2
   2   5   0 14891.5 555.703  15
  -2  -5  -1 5348.59 288.461  19
   2   5   1 6283.87 260.108  15
  -2  -5  -2 692.926 149.458  19
  -2  -5  -2 615.622 98.0738   2
   2   5   2 680.628 114.894  15
  -2  -5  -3 877.500 106.287   2
  -2  -5  -3 1112.49 157.975  19
  -2  -5  -4 4273.52 187.582   2
   2   5   4 3824.23 161.658  20
  -2  -5  -5 56658.8 1956.04   2
   2   5   5 54272.8 1945.19  20
  -2  -5  -6 585.753 97.7851   2
  -2  -5  -6 507.522 93.6142   1
   2   5   6 415.154 85.3802  20
  -2  -5  -7 496.849 97.3551   1
  -2  -5  -7 576.831 95.3803   2
   2   5   7 494.299 100.436  20
   2   5   8 198.414 100.299  20
  -2  -5  -8 158.197 90.3966   1
  -2  -5  -8 116.998 89.2505   2
  -2  -5  -8 233.907 91.3977   6
   2   5   9 1009.39 126.862  20
  -2  -5  -9 983.786 96.0408   6
  -2  -5  -9 1065.26 106.390   2
  -2  -5  -9 1060.64 104.146   1
  -2  -5 -10 2539.36 246.463  19
   2   5  10 2003.87 161.046  20
  -2  -5 -11 1567.30 107.169  29
   2   5  11 1667.31 162.101  20
  -2  -5 -11 1637.67 203.433  18
  -2  -5 -11 1532.57 105.235  25
   2   5  11 1550.19 97.9151  23
   2   5  12 105.591 134.092  20
  -2  -5 -12 82.0250 181.967  18
  -2  -5 -12-59.1028 192.899  19
  -2  -5 -12 14.2947 99.8299  24
  -2  -5 -12 55.3061 81.1766  25
   2   5  12 38.7622 74.4281  23
  -2  -5 -12 44.9365 85.4550  29
  -2  -5 -13 997.562 221.682  18
   2   5  13 776.966 159.282  20
  -2  -5 -13 700.927 227.602  19
  -2  -5 -13 681.327 77.6282  21
   2   5  13 846.383 117.438  23
  -2  -5 -13 701.169 161.234  24
  -2  -5 -13 561.701 98.3907  25
  -2  -5 -13 617.421 110.689  29
   2   5  14 93.3120 158.893  20
  -2  -5 -14 253.895 218.412  18
  -2  -5 -14 138.066 217.711  19
  -2  -5 -14 203.882 74.6428  21
  -2  -5 -14 138.260 135.553  24
  -2  -5 -14 13.9157 101.235  25
   2   5  14 55.3800 99.4203  23
  -2  -5 -14 195.221 117.474  29
  -2  -5 -15 3248.58 310.659  19
  -2  -5 -15 3519.10 296.230  18
   2   5  15 3382.75 246.452  20
  -2  -5 -15 2990.26 151.036  21
  -2  -5 -15 3421.75 186.305  29
  -2  -5 -15 3740.78 190.370  24
  -2  -5 -15 3346.98 176.742  25
   2   5  15 3485.09 160.966  23
  -2  -5 -16 167.428 69.6573  21
   2   5  16 130.634 166.847  20
  -2  -5 -16 68.3879 216.868  18
  -2  -5 -16 28.7309 217.208  19
   2   5  16 30.9059 90.4556  23
  -2  -5 -16 168.636 113.683  24
  -2  -5 -16-11.6495 99.5879  25
  -2  -5 -16 78.3766 114.800  29
   2   5  17 595.842 94.1469  23
  -2  -5 -17 459.619 109.815  24
  -2  -5 -17 522.711 103.596  25
  -2  -5 -17 501.139 123.595  29
  -2  -5 -17 570.944 96.2052  28
  -2  -5 -18 120.736 109.256  46
   2   5  18 118.482 84.3277  23
  -2  -5 -18 67.9696 89.5294  25
  -2  -5 -18 26.8483 79.1261  28
  -2  -5 -18 116.601 111.786  29
  -2  -5 -19 761.242 107.463  29
  -2  -5 -19 721.092 77.4398  28
  -2  -5 -19 727.461 105.302  46
  -2  -5 -20 64.8047 51.1765  28
  -2  -5 -20 215.017 75.7384  46
   2   6 -16 140.286 49.1670  21
   2   6 -15 257.581 60.9621  21
  -2  -6  15 298.462 62.5422  37
   2   6 -14 91.6533 69.0294  21
  -2  -6  14 197.544 77.1267  37
   2   6 -13 4826.25 207.450  21
   2   6 -13 5616.63 235.026  25
   2   6 -13 5097.01 217.461  29
  -2  -6  13 4858.69 212.023  37
   2   6 -12 24702.5 938.345  21
  -2  -6  12 25819.6 942.001  37
   2   6 -12 26000.8 946.139  29
   2   6 -11 1143.63 130.452  25
   2   6 -11 940.202 99.8289  21
   2   6 -11 1190.06 88.0995  22
  -2  -6  11 1091.24 110.375  37
   2   6 -11 1015.76 158.303  16
   2   6 -11 1155.74 207.619  15
   2   6 -11 1144.12 115.234  29
   2   6 -10 32322.7 1184.67  21
   2   6 -10 36290.8 1180.54  22
  -2  -6  10 31182.3 1186.97  37
   2   6 -10 30860.3 1237.02  16
   2   6 -10 37993.0 1291.36  15
   2   6 -10 33173.7 1204.43  25
   2   6 -10 31941.5 1192.81  29
   2   6  -9 9102.63 437.635  15
   2   6  -9 8125.27 347.269  25
   2   6  -9 8745.66 331.710  21
   2   6  -9 8865.39 325.615  22
  -2  -6   9 8064.73 333.237  37
   2   6  -8 77.6575 91.5672  21
  -2  -6   8 39.2852 89.2154  37
   2   6  -8-36.2557 124.484  25
   2   6  -8 123.478 183.163  15
   2   6  -7 153.917 71.7692  21
  -2  -6   7 237.095 83.1451  37
  -2  -6   7 283.630 97.3381  20
   2   6  -7 217.818 89.8090  25
   2   6  -7 64.6170 168.458  15
   2   6  -6 128.022 65.4964  21
  -2  -6   6 143.539 79.0831  37
  -2  -6   6 214.973 84.9764  20
   2   6  -6 204.339 156.225  15
   2   6  -6 23.2355 81.2533  25
  -2  -6   5 6699.86 265.183  20
  -2  -6   5 6684.98 270.518   2
  -2  -6   5 6657.36 270.407   1
   2   6  -5 6987.02 334.533  15
  -2  -6   5 6601.77 272.091   6
   2   6  -4 13124.9 520.099  15
  -2  -6   4 12127.1 478.157   2
  -2  -6   4 12776.6 480.398   1
  -2  -6   4 12367.4 466.386  20
  -2  -6   4 12627.9 479.885   6
  -2  -6   3 195.744 60.2086  20
   2   6  -3 154.742 142.283  15
  -2  -6   3 71.8855 101.223   2
  -2  -6   3 171.948 102.407   1
   2   6  -2 24506.6 855.174  15
  -2  -6   2 22796.7 830.086   2
  -2  -6   2 24139.2 833.359   1
  -2  -6   2 21881.9 803.412  20
  -2  -6   1 4058.21 201.208   2
   2   6  -1 4263.45 225.934  15
  -2  -6   0 23819.4 889.008   2
   2   6   0 25183.1 901.361  15
   2   6   1 2803.97 175.380  15
  -2  -6  -1 2766.73 216.077  19
   2   6   2 1213.64 136.094  15
  -2  -6  -2 1054.61 173.760  19
  -2  -6  -3 17995.1 677.109   2
  -2  -6  -3 19041.2 717.126  19
  -2  -6  -4-37.2365 94.0338   2
  -2  -6  -4 62.8058 150.476  19
  -2  -6  -5 2610.83 149.889   2
   2   6   5 2422.33 124.695  20
  -2  -6  -5 2498.93 208.660  19
  -2  -6  -6 8990.78 365.147   2
   2   6   6 9270.08 355.269  20
  -2  -6  -6 9640.23 421.854  19
  -2  -6  -7 3457.72 176.147   2
  -2  -6  -7 3650.03 183.237   1
   2   6   7 3183.49 170.699  20
  -2  -6  -8 360.510 103.485   1
  -2  -6  -8 406.647 103.400   2
   2   6   8 413.221 104.067  20
   2   6   9 1642.62 137.237  20
  -2  -6  -9 1558.01 119.387   6
  -2  -6  -9 1662.03 128.196   2
  -2  -6  -9 1709.22 130.043   1
   2   6  10 4857.68 240.150  20
  -2  -6 -10 5016.91 221.688   1
  -2  -6 -10 4586.09 209.734   6
   2   6  11 179.772 120.997  20
  -2  -6 -11 180.453 77.1381  29
  -2  -6 -11 185.728 76.4178  25
   2   6  12 256.127 135.432  20
  -2  -6 -12 375.444 206.767  18
   2   6  12 117.112 80.1422  23
  -2  -6 -12 141.480 81.6801  25
  -2  -6 -12 44.1451 88.1235  29
  -2  -6 -13 6759.57 407.643  19
  -2  -6 -13 6245.25 366.455  18
   2   6  13 6209.57 325.603  20
  -2  -6 -13 6424.52 269.265  29
  -2  -6 -13 6518.97 285.081  24
  -2  -6 -13 6477.44 268.307  25
   2   6  13 6213.39 255.707  23
  -2  -6 -14 7297.11 417.547  19
  -2  -6 -14 6165.12 372.186  18
   2   6  14 6168.90 336.278  20
  -2  -6 -14 6906.65 277.377  29
  -2  -6 -14 6955.92 286.903  24
  -2  -6 -14 6836.37 274.355  25
   2   6  14 5752.67 258.918  23
  -2  -6 -15 212.667 218.415  18
   2   6  15 133.379 162.740  20
  -2  -6 -15 100.626 219.107  19
  -2  -6 -15 230.027 114.645  24
  -2  -6 -15 81.4150 100.589  25
   2   6  15 12.9311 93.8367  23
  -2  -6 -15 71.1879 108.974  29
   2   6  16 2900.32 245.477  20
  -2  -6 -16 2769.95 280.548  18
  -2  -6 -16 2633.30 291.873  19
  -2  -6 -16 3736.30 182.118  29
  -2  -6 -16 3124.22 179.813  24
  -2  -6 -16 2955.80 167.157  25
   2   6  16 3210.89 157.273  23
  -2  -6 -16 3018.22 184.336  46
  -2  -6 -17 1518.25 135.576  29
  -2  -6 -17 1654.47 130.747  24
  -2  -6 -17 1536.70 123.738  25
   2   6  17 1451.03 114.799  23
  -2  -6 -17 1536.46 137.167  46
  -2  -6 -18 2902.51 155.770  28
  -2  -6 -18 3361.40 175.598  29
   2   6  18 3556.96 154.794  23
  -2  -6 -18 3428.52 177.244  46
  -2  -6 -19 385.856 95.2209  46
   2   6  19 451.697 77.8442  23
  -2  -6 -19 341.675 73.9050  28
  -2  -6 -19 287.203 95.7698  29
  -2  -6 -20 215.186 59.3904  28
  -2  -6 -20 259.059 70.2097  46
   2   7 -15 13.6077 49.8393  21
  -2  -7  15 61.7490 53.5277  37
   2   7 -14 308.972 61.9209  21
  -2  -7  14 363.378 72.7710  37
   2   7 -13 1257.82 89.6802  21
  -2  -7  13 1468.96 102.567  37
   2   7 -12 129.674 75.7897  21
  -2  -7  12 172.953 93.8883  37
   2   7 -11 14500.6 578.539  21
  -2  -7  11 15494.0 585.536  37
   2   7 -10 2156.72 123.962  21
   2   7 -10 2229.38 119.592  22
  -2  -7  10 2169.28 138.837  37
   2   7 -10 2062.59 154.466  25
   2   7 -10 2098.92 236.415  15
   2   7  -9 27572.5 1099.57  16
   2   7  -9 33448.1 1152.09  15
  -2  -7   9 29383.8 1051.68  37
   2   7  -9 25600.5 1059.79  25
   2   7  -9 29466.2 1043.38  22
   2   7  -9 31011.0 1045.83  21
   2   7  -8 17625.4 631.831  21
   2   7  -8 16505.3 628.439  22
   2   7  -8 17158.9 649.607  25
  -2  -7   8 17990.2 638.301  37
  -2  -7   7 803.955 101.179  37
   2   7  -7 766.433 90.5058  22
   2   7  -7 803.346 88.7411  21
   2   7  -7 902.169 120.707  25
   2   7  -7 898.165 194.275  15
  -2  -7   6 446.786 89.8557  37
   2   7  -6 413.997 191.534  15
   2   7  -6 531.940 96.6143  25
   2   7  -6 440.702 75.8678  22
   2   7  -6 364.443 69.6438  21
   2   7  -5 604.143 167.039  15
   2   7  -5 422.124 92.2482  25
   2   7  -5 494.767 97.1042  39
  -2  -7   5 591.997 109.332   6
  -2  -7   5 570.478 105.855   2
  -2  -7   5 721.290 105.078   1
  -2  -7   4 238.606 104.487   1
  -2  -7   4 262.567 106.980   2
  -2  -7   4 310.868 107.182   6
   2   7  -4 310.432 151.658  15
  -2  -7   3 100.680 106.024   2
  -2  -7   3-3.75283 106.481   1
   2   7  -3 80.0760 146.922  15
  -2  -7   2 420.488 109.609   2
  -2  -7   2 337.622 113.869   1
   2   7  -2 608.927 151.674  15
  -2  -7   1 11540.3 462.052   2
   2   7  -1 12225.8 485.657  15
  -2  -7   0 18257.1 695.732   2
   2   7   0 19129.9 711.722  15
  -2  -7  -1 327.480 102.728   2
   2   7   1 366.644 130.032  15
   2   7   2 11394.1 464.395  15
  -2  -7  -2 11730.4 501.010  19
  -2  -7  -3 7811.98 328.469   2
  -2  -7  -3 8430.90 382.628  19
  -2  -7  -4 15516.0 588.994   2
  -2  -7  -4 15640.3 634.294  19
  -2  -7  -5 10765.2 437.082   2
  -2  -7  -5 11933.9 489.838  19
  -2  -7  -6 4003.75 206.332   2
  -2  -7  -6 4428.57 268.524  19
  -2  -7  -7 3.71310 100.535   1
  -2  -7  -7 21.0740 102.756   2
  -2  -7  -7 119.721 170.373  19
   2   7   7 26.4777 84.5393  20
  -2  -7  -8 5965.91 258.456   2
  -2  -7  -8 5775.37 258.489   1
  -2  -7  -8 5472.02 321.541  19
   2   7   8 5379.87 250.913  20
   2   7   9 774.854 118.146  20
  -2  -7  -9 975.443 205.426  19
  -2  -7  -9 1086.50 123.875   2
  -2  -7  -9 883.040 120.413   1
  -2  -7  -9 1002.26 119.732   6
  -2  -7 -10 12885.1 480.078  25
   2   7  10 12242.7 516.613  20
  -2  -7 -10 13179.0 502.654   2
  -2  -7 -10 13568.7 506.226   1
  -2  -7 -10 13049.6 499.000   6
  -2  -7 -11 370.866 92.0913  46
   2   7  11 369.293 125.841  20
  -2  -7 -11 383.456 82.2439  25
  -2  -7 -11 373.471 81.6127  29
  -2  -7 -12 3882.45 191.105  46
  -2  -7 -12 3618.36 177.352  29
   2   7  12 3804.56 190.888  23
  -2  -7 -12 3731.36 177.308  25
   2   7  13 37488.2 1393.86  20
  -2  -7 -13 37771.6 1349.95  46
  -2  -7 -13 36781.0 1418.57  18
  -2  -7 -13 37442.1 1340.80  29
   2   7  13 37259.6 1332.96  23
  -2  -7 -13 38075.0 1342.83  25
  -2  -7 -13 37553.9 1352.82  24
   2   7  14 2355.29 209.001  20
  -2  -7 -14 1923.92 145.888  46
  -2  -7 -14 2378.84 261.720  18
  -2  -7 -14 1993.43 139.648  29
  -2  -7 -14 1770.93 156.986  24
   2   7  14 2417.36 132.372  23
  -2  -7 -14 2069.46 139.370  25
   2   7  15 13017.2 591.150  20
  -2  -7 -15 13476.3 662.617  19
  -2  -7 -15 13967.6 628.158  18
  -2  -7 -15 14378.6 531.397  29
  -2  -7 -15 14206.6 538.940  24
  -2  -7 -15 14641.5 532.102  25
   2   7  15 14205.7 519.028  23
  -2  -7 -15 13314.1 537.213  46
  -2  -7 -16 405.056 102.705  25
  -2  -7 -16 651.250 119.671  24
   2   7  16 306.145 99.0617  23
  -2  -7 -16 635.679 123.911  46
  -2  -7 -16 488.510 111.930  29
   2   7  17 699.265 103.530  23
  -2  -7 -17 841.095 118.082  24
  -2  -7 -17 660.067 106.313  25
  -2  -7 -17 876.530 121.842  46
  -2  -7 -17 957.115 118.509  29
   2   7  18 930.607 96.0090  23
  -2  -7 -18 928.933 103.761  24
  -2  -7 -18 811.208 107.653  46
  -2  -7 -18 747.355 94.1332  28
   2   7  19 95.9768 76.9457  23
  -2  -7 -19 49.8726 79.3769  46
  -2  -7 -19 79.9400 72.3465  28
   2   7  20 173.179 61.3133  23
  -2  -7 -20 52.6142 61.4502  28
  -2  -8  14 317.393 64.7542  37
   2   8 -14 301.323 47.6419  21
  -2  -8  13-50.9708 74.9500  37
   2   8 -13 30.4181 55.7698  21
  -2  -8  12 296.315 89.2829  37
   2   8 -12 217.101 66.5032  21
  -2  -8  11 1809.24 123.579  37
   2   8 -11 1646.71 104.373  21
  -2  -8  10 505.814 104.116  37
   2   8 -10 441.528 78.5267  21
   2   8 -10 359.609 80.6578  22
   2   8  -9 2780.31 253.234  15
   2   8  -9 2698.88 209.927  16
  -2  -8   9 3009.67 160.729  37
   2   8  -9 2816.54 141.022  22
   2   8  -9 2907.75 138.495  21
   2   8  -8 1299.99 212.378  15
   2   8  -8 1417.20 167.004  16
  -2  -8   8 1303.51 119.457  37
   2   8  -8 1248.11 93.4672  21
   2   8  -8 1316.73 102.381  22
   2   8  -7 737.342 203.835  15
   2   8  -7 907.764 148.452  16
   2   8  -7 670.677 89.1151  22
   2   8  -7 655.285 88.3809  21
  -2  -8   7 833.140 105.254  37
   2   8  -6 4326.67 288.383  15
   2   8  -6 4128.65 179.038  22
   2   8  -6 4011.49 176.015  21
   2   8  -5 3542.34 286.122  15
   2   8  -5 3310.96 154.250  22
  -2  -8   5 3020.70 182.343   2
   2   8  -5 3105.93 170.315  39
  -2  -8   4 2272.60 163.186   6
   2   8  -4 2151.72 138.353  39
  -2  -8   4 2488.18 128.344  37
   2   8  -4 2400.58 213.892  15
  -2  -8   4 2275.73 161.743   2
  -2  -8   4 2106.72 160.647   1
   2   8  -3 1195.10 173.532  15
   2   8  -3 1014.04 86.0508  22
  -2  -8   3 1047.12 137.924   2
  -2  -8   3 1008.63 134.211   1
  -2  -8   3 1105.93 81.3980  10
  -2  -8   3 1096.44 92.9393  37
  -2  -8   3 1086.10 82.8261   7
   2   8  -2 142.098 150.608  15
   2   8  -2 32.0196 67.9622  22
  -2  -8   2 8.53982 114.734   2
  -2  -8   2-4.50658 114.394   1
   2   8  -1 12353.7 454.317  22
   2   8  -1 13474.0 521.592  15
  -2  -8   1 12476.8 494.783   2
  -2  -8   0 170.273 113.634   2
   2   8   0 291.691 138.860  15
  -2  -8  -1 5439.02 251.479   2
   2   8   1 4995.95 266.657  15
  -2  -8  -2 552.573 177.749  19
   2   8   2 727.954 144.201  15
  -2  -8  -3 419.842 105.121   2
  -2  -8  -3 361.516 170.642  19
  -2  -8  -4 49778.7 1772.10   2
  -2  -8  -4 48484.2 1811.53  19
  -2  -8  -5 3406.84 188.244   2
  -2  -8  -5 3161.28 248.370  19
  -2  -8  -6 432.307 116.611   2
  -2  -8  -6 395.509 174.320  19
  -2  -8  -7 9554.13 393.605   2
  -2  -8  -7 9592.52 458.319  19
  -2  -8  -8 3513.50 197.109   2
  -2  -8  -8 3351.91 201.535   1
  -2  -8  -8 3813.89 273.766  19
  -2  -8  -9 1807.87 101.802   7
  -2  -8  -9 1861.49 151.831   2
  -2  -8  -9 1942.60 156.316   1
  -2  -8  -9 1991.04 231.407  19
  -2  -8  -9 1993.45 101.372  10
  -2  -8 -10 4818.03 331.801  19
  -2  -8 -10 5715.06 256.496   1
  -2  -8 -10 5292.73 253.154   2
  -2  -8 -10 5203.44 248.166   6
  -2  -8 -10 5090.16 228.190  46
  -2  -8 -11 7914.62 441.407  19
  -2  -8 -11 8468.06 326.974  25
  -2  -8 -11 8312.03 320.796  29
  -2  -8 -11 8405.90 335.037  46
  -2  -8 -12 1752.54 246.134  19
  -2  -8 -12 2241.06 134.729  25
   2   8  12 1876.54 132.818  23
  -2  -8 -12 2086.41 138.621  46
  -2  -8 -12 2106.73 124.560  29
   2   8  13 3525.08 166.925  23
  -2  -8 -13 3445.07 177.455  25
  -2  -8 -13 3355.94 170.758  29
  -2  -8 -13 3568.36 187.384  46
  -2  -8 -14 3058.91 287.679  18
  -2  -8 -14 3073.56 184.107  24
  -2  -8 -14 3100.15 164.330  25
   2   8  14 3255.40 160.008  23
  -2  -8 -14 2807.41 162.267  29
  -2  -8 -14 3084.70 177.919  46
  -2  -8 -15 8969.56 488.599  18
  -2  -8 -15 10246.4 393.289  29
  -2  -8 -15 10660.8 404.516  46
  -2  -8 -15 10150.9 406.293  24
  -2  -8 -15 10181.5 394.965  25
   2   8  15 9863.56 384.805  23
  -2  -8 -16 3807.32 190.898  29
  -2  -8 -16 4105.18 203.612  24
  -2  -8 -16 3865.93 191.000  25
   2   8  16 3964.55 184.110  23
  -2  -8 -16 4112.03 201.868  46
  -2  -8 -17 5428.49 245.281  24
  -2  -8 -17 5575.35 238.148  25
   2   8  17 5509.78 229.054  23
  -2  -8 -17 5627.42 245.545  46
   2   8  18 37.4420 84.9526  23
  -2  -8 -18-6.31514 88.4001  24
  -2  -8 -18-57.9107 86.6598  46
  -2  -8 -18-43.6789 82.2512  28
   2   8  19 747.420 82.7326  23
  -2  -8 -19 484.668 78.0273  28
   2   8  20 151.225 63.8400  23
  -2  -8 -20 119.820 64.7125  28
  -2  -9  13 809.890 78.2783  37
   2   9 -12 197.001 51.7213  21
  -2  -9  12 45.0392 78.5460  37
   2   9 -11 274.134 60.2810  21
  -2  -9  11 74.1310 89.3353  37
   2   9 -10 135.678 67.7290  21
   2   9 -10 236.317 73.8431  22
  -2  -9  10 134.457 97.1192  37
   2   9  -9 1032.36 84.0498  21
   2   9  -9 1236.38 96.2839  22
  -2  -9   9 1266.10 119.446  37
   2   9  -8 155.690 183.369  15
  -2  -9   8 44.8158 101.550  37
   2   9  -8 38.6705 68.9517  21
   2   9  -8 30.1548 79.9317  22
   2   9  -8 303.268 140.800  16
   2   9  -7 136.146 183.909  15
  -2  -9   7 175.347 100.918  37
   2   9  -7 154.167 85.3910  22
   2   9  -7 222.548 140.532  16
   2   9  -6 111.401 86.9892  22
   2   9  -6 113.734 180.682  15
   2   9  -6 186.830 130.144  16
  -2  -9   5 2928.67 157.261  37
   2   9  -5 3163.07 214.342  16
   2   9  -5 2782.71 260.464  15
  -2  -9   4 176.445 126.305   6
   2   9  -4 367.933 175.608  15
  -2  -9   4 87.3958 123.121   1
  -2  -9   4 51.4303 123.837   2
  -2  -9   4 138.251 94.0385  37
   2   9  -4 124.395 104.805  39
   2   9  -3 4019.74 292.974  15
   2   9  -3 4278.46 185.850  22
  -2  -9   3 4174.64 176.985   7
  -2  -9   3 4331.24 234.708   2
  -2  -9   3 4275.47 233.112   1
   2   9  -3 4193.13 199.160  39
  -2  -9   3 4564.21 188.299  37
  -2  -9   3 4052.76 174.707  10
  -2  -9   2 1162.16 89.4265  10
   2   9  -2 1187.35 91.3037  22
  -2  -9   2 1074.76 89.7508   7
  -2  -9   2 1144.90 90.6510  14
   2   9  -2 893.527 171.952  15
  -2  -9   2 1212.20 152.928   2
  -2  -9   2 1248.36 152.290   1
   2   9  -2 1222.31 112.610  39
  -2  -9   2 1322.51 95.9111  37
  -2  -9   1 2926.72 135.531  10
   2   9  -1 2885.71 136.801  22
  -2  -9   1 2903.97 136.953   7
   2   9  -1 3211.78 218.929  15
  -2  -9   1 2776.10 189.377   2
  -2  -9   1 3213.83 198.011   1
   2   9  -1 2744.46 151.412  39
  -2  -9   0 17711.8 637.851  10
   2   9   0 17675.0 637.952  22
  -2  -9   0 18047.3 685.347   2
   2   9   0 17964.6 704.811  15
  -2  -9  -1 130.792 74.0002  10
   2   9   1 136.399 68.6310  22
  -2  -9  -1 159.567 117.496   2
   2   9   1 330.976 143.014  15
  -2  -9  -2 4219.48 179.806  10
   2   9   2 4436.41 175.591  22
  -2  -9  -3 5014.45 315.320  19
  -2  -9  -4 206.119 72.1253  10
  -2  -9  -4 318.944 115.745   2
  -2  -9  -4 64.1668 168.155  19
  -2  -9  -5 4210.66 175.973  10
  -2  -9  -5 4274.32 227.226   2
  -2  -9  -5 4101.54 281.416  19
  -2  -9  -6 1149.93 84.7965  10
  -2  -9  -6 689.953 132.455   2
  -2  -9  -6 933.382 191.591  19
  -2  -9  -7 3043.68 142.337  10
  -2  -9  -7 3463.96 198.612   2
  -2  -9  -7 3443.30 264.341  19
  -2  -9  -8 68.3283 123.470   2
  -2  -9  -8 15.5535 123.102   1
  -2  -9  -8 126.122 179.208  19
  -2  -9  -8 83.6275 72.2142   7
  -2  -9  -8 27.7774 70.1143  10
  -2  -9  -9 511.048 75.1569  10
  -2  -9  -9 413.370 89.2977  46
  -2  -9  -9 497.037 133.009   2
  -2  -9  -9 283.406 134.093   1
  -2  -9  -9 518.695 74.5447  14
  -2  -9  -9 478.033 75.9539   7
  -2  -9 -10 3804.45 211.176   6
  -2  -9 -10 3370.09 154.797   7
  -2  -9 -10 4045.63 220.096   2
  -2  -9 -10 3986.25 219.375   1
  -2  -9 -10 3233.71 283.111  19
  -2  -9 -10 3607.73 153.940  10
  -2  -9 -10 3374.00 174.431  46
  -2  -9 -11 12801.4 497.985  46
  -2  -9 -11 12259.4 608.511  19
  -2  -9 -11 13835.7 519.108   6
  -2  -9 -12 1326.53 240.794  19
  -2  -9 -12 1270.79 120.762  46
   2   9  12 1383.55 112.087  23
  -2  -9 -12 1242.26 115.885  25
  -2  -9 -13 28128.4 1162.01  19
  -2  -9 -13 28295.3 1036.04  25
   2   9  13 29949.8 1028.13  23
  -2  -9 -13 27785.0 1040.95  46
  -2  -9 -13 28515.4 1030.02  29
  -2  -9 -14 1007.22 232.166  18
  -2  -9 -14 987.767 240.308  19
  -2  -9 -14 1207.31 121.930  46
  -2  -9 -14 783.271 138.618  24
  -2  -9 -14 982.501 110.800  25
   2   9  14 1279.36 112.284  23
  -2  -9 -14 749.213 100.944  29
  -2  -9 -15 2076.25 143.426  46
  -2  -9 -15 2069.62 156.124  24
  -2  -9 -15 1989.31 136.832  25
   2   9  15 2051.67 132.251  23
  -2  -9 -16 4709.67 209.572  46
  -2  -9 -16 4431.02 216.669  24
  -2  -9 -16 4424.87 204.190  25
   2   9  16 4208.59 198.263  23
  -2  -9 -17 600.371 99.1951  46
  -2  -9 -17 537.468 108.742  24
   2   9  17 601.710 97.2531  23
  -2  -9 -18 787.789 90.6355  28
  -2  -9 -18 661.157 94.9377  24
   2   9  18 938.417 93.3165  23
  -2  -9 -19 688.485 78.9024  28
   2   9  19 819.175 82.6863  23
  -2  -9 -20 95.2209 58.0124  28
   2   9  20-13.2487 60.9598  23
  -2 -10  13 70.8369 46.5045  37
  -2 -10  12 201.994 70.1165  37
  -2 -10  11 3158.20 148.403  37
   2  10 -10 1019.85 79.9266  22
  -2 -10  10 1092.01 100.792  37
   2  10  -9 5173.45 214.163  22
  -2 -10   9 5646.17 229.373  37
   2  10  -8 706.134 89.5289  22
  -2 -10   8 590.572 110.953  37
   2  10  -7 509.500 90.5248  22
   2  10  -6 1258.28 103.168  22
   2  10  -6 1017.41 200.712  15
   2  10  -6 1200.66 157.904  16
  -2 -10   5 1914.23 131.788  37
   2  10  -5 2007.05 171.166  16
   2  10  -5 1715.36 216.237  15
   2  10  -4-73.1479 171.222  15
   2  10  -4 139.959 109.457  39
  -2 -10   4 131.597 95.5084  37
   2  10  -4 50.2863 56.6874   9
   2  10  -4 77.1179 126.130  16
  -2 -10   4 18.4560 70.8357  10
  -2 -10   3 674.085 86.4475  10
  -2 -10   3 752.466 147.449   6
  -2 -10   3 743.289 86.4897   7
   2  10  -3 757.915 95.3420  22
   2  10  -3 561.225 199.500  15
  -2 -10   3 659.894 86.8837  14
   2  10  -3 631.002 117.916  39
  -2 -10   3 655.138 98.2598  37
   2  10  -3 926.889 138.103  16
  -2 -10   3 657.136 153.850   2
  -2 -10   3 786.936 154.251   1
  -2 -10   2 834.492 94.1314  10
  -2 -10   2 850.357 95.5060   7
   2  10  -2 908.374 98.0321  22
  -2 -10   2 858.169 90.1054  14
   2  10  -2 859.154 188.523  15
   2  10  -2 679.427 114.093  39
  -2 -10   2 771.052 100.229  37
   2  10  -2 1028.42 153.055  16
  -2 -10   2 844.383 162.131   1
  -2 -10   2 780.633 160.165   2
  -2 -10   1 18.2312 78.7540  10
  -2 -10   1 26.3864 79.6001   7
   2  10  -1-15.3809 105.430  22
   2  10  -1 182.739 205.799  15
  -2 -10   1 67.6671 78.0022  14
  -2 -10   1 31.4027 78.5532  37
   2  10  -1 66.4472 100.584  39
   2  10  -1-27.5251 101.602  16
  -2 -10   1 22.8462 148.109   2
  -2 -10   1 252.394 155.574   1
  -2 -10   0 78.9971 80.2424  10
  -2 -10   0 20.6873 77.1486   7
   2  10   0 1.46581 78.1126  22
   2  10   0 90.9641 169.517  15
  -2 -10   0 48.0105 81.5218  14
  -2 -10   0 122.254 74.1009  37
   2  10   0 50.9119 93.8007  39
   2  10   0 49.0637 94.1121  16
  -2 -10   0-86.6111 139.857   2
  -2 -10   0 139.692 143.542   1
   2  10   1 6799.54 263.372  22
   2  10   1 6691.19 343.304  15
  -2 -10  -1 6588.03 264.585  14
   2  10   1 7038.65 280.686  39
  -2 -10  -1 6765.78 263.763  37
  -2 -10  -1 6824.56 264.479  10
  -2 -10  -1 7019.11 325.423   2
   2  10   2 233.017 70.0991  22
  -2 -10  -2 282.980 82.0921  14
   2  10   2 425.513 98.2813  39
  -2 -10  -2 258.104 80.7534  10
  -2 -10  -2 380.234 136.257   2
   2  10   3 40.6517 91.8953  39
  -2 -10  -3 65.6331 80.1169  14
   2  10   3 35.8423 66.8012  22
  -2 -10  -4 661.437 138.506   2
   2  10   4 722.129 70.2613  22
  -2 -10  -4 679.092 87.4477  10
  -2 -10  -4 960.384 201.886  19
   2  10   4 847.785 103.256  39
  -2 -10  -5 805.042 89.4424  14
  -2 -10  -5 812.352 89.7918  10
  -2 -10  -5 903.676 146.748   2
   2  10   5 1072.37 110.221  39
  -2 -10  -6 5624.12 340.602  19
  -2 -10  -6 5843.59 284.332   2
  -2 -10  -6 5395.65 240.418  31
  -2 -10  -6 5361.87 222.287  10
  -2 -10  -6 5414.86 221.273  14
   2  10   6 5967.87 241.600  39
  -2 -10  -7 98.9777 95.8128  31
  -2 -10  -7 15.1774 76.3727  10
  -2 -10  -7-33.8761 147.616   2
  -2 -10  -7 155.044 159.082   1
  -2 -10  -7 65.1840 181.669  19
  -2 -10  -7 56.4963 79.7586  14
  -2 -10  -7 36.2582 77.8963   7
  -2 -10  -8 138.514 98.0814  31
  -2 -10  -8 210.521 82.3841  10
  -2 -10  -8 246.429 180.008   2
  -2 -10  -8 333.048 187.055   1
  -2 -10  -8 45.9332 182.475  19
  -2 -10  -8 108.291 76.8548  14
  -2 -10  -8 210.740 87.1491   7
  -2 -10  -9 1290.77 121.882  31
  -2 -10  -9 1099.71 124.358  10
  -2 -10  -9 1181.35 219.728  19
  -2 -10  -9 1322.92 185.119   2
  -2 -10  -9 1433.50 184.239   1
  -2 -10  -9 1317.05 95.1006  14
  -2 -10  -9 1233.41 126.670   7
  -2 -10 -10 3243.50 153.069  10
  -2 -10 -10 3296.03 149.708  14
  -2 -10 -10 3094.12 154.694   7
  -2 -10 -10 2648.71 275.016  19
  -2 -10 -10 3828.18 225.432   2
  -2 -10 -10 3485.84 223.782   1
  -2 -10 -10 3246.83 170.877  46
  -2 -10 -10 3049.50 207.948   6
  -2 -10 -11 1283.90 121.434  46
  -2 -10 -11 1155.79 231.479  19
  -2 -10 -11 1360.48 157.208   6
   2  10  12 21415.0 763.048  23
  -2 -10 -12 20674.6 770.010  25
  -2 -10 -12 21791.4 777.147  46
  -2 -10 -13 1893.55 132.834  25
   2  10  13 2129.90 133.386  23
  -2 -10 -13 2107.47 141.364  46
  -2 -10 -14 2690.81 280.746  18
  -2 -10 -14 3418.21 306.871  19
  -2 -10 -14 3303.89 171.320  25
   2  10  14 3495.66 169.069  23
  -2 -10 -14 3390.30 177.286  46
  -2 -10 -15 9202.44 371.570  24
  -2 -10 -15 9236.60 358.768  25
   2  10  15 8995.08 352.015  23
  -2 -10 -15 9115.42 360.862  46
  -2 -10 -16-94.8155 110.490  24
   2  10  16 13.9597 94.4965  23
  -2 -10 -17 3338.01 178.328  24
   2  10  17 3945.13 168.882  23
   2  10  18 62.8573 79.3557  23
  -2 -10 -19 552.210 74.3296  28
   2  10  19 557.462 77.7442  23
  -2 -10 -19 380.286 88.3183  31
  -2 -10 -20 803.589 69.3570  31
   2  10  20 818.841 61.9761  23
  -2 -11  12 552.073 50.6451  37
  -2 -11  11 2279.55 111.151  37
  -2 -11  10 8783.80 330.155  37
  -2 -11   9 179.575 89.4671  37
   2  11  -9 47.6380 65.4241  22
   2  11  -8 3574.71 157.579  22
   2  11  -7 165.942 82.0804  22
  -2 -11   6 2491.92 146.727  37
   2  11  -6 2202.91 129.431  22
  -2 -11   5 3797.00 183.460  37
   2  11  -5 3914.96 275.975  15
   2  11  -4 274.506 127.274  16
   2  11  -4 347.384 59.4258   9
  -2 -11   4 387.830 102.970  37
   2  11  -4 388.710 115.652  39
   2  11  -4 479.232 180.965  15
   2  11  -3 194.598 175.999  15
  -2 -11   3 97.8665 81.7947  14
  -2 -11   3 113.125 79.4907  10
  -2 -11   3 195.249 79.2703   7
   2  11  -3 291.906 90.7905  22
  -2 -11   3-5.72820 159.011   2
  -2 -11   3 35.5473 153.849   1
   2  11  -3 230.197 63.5963   9
   2  11  -3 215.839 126.710  16
  -2 -11   3 285.263 97.5343  37
   2  11  -3 240.042 113.750  39
  -2 -11   2 768.754 93.6588  14
   2  11  -2 830.993 186.318  15
  -2 -11   2 659.910 91.3833   7
  -2 -11   2 759.103 158.254   6
   2  11  -2 702.557 95.7260  22
  -2 -11   2 805.223 89.8691  10
  -2 -11   2 750.944 167.897   1
  -2 -11   2 910.426 172.806   2
  -2 -11   2 681.953 99.0759  37
   2  11  -2 611.363 118.883  39
   2  11  -2 807.669 74.3559   9
  -2 -11   1 841.017 98.9731  14
   2  11  -1 1190.30 201.472  15
  -2 -11   1 900.557 96.5517   7
   2  11  -1 787.485 96.9596  22
  -2 -11   1 826.035 96.6262  10
  -2 -11   1 863.596 98.1158  37
   2  11  -1 947.872 122.665  39
  -2 -11   1 987.889 173.149   2
  -2 -11   1 847.998 173.157   1
  -2 -11   0 4571.65 200.951   7
   2  11   0 4411.43 197.490  22
  -2 -11   0 4587.48 278.450   1
  -2 -11   0 4723.42 275.598   2
  -2 -11   0 4615.55 199.451  10
   2  11   0 5054.93 220.934  39
[truncated: 1,162,936 more chars]
