# Supplementary material for: A contorted nanographene shelter
Source: Nat Commun. 2021 Aug 31;12:5191. doi: 10.1038/s41467-021-25255-6 (PMC8408160; doi:10.1038/s41467-021-25255-6)
Supplement: Supplementary file 3 — Supplementary Data 1 [file 41467_2021_25255_MOESM3_ESM.zip › Supplementary Data Set/Cif Files of Crystals/3Me-HBC+TPACage 6AsF6.cif]

data_cx2328b
_audit_creation_date               2021-05-12
_audit_creation_method
;
Olex2 1.2
(compiled 2018.05.29 svn.r3508 for OlexSys, GUI svn.r5506)
;
_shelx_SHELXL_version_number       '2017/1'
_audit_contact_author_address      ?
_audit_contact_author_email        ?
_audit_contact_author_name         ''
_audit_contact_author_phone        ?
_publ_contact_author_id_orcid      ?
_publ_section_references
;
Dolomanov, O.V., Bourhis, L.J., Gildea, R.J, Howard, J.A.K. & Puschmann, H.
 (2009), J. Appl. Cryst. 42, 339-341.

Sheldrick, G.M. (2008). Acta Cryst. A64, 112-122.

Sheldrick, G.M. (2015). Acta Cryst. A71, 3-8.
;
_chemical_name_common              ?
_chemical_name_systematic          ?
_chemical_formula_moiety           'C102 H84 N8, C57 H42 O6, 6(As F6)'
_chemical_formula_sum              'C159 H126 As6 F36 N8 O6'
_chemical_formula_weight           3378.19
_chemical_melting_point            ?
_chemical_oxdiff_formula           C159H123As6F36N8O6
loop_
  _atom_type_symbol
  _atom_type_description
  _atom_type_scat_dispersion_real
  _atom_type_scat_dispersion_imag
  _atom_type_scat_source
 'C' 'C' 0.0181 0.0091 'International Tables Vol C Tables 4.2.6.8 and 6.1.1.4'
 'H' 'H' 0.0000 0.0000 'International Tables Vol C Tables 4.2.6.8 and 6.1.1.4'
 'As' 'As' -0.9300 1.0051
 'International Tables Vol C Tables 4.2.6.8 and 6.1.1.4'
 'F' 'F' 0.0727 0.0534 'International Tables Vol C Tables 4.2.6.8 and 6.1.1.4'
 'N' 'N' 0.0311 0.0180 'International Tables Vol C Tables 4.2.6.8 and 6.1.1.4'
 'O' 'O' 0.0492 0.0322 'International Tables Vol C Tables 4.2.6.8 and 6.1.1.4'

_shelx_space_group_comment
;
The symmetry employed for this shelxl refinement is uniquely defined
by the following loop, which should always be used as a source of
symmetry information in preference to the above space-group names.
They are only intended as comments.
;
_space_group_crystal_system        'trigonal'
_space_group_IT_number             163
_space_group_name_H-M_alt          'P -3 1 c'
_space_group_name_Hall             '-P 3 2c'
loop_
  _space_group_symop_operation_xyz
 'x, y, z'
 '-y, x-y, z'
 '-x+y, -x, z'
 '-y, -x, -z+1/2'
 '-x+y, y, -z+1/2'
 'x, x-y, -z+1/2'
 '-x, -y, -z'
 'y, -x+y, -z'
 'x-y, x, -z'
 'y, x, z-1/2'
 'x-y, -y, z-1/2'
 '-x, -x+y, z-1/2'

_cell_length_a                     25.6837(7)
_cell_length_b                     25.6837(7)
_cell_length_c                     44.7785(8)
_cell_angle_alpha                  90
_cell_angle_beta                   90
_cell_angle_gamma                  120
_cell_volume                       25580.9(15)
_cell_formula_units_Z              4
_cell_measurement_reflns_used      20830
_cell_measurement_temperature      200.01(10)
_cell_measurement_theta_max        54.4510
_cell_measurement_theta_min        2.2230
_shelx_estimated_absorpt_T_max     ?
_shelx_estimated_absorpt_T_min     ?
_exptl_absorpt_coefficient_mu      1.427
_exptl_absorpt_correction_T_max    1.00000
_exptl_absorpt_correction_T_min    0.52732
_exptl_absorpt_correction_type     multi-scan
_exptl_absorpt_process_details
;
CrysAlisPro 1.171.41.90a (Rigaku Oxford Diffraction, 2020)
Empirical absorption correction using spherical harmonics,
implemented in SCALE3 ABSPACK scaling algorithm.
;
_exptl_absorpt_special_details     ?
_exptl_crystal_colour              red
_exptl_crystal_colour_primary      red
_exptl_crystal_density_diffrn      0.877
_exptl_crystal_density_meas        ?
_exptl_crystal_density_method      ?
_exptl_crystal_description         needle
_exptl_crystal_F_000               6824
loop_
  _exptl_crystal_face_index_h
  _exptl_crystal_face_index_k
  _exptl_crystal_face_index_l
  _exptl_crystal_face_perp_dist
 0 0 -1 0.1006
 0 0 1 0.1006
 1 0 0 0.0516
 -1 0 0 0.0516
 0 -1 0 0.0353
 0 1 0 0.0453

_exptl_crystal_recrystallization_method 
 'The material was recrystallised from --- by as supplied'
_exptl_crystal_size_max            0.201
_exptl_crystal_size_mid            0.165
_exptl_crystal_size_min            0.081
_exptl_transmission_factor_max     ?
_exptl_transmission_factor_min     ?
_diffrn_reflns_av_R_equivalents    0.0837
_diffrn_reflns_av_unetI/netI       0.0284
_diffrn_reflns_Laue_measured_fraction_full  1.000
_diffrn_reflns_Laue_measured_fraction_max  1.000
_diffrn_reflns_limit_h_max         25
_diffrn_reflns_limit_h_min         -25
_diffrn_reflns_limit_k_max         24
_diffrn_reflns_limit_k_min         -25
_diffrn_reflns_limit_l_max         27
_diffrn_reflns_limit_l_min         -44
_diffrn_reflns_number              81404
_diffrn_reflns_point_group_measured_fraction_full  1.000
_diffrn_reflns_point_group_measured_fraction_max  1.000
_diffrn_reflns_theta_full          50.434
_diffrn_reflns_theta_max           50.434
_diffrn_reflns_theta_min           1.973
_diffrn_ambient_environment        N~2~
_diffrn_ambient_temperature        200.01(10)
_diffrn_detector                   'Hybrid Pixel Array Detector'
_diffrn_detector_area_resol_mean   10.0000
_diffrn_detector_type              HyPix
_diffrn_measured_fraction_theta_full  1.000
_diffrn_measured_fraction_theta_max  1.000
_diffrn_measurement_details
;
List of Runs (angles in degrees, time in seconds):

  # Type    Start    End  Width  t~exp~   \w     \q     \k     \f   Frames
--------------------------------------------------------------------------
  1  \w    -16.00  26.00   0.50   10.00    --    0.00 -83.00  36.00   84
  2  \w   -149.00-117.00   0.50   40.00    --  -78.86-104.00   4.00   64
  3  \w    -90.00  -6.00   0.50   40.00    --  -78.86  83.00 157.00  168
  4  \w   -146.00 -98.00   0.50   40.00    --  -78.86-107.00 133.00   96
  5  \w      8.00  34.00   0.50   40.00    --   78.86 -39.00-140.00   52
  6  \w     67.00 143.00   0.50   40.00    --   78.86  39.00  13.00  152
  7  \w     95.00 152.00   0.50   40.00    --   78.86 107.00-128.00  114
  8  \w    104.00 152.00   0.50   40.00    --   78.86 104.00 105.00   96
  9  \w     89.00 152.00   0.50   40.00    --   78.86  92.00 130.00  126
 10  \w    -13.00  16.00   0.50   10.00    --    0.00 -99.00-150.00   58
 11  \w     -8.00  34.00   0.50   10.00    --    0.00  37.00-120.00   84
 12  \w    -30.00  22.00   0.50   10.00    --    0.00  92.00 130.00  104
 13  \w    -18.00  29.00   0.50   10.00    --    0.00 -99.00 -90.00   94
 14  \w    -37.00  -9.00   0.50   40.00    --  -78.86  37.00-180.00   56
;
_diffrn_measurement_device         'four-circle diffractometer'
_diffrn_measurement_device_type    'XtaLAB Synergy R, DW system, HyPix'
_diffrn_measurement_method         '\w scans'
_diffrn_orient_matrix_type        
 'CrysAlisPro convention (1999,Acta A55,543-557)'
_diffrn_orient_matrix_UB_11        -0.0292523000
_diffrn_orient_matrix_UB_12        0.0381299000
_diffrn_orient_matrix_UB_13        0.0076170000
_diffrn_orient_matrix_UB_21        0.0529866000
_diffrn_orient_matrix_UB_22        0.0551225000
_diffrn_orient_matrix_UB_23        -0.0148446000
_diffrn_orient_matrix_UB_31        -0.0336341000
_diffrn_orient_matrix_UB_32        -0.0175499000
_diffrn_orient_matrix_UB_33        -0.0300683000
_diffrn_oxdiff_digest_frames
;
018efe23edf3232999d4ed56826a3daeed02280bdb5
;
_diffrn_oxdiff_digest_hkl
;
0166ec533e53bfd7c3d9fb9a363dd5f5c413a7
;
_diffrn_radiation_monochromator    mirror
_diffrn_radiation_probe            x-ray
_diffrn_radiation_type             CuK\a
_diffrn_radiation_wavelength       1.54184
_diffrn_source                     'Rotating-anode X-ray tube'
_diffrn_source_type                'Rigaku (Cu) X-ray Source'
_reflns_Friedel_coverage           0.000
_reflns_Friedel_fraction_full      .
_reflns_Friedel_fraction_max       .
_reflns_number_gt                  5707
_reflns_number_total               8951
_reflns_odcompleteness_completeness  99.86
_reflns_odcompleteness_iscentric   1
_reflns_odcompleteness_theta       58.86
_reflns_special_details
;
 Reflections were merged by SHELXL according to the crystal
 class for the calculation of statistics and refinement.
 
 Structure factors included contributions from the .fab file.
 
 _reflns_Friedel_fraction is defined as the number of unique
 Friedel pairs measured divided by the number that would be
 possible theoretically, ignoring centric projections and
 systematic absences.
;
_reflns_threshold_expression       'I > 2\s(I)'
_computing_cell_refinement         'CrysAlisPro 1.171.41.90a (Rigaku OD, 2020)'
_computing_data_collection         'CrysAlisPro 1.171.41.90a (Rigaku OD, 2020)'
_computing_data_reduction          'CrysAlisPro 1.171.41.90a (Rigaku OD, 2020)'
_computing_molecular_graphics      'Olex2 (Dolomanov et al., 2009)'
_computing_publication_material    'Olex2 (Dolomanov et al., 2009)'
_computing_structure_refinement    'XL (Sheldrick, 2008)'
_computing_structure_solution      'ShelXT (Sheldrick, 2015)'
_refine_diff_density_max           0.918
_refine_diff_density_min           -0.531
_refine_diff_density_rms           0.148
_refine_ls_extinction_coef         .
_refine_ls_extinction_method       none
_refine_ls_goodness_of_fit_ref     1.867
_refine_ls_hydrogen_treatment      constr
_refine_ls_matrix_type             full
_refine_ls_number_parameters       1044
_refine_ls_number_reflns           8951
_refine_ls_number_restraints       1876
_refine_ls_R_factor_all            0.2085
_refine_ls_R_factor_gt             0.1851
_refine_ls_restrained_S_all        1.725
_refine_ls_shift/su_max            0.007
_refine_ls_shift/su_mean           0.000
_refine_ls_structure_factor_coef   Fsqd
_refine_ls_weighting_details      
 'w=1/[\s^2^(Fo^2^)+(0.2000P)^2^] where P=(Fo^2^+2Fc^2^)/3'
_refine_ls_weighting_scheme        calc
_refine_ls_wR_factor_gt            0.4465
_refine_ls_wR_factor_ref           0.4696
_refine_special_details
;
The solvent masking procedure as implemented in Olex2 was used to remove the
electronic contribution of solvent molecules from the refinement.  As the exact
solvent content is not known, only the atoms used in the refinement model are
reported in the formula here.Total solvent accessible volume / cell = 10644.0 Ang^3^ [41.6%]
Total electron count / cell = 3133.5
Distance restraints were imposed on the disordered AsF6 anions.  The enhanced rigid-bond restraint (SHELX keyword RIGU) was applied globally. (Acta Cryst. A68 (2012) 448-451)

Restraints on similar amplitudes separated by less than 1.7 Ang. were also restrained on some of the disordered AsF6 anions.
;
_olex2_refinement_description
;
1. Fixed Uiso
 At 1.2 times of:
  All C(H) groups, All C(H,H) groups
 At 1.5 times of:
  All C(H,H,H) groups
2. Restrained distances
 As4-F24 = As4-F20 = As4-F22 = As4-F23 = As4-F19 = As4-F21
 1.65 with sigma of 0.02
 F23-F19 \\sim F23-F24 \\sim F23-F20 \\sim F23-F22 \\sim F19-F24 \\sim F19-F21
\\sim F19-F22 \\sim F24-F21
 \\sim F24-F20 \\sim F21-F20 \\sim F21-F22 \\sim F20-F22
 with sigma of 0.02
 As4-F23 \\sim As4-F19 \\sim As4-F24 \\sim As4-F21 \\sim As4-F20 \\sim As4-F22
 with sigma of 0.01
 F8-F12 \\sim F8-F9 \\sim F8-F10 \\sim F8-F11 \\sim F12-F9 \\sim F12-F7 \\sim
F12-F11 \\sim F9-F7 \\sim F9-F10
 \\sim F7-F10 \\sim F7-F11 \\sim F10-F11
 with sigma of 0.02
 As2-F8 \\sim As2-F12 \\sim As2-F9 \\sim As2-F7 \\sim As2-F10 \\sim As2-F11
 with sigma of 0.01
 F2-F4 \\sim F2-F5 \\sim F2-F3 \\sim F2-F6 \\sim F1-F4 \\sim F1-F5 \\sim F1-F3
\\sim F1-F6 \\sim F4-F3 \\sim F5-F6
 \\sim F3-F6
 with sigma of 0.02
 As1-F2 \\sim As1-F1 \\sim As1-F4 \\sim As1-F5 \\sim As1-F3 \\sim As1-F6
 with sigma of 0.01
 F17-F13 \\sim F17-F18 \\sim F17-F14 \\sim F17-F16 \\sim F13-F18 \\sim F13-F16
\\sim F13-F15 \\sim F18-F14
 \\sim F18-F15 \\sim F14-F16 \\sim F14-F15 \\sim F16-F15
 with sigma of 0.02
 C27-C24 \\sim C29-C28 \\sim C7-C4 \\sim C9-C8
 with sigma of 0.01
 As3-F17 \\sim As3-F13 \\sim As3-F18 \\sim As3-F14 \\sim As3-F16 \\sim As3-F15
 with sigma of 0.01
 As1A-F5A \\sim As1A-F1A \\sim As1A-F2A \\sim As1A-F3A \\sim As1A-F4A \\sim
As1A-F6A
 with sigma of 0.01
 F5A-F1A \\sim F5A-F2A \\sim F5A-F4A \\sim F5A-F6A \\sim F1A-F3A \\sim F1A-F4A
\\sim F1A-F6A \\sim F2A-F3A
 \\sim F2A-F4A \\sim F2A-F6A \\sim F3A-F4A \\sim F3A-F6A
 with sigma of 0.02
 As1-F6 \\sim As1A-F6A
 with sigma of 0.02
 F1-F2 \\sim F1A-F2A
 with sigma of 0.04
 F13A-F15A \\sim F13A-F16A \\sim F13A-F17A \\sim F13A-F18A \\sim F14A-F15A
\\sim F14A-F16A \\sim F14A-
 F17A \\sim F14A-F18A \\sim F15A-F16A \\sim F15A-F18A \\sim F16A-F17A \\sim
F17A-F18A
 with sigma of 0.02
 As3A-F13A \\sim As3A-F14A \\sim As3A-F15A \\sim As3A-F16A \\sim As3A-F17A
\\sim As3A-F18A
 with sigma of 0.01
 As2A-F7A \\sim As2A-F8A \\sim As2A-F9A \\sim As2A-F10A \\sim As2A-F11A \\sim
As2A-F12A
 with sigma of 0.01
 F7A-F9A \\sim F7A-F10A \\sim F7A-F11A \\sim F7A-F12A \\sim F8A-F9A \\sim
F8A-F10A \\sim F8A-F11A ~
 F8A-F12A \\sim F9A-F10A \\sim F9A-F12A \\sim F10A-F11A \\sim F11A-F12A
 with sigma of 0.02
 As3A-F14A \\sim As3A-F17A \\sim As3A-F16A \\sim As3A-F18A \\sim As3A-F13A
\\sim As3A-F15A \\sim As3-
 F18 \\sim As3-F15 \\sim As3-F14 \\sim As3-F16 \\sim As3-F17
 with sigma of 0.01
 As4A-F23A \\sim As4A-F24A \\sim As4A-F19A \\sim As4A-F21A \\sim As4A-F22A
\\sim As4A-F20A \\sim As4-
 F22 \\sim As4-F21 \\sim As4-F19 \\sim As4-F20 \\sim As4-F23 \\sim As4-F24
 with sigma of 0.01
 As4A-F19A \\sim As4A-F20A \\sim As4A-F21A \\sim As4A-F22A \\sim As4A-F23A
\\sim As4A-F24A
 with sigma of 0.01
 F19A-F21A \\sim F19A-F22A \\sim F19A-F23A \\sim F19A-F24A \\sim F20A-F22A
\\sim F20A-F23A \\sim F20A-
 F24A \\sim F21A-F22A \\sim F21A-F24A \\sim F22A-F23A \\sim F23A-F24A
 with sigma of 0.02
3. Uiso/Uaniso restraints and constraints
As3A \\sim F13A \\sim F14A \\sim F15A \\sim F16A \\sim F17A \\sim F18A \\sim
F15 \\sim As3 \\sim F13 \\sim F14 \\sim F16 \\sim F17 \\sim F18: within 2A with
sigma of 0.01 and sigma for terminal atoms of 0.02
4. Rigid body (RIGU) restrains
 All non-hydrogen atoms
 with sigma for 1-2 distances of 0.004 and sigma for 1-3 distances of 0.004
5. Others
 Sof(F5A)=Sof(As1A)=Sof(F1A)=Sof(F2A)=Sof(F3A)=Sof(F4A)=Sof(F6A)=0.66667*(1-
 FVAR(2))
 Sof(As1)=Sof(F1)=Sof(F2)=Sof(F3)=Sof(F4)=Sof(F5)=Sof(F6)=0.66667*FVAR(2)
 Sof(As3A)=Sof(F13A)=Sof(F14A)=Sof(F15A)=Sof(F16A)=Sof(F17A)=Sof(F18A)=0.33333*
 (1-FVAR(3))
 Sof(As3)=Sof(F13)=Sof(F14)=Sof(F15)=Sof(F16)=Sof(F17)=Sof(F18)=0.33333*FVAR(3)
 Sof(As4A)=Sof(F19A)=Sof(F20A)=Sof(F21A)=Sof(F22A)=Sof(F23A)=Sof(F24A)=0.33333*
 (1-FVAR(4))
 Sof(As4)=Sof(F19)=Sof(F20)=Sof(F21)=Sof(F22)=Sof(F23)=Sof(F24)=0.33333*FVAR(4)
 Sof(As2A)=Sof(F7A)=Sof(F8A)=Sof(F9A)=Sof(F10A)=Sof(F11A)=Sof(F12A)=0.5*(1-
 FVAR(5))
 Sof(As2)=Sof(F7)=Sof(F8)=Sof(F9)=Sof(F10)=Sof(F11)=Sof(F12)=0.5*FVAR(5)
 Fixed Sof: F25(0.66667)
6.a Secondary CH2 refined with riding coordinates:
 C14(H14A,H14B), C21(H21A,H21B)
6.b Me refined with riding coordinates:
 C45(H45A,H45B,H45C)
6.c Aromatic/amide H refined with riding coordinates:
 C2(H2), C3(H3), C5(H5), C6(H6), C7(H7), C8(H8), C10(H10), C11(H11), C12(H12),
 C13(H13), C16(H16), C17(H17), C19(H19), C20(H20), C22(H22), C23(H23), C25(H25),
  C26(H26), C27(H27), C28(H28), C30(H30), C31(H31), C33(H33), C34(H34),
 C40(H40), C41(H41), C43(H43), C47(H47), C50(H50)
6.d Idealised Me refined as rotating group:
 C52(H52A,H52B,H52C), C53(H53A,H53B,H53C)
;
_atom_sites_solution_hydrogens     geom
_atom_sites_solution_primary       dual
_atom_sites_solution_secondary     ?
loop_
  _atom_site_label
  _atom_site_type_symbol
  _atom_site_fract_x
  _atom_site_fract_y
  _atom_site_fract_z
  _atom_site_U_iso_or_equiv
  _atom_site_adp_type
  _atom_site_occupancy
  _atom_site_site_symmetry_order
  _atom_site_calc_flag
  _atom_site_refinement_flags_posn
  _atom_site_refinement_flags_adp
  _atom_site_refinement_flags_occupancy
  _atom_site_disorder_assembly
  _atom_site_disorder_group
 N1 N 0.333333 0.666667 0.3030(5) 0.252(11) Uani 1 3 d S TU P . .
 N2 N 0.5906(11) 0.4433(12) 0.3000(5) 0.278(8) Uani 1 1 d . U . . .
 N3 N 0.6024(7) 0.4687(7) 0.4417(3) 0.185(4) Uani 1 1 d . U . . .
 N4 N 0.333333 0.666667 0.4963(2) 0.106(3) Uani 1 3 d S TU P . .
 C1 C 0.3619(10) 0.6347(8) 0.2994(3) 0.232(6) Uani 1 1 d . U . . .
 C2 C 0.4195(11) 0.6559(11) 0.2839(3) 0.249(7) Uani 1 1 d . U . . .
 H2 H 0.438503 0.694930 0.275307 0.299 Uiso 1 1 calc R . . . .
 C3 C 0.4449(12) 0.6253(11) 0.2814(4) 0.257(8) Uani 1 1 d . U . . .
 H3 H 0.479051 0.638206 0.268876 0.308 Uiso 1 1 calc R . . . .
 C4 C 0.4201(10) 0.5675(11) 0.2988(3) 0.241(6) Uani 1 1 d D U . . .
 C5 C 0.3698(13) 0.5478(12) 0.3162(4) 0.274(9) Uani 1 1 d . U . . .
 H5 H 0.353793 0.511823 0.327554 0.329 Uiso 1 1 calc R . . . .
 C6 C 0.3461(11) 0.5805(12) 0.3161(4) 0.268(8) Uani 1 1 d . U . . .
 H6 H 0.312519 0.567542 0.329064 0.322 Uiso 1 1 calc R . . . .
 C7 C 0.4539(9) 0.5353(10) 0.2989(3) 0.232(6) Uani 1 1 d D U . . .
 H7 H 0.437312 0.500162 0.310958 0.278 Uiso 1 1 calc R . . . .
 C8 C 0.5001(11) 0.5469(12) 0.2858(4) 0.266(8) Uani 1 1 d D U . . .
 H8 H 0.517481 0.581012 0.273035 0.319 Uiso 1 1 calc R . . . .
 C9 C 0.5307(11) 0.5116(13) 0.2885(4) 0.261(8) Uani 1 1 d D U . . .
 C10 C 0.5903(13) 0.5287(16) 0.2772(4) 0.310(11) Uani 1 1 d . U . . .
 H10 H 0.613239 0.563859 0.265533 0.372 Uiso 1 1 calc R . . . .
 C11 C 0.6112(15) 0.4902(17) 0.2845(7) 0.299(10) Uani 1 1 d . U . . .
 H11 H 0.649291 0.501562 0.275914 0.359 Uiso 1 1 calc R . . . .
 C12 C 0.5353(11) 0.4280(12) 0.3069(6) 0.307(10) Uani 1 1 d . U . . .
 H12 H 0.512845 0.389224 0.315650 0.368 Uiso 1 1 calc R . . . .
 C13 C 0.5051(9) 0.4569(10) 0.3038(5) 0.249(7) Uani 1 1 d . U . . .
 H13 H 0.465867 0.440373 0.311990 0.299 Uiso 1 1 calc R . . . .
 C14 C 0.6225(13) 0.4164(14) 0.3074(6) 0.335(11) Uani 1 1 d . U . . .
 H14A H 0.659277 0.433446 0.294967 0.402 Uiso 1 1 calc R . . . .
 H14B H 0.598253 0.372959 0.302864 0.402 Uiso 1 1 calc R . . . .
 C15 C 0.6410(11) 0.4247(12) 0.3414(5) 0.251(7) Uani 1 1 d . U . . .
 C16 C 0.6091(11) 0.3745(12) 0.3581(8) 0.284(9) Uani 1 1 d . U . . .
 H16 H 0.583153 0.336344 0.349480 0.340 Uiso 1 1 calc R . . . .
 C17 C 0.6175(9) 0.3833(9) 0.3907(6) 0.251(7) Uani 1 1 d . U . . .
 H17 H 0.601988 0.349749 0.403831 0.302 Uiso 1 1 calc R . . . .
 C18 C 0.6473(7) 0.4390(7) 0.4013(4) 0.190(5) Uani 1 1 d . U . . .
 C19 C 0.6763(5) 0.4891(6) 0.3843(3) 0.170(4) Uani 1 1 d . U . . .
 H19 H 0.698722 0.527900 0.392970 0.204 Uiso 1 1 calc R . . . .
 C20 C 0.6717(6) 0.4810(8) 0.3533(3) 0.191(5) Uani 1 1 d . U . . .
 H20 H 0.690241 0.514930 0.340461 0.229 Uiso 1 1 calc R . . . .
 C21 C 0.6446(8) 0.4451(9) 0.4341(4) 0.245(7) Uani 1 1 d . U . . .
 H21A H 0.685317 0.473082 0.441811 0.294 Uiso 1 1 calc R . . . .
 H21B H 0.630120 0.405471 0.443681 0.294 Uiso 1 1 calc R . . . .
 C22 C 0.5466(7) 0.4385(7) 0.4311(3) 0.178(4) Uani 1 1 d . U . . .
 H22 H 0.535518 0.403677 0.419332 0.214 Uiso 1 1 calc R . . . .
 C23 C 0.5038(6) 0.4554(6) 0.4363(3) 0.169(4) Uani 1 1 d . U . . .
 H23 H 0.464909 0.433612 0.427580 0.203 Uiso 1 1 calc R . . . .
 C24 C 0.5185(5) 0.5035(6) 0.4539(2) 0.149(3) Uani 1 1 d D U . . .
 C25 C 0.5789(6) 0.5338(5) 0.4653(2) 0.158(3) Uani 1 1 d . U . . .
 H25 H 0.591881 0.567909 0.477839 0.189 Uiso 1 1 calc R . . . .
 C26 C 0.6176(6) 0.5143(7) 0.4582(3) 0.175(4) Uani 1 1 d . U . . .
 H26 H 0.657422 0.535385 0.465861 0.210 Uiso 1 1 calc R . . . .
 C27 C 0.4758(5) 0.5246(5) 0.4600(2) 0.142(3) Uani 1 1 d D U . . .
 H27 H 0.438627 0.505394 0.449493 0.170 Uiso 1 1 calc R . . . .
 C28 C 0.4846(4) 0.5668(4) 0.4783(2) 0.134(3) Uani 1 1 d D U . . .
 H28 H 0.521508 0.584993 0.488953 0.161 Uiso 1 1 calc R . . . .
 C29 C 0.4439(4) 0.5897(4) 0.48451(17) 0.114(2) Uani 1 1 d D U . . .
 C30 C 0.3866(4) 0.5630(3) 0.47201(16) 0.110(2) Uani 1 1 d . U . . .
 H30 H 0.372758 0.527429 0.460463 0.132 Uiso 1 1 calc R . . . .
 C31 C 0.3485(3) 0.5873(3) 0.47607(15) 0.1046(19) Uani 1 1 d . U . . .
 H31 H 0.310021 0.568788 0.466911 0.126 Uiso 1 1 calc R . . . .
 C32 C 0.3674(3) 0.6382(3) 0.49340(15) 0.1010(18) Uani 1 1 d . U . . .
 C33 C 0.4248(4) 0.6640(4) 0.50719(17) 0.117(2) Uani 1 1 d . U . . .
 H33 H 0.438255 0.698371 0.519602 0.140 Uiso 1 1 calc R . . . .
 C34 C 0.4615(4) 0.6393(4) 0.50265(18) 0.126(2) Uani 1 1 d . U . . .
 H34 H 0.499536 0.656880 0.512233 0.151 Uiso 1 1 calc R . . . .
 O1 O 0.5028(4) 0.5115(4) 0.36678(14) 0.157(2) Uani 1 1 d . U . . .
 O2 O 0.3929(4) 0.4207(4) 0.36589(15) 0.162(2) Uani 1 1 d . U . . .
 C35 C 0.4335(4) 0.6473(4) 0.40219(16) 0.111(2) Uani 1 1 d . U . . .
 C36 C 0.3832(4) 0.6560(3) 0.40088(13) 0.0995(18) Uani 1 1 d . U . . .
 C37 C 0.3936(4) 0.7168(3) 0.40090(13) 0.1003(19) Uani 1 1 d . U . . .
 C38 C 0.4534(4) 0.7666(4) 0.40224(14) 0.109(2) Uani 1 1 d . U . . .
 C39 C 0.5004(4) 0.7559(4) 0.41211(16) 0.111(2) Uani 1 1 d . U . . .
 C40 C 0.5524(4) 0.8004(4) 0.42588(19) 0.134(3) Uani 1 1 d . U . . .
 H40 H 0.559030 0.840169 0.427073 0.161 Uiso 1 1 calc R . . . .
 C41 C 0.5932(4) 0.7881(5) 0.4375(2) 0.144(3) Uani 1 1 d . U . . .
 H41 H 0.628051 0.819860 0.446569 0.173 Uiso 1 1 calc R . . . .
 C42 C 0.5865(4) 0.7301(5) 0.4368(2) 0.140(3) Uani 1 1 d . U . . .
 C43 C 0.5327(4) 0.6849(4) 0.42518(17) 0.127(2) Uani 1 1 d . U . . .
 H43 H 0.524222 0.644478 0.426374 0.153 Uiso 1 1 calc R . . . .
 C44 C 0.4906(4) 0.6967(4) 0.41185(16) 0.116(2) Uani 1 1 d . U . . .
 C45 C 0.6316(6) 0.7189(6) 0.4502(3) 0.208(5) Uani 1 1 d . U . . .
 H45A H 0.665857 0.757046 0.456877 0.312 Uiso 1 1 calc R . . . .
 H45B H 0.614052 0.691987 0.467395 0.312 Uiso 1 1 calc R . . . .
 H45C H 0.645261 0.700137 0.435479 0.312 Uiso 1 1 calc R . . . .
 C46 C 0.4238(4) 0.5889(4) 0.39412(14) 0.110(2) Uani 1 1 d . U . . .
 C47 C 0.4694(4) 0.5792(5) 0.38421(17) 0.127(2) Uani 1 1 d . U . . .
 H47 H 0.509054 0.612594 0.382911 0.152 Uiso 1 1 calc R . . . .
 C48 C 0.4597(5) 0.5238(6) 0.37625(19) 0.140(3) Uani 1 1 d . U . . .
 C49 C 0.3988(6) 0.4730(5) 0.37617(19) 0.143(3) Uani 1 1 d . U . . .
 C50 C 0.3524(5) 0.4818(4) 0.38456(17) 0.129(2) Uani 1 1 d . U . . .
 H50 H 0.312189 0.449342 0.383657 0.155 Uiso 1 1 calc R . . . .
 C51 C 0.3638(4) 0.5386(4) 0.39449(15) 0.111(2) Uani 1 1 d . U . . .
 C52 C 0.5595(6) 0.5548(7) 0.3680(3) 0.180(4) Uani 1 1 d . U . . .
 H52A H 0.566213 0.578344 0.386265 0.270 Uiso 1 1 calc GR . . . .
 H52B H 0.568894 0.581005 0.350559 0.270 Uiso 1 1 calc GR . . . .
 H52C H 0.585644 0.537085 0.368118 0.270 Uiso 1 1 calc GR . . . .
 C53 C 0.3379(7) 0.3718(6) 0.3653(3) 0.180(4) Uani 1 1 d . U . . .
 H53A H 0.340187 0.336760 0.372060 0.270 Uiso 1 1 calc GR . . . .
 H53B H 0.322211 0.364965 0.344812 0.270 Uiso 1 1 calc GR . . . .
 H53C H 0.311011 0.378026 0.378454 0.270 Uiso 1 1 calc GR . . . .
 As1 As 0.3231(3) 0.3326(4) 0.46374(17) 0.153(3) Uani 0.383(19) 1 d D U . A 1
 F1 F 0.2584(6) 0.3139(9) 0.4479(5) 0.227(10) Uani 0.383(19) 1 d D U . A 1
 F2 F 0.3860(6) 0.3509(10) 0.4805(4) 0.202(11) Uani 0.383(19) 1 d D U . A 1
 F3 F 0.3041(10) 0.3606(13) 0.4920(4) 0.232(12) Uani 0.383(19) 1 d D U . A 1
 F4 F 0.3523(8) 0.3980(7) 0.4473(6) 0.184(9) Uani 0.383(19) 1 d D U . A 1
 F5 F 0.3396(10) 0.3024(11) 0.4362(4) 0.229(11) Uani 0.383(19) 1 d D U . A 1
 F6 F 0.2904(9) 0.2679(8) 0.4812(6) 0.231(13) Uani 0.383(19) 1 d D U . A 1
 As2 As 0.4241(5) 0.2526(6) 0.2941(3) 0.221(5) Uani 0.312(13) 1 d D U . B -1
 F7 F 0.3636(11) 0.2242(13) 0.2731(6) 0.267(14) Uani 0.312(13) 1 d D U . B -1
 F8 F 0.4849(10) 0.2801(10) 0.3148(6) 0.264(13) Uani 0.312(13) 1 d D U . B -1
 F9 F 0.4595(11) 0.3081(12) 0.2704(6) 0.305(18) Uani 0.312(13) 1 d D U . B -1
 F10 F 0.4004(13) 0.2916(13) 0.3128(6) 0.286(16) Uani 0.312(13) 1 d D U . B -1
 F11 F 0.3890(11) 0.1962(10) 0.3174(6) 0.302(16) Uani 0.312(13) 1 d D U . B -1
 F12 F 0.4473(13) 0.2129(14) 0.2753(6) 0.352(19) Uani 0.312(13) 1 d D U . B -1
 As3 As 0.4299(13) 0.2825(13) 0.3945(5) 0.298(8) Uani 0.169(8) 1 d D U . C -2
 F13 F 0.383(2) 0.278(3) 0.3670(9) 0.313(10) Uani 0.169(8) 1 d D U . C -2
 F14 F 0.477(2) 0.287(2) 0.4220(9) 0.284(11) Uani 0.169(8) 1 d D U . C -2
 F15 F 0.4770(19) 0.3553(17) 0.3854(11) 0.275(10) Uani 0.169(8) 1 d D U . C -2
 F16 F 0.394(2) 0.304(2) 0.4189(9) 0.299(10) Uani 0.169(8) 1 d D U . C -2
 F17 F 0.383(2) 0.2097(17) 0.4034(11) 0.310(10) Uani 0.169(8) 1 d D U . C -2
 F18 F 0.466(2) 0.261(2) 0.3702(10) 0.305(10) Uani 0.169(8) 1 d D U . C -2
 As4 As 0.7605(10) 0.5631(13) 0.4743(5) 0.372(14) Uani 0.173(5) 1 d D U . D -1
 F19 F 0.746(2) 0.603(2) 0.4504(8) 0.40(3) Uani 0.173(5) 1 d D U . D -1
 F20 F 0.776(2) 0.523(2) 0.4979(11) 0.41(3) Uani 0.173(5) 1 d D U . D -1
 F21 F 0.787(2) 0.541(3) 0.4463(9) 0.46(4) Uani 0.173(5) 1 d D U . D -1
 F22 F 0.8285(13) 0.622(2) 0.4799(9) 0.37(3) Uani 0.173(5) 1 d D U . D -1
 F23 F 0.7340(15) 0.585(2) 0.5022(7) 0.32(3) Uani 0.173(5) 1 d D U . D -1
 F24 F 0.6925(15) 0.505(2) 0.4686(12) 0.45(4) Uani 0.173(5) 1 d D U . D -1
 As5 As 0.666667 0.333333 0.250000 0.1265(9) Uani 1 6 d S TU P . .
 F25 F 0.6052(5) 0.3293(9) 0.2539(4) 0.333(15) Uani 0.6667 1 d . U . . .
 F26 F 0.666667 0.333333 0.2861(2) 0.183(4) Uani 1 3 d S TU P . .
 F5A F 0.3111(15) 0.2770(12) 0.4592(13) 0.30(2) Uani 0.284(19) 1 d D U . A 2
 As1A As 0.3241(7) 0.3429(7) 0.4688(5) 0.233(8) Uani 0.284(19) 1 d D U . A 2
 F1A F 0.3445(16) 0.366(2) 0.4351(5) 0.31(2) Uani 0.284(19) 1 d D U . A 2
 F2A F 0.3023(15) 0.320(2) 0.5024(8) 0.292(19) Uani 0.284(19) 1 d D U . A 2
 F3A F 0.3360(13) 0.4088(10) 0.4782(9) 0.231(14) Uani 0.284(19) 1 d D U . A 2
 F4A F 0.3920(10) 0.3623(13) 0.4777(7) 0.195(12) Uani 0.284(19) 1 d D U . A 2
 F6A F 0.2555(10) 0.3241(13) 0.4602(10) 0.301(19) Uani 0.284(19) 1 d D U . A 2
 As3A As 0.4009(15) 0.2518(14) 0.3894(6) 0.306(8) Uani 0.165(8) 1 d D U . C -3
 F13A F 0.341(2) 0.215(2) 0.3661(10) 0.323(12) Uani 0.165(8) 1 d D U . C -3
 F14A F 0.460(2) 0.288(2) 0.4128(11) 0.295(10) Uani 0.165(8) 1 d D U . C -3
 F15A F 0.436(2) 0.307(2) 0.3637(11) 0.299(10) Uani 0.165(8) 1 d D U . C -3
 F16A F 0.369(2) 0.289(2) 0.4044(11) 0.309(10) Uani 0.165(8) 1 d D U . C -3
 F17A F 0.366(2) 0.197(2) 0.4152(10) 0.317(12) Uani 0.165(8) 1 d D U . C -3
 F18A F 0.433(2) 0.214(2) 0.3743(11) 0.308(10) Uani 0.165(8) 1 d D U . C -3
 As4A As 0.8373(4) 0.5958(4) 0.4370(3) 0.215(6) Uani 0.160(5) 1 d D U . D -2
 F19A F 0.7836(11) 0.5970(10) 0.4170(8) 0.257(19) Uani 0.160(5) 1 d D U . D -2
 F20A F 0.8898(12) 0.5939(11) 0.4579(8) 0.29(2) Uani 0.160(5) 1 d D U . D -2
 F21A F 0.8829(13) 0.6201(13) 0.4078(6) 0.28(2) Uani 0.160(5) 1 d D U . D -2
 F22A F 0.8621(12) 0.6663(7) 0.4476(8) 0.31(2) Uani 0.160(5) 1 d D U . D -2
 F23A F 0.7910(13) 0.5717(13) 0.4662(6) 0.28(2) Uani 0.160(5) 1 d D U . D -2
 F24A F 0.8120(10) 0.5250(7) 0.4267(6) 0.155(11) Uani 0.160(5) 1 d D U . D -2
 As2A As 0.4038(14) 0.2606(9) 0.2922(3) 0.270(12) Uani 0.188(13) 1 d D U . B -2
 F7A F 0.373(2) 0.2408(19) 0.2572(8) 0.40(4) Uani 0.188(13) 1 d D U . B -2
 F8A F 0.434(2) 0.2799(19) 0.3273(6) 0.33(3) Uani 0.188(13) 1 d D U . B -2
 F9A F 0.4739(17) 0.3032(13) 0.2770(8) 0.248(17) Uani 0.188(13) 1 d D U . B -2
 F10A F 0.394(2) 0.3215(17) 0.2917(12) 0.35(3) Uani 0.188(13) 1 d D U . B -2
 F11A F 0.334(2) 0.2177(18) 0.3075(9) 0.37(3) Uani 0.188(13) 1 d D U . B -2
 F12A F 0.414(2) 0.1995(16) 0.2926(10) 0.34(3) Uani 0.188(13) 1 d D U . B -2

loop_
  _atom_site_aniso_label
  _atom_site_aniso_U_11
  _atom_site_aniso_U_22
  _atom_site_aniso_U_33
  _atom_site_aniso_U_23
  _atom_site_aniso_U_13
  _atom_site_aniso_U_12
 N1 0.346(18) 0.346(18) 0.063(11) 0.000 0.000 0.173(9)
 N2 0.241(16) 0.38(2) 0.229(18) -0.133(13) -0.008(13) 0.163(17)
 N3 0.219(9) 0.244(12) 0.170(9) 0.072(7) 0.061(7) 0.174(10)
 N4 0.116(4) 0.116(4) 0.086(6) 0.000 0.000 0.058(2)
 C1 0.318(16) 0.256(14) 0.073(7) -0.018(8) 0.007(9) 0.107(13)
 C2 0.306(18) 0.32(2) 0.080(7) -0.028(10) -0.004(9) 0.125(14)
 C3 0.33(2) 0.30(2) 0.098(9) -0.040(10) -0.020(11) 0.123(14)
 C4 0.269(17) 0.329(19) 0.088(7) -0.029(9) -0.045(9) 0.121(13)
 C5 0.38(3) 0.37(3) 0.103(9) 0.042(12) 0.050(13) 0.221(19)
 C6 0.33(2) 0.39(2) 0.107(9) 0.061(14) 0.002(10) 0.198(17)
 C7 0.240(17) 0.302(18) 0.101(8) -0.042(10) -0.022(9) 0.095(13)
 C8 0.27(2) 0.38(2) 0.103(9) -0.039(12) -0.011(10) 0.133(17)
 C9 0.224(17) 0.38(2) 0.125(11) -0.062(13) -0.018(10) 0.108(15)
 C10 0.30(2) 0.48(3) 0.141(12) 0.013(17) 0.055(13) 0.18(2)
 C11 0.32(2) 0.37(3) 0.20(2) -0.137(14) 0.020(15) 0.17(2)
 C12 0.233(17) 0.31(2) 0.36(3) -0.157(15) 0.015(17) 0.129(15)
 C13 0.213(15) 0.280(18) 0.217(17) -0.122(12) 0.027(11) 0.096(13)
 C14 0.35(3) 0.47(3) 0.280(14) -0.164(16) -0.015(17) 0.28(3)
 C15 0.27(2) 0.302(17) 0.261(14) -0.094(12) 0.026(12) 0.202(17)
 C16 0.246(19) 0.253(16) 0.423(19) -0.067(15) 0.058(19) 0.177(15)
 C17 0.222(14) 0.194(10) 0.404(17) 0.043(13) 0.111(16) 0.153(11)
 C18 0.201(11) 0.202(10) 0.250(11) 0.054(9) 0.058(10) 0.163(10)
 C19 0.184(10) 0.196(9) 0.177(8) 0.011(7) 0.039(7) 0.131(8)
 C20 0.199(11) 0.243(13) 0.189(8) -0.005(9) 0.038(9) 0.155(10)
 C21 0.292(15) 0.349(18) 0.236(11) 0.134(11) 0.109(11) 0.268(15)
 C22 0.229(11) 0.230(12) 0.146(8) 0.047(7) 0.045(8) 0.168(10)
 C23 0.210(10) 0.217(10) 0.138(8) 0.016(6) 0.032(6) 0.150(9)
 C24 0.195(8) 0.191(9) 0.114(6) 0.045(5) 0.032(6) 0.136(8)
 C25 0.185(8) 0.202(9) 0.136(7) 0.058(6) 0.038(6) 0.134(8)
 C26 0.185(9) 0.230(12) 0.159(10) 0.074(7) 0.040(7) 0.140(9)
 C27 0.158(7) 0.182(8) 0.114(6) 0.022(5) 0.020(5) 0.106(7)
 C28 0.152(7) 0.159(7) 0.112(6) 0.033(5) 0.020(5) 0.093(6)
 C29 0.121(5) 0.132(6) 0.097(5) 0.021(4) 0.009(4) 0.070(5)
 C30 0.121(5) 0.115(5) 0.096(4) 0.011(4) 0.012(4) 0.060(4)
 C31 0.114(5) 0.120(5) 0.081(4) 0.006(3) 0.001(3) 0.060(4)
 C32 0.115(5) 0.114(5) 0.082(4) 0.008(3) 0.006(3) 0.063(4)
 C33 0.126(5) 0.133(6) 0.099(5) 0.011(4) -0.006(4) 0.070(5)
 C34 0.133(6) 0.145(6) 0.108(5) 0.009(4) -0.009(4) 0.075(5)
 O1 0.185(6) 0.216(7) 0.127(4) -0.008(4) 0.007(5) 0.144(6)
 O2 0.213(7) 0.163(5) 0.149(5) -0.018(5) 0.009(5) 0.123(5)
 C35 0.125(5) 0.120(5) 0.090(4) 0.016(4) 0.012(4) 0.063(4)
 C36 0.120(6) 0.112(5) 0.061(3) 0.001(3) 0.001(3) 0.054(5)
 C37 0.123(5) 0.120(5) 0.063(3) 0.001(4) -0.002(4) 0.064(5)
 C38 0.125(5) 0.129(6) 0.071(4) 0.000(4) 0.006(4) 0.062(4)
 C39 0.118(5) 0.129(5) 0.089(4) 0.007(4) 0.001(4) 0.064(4)
 C40 0.127(6) 0.147(6) 0.112(6) 0.013(5) -0.006(5) 0.056(5)
 C41 0.120(6) 0.152(7) 0.127(6) 0.015(6) -0.019(5) 0.043(5)
 C42 0.104(5) 0.166(7) 0.141(7) 0.026(6) 0.007(5) 0.062(5)
 C43 0.134(6) 0.156(6) 0.103(5) 0.017(5) 0.004(4) 0.082(5)
 C44 0.122(5) 0.145(5) 0.088(4) 0.004(4) 0.008(4) 0.071(5)
 C45 0.184(10) 0.214(12) 0.233(13) 0.022(10) -0.044(9) 0.105(9)
 C46 0.140(6) 0.132(5) 0.074(4) 0.003(4) 0.000(4) 0.079(4)
 C47 0.147(6) 0.157(6) 0.094(5) 0.007(5) 0.007(4) 0.089(6)
 C48 0.184(7) 0.186(7) 0.102(5) 0.006(6) 0.005(6) 0.131(6)
 C49 0.204(8) 0.162(7) 0.106(5) -0.010(5) -0.009(6) 0.124(6)
 C50 0.167(7) 0.140(6) 0.098(5) -0.006(4) 0.000(5) 0.090(6)
 C51 0.138(6) 0.124(5) 0.081(4) -0.002(4) -0.002(4) 0.072(5)
 C52 0.188(8) 0.237(12) 0.165(9) -0.025(9) 0.002(9) 0.143(8)
 C53 0.225(11) 0.160(9) 0.178(10) -0.034(8) -0.002(9) 0.113(7)
 As1 0.154(5) 0.154(5) 0.140(4) 0.011(3) -0.024(3) 0.070(4)
 F1 0.175(13) 0.22(2) 0.25(2) -0.020(15) -0.080(13) 0.075(12)
 F2 0.135(11) 0.30(3) 0.135(16) 0.037(15) -0.012(10) 0.078(13)
 F3 0.25(3) 0.28(3) 0.200(17) -0.028(17) 0.002(15) 0.15(3)
 F4 0.167(13) 0.132(11) 0.25(2) 0.027(12) 0.001(15) 0.077(10)
 F5 0.25(3) 0.23(2) 0.213(17) -0.049(15) -0.015(14) 0.12(2)
 F6 0.178(17) 0.165(15) 0.33(3) 0.078(16) 0.036(16) 0.069(12)
 As2 0.233(8) 0.225(9) 0.218(8) 0.051(6) 0.006(5) 0.124(6)
 F7 0.31(2) 0.29(3) 0.20(3) 0.01(2) -0.048(19) 0.15(2)
 F8 0.28(2) 0.24(3) 0.23(2) 0.058(18) -0.048(19) 0.090(18)
 F9 0.30(3) 0.39(3) 0.20(3) 0.14(3) 0.04(2) 0.15(3)
 F10 0.44(5) 0.37(4) 0.136(19) 0.01(2) -0.02(2) 0.27(4)
 F11 0.28(3) 0.27(3) 0.28(3) 0.10(2) -0.02(2) 0.08(2)
 F12 0.31(4) 0.37(4) 0.39(5) -0.12(3) -0.03(3) 0.18(3)
 As3 0.33(2) 0.333(18) 0.292(13) 0.058(13) 0.071(12) 0.216(17)
 F13 0.34(2) 0.34(2) 0.296(16) 0.060(15) 0.061(14) 0.204(19)
 F14 0.33(2) 0.32(2) 0.281(18) 0.061(17) 0.077(16) 0.22(2)
 F15 0.32(2) 0.32(2) 0.282(18) 0.064(16) 0.073(15) 0.233(19)
 F16 0.33(2) 0.34(2) 0.293(16) 0.058(15) 0.070(15) 0.219(18)
 F17 0.34(2) 0.337(19) 0.296(17) 0.065(15) 0.069(15) 0.203(19)
 F18 0.34(2) 0.33(2) 0.291(16) 0.049(15) 0.077(15) 0.208(19)
 As4 0.306(19) 0.55(4) 0.39(3) -0.09(3) -0.04(2) 0.31(2)
 F19 0.39(7) 0.68(10) 0.27(4) -0.06(5) 0.01(5) 0.38(7)
 F20 0.29(6) 0.57(9) 0.43(7) 0.01(7) 0.01(6) 0.25(6)
 F21 0.49(9) 0.77(12) 0.33(5) -0.22(6) -0.17(5) 0.48(9)
 F22 0.36(3) 0.60(7) 0.12(3) -0.02(4) 0.01(3) 0.22(4)
 F23 0.23(4) 0.47(8) 0.25(3) -0.12(4) -0.09(3) 0.17(4)
 F24 0.43(4) 0.54(7) 0.42(10) -0.22(6) -0.16(6) 0.28(4)
 As5 0.1372(13) 0.1372(13) 0.1051(15) 0.000 0.000 0.0686(7)
 F25 0.188(9) 0.67(5) 0.233(13) 0.03(3) 0.003(13) 0.28(2)
 F26 0.221(6) 0.221(6) 0.106(5) 0.000 0.000 0.111(3)
 F5A 0.18(3) 0.19(2) 0.54(6) -0.06(3) -0.09(4) 0.10(2)
 As1A 0.240(13) 0.189(9) 0.298(18) -0.020(9) -0.030(11) 0.128(9)
 F1A 0.41(5) 0.38(6) 0.216(19) -0.03(3) -0.13(2) 0.25(5)
 F2A 0.23(3) 0.30(5) 0.37(3) 0.13(3) 0.04(3) 0.15(3)
 F3A 0.22(3) 0.137(14) 0.30(4) -0.012(17) -0.05(2) 0.060(16)
 F4A 0.220(17) 0.18(2) 0.16(2) 0.032(18) -0.027(17) 0.078(17)
 F6A 0.30(2) 0.27(3) 0.41(4) -0.17(3) -0.15(3) 0.19(2)
 As3A 0.34(2) 0.338(18) 0.293(13) 0.066(12) 0.065(12) 0.207(17)
 F13A 0.35(3) 0.35(2) 0.296(18) 0.067(17) 0.057(16) 0.19(2)
 F14A 0.33(2) 0.328(19) 0.288(16) 0.062(15) 0.071(14) 0.214(18)
 F15A 0.33(2) 0.34(2) 0.291(16) 0.062(14) 0.071(14) 0.212(19)
 F16A 0.34(2) 0.35(2) 0.295(17) 0.059(15) 0.065(15) 0.211(18)
 F17A 0.34(3) 0.35(2) 0.296(18) 0.069(16) 0.068(17) 0.20(2)
 F18A 0.35(2) 0.33(2) 0.291(17) 0.064(16) 0.070(16) 0.204(19)
 As4A 0.134(7) 0.138(6) 0.374(17) 0.030(7) -0.012(7) 0.068(5)
 F19A 0.18(3) 0.096(19) 0.48(5) -0.01(3) -0.10(3) 0.06(2)
 F20A 0.14(2) 0.18(3) 0.45(5) 0.09(3) -0.08(3) 0.00(2)
 F21A 0.12(3) 0.22(3) 0.34(3) -0.02(3) -0.05(2) -0.04(2)
 F22A 0.32(6) 0.164(19) 0.39(6) -0.05(3) -0.13(4) 0.08(3)
 F23A 0.20(4) 0.21(4) 0.33(4) -0.12(3) -0.02(3) 0.04(3)
 F24A 0.13(2) 0.171(15) 0.21(3) 0.026(16) -0.023(18) 0.113(17)
 As2A 0.42(3) 0.217(14) 0.143(10) 0.033(9) 0.011(14) 0.135(16)
 F7A 0.58(7) 0.27(5) 0.19(3) 0.05(3) -0.09(4) 0.10(5)
 F8A 0.43(7) 0.27(5) 0.133(19) 0.02(2) 0.03(2) 0.06(5)
 F9A 0.45(4) 0.13(2) 0.14(2) 0.004(19) 0.05(3) 0.13(2)
 F10A 0.40(7) 0.24(4) 0.39(7) 0.06(4) 0.09(6) 0.14(4)
 F11A 0.41(4) 0.31(5) 0.28(5) 0.14(5) 0.00(4) 0.10(4)
 F12A 0.59(8) 0.16(3) 0.20(4) 0.08(3) 0.03(5) 0.15(4)

_geom_special_details
;
 All esds (except the esd in the dihedral angle between two l.s. planes)
 are estimated using the full covariance matrix.  The cell esds are taken
 into account individually in the estimation of esds in distances, angles
 and torsion angles; correlations between esds in cell parameters are only
 used when they are defined by crystal symmetry.  An approximate (isotropic)
 treatment of cell esds is used for estimating esds involving l.s. planes.
;
loop_
  _geom_bond_atom_site_label_1
  _geom_bond_atom_site_label_2
  _geom_bond_distance
  _geom_bond_site_symmetry_2
  _geom_bond_publ_flag
 N1 C1 1.36(2) 3_565 ?
 N1 C1 1.36(2) 2_665 ?
 N1 C1 1.36(2) . ?
 N2 C11 1.26(3) . ?
 N2 C12 1.31(3) . ?
 N2 C14 1.35(3) . ?
 N3 C21 1.522(16) . ?
 N3 C22 1.331(17) . ?
 N3 C26 1.269(17) . ?
 N4 C32 1.398(7) 3_565 ?
 N4 C32 1.398(7) . ?
 N4 C32 1.398(7) 2_665 ?
 C1 C2 1.47(3) . ?
 C1 C6 1.45(3) . ?
 C2 H2 0.9500 . ?
 C2 C3 1.25(3) . ?
 C3 H3 0.9500 . ?
 C3 C4 1.51(3) . ?
 C4 C5 1.37(3) . ?
 C4 C7 1.468(11) . ?
 C5 H5 0.9500 . ?
 C5 C6 1.26(2) . ?
 C6 H6 0.9500 . ?
 C7 H7 0.9500 . ?
 C7 C8 1.22(2) . ?
 C8 H8 0.9500 . ?
 C8 C9 1.472(11) . ?
 C9 C10 1.46(3) . ?
 C9 C13 1.40(3) . ?
 C10 H10 0.9500 . ?
 C10 C11 1.38(4) . ?
 C11 H11 0.9500 . ?
 C12 H12 0.9500 . ?
 C12 C13 1.32(3) . ?
 C13 H13 0.9500 . ?
 C14 H14A 0.9900 . ?
 C14 H14B 0.9900 . ?
 C14 C15 1.58(3) . ?
 C15 C16 1.36(3) . ?
 C15 C20 1.36(2) . ?
 C16 H16 0.9500 . ?
 C16 C17 1.48(3) . ?
 C17 H17 0.9500 . ?
 C17 C18 1.33(2) . ?
 C18 C19 1.354(17) . ?
 C18 C21 1.48(2) . ?
 C19 H19 0.9500 . ?
 C19 C20 1.400(17) . ?
 C20 H20 0.9500 . ?
 C21 H21A 0.9900 . ?
 C21 H21B 0.9900 . ?
 C22 H22 0.9500 . ?
 C22 C23 1.389(15) . ?
 C23 H23 0.9500 . ?
 C23 C24 1.351(15) . ?
 C24 C25 1.436(15) . ?
 C24 C27 1.472(10) . ?
 C25 H25 0.9500 . ?
 C25 C26 1.356(15) . ?
 C26 H26 0.9500 . ?
 C27 H27 0.9500 . ?
 C27 C28 1.287(12) . ?
 C28 H28 0.9500 . ?
 C28 C29 1.460(9) . ?
 C29 C30 1.393(10) . ?
 C29 C34 1.382(11) . ?
 C30 H30 0.9500 . ?
 C30 C31 1.411(10) . ?
 C31 H31 0.9500 . ?
 C31 C32 1.382(10) . ?
 C32 C33 1.422(10) . ?
 C33 H33 0.9500 . ?
 C33 C34 1.388(11) . ?
 C34 H34 0.9500 . ?
 O1 C48 1.362(11) . ?
 O1 C52 1.321(13) . ?
 O2 C49 1.354(11) . ?
 O2 C53 1.342(13) . ?
 C35 C36 1.418(10) . ?
 C35 C44 1.445(11) . ?
 C35 C46 1.438(11) . ?
 C36 C37 1.428(9) 3_565 ?
 C36 C37 1.445(9) . ?
 C37 C38 1.426(10) . ?
 C38 C39 1.433(11) . ?
 C38 C51 1.456(11) 2_665 ?
 C39 C40 1.393(11) . ?
 C39 C44 1.413(11) . ?
 C40 H40 0.9500 . ?
 C40 C41 1.339(12) . ?
 C41 H41 0.9500 . ?
 C41 C42 1.414(13) . ?
 C42 C43 1.386(12) . ?
 C42 C45 1.456(14) . ?
 C43 H43 0.9500 . ?
 C43 C44 1.395(11) . ?
 C45 H45A 0.9800 . ?
 C45 H45B 0.9800 . ?
 C45 H45C 0.9800 . ?
 C46 C47 1.385(11) . ?
 C46 C51 1.434(11) . ?
 C47 H47 0.9500 . ?
 C47 C48 1.363(13) . ?
 C48 C49 1.452(14) . ?
 C49 C50 1.374(13) . ?
 C50 H50 0.9500 . ?
 C50 C51 1.408(11) . ?
 C52 H52A 0.9800 . ?
 C52 H52B 0.9800 . ?
 C52 H52C 0.9800 . ?
 C53 H53A 0.9800 . ?
 C53 H53B 0.9800 . ?
 C53 H53C 0.9800 . ?
 As1 F1 1.643(10) . ?
 As1 F2 1.621(10) . ?
 As1 F3 1.646(10) . ?
 As1 F4 1.632(10) . ?
 As1 F5 1.623(10) . ?
 As1 F6 1.638(9) . ?
 As2 F7 1.642(17) . ?
 As2 F8 1.641(17) . ?
 As2 F9 1.638(17) . ?
 As2 F10 1.638(17) . ?
 As2 F11 1.643(17) . ?
 As2 F12 1.646(17) . ?
 As3 F13 1.69(2) . ?
 As3 F14 1.69(2) . ?
 As3 F15 1.69(2) . ?
 As3 F16 1.69(2) . ?
 As3 F17 1.69(2) . ?
 As3 F18 1.69(2) . ?
 As4 F19 1.661(10) . ?
 As4 F20 1.659(10) . ?
 As4 F21 1.662(10) . ?
 As4 F22 1.660(10) . ?
 As4 F23 1.658(10) . ?
 As4 F24 1.659(10) . ?
 As5 F25 1.539(10) . ?
 As5 F25 1.539(10) 5_655 ?
 As5 F25 1.539(10) 4_665 ?
 As5 F25 1.539(10) 2_655 ?
 As5 F25 1.539(10) 3_665 ?
 As5 F25 1.539(10) 6 ?
 As5 F26 1.619(9) . ?
 As5 F26 1.619(9) 4_665 ?
 F25 F25 1.72(3) 4_665 ?
 F25 F25 1.41(4) 6 ?
 F5A As1A 1.610(13) . ?
 As1A F1A 1.614(13) . ?
 As1A F2A 1.611(12) . ?
 As1A F3A 1.617(13) . ?
 As1A F4A 1.605(13) . ?
 As1A F6A 1.623(12) . ?
 As3A F13A 1.69(2) . ?
 As3A F14A 1.69(2) . ?
 As3A F15A 1.69(2) . ?
 As3A F16A 1.69(2) . ?
 As3A F17A 1.69(2) . ?
 As3A F18A 1.69(2) . ?
 As4A F19A 1.660(11) . ?
 As4A F20A 1.661(11) . ?
 As4A F21A 1.658(11) . ?
 As4A F22A 1.661(11) . ?
 As4A F23A 1.664(11) . ?
 As4A F24A 1.660(11) . ?
 As2A F7A 1.71(3) . ?
 As2A F8A 1.71(3) . ?
 As2A F9A 1.71(3) . ?
 As2A F10A 1.71(3) . ?
 As2A F11A 1.71(3) . ?
 As2A F12A 1.72(3) . ?

loop_
  _geom_angle_atom_site_label_1
  _geom_angle_atom_site_label_2
  _geom_angle_atom_site_label_3
  _geom_angle
  _geom_angle_site_symmetry_1
  _geom_angle_site_symmetry_3
  _geom_angle_publ_flag
 C1 N1 C1 118.6(5) 3_565 2_665 ?
 C1 N1 C1 118.6(5) 3_565 . ?
 C1 N1 C1 118.6(5) 2_665 . ?
 C11 N2 C12 107(3) . . ?
 C11 N2 C14 124(3) . . ?
 C12 N2 C14 129(3) . . ?
 C22 N3 C21 117.4(16) . . ?
 C26 N3 C21 123.2(17) . . ?
 C26 N3 C22 119.4(13) . . ?
 C32 N4 C32 119.15(15) 2_665 . ?
 C32 N4 C32 119.15(15) 3_565 . ?
 C32 N4 C32 119.15(14) 2_665 3_565 ?
 N1 C1 C2 125(2) . . ?
 N1 C1 C6 123.0(19) . . ?
 C6 C1 C2 110(2) . . ?
 C1 C2 H2 118.2 . . ?
 C3 C2 C1 124(3) . . ?
 C3 C2 H2 118.2 . . ?
 C2 C3 H3 120.8 . . ?
 C2 C3 C4 118(3) . . ?
 C4 C3 H3 120.8 . . ?
 C5 C4 C3 121(2) . . ?
 C5 C4 C7 120(2) . . ?
 C7 C4 C3 119(2) . . ?
 C4 C5 H5 122.1 . . ?
 C6 C5 C4 116(3) . . ?
 C6 C5 H5 122.1 . . ?
 C1 C6 H6 114.9 . . ?
 C5 C6 C1 130(3) . . ?
 C5 C6 H6 114.9 . . ?
 C4 C7 H7 115.2 . . ?
 C8 C7 C4 130(3) . . ?
 C8 C7 H7 115.2 . . ?
 C7 C8 H8 117.8 . . ?
 C7 C8 C9 124(3) . . ?
 C9 C8 H8 117.8 . . ?
 C10 C9 C8 126(3) . . ?
 C13 C9 C8 122(3) . . ?
 C13 C9 C10 112(3) . . ?
 C9 C10 H10 122.3 . . ?
 C11 C10 C9 115(3) . . ?
 C11 C10 H10 122.3 . . ?
 N2 C11 C10 134(4) . . ?
 N2 C11 H11 113.2 . . ?
 C10 C11 H11 113.2 . . ?
 N2 C12 H12 114.3 . . ?
 N2 C12 C13 131(3) . . ?
 C13 C12 H12 114.3 . . ?
 C9 C13 H13 119.9 . . ?
 C12 C13 C9 120(2) . . ?
 C12 C13 H13 119.9 . . ?
 N2 C14 H14A 109.1 . . ?
 N2 C14 H14B 109.1 . . ?
 N2 C14 C15 112.7(17) . . ?
 H14A C14 H14B 107.8 . . ?
 C15 C14 H14A 109.1 . . ?
 C15 C14 H14B 109.1 . . ?
 C16 C15 C14 114(3) . . ?
 C16 C15 C20 123(2) . . ?
 C20 C15 C14 120(2) . . ?
 C15 C16 H16 122.3 . . ?
 C15 C16 C17 115(3) . . ?
 C17 C16 H16 122.3 . . ?
 C16 C17 H17 120.7 . . ?
 C18 C17 C16 119(2) . . ?
 C18 C17 H17 120.7 . . ?
 C17 C18 C19 124.7(19) . . ?
 C17 C18 C21 115.9(18) . . ?
 C19 C18 C21 119.4(16) . . ?
 C18 C19 H19 121.6 . . ?
 C18 C19 C20 116.9(15) . . ?
 C20 C19 H19 121.6 . . ?
 C15 C20 C19 120.4(17) . . ?
 C15 C20 H20 119.8 . . ?
 C19 C20 H20 119.8 . . ?
 N3 C21 H21A 109.6 . . ?
 N3 C21 H21B 109.6 . . ?
 C18 C21 N3 110.2(11) . . ?
 C18 C21 H21A 109.6 . . ?
 C18 C21 H21B 109.6 . . ?
 H21A C21 H21B 108.1 . . ?
 N3 C22 H22 118.4 . . ?
 N3 C22 C23 123.2(14) . . ?
 C23 C22 H22 118.4 . . ?
 C22 C23 H23 120.7 . . ?
 C24 C23 C22 118.7(13) . . ?
 C24 C23 H23 120.7 . . ?
 C23 C24 C25 115.8(10) . . ?
 C23 C24 C27 121.6(12) . . ?
 C25 C24 C27 122.5(11) . . ?
 C24 C25 H25 119.7 . . ?
 C26 C25 C24 120.6(13) . . ?
 C26 C25 H25 119.7 . . ?
 N3 C26 C25 122.2(15) . . ?
 N3 C26 H26 118.9 . . ?
 C25 C26 H26 118.9 . . ?
 C24 C27 H27 117.3 . . ?
 C28 C27 C24 125.3(11) . . ?
 C28 C27 H27 117.3 . . ?
 C27 C28 H28 116.5 . . ?
 C27 C28 C29 127.0(10) . . ?
 C29 C28 H28 116.5 . . ?
 C30 C29 C28 121.2(8) . . ?
 C34 C29 C28 120.9(8) . . ?
 C34 C29 C30 117.9(7) . . ?
 C29 C30 H30 119.2 . . ?
 C29 C30 C31 121.6(7) . . ?
 C31 C30 H30 119.2 . . ?
 C30 C31 H31 120.0 . . ?
 C32 C31 C30 119.9(7) . . ?
 C32 C31 H31 120.0 . . ?
 N4 C32 C33 119.4(7) . . ?
 C31 C32 N4 122.1(7) . . ?
 C31 C32 C33 118.4(7) . . ?
 C32 C33 H33 119.8 . . ?
 C34 C33 C32 120.4(8) . . ?
 C34 C33 H33 119.8 . . ?
 C29 C34 C33 121.6(8) . . ?
 C29 C34 H34 119.2 . . ?
 C33 C34 H34 119.2 . . ?
 C52 O1 C48 118.3(10) . . ?
 C53 O2 C49 118.5(9) . . ?
 C36 C35 C44 118.6(7) . . ?
 C36 C35 C46 117.3(7) . . ?
 C46 C35 C44 124.1(8) . . ?
 C35 C36 C37 118.5(8) . . ?
 C35 C36 C37 121.5(7) . 3_565 ?
 C37 C36 C37 119.9(8) 3_565 . ?
 C36 C37 C36 120.1(8) 2_665 . ?
 C38 C37 C36 119.6(7) . 2_665 ?
 C38 C37 C36 120.3(8) . . ?
 C37 C38 C39 118.2(7) . . ?
 C37 C38 C51 116.7(7) . 2_665 ?
 C39 C38 C51 125.0(8) . 2_665 ?
 C40 C39 C38 122.3(8) . . ?
 C40 C39 C44 117.8(8) . . ?
 C44 C39 C38 119.3(8) . . ?
 C39 C40 H40 119.3 . . ?
 C41 C40 C39 121.4(9) . . ?
 C41 C40 H40 119.3 . . ?
 C40 C41 H41 118.6 . . ?
 C40 C41 C42 122.8(9) . . ?
 C42 C41 H41 118.6 . . ?
 C41 C42 C45 120.7(10) . . ?
 C43 C42 C41 115.8(9) . . ?
 C43 C42 C45 123.2(11) . . ?
 C42 C43 H43 118.8 . . ?
 C42 C43 C44 122.3(9) . . ?
 C44 C43 H43 118.8 . . ?
 C39 C44 C35 120.2(8) . . ?
 C43 C44 C35 119.6(8) . . ?
 C43 C44 C39 119.4(8) . . ?
 C42 C45 H45A 109.5 . . ?
 C42 C45 H45B 109.5 . . ?
 C42 C45 H45C 109.5 . . ?
 H45A C45 H45B 109.5 . . ?
 H45A C45 H45C 109.5 . . ?
 H45B C45 H45C 109.5 . . ?
 C47 C46 C35 123.2(8) . . ?
 C47 C46 C51 117.8(8) . . ?
 C51 C46 C35 118.9(7) . . ?
 C46 C47 H47 118.6 . . ?
 C48 C47 C46 122.8(9) . . ?
 C48 C47 H47 118.6 . . ?
 O1 C48 C47 125.4(11) . . ?
 O1 C48 C49 115.1(10) . . ?
 C47 C48 C49 119.5(9) . . ?
 O2 C49 C48 115.4(10) . . ?
 O2 C49 C50 125.5(11) . . ?
 C50 C49 C48 118.9(9) . . ?
 C49 C50 H50 119.7 . . ?
 C49 C50 C51 120.7(10) . . ?
 C51 C50 H50 119.7 . . ?
 C46 C51 C38 120.7(7) . 3_565 ?
 C50 C51 C38 118.9(8) . 3_565 ?
 C50 C51 C46 120.2(8) . . ?
 O1 C52 H52A 109.5 . . ?
 O1 C52 H52B 109.5 . . ?
 O1 C52 H52C 109.5 . . ?
 H52A C52 H52B 109.5 . . ?
 H52A C52 H52C 109.5 . . ?
 H52B C52 H52C 109.5 . . ?
 O2 C53 H53A 109.5 . . ?
 O2 C53 H53B 109.5 . . ?
 O2 C53 H53C 109.5 . . ?
 H53A C53 H53B 109.5 . . ?
 H53A C53 H53C 109.5 . . ?
 H53B C53 H53C 109.5 . . ?
 F1 As1 F3 89.0(6) . . ?
 F2 As1 F1 178.1(7) . . ?
 F2 As1 F3 89.3(6) . . ?
 F2 As1 F4 91.8(6) . . ?
 F2 As1 F5 91.7(6) . . ?
 F2 As1 F6 90.3(6) . . ?
 F4 As1 F1 89.1(6) . . ?
 F4 As1 F3 88.9(7) . . ?
 F4 As1 F6 176.2(9) . . ?
 F5 As1 F1 89.9(6) . . ?
 F5 As1 F3 177.7(9) . . ?
 F5 As1 F4 93.2(11) . . ?
 F5 As1 F6 90.0(7) . . ?
 F6 As1 F1 88.8(6) . . ?
 F6 As1 F3 87.9(7) . . ?
 F7 As2 F11 89.6(7) . . ?
 F7 As2 F12 89.3(7) . . ?
 F8 As2 F7 178.9(8) . . ?
 F8 As2 F11 90.2(6) . . ?
 F8 As2 F12 89.7(7) . . ?
 F9 As2 F7 90.5(7) . . ?
 F9 As2 F8 89.7(7) . . ?
 F9 As2 F10 90.7(7) . . ?
 F9 As2 F11 179.0(8) . . ?
 F9 As2 F12 89.6(7) . . ?
 F10 As2 F7 90.4(7) . . ?
 F10 As2 F8 90.6(7) . . ?
 F10 As2 F11 90.3(7) . . ?
 F10 As2 F12 179.5(9) . . ?
 F11 As2 F12 89.3(7) . . ?
 F13 As3 F14 179.7(11) . . ?
 F13 As3 F18 90.0(7) . . ?
 F15 As3 F13 89.6(7) . . ?
 F15 As3 F14 90.1(7) . . ?
 F15 As3 F18 89.8(7) . . ?
 F16 As3 F13 90.3(7) . . ?
 F16 As3 F14 89.8(7) . . ?
 F16 As3 F15 90.0(7) . . ?
 F16 As3 F17 90.2(7) . . ?
 F16 As3 F18 179.7(10) . . ?
 F17 As3 F13 90.2(7) . . ?
 F17 As3 F14 90.0(7) . . ?
 F17 As3 F15 179.7(9) . . ?
 F17 As3 F18 89.9(7) . . ?
 F18 As3 F14 89.9(7) . . ?
 F19 As4 F21 89.6(7) . . ?
 F20 As4 F19 179.4(8) . . ?
 F20 As4 F21 89.8(7) . . ?
 F20 As4 F22 90.1(7) . . ?
 F22 As4 F19 89.7(7) . . ?
 F22 As4 F21 90.1(7) . . ?
 F23 As4 F19 90.5(7) . . ?
 F23 As4 F20 90.1(7) . . ?
 F23 As4 F21 179.9(9) . . ?
 F23 As4 F22 89.9(7) . . ?
 F23 As4 F24 90.0(7) . . ?
 F24 As4 F19 90.1(7) . . ?
 F24 As4 F20 90.1(7) . . ?
 F24 As4 F21 89.9(7) . . ?
 F24 As4 F22 179.8(10) . . ?
 F25 As5 F25 173.3(15) 6 3_665 ?
 F25 As5 F25 118.7(3) 2_655 3_665 ?
 F25 As5 F25 54.7(14) 3_665 4_665 ?
 F25 As5 F25 67.9(15) . 4_665 ?
 F25 As5 F25 118.7(3) 2_655 . ?
 F25 As5 F25 173.3(15) 5_655 . ?
 F25 As5 F25 118.7(3) 6 4_665 ?
 F25 As5 F25 67.9(15) 5_655 3_665 ?
 F25 As5 F25 54.7(14) 6 . ?
 F25 As5 F25 67.9(15) 2_655 6 ?
 F25 As5 F25 118.7(3) 5_655 6 ?
 F25 As5 F25 118.7(3) 3_665 . ?
 F25 As5 F25 54.7(14) 5_655 2_655 ?
 F25 As5 F25 173.3(15) 2_655 4_665 ?
 F25 As5 F25 118.7(3) 5_655 4_665 ?
 F25 As5 F26 83.4(7) 5_655 4_665 ?
 F25 As5 F26 83.4(7) 6 4_665 ?
 F25 As5 F26 96.6(7) 4_665 . ?
 F25 As5 F26 83.4(7) 4_665 4_665 ?
 F25 As5 F26 83.4(7) 2_655 . ?
 F25 As5 F26 96.6(7) . 4_665 ?
 F25 As5 F26 96.6(7) 6 . ?
 F25 As5 F26 83.4(7) . . ?
 F25 As5 F26 96.6(7) 2_655 4_665 ?
 F25 As5 F26 96.6(7) 5_655 . ?
 F25 As5 F26 83.4(7) 3_665 . ?
 F25 As5 F26 96.6(7) 3_665 4_665 ?
 F26 As5 F26 180.0 4_665 . ?
 As5 F25 F25 56.1(8) . 4_665 ?
 F25 F25 As5 62.6(7) 6 . ?
 F25 F25 F25 115.0(11) 6 4_665 ?
 F5A As1A F1A 90.1(7) . . ?
 F5A As1A F2A 90.4(7) . . ?
 F5A As1A F3A 178.9(9) . . ?
 F5A As1A F6A 89.9(7) . . ?
 F1A As1A F3A 89.7(7) . . ?
 F1A As1A F6A 89.4(7) . . ?
 F2A As1A F1A 178.5(8) . . ?
 F2A As1A F3A 89.7(7) . . ?
 F2A As1A F6A 89.2(7) . . ?
 F3A As1A F6A 89.0(7) . . ?
 F4A As1A F5A 90.9(7) . . ?
 F4A As1A F1A 91.0(7) . . ?
 F4A As1A F2A 90.3(7) . . ?
 F4A As1A F3A 90.2(7) . . ?
 F4A As1A F6A 179.1(9) . . ?
 F13A As3A F14A 179.7(11) . . ?
 F13A As3A F15A 90.1(7) . . ?
 F13A As3A F17A 90.1(7) . . ?
 F15A As3A F14A 90.2(7) . . ?
 F16A As3A F13A 90.0(7) . . ?
 F16A As3A F14A 90.0(7) . . ?
 F16A As3A F15A 90.1(7) . . ?
 F16A As3A F17A 89.9(7) . . ?
 F16A As3A F18A 179.9(10) . . ?
 F17A As3A F14A 89.6(7) . . ?
 F17A As3A F15A 179.8(12) . . ?
 F18A As3A F13A 89.9(7) . . ?
 F18A As3A F14A 90.1(7) . . ?
 F18A As3A F15A 90.0(7) . . ?
 F18A As3A F17A 90.0(7) . . ?
 F19A As4A F20A 178.5(12) . . ?
 F19A As4A F22A 90.1(7) . . ?
 F19A As4A F23A 89.3(8) . . ?
 F19A As4A F24A 89.8(6) . . ?
 F20A As4A F23A 89.2(8) . . ?
 F21A As4A F19A 90.1(8) . . ?
 F21A As4A F20A 91.4(14) . . ?
 F21A As4A F22A 90.0(7) . . ?
 F21A As4A F23A 179.3(12) . . ?
 F21A As4A F24A 90.5(7) . . ?
 F22A As4A F20A 89.8(7) . . ?
 F22A As4A F23A 89.7(7) . . ?
 F24A As4A F20A 90.2(6) . . ?
 F24A As4A F22A 179.5(9) . . ?
 F24A As4A F23A 89.8(7) . . ?
 F7A As2A F8A 179.6(14) . . ?
 F7A As2A F11A 89.9(7) . . ?
 F7A As2A F12A 89.6(7) . . ?
 F8A As2A F11A 89.9(7) . . ?
 F8A As2A F12A 90.1(7) . . ?
 F9A As2A F7A 90.2(7) . . ?
 F9A As2A F8A 90.1(7) . . ?
 F9A As2A F11A 179.7(9) . . ?
 F9A As2A F12A 89.8(7) . . ?
 F10A As2A F7A 90.1(7) . . ?
 F10A As2A F8A 90.2(7) . . ?
 F10A As2A F9A 90.1(7) . . ?
 F10A As2A F11A 90.1(7) . . ?
 F10A As2A F12A 179.7(9) . . ?
 F11A As2A F12A 89.9(7) . . ?

loop_
  _geom_torsion_atom_site_label_1
  _geom_torsion_atom_site_label_2
  _geom_torsion_atom_site_label_3
  _geom_torsion_atom_site_label_4
  _geom_torsion
  _geom_torsion_site_symmetry_1
  _geom_torsion_site_symmetry_2
  _geom_torsion_site_symmetry_3
  _geom_torsion_site_symmetry_4
  _geom_torsion_publ_flag
 N1 C1 C2 C3 179(2) . . . . ?
 N1 C1 C6 C5 -177(3) . . . . ?
 N2 C12 C13 C9 7(4) . . . . ?
 N2 C14 C15 C16 106(3) . . . . ?
 N2 C14 C15 C20 -55(3) . . . . ?
 N3 C22 C23 C24 -2.6(17) . . . . ?
 N4 C32 C33 C34 -174.8(7) . . . . ?
 C1 N1 C1 C2 138.6(14) 3_565 . . . ?
 C1 N1 C1 C2 -18(4) 2_665 . . . ?
 C1 N1 C1 C6 147.3(19) 2_665 . . . ?
 C1 N1 C1 C6 -56(3) 3_565 . . . ?
 C1 C2 C3 C4 -9(3) . . . . ?
 C2 C1 C6 C5 -9(4) . . . . ?
 C2 C3 C4 C5 2(3) . . . . ?
 C2 C3 C4 C7 -172(2) . . . . ?
 C3 C4 C5 C6 1(3) . . . . ?
 C3 C4 C7 C8 -3(3) . . . . ?
 C4 C5 C6 C1 3(4) . . . . ?
 C4 C7 C8 C9 178.2(18) . . . . ?
 C5 C4 C7 C8 -177(2) . . . . ?
 C6 C1 C2 C3 12(3) . . . . ?
 C7 C4 C5 C6 175(2) . . . . ?
 C7 C8 C9 C10 -169.8(19) . . . . ?
 C7 C8 C9 C13 8(3) . . . . ?
 C8 C9 C10 C11 175(2) . . . . ?
 C8 C9 C13 C12 -176.8(18) . . . . ?
 C9 C10 C11 N2 -3(5) . . . . ?
 C10 C9 C13 C12 1(3) . . . . ?
 C11 N2 C12 C13 -11(4) . . . . ?
 C11 N2 C14 C15 108(3) . . . . ?
 C12 N2 C11 C10 9(5) . . . . ?
 C12 N2 C14 C15 -72(4) . . . . ?
 C13 C9 C10 C11 -3(3) . . . . ?
 C14 N2 C11 C10 -171(3) . . . . ?
 C14 N2 C12 C13 169(3) . . . . ?
 C14 C15 C16 C17 -169.6(15) . . . . ?
 C14 C15 C20 C19 165.0(15) . . . . ?
 C15 C16 C17 C18 10(3) . . . . ?
 C16 C15 C20 C19 6(3) . . . . ?
 C16 C17 C18 C19 -7(2) . . . . ?
 C16 C17 C18 C21 169.2(15) . . . . ?
 C17 C18 C19 C20 3.3(18) . . . . ?
 C17 C18 C21 N3 -105.0(15) . . . . ?
 C18 C19 C20 C15 -2.1(18) . . . . ?
 C19 C18 C21 N3 71.7(18) . . . . ?
 C20 C15 C16 C17 -9(3) . . . . ?
 C21 N3 C22 C23 -179.6(10) . . . . ?
 C21 N3 C26 C25 -178.6(9) . . . . ?
 C21 C18 C19 C20 -173.1(11) . . . . ?
 C22 N3 C21 C18 54.6(18) . . . . ?
 C22 N3 C26 C25 -0.5(19) . . . . ?
 C22 C23 C24 C25 1.3(14) . . . . ?
 C22 C23 C24 C27 179.0(9) . . . . ?
 C23 C24 C25 C26 0.2(13) . . . . ?
 C23 C24 C27 C28 174.1(10) . . . . ?
 C24 C25 C26 N3 -0.6(16) . . . . ?
 C24 C27 C28 C29 178.7(7) . . . . ?
 C25 C24 C27 C28 -8.3(14) . . . . ?
 C26 N3 C21 C18 -127.3(17) . . . . ?
 C26 N3 C22 C23 2.1(19) . . . . ?
 C27 C24 C25 C26 -177.5(8) . . . . ?
 C27 C28 C29 C30 5.4(13) . . . . ?
 C27 C28 C29 C34 -173.7(9) . . . . ?
 C28 C29 C30 C31 -175.3(6) . . . . ?
 C28 C29 C34 C33 175.7(7) . . . . ?
 C29 C30 C31 C32 -1.5(10) . . . . ?
 C30 C29 C34 C33 -3.3(11) . . . . ?
 C30 C31 C32 N4 175.1(6) . . . . ?
 C30 C31 C32 C33 -1.2(10) . . . . ?
 C31 C32 C33 C34 1.6(10) . . . . ?
 C32 N4 C32 C31 28.3(12) 3_565 . . . ?
 C32 N4 C32 C31 -133.5(6) 2_665 . . . ?
 C32 N4 C32 C33 -155.5(7) 3_565 . . . ?
 C32 N4 C32 C33 42.7(12) 2_665 . . . ?
 C32 C33 C34 C29 0.7(11) . . . . ?
 C34 C29 C30 C31 3.8(10) . . . . ?
 O1 C48 C49 O2 -1.9(11) . . . . ?
 O1 C48 C49 C50 -178.1(7) . . . . ?
 O2 C49 C50 C51 -178.9(7) . . . . ?
 C35 C36 C37 C36 -177.3(4) . . . 2_665 ?
 C35 C36 C37 C38 0.0(8) . . . . ?
 C35 C46 C47 C48 -179.2(7) . . . . ?
 C35 C46 C51 C38 1.4(9) . . . 3_565 ?
 C35 C46 C51 C50 175.2(6) . . . . ?
 C36 C35 C44 C39 -16.9(10) . . . . ?
 C36 C35 C44 C43 153.3(7) . . . . ?
 C36 C35 C46 C47 156.5(7) . . . . ?
 C36 C35 C46 C51 -19.6(9) . . . . ?
 C36 C37 C38 C39 159.6(6) 2_665 . . . ?
 C36 C37 C38 C39 -17.8(9) . . . . ?
 C36 C37 C38 C51 -18.1(8) 2_665 . . 2_665 ?
 C36 C37 C38 C51 164.6(5) . . . 2_665 ?
 C37 C36 C37 C36 -0.2(11) 3_565 . . 2_665 ?
 C37 C36 C37 C38 177.2(4) 3_565 . . . ?
 C37 C38 C39 C40 -152.7(7) . . . . ?
 C37 C38 C39 C44 18.2(9) . . . . ?
 C38 C39 C40 C41 173.6(8) . . . . ?
 C38 C39 C44 C35 -1.0(10) . . . . ?
 C38 C39 C44 C43 -171.2(7) . . . . ?
 C39 C40 C41 C42 -0.3(14) . . . . ?
 C40 C39 C44 C35 170.2(7) . . . . ?
 C40 C39 C44 C43 0.0(10) . . . . ?
 C40 C41 C42 C43 -4.6(14) . . . . ?
 C40 C41 C42 C45 -178.7(10) . . . . ?
 C41 C42 C43 C44 7.3(12) . . . . ?
 C42 C43 C44 C35 -175.4(8) . . . . ?
 C42 C43 C44 C39 -5.2(12) . . . . ?
 C44 C35 C36 C37 -159.9(6) . . . 3_565 ?
 C44 C35 C36 C37 17.2(9) . . . . ?
 C44 C35 C46 C47 -24.4(10) . . . . ?
 C44 C35 C46 C51 159.6(6) . . . . ?
 C44 C39 C40 C41 2.7(12) . . . . ?
 C45 C42 C43 C44 -178.7(10) . . . . ?
 C46 C35 C36 C37 19.3(9) . . . 3_565 ?
 C46 C35 C36 C37 -163.6(6) . . . . ?
 C46 C35 C44 C39 164.0(6) . . . . ?
 C46 C35 C44 C43 -25.8(10) . . . . ?
 C46 C47 C48 O1 -179.0(7) . . . . ?
 C46 C47 C48 C49 4.1(12) . . . . ?
 C47 C46 C51 C38 -174.8(6) . . . 3_565 ?
 C47 C46 C51 C50 -1.0(10) . . . . ?
 C47 C48 C49 O2 175.4(7) . . . . ?
 C47 C48 C49 C50 -0.9(12) . . . . ?
 C48 C49 C50 C51 -3.1(12) . . . . ?
 C49 C50 C51 C38 178.0(7) . . . 3_565 ?
 C49 C50 C51 C46 4.1(11) . . . . ?
 C51 C38 C39 C40 24.7(10) 2_665 . . . ?
 C51 C38 C39 C44 -164.4(6) 2_665 . . . ?
 C51 C46 C47 C48 -3.1(11) . . . . ?
 C52 O1 C48 C47 7.1(13) . . . . ?
 C52 O1 C48 C49 -175.9(9) . . . . ?
 C53 O2 C49 C48 179.9(9) . . . . ?
 C53 O2 C49 C50 -4.2(14) . . . . ?
 F25 As5 F25 F25 -24(3) 2_655 . . 6 ?
 F25 As5 F25 F25 21(2) 3_665 . . 4_665 ?
 F25 As5 F25 F25 178.6(3) 2_655 . . 4_665 ?
 F25 As5 F25 F25 178.3(5) 3_665 . . 6 ?
 F25 As5 F25 F25 157(2) 4_665 . . 6 ?
 F25 As5 F25 F25 -157(2) 6 . . 4_665 ?
 F26 As5 F25 F25 -80.1(11) 4_665 . . 4_665 ?
 F26 As5 F25 F25 77.1(15) 4_665 . . 6 ?
 F26 As5 F25 F25 99.9(11) . . . 4_665 ?
 F26 As5 F25 F25 -102.9(15) . . . 6 ?

_smtbx_masks_special_details       ?
loop_
  _smtbx_masks_void_nr
  _smtbx_masks_void_average_x
  _smtbx_masks_void_average_y
  _smtbx_masks_void_average_z
  _smtbx_masks_void_volume
  _smtbx_masks_void_count_electrons
  _smtbx_masks_void_content
 1 0.000 0.000 -0.067 10603.0 3133.5 ?
 2 0.333 0.667 0.561 10.3 0.0 ?
 3 0.333 0.667 0.939 10.3 0.0 ?
 4 0.667 0.333 0.061 10.3 0.0 ?
 5 0.667 0.333 0.439 10.3 0.0 ?

_smtbx_masks_void_probe_radius     1.2
_smtbx_masks_void_truncation_radius  1.2
_shelx_res_file
;
TITL cx2328b_a.res in P-31c
    cx2328b.res
    created by SHELXL-2017/1 at 09:53:02 on 12-May-2021
REM Old TITL cx2328b in P-31c
REM SHELXT solution in P-31c
REM R1 0.420, Rweak 0.098, Alpha 0.115, Orientation as input
REM Formula found by SHELXT: C270 N28 O12 F17 As
CELL 1.54184 25.6837 25.6837 44.7785 90 90 120
ZERR 4 0.0007 0.0007 0.0008 0 0 0
LATT 1
SYMM -Y,+X-Y,+Z
SYMM +Y-X,-X,+Z
SYMM -Y,-X,0.5-Z
SYMM +Y-X,+Y,0.5-Z
SYMM +X,+X-Y,0.5-Z
SFAC C H As F N O
UNIT 636 504 24 144 32 24
DFIX 1.65 As4 F24 As4 F20 As4 F22 As4 F23 As4 F19 As4 F21
SADI F23 F19 F23 F24 F23 F20 F23 F22 F19 F24 F19 F21 F19 F22 F24 F21 F24 =
 F20 F21 F20 F21 F22 F20 F22
SADI 0.01 As4 F23 As4 F19 As4 F24 As4 F21 As4 F20 As4 F22
SADI F8 F12 F8 F9 F8 F10 F8 F11 F12 F9 F12 F7 F12 F11 F9 F7 F9 F10 F7 F10 =
 F7 F11 F10 F11
SADI 0.01 As2 F8 As2 F12 As2 F9 As2 F7 As2 F10 As2 F11
SADI F2 F4 F2 F5 F2 F3 F2 F6 F1 F4 F1 F5 F1 F3 F1 F6 F4 F3 F5 F6 F3 F6
SADI 0.01 As1 F2 As1 F1 As1 F4 As1 F5 As1 F3 As1 F6
SADI F17 F13 F17 F18 F17 F14 F17 F16 F13 F18 F13 F16 F13 F15 F18 F14 F18 =
 F15 F14 F16 F14 F15 F16 F15
SADI 0.01 C27 C24 C29 C28 C7 C4 C9 C8
SADI 0.01 As3 F17 As3 F13 As3 F18 As3 F14 As3 F16 As3 F15
SADI 0.01 As1A F5A As1A F1A As1A F2A As1A F3A As1A F4A As1A F6A
SADI F5A F1A F5A F2A F5A F4A F5A F6A F1A F3A F1A F4A F1A F6A F2A F3A F2A =
 F4A F2A F6A F3A F4A F3A F6A
SADI As1 F6 As1A F6A
SADI 0.04 F1 F2 F1A F2A
SADI F13A F15A F13A F16A F13A F17A F13A F18A F14A F15A F14A F16A F14A F17A =
 F14A F18A F15A F16A F15A F18A F16A F17A F17A F18A
SADI 0.01 As3A F13A As3A F14A As3A F15A As3A F16A As3A F17A As3A F18A
SADI 0.01 As2A F7A As2A F8A As2A F9A As2A F10A As2A F11A As2A F12A
SADI F7A F9A F7A F10A F7A F11A F7A F12A F8A F9A F8A F10A F8A F11A F8A F12A =
 F9A F10A F9A F12A F10A F11A F11A F12A
SADI 0.01 As3A F14A As3A F17A As3A F16A As3A F18A As3A F13A As3A F15A As3 =
 F18 AS3 F15 AS3 F14 AS3 F16 AS3 F17
SADI 0.01 As4A F23A As4A F24A As4A F19A As4A F21A As4A F22A As4A F20A As4 =
 F22 AS4 F21 AS4 F19 AS4 F20 AS4 F23 AS4 F24
SADI 0.01 As4A F19A As4A F20A As4A F21A As4A F22A As4A F23A As4A F24A
SADI F19A F21A F19A F22A F19A F23A F19A F24A F20A F22A F20A F23A F20A F24A =
 F21A F22A F21A F24A F22A F23A F23A F24A
SIMU 0.01 0.02 2 As3A F13A F14A F15A F16A F17A F18A F15 As3 F13 F14 F16 F17 =
 F18
RIGU

L.S. 10
PLAN  20
TEMP -73
CONF
BOND $H
wpdb -2
list 4
ABIN
MORE -1
fmap 2
acta
SHEL 9999 1
REM <olex2.extras>
REM <HklSrc "%.\\cx2328b.hkl">
REM </olex2.extras>

WGHT    0.200000
FVAR       0.82774   0.57410   0.50601   0.51878   0.62364
N1    5    0.333333    0.666667    0.302977    10.33333    0.34608    0.34608 =
         0.06318    0.00000    0.00000    0.17304
N2    5    0.590586    0.443307    0.300040    11.00000    0.24115    0.37562 =
         0.22949   -0.13331   -0.00831    0.16264
N3    5    0.602412    0.468700    0.441729    11.00000    0.21885    0.24430 =
         0.16975    0.07188    0.06111    0.17414
N4    5    0.333333    0.666667    0.496287    10.33333    0.11627    0.11627 =
         0.08609    0.00000    0.00000    0.05814
C1    1    0.361879    0.634650    0.299416    11.00000    0.31841    0.25573 =
         0.07335   -0.01773    0.00651    0.10703
C2    1    0.419515    0.655886    0.283902    11.00000    0.30602    0.31875 =
         0.08045   -0.02836   -0.00446    0.12541
AFIX  43
H2    2    0.438503    0.694930    0.275307    11.00000   -1.20000
AFIX   0
C3    1    0.444920    0.625258    0.281410    11.00000    0.32558    0.30135 =
         0.09753   -0.04021   -0.02032    0.12278
AFIX  43
H3    2    0.479051    0.638206    0.268876    11.00000   -1.20000
AFIX   0
C4    1    0.420075    0.567452    0.298751    11.00000    0.26910    0.32895 =
         0.08788   -0.02932   -0.04461    0.12080
C5    1    0.369751    0.547791    0.316172    11.00000    0.38473    0.37477 =
         0.10344    0.04242    0.05038    0.22074
AFIX  43
H5    2    0.353793    0.511823    0.327554    11.00000   -1.20000
AFIX   0
C6    1    0.346056    0.580480    0.316112    11.00000    0.33426    0.38718 =
         0.10711    0.06064    0.00213    0.19792
AFIX  43
H6    2    0.312519    0.567542    0.329064    11.00000   -1.20000
AFIX   0
C7    1    0.453896    0.535265    0.298886    11.00000    0.23985    0.30162 =
         0.10051   -0.04194   -0.02240    0.09480
AFIX  43
H7    2    0.437312    0.500162    0.310958    11.00000   -1.20000
AFIX   0
C8    1    0.500085    0.546910    0.285806    11.00000    0.27028    0.38348 =
         0.10301   -0.03902   -0.01113    0.13252
AFIX  43
H8    2    0.517481    0.581012    0.273035    11.00000   -1.20000
AFIX   0
C9    1    0.530699    0.511636    0.288487    11.00000    0.22386    0.37736 =
         0.12504   -0.06191   -0.01798    0.10811
C10   1    0.590331    0.528661    0.277159    11.00000    0.29842    0.47765 =
         0.14129    0.01319    0.05467    0.18444
AFIX  43
H10   2    0.613239    0.563859    0.265533    11.00000   -1.20000
AFIX   0
C11   1    0.611222    0.490207    0.284465    11.00000    0.31707    0.37489 =
         0.19840   -0.13654    0.02040    0.16764
AFIX  43
H11   2    0.649291    0.501562    0.275914    11.00000   -1.20000
AFIX   0
C12   1    0.535300    0.427965    0.306895    11.00000    0.23327    0.31219 =
         0.36458   -0.15716    0.01469    0.12903
AFIX  43
H12   2    0.512845    0.389224    0.315650    11.00000   -1.20000
AFIX   0
C13   1    0.505097    0.456867    0.303793    11.00000    0.21317    0.27961 =
         0.21744   -0.12249    0.02691    0.09583
AFIX  43
H13   2    0.465867    0.440373    0.311990    11.00000   -1.20000
AFIX   0
C14   1    0.622492    0.416430    0.307390    11.00000    0.35121    0.47005 =
         0.27957   -0.16441   -0.01507    0.27765
AFIX  23
H14A  2    0.659277    0.433446    0.294967    11.00000   -1.20000
H14B  2    0.598253    0.372959    0.302864    11.00000   -1.20000
AFIX   0
C15   1    0.640966    0.424700    0.341406    11.00000    0.26807    0.30178 =
         0.26140   -0.09448    0.02624    0.20197
C16   1    0.609111    0.374525    0.358135    11.00000    0.24601    0.25269 =
         0.42257   -0.06717    0.05837    0.17734
AFIX  43
H16   2    0.583153    0.336344    0.349480    11.00000   -1.20000
AFIX   0
C17   1    0.617525    0.383286    0.390713    11.00000    0.22158    0.19409 =
         0.40447    0.04338    0.11061    0.15320
AFIX  43
H17   2    0.601988    0.349749    0.403831    11.00000   -1.20000
AFIX   0
C18   1    0.647252    0.438989    0.401332    11.00000    0.20099    0.20183 =
         0.25025    0.05355    0.05769    0.16298
C19   1    0.676303    0.489079    0.384293    11.00000    0.18436    0.19635 =
         0.17714    0.01061    0.03869    0.13072
AFIX  43
H19   2    0.698722    0.527900    0.392970    11.00000   -1.20000
AFIX   0
C20   1    0.671741    0.480960    0.353291    11.00000    0.19856    0.24338 =
         0.18944   -0.00505    0.03822    0.15454
AFIX  43
H20   2    0.690241    0.514930    0.340461    11.00000   -1.20000
AFIX   0
C21   1    0.644571    0.445073    0.434067    11.00000    0.29246    0.34909 =
         0.23642    0.13416    0.10877    0.26794
AFIX  23
H21A  2    0.685317    0.473082    0.441811    11.00000   -1.20000
H21B  2    0.630120    0.405471    0.443681    11.00000   -1.20000
AFIX   0
C22   1    0.546608    0.438503    0.431066    11.00000    0.22872    0.23021 =
         0.14605    0.04700    0.04473    0.16772
AFIX  43
H22   2    0.535518    0.403677    0.419332    11.00000   -1.20000
AFIX   0
C23   1    0.503787    0.455429    0.436257    11.00000    0.20991    0.21711 =
         0.13811    0.01575    0.03154    0.14974
AFIX  43
H23   2    0.464909    0.433612    0.427580    11.00000   -1.20000
AFIX   0
C24   1    0.518544    0.503531    0.453891    11.00000    0.19514    0.19088 =
         0.11439    0.04453    0.03197    0.13593
C25   1    0.578925    0.533838    0.465261    11.00000    0.18501    0.20158 =
         0.13643    0.05811    0.03752    0.13360
AFIX  43
H25   2    0.591881    0.567909    0.477839    11.00000   -1.20000
AFIX   0
C26   1    0.617612    0.514269    0.458208    11.00000    0.18520    0.23009 =
         0.15876    0.07380    0.03966    0.14041
AFIX  43
H26   2    0.657422    0.535385    0.465861    11.00000   -1.20000
AFIX   0
C27   1    0.475767    0.524556    0.459963    11.00000    0.15770    0.18185 =
         0.11373    0.02185    0.02045    0.10575
AFIX  43
H27   2    0.438627    0.505394    0.449493    11.00000   -1.20000
AFIX   0
C28   1    0.484567    0.566794    0.478306    11.00000    0.15182    0.15943 =
         0.11175    0.03304    0.02031    0.09301
AFIX  43
H28   2    0.521508    0.584993    0.488953    11.00000   -1.20000
AFIX   0
C29   1    0.443899    0.589733    0.484505    11.00000    0.12089    0.13218 =
         0.09731    0.02061    0.00950    0.07035
C30   1    0.386574    0.562969    0.472009    11.00000    0.12056    0.11549 =
         0.09581    0.01082    0.01156    0.05976
AFIX  43
H30   2    0.372758    0.527429    0.460463    11.00000   -1.20000
AFIX   0
C31   1    0.348535    0.587327    0.476073    11.00000    0.11390    0.12025 =
         0.08112    0.00568    0.00111    0.05961
AFIX  43
H31   2    0.310021    0.568788    0.466911    11.00000   -1.20000
AFIX   0
C32   1    0.367352    0.638186    0.493395    11.00000    0.11518    0.11354 =
         0.08166    0.00800    0.00625    0.06264
C33   1    0.424842    0.664002    0.507194    11.00000    0.12639    0.13276 =
         0.09884    0.01133   -0.00607    0.07013
AFIX  43
H33   2    0.438255    0.698371    0.519602    11.00000   -1.20000
AFIX   0
C34   1    0.461472    0.639297    0.502646    11.00000    0.13300    0.14469 =
         0.10775    0.00904   -0.00889    0.07542
AFIX  43
H34   2    0.499536    0.656880    0.512233    11.00000   -1.20000
AFIX   0

O1    6    0.502763    0.511485    0.366776    11.00000    0.18460    0.21627 =
         0.12726   -0.00781    0.00666    0.14358
O2    6    0.392942    0.420707    0.365888    11.00000    0.21335    0.16294 =
         0.14881   -0.01822    0.00922    0.12299
C35   1    0.433490    0.647312    0.402195    11.00000    0.12475    0.12038 =
         0.08971    0.01626    0.01151    0.06267
C36   1    0.383179    0.656002    0.400876    11.00000    0.12045    0.11228 =
         0.06068    0.00088    0.00061    0.05430
C37   1    0.393640    0.716763    0.400901    11.00000    0.12317    0.11952 =
         0.06322    0.00141   -0.00188    0.06438
C38   1    0.453428    0.766584    0.402241    11.00000    0.12454    0.12863 =
         0.07105   -0.00001    0.00600    0.06215
C39   1    0.500389    0.755948    0.412108    11.00000    0.11770    0.12939 =
         0.08899    0.00673    0.00083    0.06412
C40   1    0.552371    0.800363    0.425880    11.00000    0.12746    0.14654 =
         0.11176    0.01348   -0.00639    0.05600
AFIX  43
H40   2    0.559030    0.840169    0.427073    11.00000   -1.20000
AFIX   0
C41   1    0.593157    0.788150    0.437473    11.00000    0.11957    0.15235 =
         0.12739    0.01515   -0.01920    0.04338
AFIX  43
H41   2    0.628051    0.819860    0.446569    11.00000   -1.20000
AFIX   0
C42   1    0.586519    0.730097    0.436757    11.00000    0.10353    0.16626 =
         0.14138    0.02610    0.00652    0.06186
C43   1    0.532723    0.684917    0.425182    11.00000    0.13401    0.15624 =
         0.10339    0.01738    0.00425    0.08177
AFIX  43
H43   2    0.524222    0.644478    0.426374    11.00000   -1.20000
AFIX   0
C44   1    0.490634    0.696721    0.411848    11.00000    0.12172    0.14473 =
         0.08778    0.00361    0.00774    0.07110
C45   1    0.631609    0.718902    0.450229    11.00000    0.18401    0.21412 =
         0.23317    0.02231   -0.04418    0.10520
AFIX  33
H45A  2    0.665857    0.757046    0.456877    11.00000   -1.50000
H45B  2    0.614052    0.691987    0.467395    11.00000   -1.50000
H45C  2    0.645261    0.700137    0.435479    11.00000   -1.50000
AFIX   0
C46   1    0.423840    0.588927    0.394115    11.00000    0.13995    0.13160 =
         0.07412    0.00265   -0.00038    0.07852
C47   1    0.469388    0.579235    0.384211    11.00000    0.14659    0.15679 =
         0.09431    0.00667    0.00708    0.08866
AFIX  43
H47   2    0.509054    0.612594    0.382911    11.00000   -1.20000
AFIX   0
C48   1    0.459713    0.523849    0.376248    11.00000    0.18389    0.18625 =
         0.10192    0.00601    0.00487    0.13147
C49   1    0.398843    0.472971    0.376168    11.00000    0.20449    0.16189 =
         0.10563   -0.00995   -0.00920    0.12427
C50   1    0.352389    0.481837    0.384563    11.00000    0.16716    0.14033 =
         0.09811   -0.00585   -0.00021    0.09049
AFIX  43
H50   2    0.312189    0.449342    0.383657    11.00000   -1.20000
AFIX   0
C51   1    0.363774    0.538593    0.394494    11.00000    0.13822    0.12445 =
         0.08052   -0.00169   -0.00234    0.07238
C52   1    0.559541    0.554772    0.368009    11.00000    0.18808    0.23722 =
         0.16501   -0.02461    0.00183    0.14346
AFIX 137
H52A  2    0.566213    0.578344    0.386265    11.00000   -1.50000
H52B  2    0.568894    0.581005    0.350559    11.00000   -1.50000
H52C  2    0.585644    0.537085    0.368118    11.00000   -1.50000
AFIX   0
C53   1    0.337871    0.371814    0.365261    11.00000    0.22533    0.16000 =
         0.17798   -0.03419   -0.00200    0.11313
AFIX 137
H53A  2    0.340187    0.336760    0.372060    11.00000   -1.50000
H53B  2    0.322211    0.364965    0.344812    11.00000   -1.50000
H53C  2    0.311011    0.378026    0.378454    11.00000   -1.50000
AFIX   0

PART 1
AS1   3    0.323132    0.332632    0.463744    20.66667    0.15439    0.15398 =
         0.13992    0.01090   -0.02438    0.06979
F1    4    0.258422    0.313894    0.447860    20.66667    0.17546    0.22218 =
         0.24987   -0.02003   -0.08010    0.07542
F2    4    0.385957    0.350947    0.480480    20.66667    0.13503    0.29754 =
         0.13451    0.03657   -0.01154    0.07822
F3    4    0.304092    0.360625    0.492005    20.66667    0.24990    0.27587 =
         0.20043   -0.02817    0.00215    0.15301
F4    4    0.352348    0.398005    0.447341    20.66667    0.16681    0.13223 =
         0.25491    0.02727    0.00150    0.07725
F5    4    0.339618    0.302359    0.436210    20.66667    0.24659    0.22649 =
         0.21254   -0.04935   -0.01476    0.11772
F6    4    0.290422    0.267920    0.481195    20.66667    0.17833    0.16513 =
         0.32770    0.07760    0.03624    0.06862

PART 0
PART -1
AS2   3    0.424079    0.252597    0.294052    50.50000    0.23254    0.22504 =
         0.21803    0.05094    0.00610    0.12390
F7    4    0.363602    0.224161    0.273052    50.50000    0.31213    0.29012 =
         0.19771    0.00548   -0.04806    0.14874
F8    4    0.484852    0.280134    0.314773    50.50000    0.27651    0.23753 =
         0.22762    0.05785   -0.04755    0.09032
F9    4    0.459529    0.308100    0.270436    50.50000    0.30033    0.38567 =
         0.20242    0.13693    0.03507    0.15118
F10   4    0.400419    0.291587    0.312753    50.50000    0.44064    0.36820 =
         0.13610    0.00863   -0.01575    0.26764
F11   4    0.389006    0.196245    0.317427    50.50000    0.28373    0.26707 =
         0.28059    0.09938   -0.02146    0.08080
F12   4    0.447332    0.212908    0.275298    50.50000    0.30910    0.36848 =
         0.39297   -0.11697   -0.02952    0.18136

PART 0
PART -2
AS3   3    0.429851    0.282549    0.394523    30.33333    0.33447    0.33256 =
         0.29178    0.05778    0.07088    0.21635
F13   4    0.382620    0.277928    0.366962    30.33333    0.34376    0.34408 =
         0.29580    0.06044    0.06061    0.20440
F14   4    0.477395    0.287405    0.422025    30.33333    0.33160    0.31694 =
         0.28103    0.06103    0.07668    0.21938
F15   4    0.477002    0.355327    0.385421    30.33333    0.31544    0.32412 =
         0.28162    0.06385    0.07285    0.23282
F16   4    0.394004    0.304102    0.418917    30.33333    0.33198    0.34043 =
         0.29254    0.05805    0.06995    0.21936
F17   4    0.382739    0.209734    0.403442    30.33333    0.34185    0.33680 =
         0.29617    0.06520    0.06899    0.20327
F18   4    0.466147    0.261193    0.370209    30.33333    0.34424    0.33240 =
         0.29063    0.04914    0.07685    0.20825

PART 0
PART -1
AS4   3    0.760519    0.563097    0.474272    40.33333    0.30587    0.54822 =
         0.38640   -0.09167   -0.03509    0.30724
F19   4    0.745763    0.603476    0.450374    40.33333    0.39210    0.68159 =
         0.26828   -0.06237    0.00621    0.38115
F20   4    0.775801    0.522763    0.497892    40.33333    0.29099    0.56549 =
         0.42685    0.00880    0.00504    0.25269
F21   4    0.787112    0.540616    0.446323    40.33333    0.48864    0.76910 =
         0.33237   -0.22053   -0.16749    0.47788
F22   4    0.828532    0.621886    0.479882    40.33333    0.35897    0.59594 =
         0.11979   -0.01673    0.01463    0.21761
F23   4    0.733995    0.585418    0.502206    40.33333    0.22913    0.47342 =
         0.24522   -0.11786   -0.09204    0.17304
F24   4    0.692505    0.504537    0.468592    40.33333    0.43284    0.53934 =
         0.41794   -0.22218   -0.15888    0.28367

PART 0
AS5   3    0.666667    0.333333    0.250000    10.16667    0.13715    0.13715 =
         0.10512    0.00000    0.00000    0.06858
F25   4    0.605223    0.329287    0.253936    10.66667    0.18771    0.66946 =
         0.23302    0.03434    0.00326    0.28274
F26   4    0.666667    0.333333    0.286148    10.33333    0.22140    0.22140 =
         0.10562    0.00000    0.00000    0.11070

PART 2
F5A   4    0.311062    0.277020    0.459244   -20.66667    0.17788    0.19249 =
         0.53610   -0.06171   -0.08971    0.10353
AS1A  3    0.324108    0.342911    0.468832   -20.66667    0.23981    0.18906 =
         0.29772   -0.02018   -0.03045    0.12775
F1A   4    0.344458    0.366417    0.435092   -20.66667    0.40523    0.38389 =
         0.21561   -0.02810   -0.12555    0.25370
F2A   4    0.302271    0.319615    0.502398   -20.66667    0.22746    0.29860 =
         0.37216    0.12940    0.04249    0.14782
F3A   4    0.335995    0.408771    0.478202   -20.66667    0.22003    0.13701 =
         0.29616   -0.01239   -0.05076    0.05981
F4A   4    0.391969    0.362291    0.477735   -20.66667    0.22028    0.17763 =
         0.15735    0.03221   -0.02739    0.07800
F6A   4    0.255521    0.324077    0.460235   -20.66667    0.29615    0.26569 =
         0.41151   -0.17142   -0.15224    0.19227

PART 0
PART -3
AS3A  3    0.400904    0.251839    0.389375   -30.33333    0.33762    0.33794 =
         0.29260    0.06558    0.06469    0.20733
F13A  4    0.341413    0.215199    0.366120   -30.33333    0.35270    0.34534 =
         0.29625    0.06747    0.05742    0.19337
F14A  4    0.460287    0.288219    0.412784   -30.33333    0.33399    0.32813 =
         0.28840    0.06170    0.07146    0.21436
F15A  4    0.435979    0.307043    0.363656   -30.33333    0.33173    0.33522 =
         0.29057    0.06159    0.07116    0.21191
F16A  4    0.368759    0.289372    0.404450   -30.33333    0.33800    0.34665 =
         0.29535    0.05865    0.06541    0.21065
F17A  4    0.366083    0.196809    0.415168   -30.33333    0.34333    0.34619 =
         0.29552    0.06925    0.06840    0.19715
F18A  4    0.432885    0.214155    0.374305   -30.33333    0.35159    0.32779 =
         0.29067    0.06402    0.06967    0.20370

PART 0
PART -2
AS4A  3    0.837271    0.595753    0.437028   -40.33333    0.13433    0.13781 =
         0.37382    0.02977   -0.01234    0.06783
F19A  4    0.783583    0.597037    0.416966   -40.33333    0.18373    0.09610 =
         0.48258   -0.01354   -0.10463    0.06285
F20A  4    0.889795    0.593851    0.457874   -40.33333    0.14427    0.17652 =
         0.44920    0.08512   -0.08418   -0.00461
F21A  4    0.882893    0.620115    0.407761   -40.33333    0.12147    0.22280 =
         0.33604   -0.02473   -0.05223   -0.04377
F22A  4    0.862132    0.666307    0.447593   -40.33333    0.32033    0.16392 =
         0.38899   -0.05143   -0.12776    0.07951
F23A  4    0.791037    0.571663    0.466242   -40.33333    0.19850    0.21018 =
         0.33331   -0.11941   -0.02239    0.03773
F24A  4    0.812002    0.525031    0.426708   -40.33333    0.13014    0.17117 =
         0.21443    0.02561   -0.02302    0.11289

AS2A  3    0.403822    0.260571    0.292234   -50.50000    0.41803    0.21715 =
         0.14281    0.03297    0.01111    0.13516
F7A   4    0.373395    0.240774    0.257189   -50.50000    0.57504    0.27161 =
         0.19149    0.05417   -0.08554    0.10091
F8A   4    0.433996    0.279865    0.327347   -50.50000    0.43274    0.26520 =
         0.13309    0.02319    0.03471    0.06138
F9A   4    0.473910    0.303169    0.277026   -50.50000    0.44698    0.13393 =
         0.13966    0.00395    0.04871    0.12737
F10A  4    0.393616    0.321525    0.291673   -50.50000    0.40116    0.23891 =
         0.39266    0.06498    0.09136    0.13894
F11A  4    0.333764    0.217654    0.307491   -50.50000    0.40849    0.30947 =
         0.27867    0.13702   -0.00057    0.09852
F12A  4    0.413992    0.199466    0.292608   -50.50000    0.58964    0.16497 =
         0.20292    0.08065    0.02986    0.15178
HKLF 4


REM  cx2328b_a.res in P-31c
REM R1 =  0.1851 for    5707 Fo > 4sig(Fo)  and  0.2085 for all    8951 data
REM   1044 parameters refined using   1876 restraints

END

WGHT      0.2000      0.0000

REM Highest difference peak  0.918,  deepest hole -0.531,  1-sigma level  0.148
Q1    1   0.8130  0.6405  0.4780  11.00000  0.05    0.54
Q2    1   0.6453  0.3547  0.2500  10.50000  0.05    0.53
Q3    1   0.4713  0.2434  0.2955  11.00000  0.05    0.52
Q4    1   0.4740  0.2663  0.2949  11.00000  0.05    0.50
Q5    1   0.7603  0.6103  0.4420  11.00000  0.05    0.45
Q6    1   0.8361  0.5951  0.4613  11.00000  0.05    0.44
Q7    1   0.3849  0.5710  0.3933  11.00000  0.05    0.43
Q8    1   0.4162  0.6943  0.3984  11.00000  0.05    0.43
Q9    1   0.6023  0.3011  0.2500  10.50000  0.05    0.43
Q10   1   0.3643  0.3430  0.2902  11.00000  0.05    0.42
Q11   1   0.4755  0.6771  0.4025  11.00000  0.05    0.42
Q12   1   0.3532  0.6615  0.4895  11.00000  0.05    0.42
Q13   1   0.3957  0.2802  0.2920  11.00000  0.05    0.41
Q14   1   0.4470  0.5945  0.2900  11.00000  0.05    0.41
Q15   1   0.4744  0.2372  0.2500  10.50000  0.05    0.40
Q16   1   0.3966  0.6295  0.3978  11.00000  0.05    0.40
Q17   1   0.3589  0.6553  0.3978  11.00000  0.05    0.39
Q18   1   0.4221  0.7637  0.3971  11.00000  0.05    0.39
Q19   1   0.5150  0.5359  0.4596  11.00000  0.05    0.37
Q20   1   0.4281  0.5746  0.4742  11.00000  0.05    0.36
;
_shelx_res_checksum                48049
_shelx_hkl_file
;
   0   0   2 16743.2 585.309  10
   0   0  -3 0.89821 15.6628  12
   0   0   4 72994.7 2561.73  12
   0   0   4 73426.8 2561.52  10
   0   0  -4 73446.2 2561.75  12
   0   0   5-45.7753 25.4869  12
   0   0  -5-36.6105 27.4047  12
   0   0   5-53.8986 23.3552  10
   0   0   6 143844. 5118.66  10
   0   0  -6 149099. 5119.12  12
   0   0   6 147606. 5119.06  12
   0   0  -7 67.8060 41.4868  12
   0   0   7 64.6782 39.4481  12
   0   0   7 31.3114 34.2906  10
   0   0  -8 37689.1 1334.87  12
   0   0   8 37957.6 1334.90  12
   0   0   8 38595.6 1334.20  10
   0   0  10 540263. 19175.4  12
   0   0 -10 550765. 19175.5  12
   0   0  10 553896. 19174.9  10
   0   0 -12 963535. 34062.5  12
   0   0  12 999999. 34062.8  12
   0   0  12 966588. 34061.7  10
   0   0  14 18932.9 646.400  12
   0   0 -14 17626.3 645.295  12
   0   0  14 18373.0 643.708  10
   0   0  15-17.6059 65.3404  12
   0   0  15-81.5542 56.1030  10
   0   0  15-22.1807 47.3670   1
   0   0 -16 3719.69 141.746   3
   0   0  16 5454.67 151.709   1
   0   0 -16 3582.85 141.622   2
   0   0 -16 4842.95 143.892   7
   0   0  16 4859.94 152.995  10
   0   0  16 4988.88 159.931  12
   0   0 -17-40.3329 29.0633   7
   0   0  17-52.3873 51.6238   1
   0   0 -17-23.0763 18.4572   2
   0   0  17-54.8747 70.2247  12
   0   0  17-51.0847 52.8294  10
   0   0 -17-27.5186 19.0973   3
   0   0 -18 3751.09 125.524   3
   0   0  18 6025.25 137.488   1
   0   0 -18 4354.15 125.430   2
   0   0 -18 1943.12 127.374   7
   0   0  19-100.641 78.9655  12
   0   0 -19-13.8808 31.7731   7
   0   0 -19 0.57782 20.8278   3
   0   0  19-7.21052 68.4338  13
   0   0 -19-48.0561 36.1974  14
   0   0  19-37.4717 57.9706  10
   0   0 -19-14.0666 19.8628   2
   0   0  19-52.8513 51.9567   1
   0   0  20 6153.77 221.814   1
   0   0 -20 4593.39 212.569   2
   0   0  20 8434.64 228.757  13
   0   0 -20 8926.38 216.367  14
   0   0 -20 5534.20 212.833   3
   0   0 -20 7714.89 215.130   7
   0   0  20 8348.06 231.894  12
   0   0  21-109.076 71.2493  13
   0   0  21-40.0997 83.5941  12
   0   0  21-37.0121 61.7906   1
   0   0 -22 24768.4 895.119   2
   0   0 -22 27926.8 896.721  14
   0   0  22 25131.0 902.629  13
   0   0 -22 24291.7 895.200   3
   0   0 -22 26000.5 896.285   7
   0   0  22 24934.1 904.688  12
   0   0 -23-24.1036 22.8738   2
   0   0  23-33.9869 65.1570   1
   0   0  23-66.9345 74.8655  13
   0   0 -23-31.5530 23.5685   3
   0   0 -23-65.9331 37.7644   7
   0   0  23-114.339 85.7292  12
   0   0 -24 810.779 59.5441  14
   0   0  24 675.516 86.7156  13
   0   0 -24 880.574 54.0277   7
   0   0 -25-49.5405 38.9146   7
   0   0 -25-42.1798 24.7948   2
   0   0 -25-42.9231 47.5399  14
   0   0  25-16.2617 75.1011  13
   0   0 -25-37.0023 24.8792   3
   0   0  25-18.0930 76.0182  11
   0   0 -26 11145.2 371.924   2
   0   0  26 7579.96 383.615  13
   0   0 -26 11077.8 372.081   3
   0   0 -26 10179.9 374.207   7
   0   0  26 7821.19 383.068  11
   0   0  27-34.4860 82.1574  11
   0   0 -28 11098.6 401.925   3
   0   0 -28 9866.64 404.343   7
   0   0 -30 3898.17 150.419   3
   0   0 -30 4177.55 150.786   2
   0   0 -31-56.1325 30.8319   2
   0   0 -31-78.8957 51.1462   7
   0   0 -32 4695.42 151.797   3
   0   0 -32 3100.41 157.444   7
   0   0 -33-57.1905 50.6414   7
   0   0 -33-62.2865 29.9118   3
   0   0 -34 582.597 58.2053   7
   0   0 -34 713.994 38.4562   3
   0   0 -35 30.0613 52.2491   7
   0   0 -35-11.4195 29.3638   3
   0   0 -36 278.555 56.0906   7
   0   0 -36 318.108 32.5219   3
   0   0 -37 32.8795 31.9787   3
   0   0 -38 90.4403 33.7796   3
   0   0 -39-17.8369 30.4102   3
   0   0 -40 279.034 32.1626   3
   0   0 -41-11.5842 29.6123   3
   1  -1   0 146094. 5104.19  11
   0  -1  -1 17534.9 593.653  11
   1  -1  -1 16995.9 593.676  11
   1   0   1 16924.3 593.805  13
   0   1   1 16413.9 593.684  10
   0   1   2 179.648 12.9284  12
   1   0  -2 60.2255 15.1245  12
   0   1   2-19.0467 15.2060  13
   1   0   2 40.6514 18.7857  13
   0   1   2-12.7321 17.5450  10
   0   1   3 55299.2 1902.05  13
   1   0   3 57478.0 1901.85   1
  -1   1  -3 51103.2 1901.79   1
   0   1  -3 52945.0 1901.80   1
   1  -1   3 54241.4 1901.84   1
   1   0   3 53675.3 1901.62  11
   0  -1  -3 55114.8 1902.18  10
   1   0  -3 56210.0 1902.10  12
   1  -1  -3 55811.7 1902.18  12
   0   1   3 54072.8 1901.96  11
   0   1   3 55616.9 1902.04  12
   0   1   3 54529.6 1902.20  10
  -1   1   4 447.815 20.0828  13
   0   1   4 504.921 25.4613  13
   1   0   4 198.684 20.6615   1
   1  -1   4 291.605 22.0586   1
  -1   1  -4 265.794 20.7630   1
   1  -1  -4 409.560 27.2417  12
  -1   1   4 451.928 24.6865  12
   0   1   4 470.908 24.2447  12
   0   1   4 521.139 26.8218  10
   1   0  -4 556.873 28.3338  12
   0   1   4 395.249 23.2614  11
   1   0   4 378.035 24.4028  12
  -1   1   5 10252.8 334.323  12
   0   1  -5 9865.73 334.351  12
   0   1   5 9683.88 333.735  11
   1   0  -5 10503.3 334.457  12
   1  -1  -5 10605.3 334.608  12
   0   1   5 9912.30 334.282  10
   1   0   5 10318.3 334.378  12
   0   1   5 10083.9 334.249  12
   0   1   5 10348.4 334.104  13
  -1   1   5 10909.2 333.304  13
  -1   1  -5 7041.81 333.273   1
   1  -1   5 7198.63 333.320   1
   1   0  -5 9643.90 333.378  10
   0   1   6 15143.2 514.434  13
  -1   1   6 15495.1 513.694  13
   0   1   6 14449.4 514.593  10
   1   0  -6 15185.6 514.927  12
   1  -1  -6 15301.9 514.989  12
   0   1   6 14728.0 514.704  12
   0   1  -6 14451.6 514.696  12
  -1   1   6 14847.5 514.671  12
   1   0   6 15719.3 514.944  12
   1  -1   6 15207.1 514.902  12
   1   0  -6 14992.5 513.788  10
   0  -1   6 14343.7 513.567  10
  -1   1   7 14549.7 439.919  13
   0   1   7 13528.4 440.408  13
   0   1  -7 13099.9 441.147  12
   1   0  -7 13454.2 439.817  10
   1  -1   7 13554.6 441.353  12
  -1   1   7 13668.6 441.312  12
   1  -1  -7 13375.3 441.256  12
   0   1   7 12813.9 440.740  10
   0  -1   7 13117.8 439.532  10
   0   1   7 13536.7 441.199  12
   1   0  -7 13604.3 441.261  12
   1   0   7 13871.4 441.585  12
   1  -1  -8 402.971 45.7328  10
  -1   1   8 417.814 51.0722  12
   1  -1   8 435.146 54.8596  12
   0   1  -8 370.406 50.5610  12
   0   1   8 500.573 51.3493  12
   1  -1  -8 414.053 52.2546  12
   0  -1   8 431.179 39.1228  10
   1   0  -8 438.635 52.1601  12
   1   0   8 479.209 51.3353  12
   1   0  -8 446.007 40.6233  10
   0   1   8 520.347 46.9923  13
   0   1   8 297.148 47.2979  10
   0  -1   9 27901.4 964.673  10
   1   0   9 27715.9 966.321  12
   1  -1  -9 27302.3 966.225  12
  -1   1   9 28286.8 966.240  12
   1  -1   9 29165.7 966.759  12
   1   0  -9 27296.6 966.237  12
   1  -1  -9 26980.5 965.447  10
   0   1  -9 26655.5 966.037  12
   0   1   9 27827.0 966.478  12
   0   1   9 27936.0 965.442  13
   1  -1   9 26677.9 965.020   1
  -1   1   9 27528.8 965.267  10
   0   1   9 27459.5 965.634  10
   1   0 -10 143351. 4983.50  12
   1   0  10 140698. 4983.02  10
   0   1 -10 136548. 4983.20  12
   1   0  10 142955. 4983.49  12
   0   1  10 141234. 4983.57  12
   1  -1  10 142326. 4983.49  12
  -1   1  10 145967. 4983.46  12
   1  -1 -10 138592. 4982.76  10
   1  -1 -10 137980. 4983.35  12
   0  -1  10 142515. 4982.30  10
   0   1  10 141713. 4982.83  13
   1  -1  10 160131. 4982.83   1
   0   1  10 139411. 4982.90  10
  -1   1  10 141313. 4982.71  10
   1  -1  11 134211. 3825.79  12
   1  -1  11 129190. 3824.65  10
   1   0  11 125606. 3824.98  10
  -1   1  11 135789. 3825.84  12
   0   1  11 130550. 3825.63  12
   1   0 -11 134068. 3825.80  12
   1  -1 -11 129513. 3825.68  12
   0  -1  11 128023. 3824.09  10
   1   0  11 133454. 3825.76  12
   0   1  11 136664. 3824.96  13
   1  -1  11 60237.6 3823.25   1
   0   1  11 124652. 3824.90  10
  -1   1  11 125162. 3824.60  10
   0   1  12 27319.1 938.380  12
   1   0  12 28871.8 938.637  12
   1  -1  12 26715.1 936.699  10
   1   0 -12 28944.4 939.027  12
   1  -1  12 28852.9 938.950  12
   1  -1 -12 27744.6 938.706  12
  -1   1  12 29009.4 938.750  12
   1   0  12 26253.1 937.452  10
  -1   1  12 29566.7 936.699  13
   0   1  12 28317.7 937.259  13
   1  -1  12 22924.8 935.752   1
   1   0  12 22082.5 935.469   1
   0  -1  12 26663.4 935.765  10
   0   1  12 26813.8 937.147  10
   1   0  13 109531. 3799.52  10
   1  -1  13 115633. 3800.43  12
   1   0 -13 115530. 3800.42  12
  -1   1  13 115537. 3800.25  12
   1   0  13 115427. 3800.39  12
   0   1  13 112385. 3800.30  12
   1  -1  13 110295. 3799.11  10
   1  -1 -13 111067. 3800.20  12
   0   1  13 116079. 3799.41  13
  -1   1  13 120261. 3799.13  13
   1   0  13 88669.0 3798.41   1
   1  -1  13 90413.3 3798.50   1
   0  -1  13 111102. 3798.62  10
   0   1  13 110946. 3799.44  10
   1  -1 -14 563.686 75.8599  12
   1   0 -14 687.713 72.8746  12
   1   0  14 665.796 72.5109  12
   1  -1  14 669.264 76.6605  12
  -1   1  14 602.985 73.7996  12
   0   1  14 685.497 74.2194  12
   0   1  14 749.601 68.2229  13
  -1   1  14 810.752 63.7573  13
   1  -1  14 947.156 53.9348   1
   1   0  14 1083.87 57.3800   1
   0   1  14 811.084 66.0981  10
   0  -1  14 687.071 57.5082  10
   1  -1  14 614.639 63.7354  10
   1   0  14 666.855 66.0004  10
   1  -1  15 4732.56 196.043  12
   1  -1 -15 4410.46 194.638  12
   1   0  15 4661.20 196.015  12
   1  -1  15 4821.17 190.502  10
   1   0 -15 4829.41 195.990  12
   1   0  15 5035.20 192.353  10
   0   1  15 4959.79 195.833  12
  -1   1  15 4817.84 194.805  12
   1  -1  15 6083.78 188.601   1
   1   0  15 6215.42 188.404   1
   0   1  15 4979.77 191.965  13
  -1   1  15 4901.34 190.066  13
   0   1  15 5224.70 192.501  10
   0  -1  15 5164.38 189.456  10
   1   0  16 10.3700 68.2249  12
   1   0 -16 97.3177 67.6333  12
  -1   1  16-33.8641 67.4820  12
   1  -1  16 46.9840 68.1703  12
   0   1  16 61.2882 69.2202  12
   1  -1 -16-40.8216 67.4387  12
   0  -1 -16 70.9972 29.0589   7
   1  -1 -16 65.3102 29.4253   7
   1   0 -16 47.1728 28.6364   7
   1   0 -16 95.0446 19.2867   3
   1  -1 -16 106.433 19.5590   3
   0   1 -16 114.338 19.0954   3
  -1   1  16 90.2816 55.2634  13
   0   1  16 98.1714 58.2193  13
   1   0 -16 143.180 18.8477   2
   1  -1  16 218.942 50.5477   1
   1   0  16 91.8095 42.8903   1
   0   1 -16 152.920 18.4807   2
  -1   1 -16 169.660 18.2993   2
   0   1  16 66.9097 56.0299  10
   1   0  16 83.5970 57.6097  10
   0  -1  16 50.4158 47.9321  10
   1  -1  16-18.9539 55.7797  10
   1   0  17 10867.7 384.881  10
   0  -1  17 10879.6 382.847  10
   1  -1  17 11068.3 384.013  10
   0   1  17 10787.0 384.423  10
   1   0  17 11655.1 387.257  13
  -1   1  17 11081.4 383.972  13
   0   1  17 11218.5 385.450  13
   1   0 -17 10489.9 377.793   3
   1  -1 -17 10360.7 377.813   3
   0   1 -17 10502.0 377.791   3
  -1   1 -17 10309.8 377.631   2
   0   1 -17 10363.2 377.676   2
   0  -1 -17 11131.1 378.854   7
   1  -1 -17 11591.5 379.009   7
   1   0 -17 11126.7 378.868   7
   1   0  17 11391.6 388.065  12
   1  -1  17 11430.6 388.071  12
   0   1  17 11629.7 388.724  12
  -1   1  17 11276.3 387.071  12
   1   0 -17 10760.8 386.783  12
   1   0 -17 10318.2 377.713   2
   1   0 -18 105.024 38.9636  14
   1  -1 -18 105.580 40.3387  14
  -1   1  18 60.2861 58.8351  13
   1   0  18 6.39549 69.7528  13
   0   1  18 78.5903 63.7971  13
   0   1 -18 37.6408 38.6020  14
   0   1 -18 195.585 20.6449   3
   1  -1 -18 203.665 21.2767   3
   1   0 -18 193.667 21.3670   3
   1  -1  18 369.954 53.1495   1
  -1   1 -18 295.990 20.2433   2
   1   0  18 329.172 51.9381   1
   1   0 -18 234.529 20.3330   2
   0   1 -18 288.934 20.4754   2
   0  -1 -18 17.8049 31.8157   7
   1  -1 -18 74.5192 31.6292   7
   1   0 -18 58.7008 30.8854   7
   0  -1  18 45.8585 52.7846  10
   1  -1  18 60.0902 58.3502  10
   0   1  18 61.9260 60.0620  10
   1   0  18 37.7876 61.4323  10
  -1   1  18 76.5652 70.5963  12
   0   1  18 69.5202 70.4336  12
   1  -1  18 67.1694 74.1517  12
   1   0  18 93.8902 75.5530  12
   1   0 -18 91.7823 70.0390  12
   1   0  19 417.491 71.2761  13
   0  -1 -19 463.478 38.8525  14
  -1   1  19 479.304 63.0702  13
   0   1  19 454.763 67.9131  13
  -1   1 -19 519.366 39.1577  14
   1  -1 -19 575.730 40.9050  14
   0   1 -19 530.649 41.7268  14
   1   0 -19 514.808 40.7717  14
   1   0 -19 82.8932 22.1861   3
   0   1 -19 98.0029 21.8378   3
   1  -1 -19 108.361 22.4809   3
   1   0  19 63.4633 56.8048   1
  -1   1 -19 75.4772 21.1600   2
   0   1  19 108.665 54.2913   1
   1  -1  19 34.4586 60.6542   1
   0   1 -19 46.7420 21.3897   2
   1   0 -19 59.6459 21.3127   2
   1   0 -19 350.484 33.2343   7
   0  -1 -19 349.117 33.1832   7
   1  -1 -19 362.220 33.6866   7
   1   0  19 443.416 65.5843  10
   0   1  19 350.943 61.3188  10
   1  -1  19 402.546 61.6849  10
   1  -1  19 508.543 80.0028  12
   0   1  19 421.431 76.2274  12
   0   1  19 487.284 65.1174  11
  -1   1  19 519.331 74.9147  12
   1   0  19 478.971 76.4274  12
  -1   0  20 5149.80 207.668  13
   1  -1 -20 5441.11 197.616  14
   0   1 -20 5694.47 197.870  14
   0   1  20 4855.54 207.507  13
  -1   1 -20 5440.07 197.295  14
   1   0 -20 5375.72 197.462  14
   0  -1 -20 5227.08 197.043  14
   1   0  20 4893.34 209.295  13
  -1   0 -20 5519.95 196.942  14
  -1   1  20 4991.14 206.160  13
   1  -1 -20 5584.78 194.133   3
   1   0 -20 5308.50 193.880   3
   0   1 -20 5404.01 193.887   3
   0   1 -20 5517.46 193.848   2
  -1   1 -20 5372.37 193.786   2
  -1   1  20 7614.65 205.619   1
   1  -1  20 8540.78 208.665   1
   0   1  20 7816.59 206.202   1
   1   0  20 7098.32 203.976   1
   1   0 -20 5374.30 193.826   2
   0  -1 -20 5499.24 196.310   7
   1   0 -20 5439.29 196.350   7
   1  -1 -20 5434.10 196.221   7
   1   0  20 5048.73 207.859  10
   1  -1  20 5034.87 206.064  10
   0   1  20 5059.14 206.622  10
   0   1  20 5063.65 206.536  11
  -1   1  20 5265.32 212.624  12
   1   0  20 5037.51 212.973  12
   0   1  20 4904.55 212.195  12
   1  -1  20 5266.77 214.674  12
  -1   0 -21 949.945 89.8803  14
   1   0  21 831.894 111.006  13
   0   1 -21 898.046 91.4376  14
   0   1  21 934.915 108.112  13
   1   0 -21 833.631 90.3759  14
  -1   0  21 850.047 106.523  13
   1  -1 -21 865.239 90.4219  14
  -1   1  21 875.261 104.006  13
   0  -1 -21 884.575 89.0177  14
   0  -1 -21 1497.15 87.8091   7
   1   0 -21 1520.78 87.7722   7
   1  -1 -21 1531.83 87.7706   7
   1   0  21 937.600 105.580  10
   1  -1  21 1017.34 103.237  10
   1   0  21 964.655 118.634  12
  -1   1  21 876.471 114.018  12
   1   0  21 1043.73 105.335  11
   0   1  21 993.207 106.813  11
   0   1  21 932.302 115.445  12
   1  -1  21 1003.86 116.467  12
  -1   0 -22 2081.53 71.2588  14
   1   0  22 1797.15 99.6745  13
   0  -1 -22 1939.35 70.5483  14
   1  -1  22 1963.36 104.237  13
   0   1 -22 2057.74 73.1558  14
   0   1  22 1676.16 94.1218  13
   1  -1 -22 2014.99 72.3009  14
   1   0 -22 2031.12 72.9100  14
  -1   0  22 1777.44 91.8818  13
  -1   1  22 1895.71 92.7780  13
   1  -1 -22 1429.10 61.8849   3
   1   0 -22 1426.10 61.8557   3
   0   1 -22 1499.64 61.5790   3
  -1   1 -22 1289.02 61.0292   2
   1   0 -22 1358.94 61.3594   2
  -1   1  22 1798.93 82.7313   1
   0   1 -22 1327.72 61.2175   2
   0   1  22 1691.55 81.3516   1
   1   0  22 1887.07 85.6589   1
   1  -1  22 2011.74 89.2074   1
   1  -1 -22 1815.09 68.4610   7
   0  -1 -22 1888.62 69.0511   7
   1   0 -22 1827.34 68.3233   7
   1  -1  22 1770.50 88.8408  10
   1   0  22 1703.71 91.3555  10
   0   1  22 1954.98 104.495  12
  -1   1  22 1891.95 103.546  12
   0   1  22 1992.13 95.2437  11
   1   0  22 1837.56 91.2101  11
   1  -1  22 1957.08 107.364  12
   1   0  22 2011.74 109.274  12
   0   1 -23 7827.49 257.584  14
   0  -1 -23 7480.41 257.036  14
  -1   0 -23 7556.77 256.818  14
   1  -1  23 6951.68 270.618  13
  -1   1  23 6609.31 265.204  13
   1  -1 -23 7167.79 256.777  14
   1   0 -23 7879.11 257.496  14
   1   0  23 6857.17 269.789  13
   0   1  23 6768.34 266.810  13
  -1   0  23 6316.52 265.427  13
   0   1 -23 7074.53 253.794   3
   1   0 -23 7051.43 253.854   3
   1  -1 -23 6603.36 253.836   3
  -1   1  23 8536.73 262.703   1
   0   1 -23 6899.77 253.591   2
   1   0 -23 6864.88 253.706   2
  -1   1 -23 6922.43 253.632   2
   1  -1  23 9290.25 264.060   1
   0   1  23 9288.28 265.029   1
   1   0  23 10729.2 268.717   1
   1   0 -23 7669.44 256.084   7
   0  -1 -23 7752.36 256.537   7
   1  -1 -23 7625.38 256.126   7
   0   1  23 6677.71 272.036  12
   0   1  23 6952.74 267.065  11
   1   0  23 7116.56 266.445  11
  -1   1  23 7137.78 268.488  11
  -1   1  23 6787.96 271.075  12
   1  -1  23 7238.43 274.836  12
   1   0  23 6822.76 272.418  12
   1  -1  23 6487.13 264.605  10
   1   0  23 6649.99 265.785  10
   1   0  24-8.48833 77.4883  13
   1  -1 -24 9.07285 43.6008  14
  -1   0  24 59.9018 72.2381  13
   1  -1  24-42.9911 80.4119  13
   0  -1 -24-67.8045 43.5039  14
  -1   1  24-0.83656 68.8550  13
   0   1  24-51.0749 75.0732  13
   0  -1  24 21.1897 79.2768  13
   1   0 -24-23.7949 48.3262  14
   1  -1 -24 23.8714 24.7870   3
   1   0 -24-0.50538 23.5113   3
   0   1 -24 34.4289 23.5685   2
   1   0 -24 41.1429 24.2695   2
  -1   1 -24 51.3738 23.5145   2
   1  -1 -24-2.87921 38.4583   7
   0  -1 -24-3.40881 40.1308   7
   1   0 -24-19.6072 38.2302   7
   0   1 -24-7.04445 23.6511   3
   0   1  24-65.5959 73.6755  11
  -1   1  24 5.19190 77.3708  11
   1   0  24 20.2283 70.3759  11
  -1   1 -25 707.463 36.3248   2
   0   1 -25 689.445 35.7298   2
   1   0 -25 703.822 35.7859   2
   0  -1 -25 829.021 49.6195   7
   1   0 -25 821.196 47.6300   7
   1  -1 -25 843.150 48.2896   7
   1   0 -25 685.249 36.1463   3
   1  -1 -25 700.481 36.3513   3
   0   1 -25 653.972 35.7036   3
   1   0  25 669.581 87.1726  13
  -1   0  25 707.945 77.0251  13
   0   1  25 619.406 82.6890  13
   0  -1  25 675.985 84.6803  13
  -1   1  25 680.619 77.6210  13
   1  -1 -25 850.765 53.8415  14
   1  -1  25 708.181 89.5216  13
   0  -1 -25 872.890 52.6148  14
   1   0 -25 885.665 55.9603  14
  -1   1  25 755.891 83.7775  11
   1   0  25 778.717 78.5090  11
   0   1  25 747.397 80.8591  11
   0   1 -26 2149.49 68.7968   2
  -1   1 -26 2194.86 69.4899   2
   1   0 -26 2033.42 68.8764   2
   1   0 -26 1541.25 76.5996   7
   0  -1 -26 1595.96 77.9239   7
   1  -1 -26 1556.57 77.3664   7
   1   0 -26 1991.79 69.4259   3
   1  -1 -26 1946.67 69.3702   3
   0   1 -26 2065.56 69.2597   3
   1   0  26 1121.48 100.028  11
   0   1  26 1105.83 103.377  11
   1  -1  26 1069.70 101.357  11
  -1   1  26 1141.29 106.500  11
   1  -1  26 1045.12 108.091  13
   1   0 -26 1298.47 81.3998  14
   0  -1 -26 1282.75 79.6636  14
   1  -1 -26 1331.63 80.8578  14
   1   0  26 943.029 105.368  13
   0  -1  26 1022.35 103.389  13
   0   1  26 1061.57 101.260  13
   0  -1 -27 792.681 48.6278  14
   1  -1 -27 907.617 52.7881  14
   1   0 -27 890.744 52.3093  14
   1  -1 -27 206.530 28.7411   3
   1   0 -27 198.153 27.9041   3
  -1   1 -27 157.693 29.3428   2
   1   0 -27 161.680 28.2635   2
   0   1 -27 167.656 27.6488   2
   1  -1 -27 612.884 46.2278   7
   0  -1 -27 638.354 47.2825   7
   1   0 -27 623.192 43.8456   7
   0   1 -27 208.162 28.0290   3
   0   1  27 630.662 81.8181  11
   1   0 -28 989.933 45.5322   3
   0   1 -28 996.884 45.3112   3
   1  -1 -28 1013.10 45.6470   3
   1   0 -28 1037.03 57.7739   7
   0  -1 -28 1026.06 59.1597   7
   1  -1 -28 996.642 58.8414   7
   1   0 -28 1091.48 45.4676   2
   0   1 -28 1005.79 45.2568   2
   1  -1 -28 1005.00 63.1715  14
   0   1 -29 4108.19 137.399   3
   1   0 -29 4080.76 137.406   3
   1  -1 -29 3984.86 137.572   3
   1  -1 -29 2770.38 142.788   7
   1   0 -29 2724.73 142.728   7
   0  -1 -29 2732.61 142.968   7
   1  -1 -29 1940.57 144.042  14
   0   1 -29 4590.89 137.789   2
   1   0 -29 4455.94 137.379   2
   1   0 -30 224.322 29.9727   2
   0   1 -30 254.105 31.2935   2
   1  -1 -30 232.940 29.7526   3
   0   1 -30 240.374 29.6121   3
   1   0 -30 266.143 29.8731   3
   1   0 -30 417.255 49.1940   7
   1  -1 -30 449.294 51.7701   7
   0  -1 -30 544.256 49.0221   7
   1   0 -31 82.2132 28.6680   3
   1  -1 -31 96.7240 29.3218   3
   0   1 -31 80.7305 28.4305   3
   1   0 -31 106.350 29.1138   2
   0  -1 -31 74.0074 49.4590   7
   1  -1 -31 74.3550 50.3420   7
   1   0 -31 125.062 49.0151   7
   1   0 -32 861.375 40.2828   2
   0   1 -32 750.223 38.1251   3
   1  -1 -32 712.029 38.7107   3
   1   0 -32 719.159 38.3513   3
   1  -1 -32 510.030 56.0017   7
   0  -1 -32 510.566 56.9578   7
   1   0 -32 529.104 56.6389   7
   1   0 -33 135.943 29.7367   3
   1  -1 -33 129.548 29.7904   3
   0   1 -33 114.201 29.2900   3
   1   0 -33 95.4205 31.2137   2
   1   0 -33 271.243 52.2122   7
   0  -1 -33 223.303 52.6303   7
   1  -1 -33 274.205 52.6322   7
   0   1 -34 262.690 31.0089   3
   1   0 -34 238.770 31.0372   3
   1  -1 -34 235.594 31.2425   3
   1  -1 -34 221.776 53.1375   7
   1   0 -34 158.627 51.7731   7
   1   0 -35 26.5106 29.3830   3
   1  -1 -35 13.9222 29.4503   3
   0   1 -35-6.36631 30.3020   3
   1   0 -35 16.9958 53.9413   7
   1  -1 -35-1.84725 53.1390   7
   1  -1 -36 28.9211 30.5483   3
   1   0 -36 34.3664 29.6752   3
   0   1 -36 36.7408 32.7262   3
   1   0 -36 26.9502 53.8208   7
   1  -1 -36-12.7852 54.3087   7
   1  -1 -37 465.314 35.5797   3
   1   0 -37 479.057 35.8173   3
   0   1 -37 512.854 36.7395   3
   1  -1 -38-16.8711 30.7220   3
   0   1 -38 17.4162 29.7130   3
   1   0 -38-34.6598 31.4458   3
   1   0 -38 36.2750 56.6318   7
   1  -1 -39 149.076 32.3936   3
   1   0 -39 124.954 32.9280   3
   0   1 -39 155.338 30.3648   3
   0   1 -40 261.358 31.3628   3
   1   0 -40 282.982 32.7164   3
   1  -1 -40 224.204 35.6262   3
   1   0 -41-4.71830 29.9390   3
   0   1 -41 37.2707 29.2798   3
   1  -1 -41-25.9847 30.8873   3
   1  -1 -42 3.75337 29.6461   3
   0   1 -42 3.01967 28.9211   3
   1   0 -42 1.02500 29.2510   3
   1  -1 -43 270.057 30.7774   3
   0   1 -43 262.221 30.5365   3
   1   0 -43 249.650 30.3243   3
   1   0 -44-11.8583 28.0018   3
   1  -1 -44-5.94128 27.8021   3
   0   1 -44-14.3319 27.8082   3
   1   0 -45 2.87752 27.0433   3
   0   1 -45 15.3709 27.2084   3
   1  -1 -45-49.7149 27.4896   3
   0   1 -46-12.0006 25.9057   3
   1   0 -46 10.9455 26.4599   3
   1  -1 -46-5.08330 26.5741   3
   0   1 -47 52.2537 24.4694   3
   1   0 -47-12.9957 25.2805   3
   1  -1 -47 38.1191 25.6070   3
   0   1 -48 16.7658 23.1216   3
   1   0 -48-2.06369 23.6421   3
   1  -1 -48-21.9846 24.7417   3
   1   0 -49 159.602 23.1129   3
   0   1 -49 91.0280 23.0112   3
   0   1 -50 4.72005 22.1140   3
   1   0 -50 4.21111 21.2410   3
   1   0 -51 87.3346 20.9016   3
   0   1 -51 110.031 20.5275   3
   2  -1 -51 40.0945 19.9522   3
  -1   2 -51-0.71289 19.4037   3
  -1  -1 -51 22.3765 20.6907   3
  -1   2 -50 58.4575 20.4947   3
   2  -1 -50 41.3155 21.4206   3
  -1  -1 -50 14.3741 20.9903   3
   2  -1 -49 15.3347 22.7820   3
  -1   2 -49-20.3061 23.0848   3
  -1  -1 -49 3.81261 21.8635   3
   2  -1 -48-10.1617 23.8625   3
  -1  -1 -48-12.3545 23.2844   3
  -1   2 -48 9.60955 23.0968   3
  -1   2 -47-7.09673 23.8493   3
   2  -1 -47-12.3895 25.6065   3
  -1  -1 -47 27.6701 25.1773   3
  -1   2 -46 115.015 25.5262   3
  -1  -1 -46 46.1949 26.3989   3
   2  -1 -46 66.6546 26.3132   3
  -1   2 -45 18.8343 26.2559   3
   2  -1 -45 27.1603 27.1415   3
  -1  -1 -45-26.3479 26.8879   3
   2  -1 -44 16.8507 27.6959   3
  -1  -1 -44-8.73971 28.3760   3
  -1   2 -44-8.59165 27.8138   3
  -1   2 -43 6.32153 28.0042   3
  -1  -1 -43-6.44137 28.0238   3
   2  -1 -43-3.89229 28.7781   3
  -1   2 -42 140.640 29.6380   3
   2  -1 -42 103.519 30.4857   3
   2  -1 -41 15.5540 32.4610   3
  -1   2 -41-20.0187 28.8164   3
  -1   2 -40 998.490 47.4431   3
   2  -1 -40 1050.80 50.7511   3
  -1   2 -39-9.11666 29.6438   3
   2  -1 -39 2.24260 31.3912   3
   2  -1 -38 22.4920 30.8239   3
  -1   2 -38 38.7735 28.8017   3
   2  -1 -37 46.3338 30.2585   3
  -1   2 -37 4.81974 28.9003   3
   2  -1 -37 86.8686 55.0040   7
  -1   2 -36 43.1064 29.1279   3
   2  -1 -36 47.7724 30.1275   3
   2  -1 -36 59.2283 54.6839   7
   2  -1 -35 6.84473 29.8613   3
  -1   2 -35-23.8069 29.4721   3
   2  -1 -35 28.1824 32.3272   2
   2  -1 -35-37.2487 52.8785   7
   2  -1 -34 912.431 43.0265   2
  -1   2 -34 848.063 42.4387   3
   2  -1 -33 38.4108 29.5177   3
  -1   2 -33 59.9172 31.3700   3
   2  -1 -33 23.2380 29.9688   2
   2  -1 -33-40.0152 52.0955   7
   2  -1 -32 582.345 35.5553   2
  -1   2 -32 545.717 35.5618   3
   2  -1 -32 557.735 35.4534   3
  -1   2 -31 13.6354 27.9286   3
   2  -1 -31 6.77548 29.0825   3
   2  -1 -31-28.4433 29.0910   2
   2  -1 -31 30.7261 49.0688   7
   2  -1 -30 291.731 30.0399   2
  -1   2 -30 204.536 28.8096   3
   2  -1 -30 154.030 29.1751   3
   2  -1 -30 255.404 55.0688  14
  -1  -1 -30 183.550 47.8195   7
   2  -1 -30 160.854 48.1084   7
   2  -1 -29-6.61720 26.8597   2
   2  -1 -29-24.7265 46.4387   7
  -1  -1 -29-36.2802 45.7850   7
   2  -1 -29 16.1403 27.9935   3
  -1   2 -29-36.9602 26.7676   3
   2  -1 -29-22.4383 53.8858  14
   2  -1 -28 2313.52 87.7366   2
   2  -1 -28 2423.13 95.2616   7
  -1  -1 -28 2498.87 96.2686   7
   2  -1 -28 2331.28 87.8848   3
  -1   2 -28 2323.78 87.4144   3
   2  -1 -28 2486.51 100.681  14
   2  -1 -27-5.68572 27.1129   2
  -1   2 -27-14.9665 26.3829   2
  -1  -1 -27-42.2134 44.1029   7
   2  -1 -27-9.97055 42.2321   7
   2  -1 -27-4.98237 25.7775   3
  -1   2 -27-9.41245 25.0607   3
   2  -1 -27-14.2821 50.4154  14
   2  -1 -26 591.652 68.4369  14
   1  -2  26 540.431 103.604  13
   1   1  26 562.931 94.3271  13
   2  -1 -26 1547.71 55.1420   3
   2  -1 -26 1576.43 54.6654   2
  -1   2 -26 1678.41 54.9928   2
   2  -1 -26 888.679 63.3946   7
  -1  -1 -26 890.500 63.9685   7
  -1   2 -26 1544.97 54.3928   3
   1   1  26 527.588 88.5044  11
   2  -1 -25-21.9989 46.9262  14
   1   1  25-21.4080 78.5727  13
  -1  -1 -25 5.97307 42.3846  14
   2  -1 -25 59.5265 25.5775   3
  -1   2 -25 123.356 24.9662   2
   2  -1 -25 60.2611 24.8083   2
  -1  -1 -25-10.7378 42.1769   7
   2  -1 -25 42.6742 40.0508   7
  -1   2 -25 70.6773 24.1895   3
   1   1  25-55.6235 71.1995  11
   2  -1 -24 336.628 40.3569   7
  -1  -1 -24 236.152 41.5169   7
  -1   2 -24 283.157 26.3239   2
   2  -1 -24 264.957 26.9025   2
  -1   2 -24 165.882 25.3698   3
   2  -1 -24 169.437 26.5541   3
   1   1  24 553.452 72.3449  11
   2  -1 -24 583.246 48.2979  14
  -1  -1 -24 648.590 44.0603  14
   1   1  24 531.155 81.3860  13
  -2   1  24 469.500 65.8471  13
   1   1  23 55.5453 71.1100  10
  -1  -1 -23-21.2356 41.2844  14
  -2   1  23-72.8970 63.0247  13
   1   1  23-58.2999 78.1811  13
   2  -1 -23-2.16318 45.8074  14
   2  -1 -23 10.1718 24.1544   3
   1   1  23 23.7051 57.5851   1
   2  -1 -23 0.18891 23.9219   2
  -1   2 -23 30.0531 22.9019   2
  -1  -1 -23-3.08110 40.1226   7
   2  -1 -23-37.3985 37.7052   7
   1   1  23-20.3412 84.8908  12
   1   1  23-45.8033 68.6590  11
  -1   2 -23 10.1096 22.8826   3
   1   1  22 126.993 69.9981  10
   1  -2  22 61.5442 59.8082  10
  -1  -1 -22 162.013 39.8723  14
  -2   1  22 128.684 64.1665  13
   1   1  22 74.6660 75.8251  13
   2  -1 -22 214.258 45.3527  14
  -1  -1 -22 83.6321 38.7769   7
   2  -1 -22 18.5646 36.3145   7
   1   1  22 57.8842 67.9373  11
   1   1  22 34.0234 85.5227  12
   2  -1 -22 87.4696 81.5006  12
   2  -1 -22 49.9795 22.9904   2
   1   1  22 103.179 62.7361   1
  -1   2 -22 54.7743 22.0115   2
  -1   2 -22 35.2466 22.4333   3
   2  -1 -22 82.3824 24.1590   3
  -1  -1 -22 30.7916 23.6917   3
   2  -1 -21-13.6216 23.9255   3
   2  -1 -21-36.0963 22.9196   2
  -1   2 -21-46.2438 22.4053   2
   2  -1 -21-39.1413 81.3541  12
   1   1  21-131.047 83.1376  12
   2  -1 -21-71.9950 37.2228   7
   1   1  21-41.3895 70.8090  10
   1  -2  21-128.460 60.4069  10
  -1   2 -21-46.8937 22.1267   3
   1  -2  20 60674.0 2327.65  10
   1   1  20 61817.8 2329.15  10
   2  -1 -20 66049.2 2325.32  14
   1   1  20 62007.1 2329.45  13
  -2   1  20 61038.7 2327.56  13
  -1   2 -20 65837.4 2324.30   3
   2  -1 -20 67583.8 2324.38   3
  -1  -1 -20 65532.1 2324.34   3
  -1   2 -20 66030.5 2324.24   2
   2  -1 -20 69587.9 2325.10   7
  -1  -1 -20 70591.2 2325.16   7
   1   1  20 62923.9 2328.08  11
   1   1  20 64200.1 2330.87  12
   2  -1 -20 60703.6 2330.42  12
   2  -1 -20 66794.2 2324.30   2
   1   1  19-171.383 71.9153  13
   2  -1 -19-31.6354 22.1578   3
  -1  -1 -19-37.2258 20.9939   3
   2  -1 -19-11.4224 21.6035   2
  -1   2 -19 52.0967 20.7382   2
   1   1  19-10.2733 52.0624   1
  -1  -1 -19-76.6853 35.3759   7
   2  -1 -19-37.7126 34.1317   7
   1  -2  19-100.539 58.4078  10
   1   1  19-115.632 68.1778  10
   2  -1 -19-52.8314 79.7155  12
   1   1  19-65.2583 80.1572  12
   1   1  18 252.924 66.4597  10
   1  -2  18 212.338 56.5940  10
   1   1  18 185.242 68.3286  13
   2  -1 -18 194.834 46.6798  14
  -2   1  18 194.913 56.0987  13
   2  -1 -18 586.339 27.4912   3
  -1   2 -18 604.015 26.4768   3
  -1  -1 -18 581.792 26.9744   3
  -1   2 -18 550.598 26.1903   2
   1   1  18 722.105 56.6476   1
  -1  -1 -18 279.828 36.7738   7
   2  -1 -18 295.277 35.0049   7
   1   1  18 172.264 75.4585  12
   2  -1 -18 232.510 74.8354  12
   1   1  18 211.191 61.4155  11
   2  -1 -18 592.182 26.9925   2
   1   1  17 74.3267 60.4733  10
   1  -2  17-19.9447 51.9049  10
   2  -1 -17-23.2135 41.0449  14
  -2   1  17 41.6280 51.5424  13
   1   1  17-26.3381 67.1409  13
  -1   2 -17 123.055 18.9555   3
  -1  -1 -17 76.3411 20.1754   3
   2  -1 -17 108.389 20.6065   3
   1   1  17 273.997 50.0659   1
  -1   2 -17 218.536 18.5488   2
  -1  -1 -17-0.32937 31.1508   7
   2  -1 -17 14.3445 29.3588   7
  -1   2 -17 3.63633 27.8006   7
   2  -1 -17 174.719 19.8314   2
   1   1  17 39.8467 70.3870  12
   2  -1 -17-13.1063 72.4489  12
   1   1  17 4.39826 54.9579  11
   1   1  16 2527.99 81.0926  10
   2  -1 -16 2211.27 60.2394   7
  -1   2 -16 2200.63 59.3037   7
  -1  -1 -16 2312.15 60.9883   7
   1   1  16 1503.27 72.4165   1
   1   1  16 2685.84 86.0515  13
  -2   1  16 2700.98 74.9020  13
   1   1  16 2725.79 90.5029  12
   1  -2  16 2523.80 75.0513  10
   2  -1 -16 2550.48 87.2197  12
   1   1  16 2620.58 77.1801  11
   1   1  15-19.6213 65.6320  12
   1   1  15 64.5456 51.6961  11
   2  -1 -15-23.9772 68.2168  12
   1   1  15 127.171 60.7679  10
   1  -2  15-67.3072 50.4574  10
  -2   1  15 75.7474 51.8002  13
   1   1  15 92.5919 63.5696  13
   2  -1 -14 5615.14 214.577  12
   1  -2  14 5457.05 208.697  10
   1   1  14 5858.44 212.516  10
   1   1  14 5894.74 209.169  11
   1   1  14 5515.18 214.906  12
   1   1  14 6118.66 213.454  13
   1   1  13-107.626 69.4146  12
   2  -1 -13-128.721 69.7384  12
   1   1  13-129.528 67.3318  13
   1   1  12 146202. 5182.00  12
   1  -2  12 148581. 5180.77  10
   1   1  12 148869. 5180.89  11
   2  -1 -12 148769. 5181.20  10
   1   1  12 149473. 5182.00  10
   2  -1 -12 147790. 5182.17  12
   1   1  12 147305. 5181.82  13
   2  -1 -11 1294.81 83.0923  12
   2  -1 -11 1276.40 72.5675  10
   1   1  11 1506.70 79.5554  12
   1   1  11 653.854 68.9984  11
   1   1  11 942.871 77.7364  10
   1   1  11 1046.65 81.1133  13
   1   1  10 36584.8 1311.31  11
   1   1  10 35468.8 1312.51  10
   1   1  10 38026.4 1312.86  12
   2  -1 -10 37964.0 1311.78  10
   2  -1 -10 38698.1 1312.96  12
   1   1  10 38616.7 1312.73  13
   2  -1  -9-2.86212 56.1031  12
   1   1   9-79.8608 53.3916  10
   1   1   9 26.0245 43.9982  11
   2  -1  -9 5.86084 45.0462  10
   1   1   9 139.806 54.6715  13
   1   1   8 967.863 61.0053  10
   2  -1  -8 1000.41 63.9476  12
   1   1   8 1019.98 52.5227  11
   1   1   8 879.507 60.8067  12
   2  -1  -8 1067.22 55.6614  10
   2  -1  -7 52.7942 44.3981  12
   1   1   7-18.8070 39.9013  12
   1   1   7-12.3927 32.3312  11
   2  -1  -7 33.0779 36.8429  10
   1   1   6 157387. 5359.61  13
  -1   2  -6 152704. 5358.99   1
   1   1   6 152816. 5359.37  12
   2  -1  -6 158227. 5359.57  12
   1   1   6 149398. 5358.82  11
  -1  -1  -5 71.7220 24.1380  11
   1   1   5 23.2032 29.2536  12
   2  -1  -5 95.7685 31.4154  12
   1   1   5 65.1427 22.3390  11
   1   1   4 60914.3 1981.89  13
   1   1   4 61647.4 1981.22  11
   1   1   4 62672.7 1981.59  12
   2  -1  -4 62547.7 1981.76  12
   1   1   3 34.8284 23.9373  13
  -1   2  -3 53.6017 14.6955   1
   1   1   3 47.6307 18.5367  12
  -1  -1  -2 69899.0 2395.05  13
   1   1   2 71912.3 2395.10  13
   1   1   2 66327.9 2394.53  12
   1   1   1 26.3266 18.0995  13
  -1  -1  -1 51.7710 15.9079  13
  -1  -1   0 2363.47 84.4629  13
  -1   2   1 91.6445 15.2921  11
   1  -2  -1 102.532 17.3314  11
  -1   2   2 2581.35 93.4099  11
   1  -2  -2 2641.98 93.7975  11
   1   1  -2 2601.87 92.5588  12
  -1   2   3 162.071 21.5868  11
   1   1  -3 187.226 19.8531  12
   1  -2  -3 177.808 23.7549  11
   1  -2  -3 204.403 23.0513  10
   2  -1   3 151.050 14.6243   1
  -1   2   4 5279.12 219.347  11
   1   1  -4 5176.57 219.332  12
   1  -2  -4 5528.43 219.603  10
   1   1  -5 36.4018 29.7561  12
  -1   2   5 85.4409 26.2350  12
  -1   2   5 73.3641 23.9510  13
   1  -2  -5 111.533 24.9618  13
   2  -1   5 46.8436 23.2908   1
   1   1  -5 68.2333 15.1942  10
  -1   2   6 38711.1 1296.03  13
   1  -2  -6 38712.0 1296.10  13
   2  -1   6 35834.5 1296.11   1
  -1   2   6 36814.8 1296.51  11
   1   1  -6 36366.6 1296.68  12
  -1   2   6 36437.6 1296.53  12
   1   1  -6 36548.5 1295.42  10
   1   1  -7 33.3612 43.9414  12
  -1   2   7-98.9362 43.0429  11
  -1   2   7-7.98111 40.2033  12
  -1   2   8 127388. 4387.37  12
   2  -1   8 130555. 4387.58  12
   1   1  -8 128870. 4387.45  12
  -1   2   8 127919. 4387.16  11
  -1   2   8 131126. 4386.71  13
  -1   2   8 126300. 4387.26  10
   2  -1   8 111707. 4386.62   1
   2  -1   9 615.182 42.6683   1
  -1   2   9-71.8135 59.9916  12
   2  -1   9 364.426 63.0233  12
   1   1  -9 89.0978 64.4933  12
   2  -1  10 955564. 33263.9  12
   1   1 -10 967912. 33263.7  12
  -1   2  10 954013. 33263.7  12
   1  -2 -10 924258. 33263.5  10
  -1   2  10 943413. 33263.3  11
  -1   2  10 979888. 33263.0  13
   2  -1  10 946827. 33263.1   1
  -1   2  10 940906. 33263.4  10
  -1   2  12 257489. 9277.11  11
   2  -1  12 261246. 9277.97  12
   1   1 -12 256670. 9277.67  12
  -1   2  12 248226. 9277.45  12
  -1   2  12 256742. 9276.62  13
  -1   2  12 253443. 9277.15  10
  -1   2  14 36879.0 1198.62  13
  -1   2  14 36039.6 1199.34  11
   1   1 -14 34988.9 1200.18  12
  -1   2  14 35240.6 1200.09  12
   2  -1  14 35534.6 1200.68  12
  -1   2  15-66.5575 58.1512  11
   2  -1  15-24.1344 69.5484  12
  -1   2  15-38.1284 66.6382  12
   2  -1  15-60.6259 58.0422  10
   1   1 -15-16.2176 62.0507  12
  -1   2  15-4.61964 53.7757  13
   2  -1  16 14.9425 60.3131  10
  -1   2  16 80.7874 55.6821  13
   1   1 -16 262.836 20.7038   3
  -2   1 -16 410.104 20.9339   2
  -2   1 -16 63.9446 29.3674   7
   1  -2 -16 96.0512 30.8362   7
   1   1 -16 119.473 29.9002   7
  -1   2  16 32.0355 67.6899  12
  -1   2  16 95.7976 59.7033  11
   2  -1  16-17.1446 70.7136  12
   1   1 -16 396.721 20.7941   2
  -1   2  17-50.3442 56.1166  13
   1   1 -17-44.5732 36.8444  14
   1   1 -17-8.05880 19.1726   3
   1   1 -17-7.45446 18.4263   2
   2  -1  17-0.14241 49.7978   1
  -2   1 -17-26.5785 18.3578   2
   1  -2 -17-31.8222 30.2354   7
   1   1 -17-45.3362 27.6217   7
   2  -1  17-51.9299 61.4232  10
  -1   2  17-38.8578 61.5340  11
  -1   2  17 19.3841 68.7515  12
   2  -1  17-70.5725 71.3551  12
   1  -2 -18 6242.70 117.289   7
   2  -1  18 8750.27 145.497  12
  -1   2  18 8386.93 137.076  11
   2  -1  18 8052.94 136.255  10
  -1   2  18 8542.88 141.835  12
  -1   2  18 8625.89 134.335  13
   1   1 -18 9692.89 120.778  14
   1  -2 -19-46.0777 43.5213  14
   1   1 -19-91.3081 43.6149  14
  -1   2  19-85.0726 64.7516  13
   1   1 -19 61.5267 21.7444   3
   1   1 -19 81.8577 20.7102   2
   2  -1  19 24.3479 59.2468   1
  -2   1 -19-3.37313 21.4190   2
   1  -2 -19-2.52175 34.4551   7
   1   1 -19 36.1434 33.0420   7
   2  -1  19 11.6749 67.9762  10
   2  -1  19-29.2422 79.5774  12
  -1   2  19-47.2556 68.8354  11
  -1   2  19 32.1642 75.4482  12
  -1   2  20 26982.1 1089.56  13
   1   1 -20 30444.3 1086.59  14
   1  -2 -20 30736.1 1086.62  14
   1   1 -20 31552.3 1085.29   3
  -2   1 -20 31307.9 1085.25   2
   1   1 -20 31594.6 1085.23   2
   1   1 -20 30413.7 1086.05   7
   1  -2 -20 31696.7 1086.21   7
   2  -1  20 27753.3 1090.73  10
  -1   2  20 26966.4 1091.95  12
   2  -1  20 27227.0 1092.94  12
  -1   2  20 28747.5 1091.03  11
   1  -2 -21-37.1372 43.6774  14
  -1   2  21-52.0441 65.1166  13
   2  -1  21-33.0894 83.7299  13
   1   1 -21-39.4053 45.8220  14
   1   1 -21 73.0695 22.2616   3
  -2   1 -21 93.8110 23.3624   2
   1   1 -21 160.813 22.4078   2
   2  -1  21 149.518 55.4891   1
   1  -2 -21 5.11075 36.6757   7
   1   1 -21-18.5918 34.3428   7
   2  -1  21-0.60347 68.8957  10
   2  -1  21-56.4148 86.7728  12
  -1   2  21-126.136 73.1807  11
  -1   2  21-50.5974 78.5496  12
   1  -2 -22 710.428 59.1283  14
   2  -1  22 701.064 94.2353  13
   1   1 -22 782.799 61.4843  14
  -1   2  22 578.133 77.0075  13
   1   1 -22 1232.92 46.4043   3
   1  -2 -22 834.406 55.7509   7
   1   1 -22 817.906 54.4200   7
  -2   1 -22 1453.28 47.1083   2
   1   1 -22 1451.18 46.4761   2
   2  -1  22 1954.33 74.8597   1
   2  -1  22 611.509 81.8700  10
  -1   2  22 665.985 85.0705  11
  -1   2  22 686.191 91.5875  12
   2  -1  22 724.084 98.3032  12
   2  -1  22 695.150 76.7103  11
   2  -1  23-60.6108 74.0911  10
   1   1 -23-47.5560 47.6342  14
   1  -2 -23-34.3993 43.4233  14
  -1   2  23-19.4223 66.2622  13
   2  -1  23-15.6622 83.0605  13
  -1   2  23 105.185 62.8990   1
   1   1 -23 66.3236 23.4578   2
  -2   1 -23 58.0048 23.9870   2
   2  -1  23 77.8498 64.6114   1
   1  -2 -23-84.4810 38.6850   7
   1   1 -23-54.0070 36.6365   7
   1   1 -23 57.5796 23.0890   3
  -1   2  23-92.7955 83.6803  12
  -1   2  23-53.5250 74.7482  11
   2  -1  23 12.1764 86.5972  12
   2  -1  23-53.7271 66.4230  11
   2  -1  24 6592.12 240.837  13
   1  -2 -24 7393.44 222.731  14
  -1   2  24 6164.82 231.637  13
  -1  -1  24 6668.40 235.625  13
   1   1 -24 7987.54 223.908  14
   1   1 -24 5292.49 218.433   3
   1   1 -24 6968.18 221.662   7
   1  -2 -24 7262.64 222.147   7
   1   1 -24 5311.23 218.580   2
   2  -1  24 6126.09 233.724  10
  -1   2  24 6459.49 236.123  11
   2  -1  24 6796.69 232.518  11
   2  -1  25-4.36303 72.8866  10
   2  -1  25-9.77611 87.2135  13
   1  -2 -25 0.41666 44.2317  14
  -1   2  25 30.1255 69.5522  13
  -1  -1  25 7.38806 75.6749  13
   1   1 -25-13.4272 24.5414   2
   1  -2 -25-13.9709 42.6629   7
   1   1 -25-15.7234 39.5380   7
   1   1 -25-5.17189 24.0267   3
   2  -1  25-3.94507 69.0312  11
  -1   2  25-13.0752 79.9620  11
   1  -2 -26 1780.70 160.846  14
   2  -1  26 1573.83 180.722  13
   1   1 -26 5876.59 156.900   3
   1  -2 -26 3104.14 161.328   7
   1   1 -26 2934.35 160.070   7
   2  -1  26 1823.10 172.406  10
  -1   2  26 1775.93 175.901  11
   1  -2 -27-18.1419 44.7359   7
   1   1 -27-0.72292 25.4536   2
   1   1 -27-36.7059 40.7358   7
   2  -1  27-15.3515 87.1356  13
   1  -2 -27-53.7710 46.8407  14
   1   1 -27-26.0663 25.5045   3
   1  -2 -28 67.5047 46.4165   7
   1   1 -28 31.2746 26.3219   2
   1   1 -28 31.7611 42.1165   7
   1   1 -28 25.4133 26.5591   3
   1  -2 -28 47.4233 49.7694  14
   1   1 -29-7.17111 26.5972   2
   1  -2 -29-17.5966 51.4080  14
   1  -2 -29-27.5929 47.5239   7
   1   1 -29-18.9438 43.7103   7
   1   1 -29-20.3711 26.6175   3
   1   1 -30 278.659 32.0262   3
   1   1 -30 246.137 32.2413   2
   1   1 -30 788.527 49.5671   7
   1  -2 -30 829.617 52.6044   7
   1  -2 -30 970.589 54.9204  14
   1   1 -31 16.9602 27.8910   3
   1  -2 -31-20.7411 49.9787   7
   1   1 -31-28.0029 48.0538   7
   1   1 -31 32.3690 28.9128   2
   1   1 -32 3734.86 131.224   3
   1   1 -32 2616.63 137.402   7
   1  -2 -32 2655.50 138.811   7
   1   1 -32 4423.71 132.134   2
   1   1 -33 27.1614 28.7829   3
   1  -2 -33-21.1675 51.8976   7
   1   1 -33-6.91004 50.7736   7
   1   1 -33 29.5630 30.9599   2
   1   1 -34 44.3810 28.8764   3
   1   1 -34 75.5217 53.3017   7
   1   1 -35 5.58389 29.3032   3
   1   1 -35-70.8819 52.6707   7
   1   1 -36 235.008 32.4783   3
   1   1 -36 114.469 52.6612   7
   1   1 -37-10.2369 32.5250   3
   1   1 -37-54.5325 54.0344   7
   1   1 -38 38.2217 30.5388   3
   1   1 -38-7.66051 55.1376   7
   1   1 -39-27.1042 29.7553   3
   1   1 -39-70.6887 55.2850   7
   1   1 -40 1983.10 76.8597   3
   1   1 -41-2.90873 29.1323   3
   1   1 -42 8.38041 28.7859   3
   1   1 -43-1.47923 28.4153   3
   1   1 -44-37.9807 27.4602   3
   1   1 -45-30.4693 26.7143   3
   1   1 -46 107.498 26.6210   3
   1   1 -47 37.9771 24.4031   3
   1   1 -48 26.5432 23.3296   3
   1   1 -49 14.7363 22.1185   3
   1   1 -50 58.2552 21.6841   3
   1   1 -51 28.8257 19.8726   3
   2  -2   0 1037.29 41.3111  11
   0  -2   0 931.021 40.7322  10
   2  -2  -1 40381.4 1421.46  11
   0  -2  -1 40424.5 1421.47  10
   2  -2   1 42366.9 1421.24  11
  -2   0  -1 39609.0 1421.59  13
  -2   0   1 40537.7 1421.31  13
   0  -2   1 40252.0 1421.10  10
  -2   0   2 5928.29 239.218  13
  -2   0  -2 5650.52 240.442  13
   0  -2  -2 5657.24 240.082  10
   0   2   3 38364.6 1182.21  13
   2   0   3 37958.9 1182.68  13
   0   2   3 38380.7 1181.86  12
  -2   2   3 36955.7 1182.35  11
   0   2   3 38033.9 1182.15  11
   0  -2  -3 38557.9 1182.50  10
   2   0  -3 38664.4 1182.07  12
   0   2  -3 31867.4 1181.65   1
   2   0   3 28855.6 1181.46   1
  -2   2  -3 27008.2 1181.58   1
   0   2   4 2089.87 72.4682  12
   0  -2  -4 1978.05 74.9249  10
   2   0  -4 2157.95 74.0761  12
   0   2   4 2142.24 73.2205  11
  -2   0  -4 2070.71 69.7761  11
   2   0   4 1906.29 76.8816  13
   2  -2  -4 2430.06 69.8382  13
   0   2   4 2012.82 73.2014  13
   0   2   4 1899.27 75.5447  10
  -2   2  -4 1485.51 70.5432   1
   2  -2   4 1663.21 71.2124   1
   2   0   4 1574.21 70.6064   1
   0   2  -4 1824.66 71.2228   1
   0  -2  -5 13750.3 456.323  10
   2   0   5 14293.8 454.214  11
   2   0  -5 14776.3 455.935  12
   2  -2  -5 14298.9 456.120  12
   0   2   5 14114.3 455.486  12
   0   2   5 13721.9 455.392  11
   2  -2  -5 14545.6 454.302  13
   2   0   5 14626.2 456.874  13
   0   2   5 14414.2 455.691  13
   0   2   5 13859.8 456.257  10
   2   0   5 10807.8 454.651   1
   2  -2   5 11952.0 455.169   1
   0   2  -5 9648.61 454.525   1
  -2   2  -5 10343.4 454.832   1
   0   2   6 12347.7 407.987  11
   0   2   6 12931.8 408.295  12
   2  -2  -6 13272.3 409.163  12
   2   0   6 12285.4 406.534  11
   2   0  -6 14034.9 408.863  12
   0   2   6 13299.6 408.277  13
   2   0   6 13468.8 409.825  13
  -2   2   6 13438.0 406.460  13
   0   2   6 12504.0 409.066  10
  -2   2  -6 8602.58 406.969   1
   2  -2   6 10397.9 407.605   1
   2   0   6 9441.92 407.042   1
   0   2  -6 8923.85 406.978   1
   2   0   7 9448.30 291.686  11
   2   0   7 9837.46 294.806  12
   2   0  -7 10452.0 295.385  12
   2  -2  -7 9939.00 295.589  12
   0   2   7 9704.13 293.798  11
   0  -2   7 9256.98 291.535  10
   0   2   7 9766.33 294.173  12
  -2   2   7 10512.2 291.741  13
   0  -2  -7 10475.4 294.533  13
   0   2   7 10435.0 294.334  13
   2   0  -7 9908.50 292.405  10
   0   2   7 9317.37 295.025  10
   0   2   8 1957.66 85.0374  11
   0  -2   8 1910.15 78.4463  10
   2   0   8 1812.76 78.6511  11
   2   0  -8 2070.24 89.6202  12
   2   0   8 1941.21 88.1209  12
   0   2   8 1881.09 87.9355  12
  -2   2   8 1935.95 78.6718  13
   0   2   8 1889.24 86.2079  13
   0   2   8 2036.78 88.6053  10
   2   0  -8 2130.05 81.4586  10
   2  -2  -8 2202.52 87.7745  10
   2   0   8 2211.71 79.8319   1
   0  -2   9 106418. 3887.29  10
   2   0  -9 107427. 3888.79  12
   2  -2   9 105250. 3888.86  12
  -2   2   9 105207. 3888.63  12
   2   0   9 106154. 3887.40  11
   2   0  -9 110980. 3887.72  10
   2   0   9 109565. 3888.93  12
   0   2   9 106272. 3888.12  11
   0   2   9 104965. 3888.66  12
  -2   2   9 107570. 3887.37  13
   0   2   9 105833. 3888.26  13
   2  -2  -9 109863. 3888.42  10
   0   2   9 105086. 3888.65  10
  -2   2  10 19189.4 702.691  12
   2   0 -10 19980.3 700.675  10
   2  -2 -10 20142.4 702.264  10
   2  -2  10 20104.8 703.768  12
   0   2  10 19332.7 701.497  11
   2   0  10 19356.4 700.117  11
   2   0  10 19645.5 702.944  12
   0  -2  10 19116.6 699.845  10
   2   0 -10 19976.0 703.000  12
   0   2  10 19721.9 703.114  12
   0   2  10 18214.0 701.817  13
  -2   2  10 19526.3 700.004  13
   0   2  10 18518.3 702.500  10
   2   0  10 22582.6 700.663   1
   2  -2  10 23418.7 701.052   1
   2   0 -11 352419. 12634.6  12
   0   2  11 357453. 12633.9  11
   2   0  11 364857. 12634.7  12
  -2   2  11 354190. 12634.5  12
   0   2  11 364555. 12634.6  12
   2   0 -11 358811. 12633.4  10
   2  -2 -11 370267. 12634.3  10
   2   0  11 350468. 12633.1  11
   0  -2  11 345044. 12633.0  10
   2  -2  11 359902. 12634.8  12
   0   2  11 365674. 12634.1  13
  -2   2  11 371352. 12633.2  13
   0   2  11 350585. 12634.4  10
   2   0  11 358192. 12633.5   1
   2  -2  11 418651. 12634.2   1
   0   2  12 407967. 14064.9  11
   2   0  12 407039. 14065.8  12
   2  -2 -12 405405. 14065.2  10
  -2   2  12 402460. 14065.6  12
   2   0  12 402613. 14064.2  11
   2  -2  12 425898. 14066.3  12
   0   2  12 397371. 14065.5  12
   2   0 -12 397769. 14065.7  12
   0  -2 -12 383332. 14065.6  12
  -2   2  12 416550. 14064.2  13
   0   2  12 413691. 14065.2  13
   0  -2  12 398463. 14064.0  10
   0   2  12 399286. 14065.5  10
   2   0  12 373845. 14064.4   1
   2  -2  12 414831. 14064.9   1
   2   0  13 29442.8 1001.56  12
   2   0  13 27751.2 1000.71  10
   2   0 -13 29051.6 1001.54  12
   0   2  13 28760.2 1000.96  12
   2  -2 -13 28011.8 1000.12  10
   2  -2  13 29189.7 1001.95  12
   2   0  13 29381.5 998.624  11
   0   2  13 29675.1 999.771  11
   0  -2 -13 26295.1 1000.98  12
  -2   2  13 28623.0 1001.01  12
  -2   2  13 29363.9 998.522  13
   0   2  13 29896.9 1000.15  13
   2   0  13 30399.9 1001.87  13
   0  -2  13 28485.9 998.205  10
   0   2  13 29459.6 1000.39  10
   2  -2  13 27169.0 999.210   1
   2   0  13 25175.3 998.627   1
   2   0  14 18421.9 616.718  11
  -2   2  14 18217.2 619.845  12
   2   0  14 17582.4 619.309  10
   2  -2 -14 17342.8 618.546  10
   0   2  14 18275.1 618.048  11
   0  -2 -14 17531.2 620.003  12
   2   0  14 18104.0 620.373  12
   2   0 -14 18216.3 620.247  12
   2  -2  14 17956.1 620.634  12
   0   2  14 18627.6 620.130  12
   2  -2  14 14658.6 617.039   1
   2   0  14 13281.8 616.336   1
   0   2  14 18597.9 618.764  13
  -2   2  14 18747.0 616.771  13
   2   0  14 19578.5 621.185  13
   0   2  14 18223.4 618.993  10
   0  -2  14 18508.0 616.546  10
  -2   2  15 11774.5 537.486  12
   2   0  15 12115.0 534.460  11
   0  -2 -15 11307.0 537.603  12
   0   2  15 12048.4 535.800  11
   2   0  15 11701.9 538.041  12
   2   0  15 11978.3 537.043  10
   2  -2  15 11571.8 535.617  10
   2  -2  15 11330.9 538.271  12
   2   0 -15 11962.1 538.220  12
   0   2  15 11683.6 537.484  12
  -2   2 -15 18546.3 531.416   2
   2  -2 -15 16609.6 531.520   3
   0   2  15 11964.3 536.164  10
   0  -2  15 11899.5 533.931  10
   0   2  15 11663.0 536.248  13
  -2   2  15 11699.3 534.328  13
   2   0  15 11813.1 537.813  13
   0   2  16 5358.31 234.476  10
   0  -2  16 5385.16 231.115  10
   0   2  16 5630.96 235.466  13
   2   0  16 5382.49 237.888  13
  -2   2  16 5438.97 232.413  13
   2   0 -16 5763.20 229.519  14
   0   2 -16 6891.09 226.428   3
   0  -2 -16 6349.80 226.493   3
  -2   0 -16 6544.73 226.412   3
   2   0 -16 6782.52 226.518   3
   2  -2 -16 6478.61 226.566   3
   2  -2  16 9866.94 235.607   1
   2   0  16 9574.22 234.971   1
   0   2 -16 6726.97 226.346   2
  -2   2 -16 6538.23 226.335   2
   0  -2 -16 6110.40 226.282   2
   2  -2 -16 6429.21 227.978   7
  -2   2 -16 6291.56 227.720   7
   0  -2 -16 6446.05 228.170   7
   2   0 -16 6508.36 227.954   7
   0   2  16 5456.57 237.228  12
   0   2  16 5625.73 234.805  11
   2   0  16 5837.77 232.771  11
   2  -2  16 5530.80 240.122  12
   2  -2  16 5303.22 234.170  10
   0  -2 -16 5206.95 237.519  12
   2   0  16 5542.75 236.939  10
  -2   2  16 5442.04 238.028  12
   2   0 -16 5427.98 239.111  12
   2   0  16 5420.37 239.324  12
   2   0 -16 6861.29 226.482   2
   0  -2  17 8176.77 256.204  10
   0   2  17 8411.39 260.274  10
  -2   2  17 8680.38 257.711  13
   0   2 -17 9584.02 253.967  14
   2   0  17 8640.12 264.338  13
   2   0 -17 9179.78 254.115  14
   0   2  17 8863.37 261.410  13
   0   2 -17 6843.83 250.767   3
  -2   0 -17 6667.71 250.785   3
   2  -2 -17 6810.68 250.936   3
   2   0 -17 6759.20 250.871   3
   0   2 -17 6254.53 250.666   2
   2   0  17 8001.11 257.287   1
   0  -2 -17 5987.20 250.656   2
  -2   2 -17 6003.70 250.660   2
   2  -2  17 9142.51 259.322   1
   0  -2 -17 8576.19 252.871   7
  -2   2 -17 8253.63 252.263   7
   2  -2 -17 8566.94 252.548   7
   2   0 -17 7959.30 252.080   7
   2   0  17 8909.63 258.270  11
   2   0 -17 8480.61 264.227  12
   0   2  17 8727.57 260.752  11
   2  -2  17 8680.03 265.392  12
   0  -2 -17 8233.70 263.167  12
   0   2  17 8513.05 264.153  12
   2   0  17 8604.95 264.617  12
   2  -2  17 8460.55 259.941  10
   2   0  17 8812.48 263.097  10
  -2   2  17 8456.20 263.502  12
   2   0 -17 6159.50 250.752   2
   0   2  18 1786.51 75.4186  10
   0   2  18 1826.96 79.0684  13
   2   0 -18 2208.99 59.4622  14
   0   2 -18 2133.97 59.1095  14
   2   0  18 1869.61 87.0745  13
  -2   2  18 1891.51 70.4620  13
   2  -2 -18 2419.60 61.6839  14
   0   2 -18 960.395 46.1452   3
   2   0  18 1293.02 70.0932   1
   0   2 -18 979.664 46.0498   2
   2  -2  18 1472.96 71.8112   1
   0  -2 -18 1567.24 53.5844   7
  -2   2 -18 1564.48 52.1123   7
   2  -2 -18 1579.13 53.2539   7
   2   0 -18 1566.25 52.5901   7
   2  -2  18 1797.66 77.3792  10
   0   2  18 1847.75 86.4697  12
   2   0  18 1834.56 70.5250  11
   2   0  18 1849.85 88.7407  12
   0   2  18 1856.17 78.6826  11
   2   0  18 1794.58 80.1439  10
   2  -2  18 1944.65 91.5437  12
  -2   2  18 1806.04 85.5768  12
   2   0 -18 1931.71 89.1290  12
   0   2  19 2190.57 82.6474  10
  -2   2  19 2184.04 75.5159  13
   2  -2 -19 2801.76 66.9613  14
   0   2  19 2130.50 83.7695  13
   0   2 -19 2596.38 64.7006  14
   2   0  19 2271.57 94.1507  13
   2   0 -19 2650.78 65.3382  14
   2   0  19 1252.37 76.8817   1
   2  -2  19 1415.95 79.6931   1
   0  -2 -19 2107.44 60.2074   7
  -2   2 -19 1971.56 58.2591   7
   2  -2 -19 2053.00 59.5459   7
   2   0 -19 2003.35 59.2084   7
   2  -2  19 2201.33 97.2858  12
   2   0  19 2423.42 96.9211  12
   0   2  19 2236.89 84.8795  11
   2   0  19 2216.42 77.2771  11
  -2   2  19 2197.68 92.0261  12
   2  -2  19 2175.29 82.1347  10
   2   0 -19 2348.36 93.1793  12
   2   0  19 2248.88 88.6192  10
   0   2  19 2227.94 93.3365  12
   2   0  20 16767.1 609.724  10
   0   2  20 16704.8 608.916  13
   2   0 -20 19058.2 603.956  14
  -2   2  20 16615.5 606.673  13
   0  -2 -20 18019.8 603.243  14
   2  -2 -20 19799.8 604.291  14
   2   0  20 16987.5 611.195  13
   2  -2 -20 16872.8 601.947   3
  -2   0 -20 16454.7 601.802   3
   2   0 -20 17003.3 601.901   3
   0   2 -20 16506.1 601.826   3
   0   2 -20 16468.7 601.792   2
   2   0  20 21665.1 608.538   1
  -2   2 -20 16141.4 601.785   2
   0  -2 -20 16456.7 601.806   2
   2  -2  20 24280.1 610.344   1
   0  -2 -20 19503.4 603.367   7
  -2   2 -20 17642.8 602.890   7
   2   0 -20 18282.9 603.061   7
   2  -2 -20 18603.1 603.171   7
   2  -2  20 16669.2 612.232  12
   2   0 -20 17104.6 611.133  12
   0   2  20 17117.8 611.506  12
  -2   2  20 16831.0 611.102  12
   2   0  20 17687.8 612.780  12
   2   0  20 17192.4 607.257  11
   2  -2  20 17000.4 608.452  10
   0   2  20 17305.2 608.855  11
   2   0 -20 16419.0 601.824   2
   2   0  21 255.120 76.6713  10
   2  -2  21 338.011 67.9557  10
   2   0 -21 512.242 47.9563  14
   0   2  21 412.557 72.0238  13
   0  -2 -21 436.121 44.3050  14
   2   0  21 393.982 85.0910  13
   2  -2 -21 518.557 51.7794  14
  -2   0  21 451.549 70.2631  13
  -2   2  21 310.984 63.0689  13
   0   2 -21 414.501 28.6158   3
   2  -2 -21 359.002 29.7754   3
  -2   0 -21 481.449 29.3778   3
   2   0 -21 438.415 29.6335   3
   0  -2 -21 703.986 29.1390   2
   0   2 -21 688.782 29.0186   2
   2   0  21 880.026 71.0304   1
  -2   0  21 747.754 57.7559   1
  -2   2 -21 702.111 30.0692   2
   2  -2  21 752.638 65.2742   1
   0   2  21 683.373 64.0507   1
   0  -2 -21 272.625 42.7619   7
   2   0 -21 216.036 39.6545   7
   2  -2 -21 225.907 40.7993   7
  -2   2 -21 209.785 39.2880   7
  -2   2  21 297.648 80.9706  12
   0   2  21 339.767 71.9783  11
   2  -2  21 407.237 87.3542  12
   0   2  21 329.710 85.2739  12
   2   0  21 367.805 65.9775  11
  -2   2  21 340.504 78.7367  11
   2   0  21 284.874 86.9701  12
   2   0 -21 805.035 29.4870   2
  -2   0  22 87.5231 65.7424  13
   0   2  22 124.388 70.9858  13
   0  -2 -22 55.6493 42.8375  14
   2   0 -22 58.7613 46.1676  14
   2  -2 -22 34.1139 48.6574  14
  -2   2  22 86.0688 60.9686  13
   2   0  22 74.2410 83.7723  13
   2   0 -22 396.921 26.8614   3
  -2   0 -22 396.456 26.7067   3
   2  -2 -22 359.965 27.3792   3
   0   2 -22 367.752 26.4944   3
   2  -2  22 744.047 65.5621   1
   2   0  22 728.500 64.1224   1
   0   2  22 772.694 64.6627   1
   0  -2 -22 511.053 25.8675   2
  -2   2 -22 536.676 27.0187   2
  -2   0  22 699.566 61.6692   1
   2   0 -22 538.284 26.5248   2
   0   2 -22 512.119 25.7866   2
  -2   2 -22 122.248 37.8198   7
   2  -2 -22 156.076 39.4423   7
   0  -2 -22 153.003 41.8895   7
   2   0 -22 157.403 39.4897   7
   2   0  22 165.863 75.2417  10
   2  -2  22 61.5935 68.0296  10
   2   0  22 4.67789 87.9172  12
  -2   2  22 78.4889 78.4138  11
  -2   2  22 7.97327 81.7680  12
   2   0  22 96.6147 65.9119  11
   0   2  22 35.9800 71.2547  11
   0   2  22 10.5098 86.1183  12
   2  -2  22 77.4838 88.7778  12
   0  -2  22 5.70766 90.1066  12
   0   2  23 5343.72 217.524  13
   2   0  23 5366.34 222.288  13
  -2   2  23 5279.08 213.380  13
   2  -2 -23 6081.56 207.303  14
  -2   0  23 5404.02 215.643  13
   0  -2 -23 5862.75 205.902  14
   2   0 -23 6205.31 207.326  14
   2  -2 -23 5571.47 202.881   3
   0   2 -23 5662.24 202.505   3
   2   0 -23 5745.87 202.852   3
  -2   0 -23 5485.23 202.549   3
   2   0  23 7260.03 217.109   1
   0   2 -23 5487.75 202.533   2
  -2   0  23 6983.16 215.356   1
  -2   2 -23 5422.81 202.641   2
   0   2  23 6295.23 213.710   1
   2  -2  23 7684.55 218.247   1
   2   0 -23 5605.14 202.655   2
   0  -2 -23 5514.46 202.481   2
   2   0 -23 6255.45 205.657   7
   0  -2 -23 6491.42 206.395   7
   2  -2 -23 6236.16 205.691   7
  -2   2 -23 5909.24 205.211   7
   2  -2  23 5374.61 216.807  10
   2   0  23 5558.68 220.479  10
  -2   2  23 5546.68 223.821  12
   2   0  23 5673.00 225.551  12
   0   2  23 5541.37 217.858  11
   2  -2  23 5747.38 227.681  12
   0   2  23 5587.73 223.562  12
   2   0  23 5518.24 214.890  11
   0  -2  23 5381.09 224.156  12
  -2   2  23 5670.94 220.813  11
  -2   2  24 3218.37 110.609  13
   2  -2 -24 4177.95 100.336  14
   2   0 -24 4279.96 100.994  14
   0   2  24 3305.49 119.642  13
  -2   0  24 3419.02 115.229  13
   2   0  24 3565.51 127.632  13
   0  -2 -24 3821.93 97.0457  14
   0   2 -24 2000.34 89.7329   3
   2  -2 -24 2060.77 90.2745   3
  -2   0 -24 1903.25 89.6801   3
   2   0 -24 2050.10 90.0271   3
   0  -2 -24 1774.94 89.7321   2
   0   2 -24 1792.05 89.7839   2
   2   0 -24 1802.05 89.8777   2
   0  -2 -24 3642.67 97.4196   7
   2   0 -24 3471.67 96.2848   7
   2  -2 -24 3486.30 96.3413   7
  -2   2 -24 3289.74 95.6759   7
   2   0  24 3519.14 113.925  11
  -2   2  24 3621.83 125.649  11
   0   2  24 3411.79 119.016  11
   2  -2  24 3204.06 115.133  10
   2   0  24 3236.18 120.681  10
   2  -2  25 44.1169 68.6429  10
   2   0  25 19.7693 75.3080  10
   2  -2 -25 37.8513 47.5654  14
   2   0 -25 6.42513 49.3359  14
   0  -2 -25 17.8314 43.1096  14
   2  -2  25 55.4513 92.8100  13
   2   0  25-42.3520 84.6614  13
   0   2  25 33.8490 74.8410  13
   0   2 -25 177.045 24.4810   3
   2  -2 -25 145.004 26.3220   3
   2   0 -25 153.482 25.3540   3
   0   2 -25 332.636 25.6015   2
   0  -2 -25 293.373 25.2070   2
   2   0 -25 260.525 26.0111   2
  -2   2 -25-5.60145 38.7457   7
   0  -2 -25-6.54641 43.0420   7
   2  -2 -25 45.7510 40.7216   7
   2   0 -25 37.2644 39.6755   7
   0   2  25 33.1335 74.7120  11
   2   0  25-40.5765 68.2507  11
  -2   2  25-12.0004 81.9056  11
  -2   0 -25 151.254 24.8778   3
   2   0  26 105.543 75.7205  10
   2   0  26-19.7473 86.7731  13
   2   0 -26-6.58896 51.9832  14
   0  -2 -26 54.3020 45.3835  14
   2  -2  26 50.3449 89.2195  13
   2  -2 -26-10.2879 47.5813  14
   2   0 -26 172.695 26.1304   3
   2  -2 -26 162.339 26.6489   3
   0   2 -26 189.558 24.6998   2
   2   0 -26 212.960 25.8631   2
   0  -2 -26 173.956 25.0722   2
  -2   2 -26-55.3878 39.9114   7
   2  -2 -26 78.9333 42.8293   7
   0  -2 -26 40.9785 43.4490   7
   2   0 -26-8.79821 40.9044   7
   0   2 -26 187.626 24.6771   3
  -2   0 -26 114.251 25.0283   3
   0   2  26 10.9672 77.3469  11
  -2   2 -27 667.380 45.7509   7
   2  -2 -27 722.069 47.8971   7
   0  -2 -27 718.124 48.0220   7
   2   0 -27 629.603 45.1961   7
   0   2 -27 377.012 30.2758   2
   0  -2 -27 341.178 30.9187   2
   2   0 -27 430.693 31.7630   2
   2   0 -27 386.980 30.8611   3
   2  -2 -27 325.518 32.6871   3
  -2   0 -27 349.473 30.4797   3
   0   2 -27 356.863 30.6246   3
   0   2  27 619.442 80.4124  11
   0  -2 -27 885.793 50.4429  14
   2  -2 -27 834.390 51.8995  14
   2   0 -27 960.917 56.0272  14
   2   0  27 757.527 91.4927  13
   2  -2 -28 160.114 46.6233   7
   0  -2 -28 138.920 47.1997   7
  -2   2 -28 146.958 44.8413   7
   2   0 -28 140.856 43.4398   7
   2   0 -28 289.961 28.9862   3
  -2   0 -28 260.229 27.7348   3
   2  -2 -28 320.787 29.7131   3
   0   2 -28 335.820 28.0315   2
   2   0 -28 340.584 28.4656   2
   0  -2 -28 303.936 28.9081   2
   0   2 -28 287.591 27.8706   3
   2  -2 -28 110.690 51.2790  14
   2   0 -28 123.957 53.5897  14
   0  -2 -28 63.2311 47.2074  14
   2   0 -29 1129.56 72.2341   7
  -2   2 -29 1232.99 73.3323   7
   2  -2 -29 1261.61 73.7320   7
   0  -2 -29 1130.14 73.8688   7
  -2   0 -29 1629.87 62.4426   3
   2  -2 -29 1632.20 63.2728   3
   2   0 -29 1681.79 62.7706   3
   0  -2 -29 1766.10 63.3581   2
   2   0 -29 1708.99 62.6732   2
   0   2 -29 1875.22 63.3213   2
   0   2 -29 1679.41 62.4786   3
   2  -2 -29 838.855 76.4925  14
   2  -2 -30 49.1730 48.4351   7
   2   0 -30 75.0334 46.7861   7
  -2   2 -30 90.8756 45.8911   7
   0  -2 -30 35.3463 48.0394   7
   2  -2 -30-11.2300 28.1700   3
   0  -2 -30-20.8886 28.8412   2
   2   0 -30-0.69807 28.2514   2
   0   2 -30 14.2563 28.8161   2
  -2   0 -30-26.6893 26.8960   3
   2   0 -30-12.3701 28.0595   3
   0   2 -30-19.0164 27.0106   3
   2  -2 -30 130.229 54.2201  14
   2   0 -31 690.167 57.2179   7
  -2   2 -31 735.046 56.4002   7
   2  -2 -31 769.336 59.7103   7
   2  -2 -31 868.431 42.9371   3
   2   0 -31 889.814 41.9461   3
   2   0 -31 992.648 42.5368   2
  -2   0 -31 832.478 41.2001   3
   0   2 -31 887.418 41.4879   3
   2  -2 -31 538.543 63.8596  14
   2   0 -32 354.074 51.1806   7
   2  -2 -32 361.155 53.5021   7
  -2   2 -32 367.757 51.6365   7
   0   2 -32 388.050 32.2781   3
  -2   0 -32 383.989 32.1550   3
   2   0 -32 409.082 32.6189   3
   2  -2 -32 371.105 33.9677   3
   2   0 -32 507.493 33.8371   2
  -2   0 -33 56.5855 28.9204   3
   0   2 -33 99.2176 29.8708   3
   2  -2 -33 54.4084 30.2424   3
   2   0 -33 65.7823 29.3170   3
  -2   2 -33 12.2996 49.6715   7
   2  -2 -33 91.8905 51.5810   7
   2   0 -33 10.4345 51.1536   7
   2   0 -33 79.4181 30.3736   2
  -2   0 -34 145.254 29.9634   3
   0   2 -34 185.747 32.3973   3
   2   0 -34 104.537 30.0417   3
   2  -2 -34 127.403 30.9488   3
  -2   2 -34 29.3641 50.4368   7
   2  -2 -34 78.7488 54.2278   7
   2   0 -34 97.1613 53.1330   7
   2   0 -34 169.746 31.7955   2
   2   0 -35 98.3561 29.8514   3
   2  -2 -35 122.972 30.4726   3
  -2   0 -35 126.061 30.6212   3
   0   2 -35 120.561 31.3941   3
  -2   2 -35 86.7457 52.1080   7
   2  -2 -35 80.3292 53.6258   7
   2   0 -35 39.6180 53.5830   7
   2   0 -35 195.665 32.5090   2
   2   0 -36-0.12793 52.7197   7
   2  -2 -36 99.6658 30.7285   3
  -2   0 -36 95.2126 31.8016   3
   2   0 -36 95.4319 30.5912   3
   0   2 -36 97.9509 29.3802   3
   2  -2 -37 517.312 35.8834   3
  -2   0 -37 482.150 35.0857   3
   2   0 -37 511.147 35.0110   3
   0   2 -37 489.936 34.4551   3
   0   2 -38-6.05386 29.4280   3
   2  -2 -38 3.31040 31.2746   3
  -2   0 -38-6.73747 29.4167   3
   2   0 -38-5.46190 31.3954   3
   2   0 -38-27.7705 54.6066   7
  -2   0 -39 32.8232 29.3574   3
   0   2 -39 65.4145 29.4460   3
   2  -2 -39 30.7671 31.5962   3
   2   0 -39 23.9389 33.5859   3
   2   0 -39-2.84109 54.9596   7
   2   0 -40 236.887 32.3411   3
  -2   0 -40 234.296 31.1983   3
   0   2 -40 248.463 31.4474   3
   2  -2 -40 231.920 33.4541   3
   0   2 -41 67.7945 29.6614   3
   2  -2 -41 15.9509 32.5055   3
   2   0 -41 58.0088 29.9322   3
  -2   0 -41 46.3428 29.3721   3
  -2   0 -42-3.20006 28.9879   3
   0   2 -42-6.98009 28.9695   3
   2   0 -42-12.7296 29.1801   3
   2  -2 -42-53.9824 32.4766   3
   0   2 -43 204.154 29.7881   3
  -2   0 -43 187.913 29.4649   3
   2  -2 -43 201.269 30.8351   3
   2   0 -43 201.220 29.1331   3
  -2   0 -44-9.99305 27.6053   3
   2   0 -44-10.0012 27.3087   3
   0   2 -44-12.0631 27.7140   3
   2  -2 -44 2.22036 28.4385   3
   2   0 -45-12.6886 26.9289   3
  -2   0 -45 20.8039 27.1955   3
   0   2 -45-12.1132 26.2890   3
   2  -2 -45-8.10067 27.0852   3
  -2   0 -46 112.388 25.8779   3
   2   0 -46 112.822 26.2573   3
   0   2 -46 76.6854 25.0939   3
   2  -2 -46 91.2867 26.9258   3
   2   0 -47 32.5538 24.7428   3
   0  -2 -47 33.5249 25.1952   3
   2  -2 -47 19.8049 25.7552   3
  -2   0 -47 20.1531 24.0286   3
   0   2 -47 37.0415 23.8673   3
   2   0 -48 28.4961 23.8140   3
   2  -2 -48 10.7598 24.1666   3
   0  -2 -48-6.41998 24.4983   3
   0   2 -48-8.63858 22.8555   3
  -2   0 -48 32.2080 23.1726   3
  -2   0 -49 63.6188 21.9246   3
   0  -2 -49 49.6027 22.6420   3
   2  -2 -49 37.0837 23.7229   3
   2   0 -49 70.7705 22.4539   3
   0   2 -49 72.7179 23.0631   3
   0  -2 -50-33.5031 21.1048   3
   2  -2 -50 10.3881 21.4043   3
   0   2 -50 46.3964 20.7455   3
  -2   0 -50 7.09276 21.6110   3
   2   0 -50 8.60489 20.9007   3
   2  -2 -51 50.7499 20.2591   3
  -2   0 -51 65.7076 19.2578   3
   0   2 -51 71.9178 19.3187   3
   2   0 -51 50.1095 20.3236   3
   0  -2 -51 57.7627 20.1637   3
  -1  -2 -51 29.1406 19.8158   3
  -2   3 -51 40.4177 19.2133   3
   3  -2 -51 10.3383 20.0937   3
  -1   3 -51 12.9344 19.0298   3
   3  -1 -51 25.3404 19.6448   3
  -2  -1 -51 7.09822 19.3988   3
   3  -1 -50-11.1965 20.8724   3
  -1   3 -50 25.5339 20.2621   3
  -2  -1 -50-46.3825 20.9350   3
   3  -2 -50 7.28776 21.3837   3
  -1  -2 -50-24.1593 20.6788   3
  -2   3 -50-25.7209 20.3186   3
  -1   3 -49 11.3196 21.2976   3
  -2   3 -49-3.29476 21.2207   3
   3  -1 -49 40.9730 22.3031   3
   3  -2 -49 55.3657 23.0799   3
  -2  -1 -49 38.3718 21.9575   3
  -1  -2 -49 2.73987 22.0445   3
  -1  -2 -48 28.7471 23.4701   3
   3  -2 -48 10.2038 24.1774   3
  -2  -1 -48 6.15425 22.6199   3
  -1   3 -48 24.9905 23.8149   3
   3  -1 -48-29.6607 24.0454   3
  -2   3 -48-9.42534 22.8783   3
  -1   3 -47 18.0216 24.3132   3
   3  -1 -47 22.9511 25.1785   3
  -2   3 -47 26.1443 24.2845   3
  -1  -2 -47 3.12811 24.8794   3
   3  -2 -47 4.38133 25.3574   3
  -2  -1 -47-16.2263 23.6505   3
   3  -1 -46 30.0578 26.1583   3
  -2  -1 -46 1.73756 26.2162   3
  -1   3 -46 17.5294 24.7454   3
  -1  -2 -46-4.68537 26.1538   3
  -2   3 -46 45.6574 24.3274   3
   3  -2 -46 19.1226 26.3749   3
  -2   3 -45-3.47594 25.5899   3
  -2  -1 -45 15.3896 26.5331   3
  -1  -2 -45 14.7472 26.3880   3
  -1   3 -45 3.86481 25.7212   3
   3  -1 -45-31.4757 27.1231   3
   3  -2 -45-9.31250 26.5364   3
  -2  -1 -44 31.5302 26.9754   3
  -1  -2 -44 63.7135 27.3248   3
  -1   3 -44 14.8701 26.1381   3
   3  -2 -44 8.23269 28.5257   3
  -2   3 -44 15.4052 26.5675   3
   3  -1 -44-11.4615 27.8242   3
   3  -2 -43 78.9226 30.0477   3
   3  -1 -43 83.6616 28.8805   3
  -2   3 -43 95.2996 27.3307   3
  -2  -1 -43 106.966 28.5053   3
  -1  -2 -43 111.875 28.2416   3
  -1   3 -43 57.7646 27.4960   3
  -2  -1 -42-18.5867 28.5814   3
  -1   3 -42-3.47839 29.1327   3
  -1  -2 -42-22.0001 29.0351   3
  -2   3 -42-1.80851 28.6433   3
   3  -1 -42 19.1437 29.6859   3
   3  -2 -42 9.74720 33.0808   3
  -2   3 -41 38.9503 29.1160   3
  -1   3 -41 43.8439 28.6845   3
   3  -1 -41 42.3437 32.8999   3
   3  -2 -41 35.2271 31.7222   3
  -2  -1 -41 24.8875 29.2857   3
  -1  -2 -41 22.2258 29.6343   3
  -1   3 -40 141.397 30.1285   3
   3  -2 -40 96.7933 30.9475   3
   3  -1 -40 112.093 31.7179   3
  -1  -2 -40 107.305 32.3646   3
  -2  -1 -40 110.814 29.8760   3
  -2   3 -40 126.715 29.6739   3
   3  -2 -39-18.9048 30.7107   3
  -2  -1 -39 30.6319 29.9239   3
   3  -1 -39 6.70439 30.8207   3
  -1   3 -39 15.4298 28.6658   3
  -1  -2 -39 22.5810 33.3075   3
  -2   3 -39 37.1949 28.8725   3
  -1   3 -39-43.0716 52.5876   7
   3  -1 -39-13.1766 57.0458   7
   3  -1 -38-21.6512 31.0789   3
   3  -2 -38-10.0131 30.7376   3
  -1  -2 -38 11.9737 31.5293   3
  -2  -1 -38 7.02463 29.8814   3
  -1   3 -38 24.7261 28.9721   3
  -2   3 -38 16.2271 29.2601   3
   3  -1 -38-12.6587 56.4746   7
  -1   3 -38 45.2067 52.1493   7
  -2   3 -37 37.1355 29.3620   3
  -1   3 -37 1.76217 29.2238   3
  -2  -1 -37 44.5011 33.2196   3
   3  -1 -37 34.9536 30.8524   3
   3  -2 -37-26.4448 31.0845   3
  -1  -2 -37 29.3267 30.7588   3
  -2   3 -37 25.6963 51.7185   7
  -1   3 -37-44.0068 52.6321   7
   3  -1 -37-53.2928 55.3932   7
   3  -2 -37-21.9555 56.1392   7
   3  -1 -37 18.8427 32.9021   2
  -1  -2 -36-2.51453 29.9147   3
  -2  -1 -36 23.6999 30.7251   3
   3  -1 -36-16.5238 30.3421   3
   3  -2 -36-20.4417 31.1570   3
  -1   3 -36 34.2681 28.7810   3
  -2   3 -36-14.4725 28.7488   3
  -1   3 -36-2.21965 53.0649   7
   3  -2 -36-36.1696 55.6829   7
   3  -1 -36 3.36050 54.5622   7
  -2   3 -36-12.7523 51.8967   7
   3  -1 -36-7.33833 32.5083   2
   3  -1 -35 256.424 57.0178   7
   3  -2 -35 270.998 57.4592   7
  -1   3 -35 250.338 54.7208   7
  -2   3 -35 311.606 54.0832   7
  -1   3 -35 515.880 34.2335   3
  -2  -1 -35 548.958 35.4293   3
  -2   3 -35 516.832 34.1671   3
  -1  -2 -35 556.531 35.5133   3
   3  -1 -35 537.685 35.3910   3
   3  -2 -35 525.383 36.1224   3
   3  -1 -35 668.609 37.2334   2
  -2   3 -34 224.558 51.1495   7
   3  -2 -34 196.507 55.1799   7
   3  -1 -34 293.848 56.1058   7
  -1   3 -34 271.437 30.2600   3
  -2  -1 -34 290.999 31.2155   3
  -2   3 -34 282.658 30.6123   3
   3  -1 -34 313.880 31.7520   3
  -1  -2 -34 292.803 32.0223   3
   3  -2 -34 289.424 32.6532   3
   3  -1 -34 337.058 33.2656   2
   3  -1 -33 660.927 56.5350   7
  -1   3 -33 519.238 52.8242   7
   3  -2 -33 654.479 56.3842   7
  -2   3 -33 528.559 52.7407   7
   3  -1 -33 487.413 35.3726   2
  -2  -1 -33 458.116 33.5455   3
  -1   3 -33 395.409 33.1566   3
  -2   3 -33 424.229 33.0672   3
  -1  -2 -33 430.073 33.8582   3
   3  -1 -33 445.935 35.0259   3
   3  -2 -33 462.925 35.3936   3
  -1   3 -32 101.932 50.3561   7
   3  -2 -32 174.009 54.9210   7
  -2   3 -32 135.641 50.7842   7
   3  -1 -32 166.244 52.8233   7
  -1  -2 -32 440.086 33.3912   3
   3  -1 -32 464.210 33.3986   3
   3  -2 -32 433.898 34.1797   3
   3  -1 -32 598.881 34.6996   2
  -2  -1 -32 473.899 33.0036   3
  -2   3 -32 486.842 31.8094   3
  -1   3 -32 464.549 32.3888   3
   3  -2 -32 63.9753 58.6501  14
  -2   3 -31 1474.98 79.0155   7
   3  -2 -31 1638.55 81.4164   7
   3  -1 -31 1498.78 78.9409   7
  -1   3 -31 1459.11 78.4878   7
  -2  -1 -31 1784.78 68.3166   3
  -1  -2 -31 1815.35 68.8003   3
   3  -1 -31 1746.23 68.9470   3
   3  -2 -31 1775.90 68.9218   3
   3  -1 -31 1967.66 68.8148   2
  -2   3 -31 1794.88 67.9634   3
  -1   3 -31 1968.92 69.0547   3
   3  -1 -31 1311.72 85.5029  14
   3  -2 -31 1268.29 85.2710  14
  -2   3 -30 189.506 44.7622   7
  -1   3 -30 200.851 44.3670   7
   3  -1 -30 206.491 47.0773   7
   3  -2 -30 251.365 48.5107   7
   3  -2 -30 104.561 28.8128   3
   3  -1 -30 124.340 29.4725   2
  -1   3 -30 101.162 29.6010   3
  -2  -1 -30 92.6289 27.4791   3
  -1  -2 -30 56.2914 28.3477   3
   3  -1 -30 96.3920 29.2072   3
  -2   3 -30 104.977 29.4139   3
   3  -2 -30 227.657 55.8563  14
   3  -1 -30 259.139 58.1901  14
   3  -2 -29 1699.80 96.6526   7
   3  -1 -29 1568.12 95.8301   7
  -1   3 -29 1560.36 94.6957   7
  -2   3 -29 1539.31 95.3311   7
   3  -1 -29 2972.18 89.4103   2
   3  -2 -29 2533.28 89.3087   3
  -2  -1 -29 2531.28 88.5141   3
   3  -1 -29 2658.25 89.1039   3
  -1  -2 -29 2517.86 88.7251   3
  -1   3 -29 2745.26 88.9604   3
  -2   3 -29 2980.17 89.5323   3
   3  -1 -29 1136.64 101.676  14
   3  -2 -29 1137.91 100.718  14
  -1   3 -28 294.360 43.8278   7
   3  -2 -28 365.808 46.4068   7
  -2   3 -28 316.196 44.8836   7
   3  -1 -28 351.397 44.7179   7
   3  -1 -28 281.721 29.4827   2
  -2  -1 -28 274.876 28.7415   3
   3  -1 -28 291.360 28.9806   3
  -1  -2 -28 327.678 29.1535   3
   3  -2 -28 313.514 30.8074   3
  -2   3 -28 303.729 30.6452   3
  -1   3 -28 275.453 28.8106   3
   3  -1 -28 355.955 56.9804  14
   3  -2 -28 330.995 52.5706  14
   3  -2 -27 43.9114 42.9394   7
  -2   3 -27 32.8894 40.6223   7
  -1   3 -27-1.28267 39.7774   7
   3  -1 -27 24.3540 42.2748   7
   3  -2 -27 91.9588 27.6404   3
  -1  -2 -27 87.9063 26.5205   3
   3  -1 -27 102.462 27.1471   3
   3  -2 -27 50.8888 50.8310  14
   3  -1 -27 40.0534 51.9769  14
  -2  -1 -27 85.9296 26.0818   3
  -1   3 -27 106.435 25.5858   3
  -2   3 -27 105.238 26.1231   3
   3  -1 -27 157.760 26.5604   2
   3  -1 -26 603.861 62.5904  14
   3  -2 -26 629.080 62.5678  14
  -1  -2 -26 613.055 56.0845  14
   1   2  26 624.867 89.5316  13
   2   1  26 527.039 94.4216  13
   3  -1 -26 1104.81 46.4659   3
  -1  -2 -26 1110.91 45.5453   3
  -2  -1 -26 1094.12 45.2774   3
   3  -2 -26 1117.91 46.3998   3
  -1   3 -26 1352.80 46.3301   2
   3  -1 -26 1156.98 45.8163   2
  -1  -2 -26 1314.22 46.0505   2
  -2   3 -26 763.583 54.7462   7
   3  -2 -26 849.681 56.9063   7
  -1   3 -26 715.982 54.5045   7
   3  -1 -26 834.801 56.5543   7
   1   2  26 566.109 83.1850  11
  -2   3 -26 1155.10 45.3859   3
  -1   3 -26 1187.58 45.1283   3
   2   1  25 164.598 79.5802  10
  -1  -2 -25 49.9260 45.7241  14
   3  -1 -25 49.8630 53.5446  14
   2   1  25 50.9738 85.2304  13
   3  -2 -25 81.8071 53.8509  14
   1   2  25 58.4700 82.4240  13
  -1  -2 -25 588.383 31.8386   3
  -2  -1 -25 604.369 31.2196   3
   3  -2 -25 594.601 32.9528   3
   3  -1 -25 602.047 31.8776   3
   3  -1 -25 728.711 31.7895   2
  -1  -2 -25 776.022 32.3047   2
  -1  -2 -25 195.625 46.7749   7
  -2   3 -25 198.658 42.3286   7
   3  -2 -25 162.638 44.4866   7
  -1   3 -25 194.919 43.1965   7
   3  -1 -25 240.360 44.5444   7
  -2   3 -25 723.924 31.1744   3
  -1   3 -25 689.183 31.1312   3
   2   1  25 77.7461 69.1933  11
   1   2  25 81.6131 73.2072  11
   2   1  24 318.424 78.6562  10
   2  -3  24 335.111 66.6524  10
   3  -2 -24 522.927 45.9974   7
   3  -1 -24 446.494 45.4132   7
  -1   3 -24 446.767 44.2658   7
  -1  -2 -24 413.318 47.6198   7
  -2   3 -24 457.365 44.2799   7
  -1  -2 -24 854.102 33.4982   2
  -1   3 -24 891.772 33.5667   2
   3  -1 -24 659.371 33.2652   2
   3  -1 -24 341.794 54.1202  14
   3  -2 -24 343.995 53.8457  14
   2   1  24 328.777 87.9678  13
  -1  -2 -24 355.404 46.7599  14
   1   2  24 354.025 82.3720  13
   3  -1 -24 605.746 33.7115   3
   3  -2 -24 659.231 34.5610   3
  -2  -1 -24 576.317 32.8524   3
  -1  -2 -24 651.714 33.6884   3
  -2   3 -24 714.231 32.2653   3
  -1   3 -24 712.671 32.6023   3
   2   1  24 283.843 69.9256  11
  -3   2  24 283.871 88.1193  11
   1   2  24 344.476 73.2767  11
   2  -3  23 7531.22 342.291  10
   2   1  23 8143.91 346.623  10
   1   2  23 7956.78 345.028  10
   3  -2 -23 8642.39 337.342  14
  -3   1  23 7474.97 340.165  13
  -3   2  23 7364.59 339.423  13
   1   2  23 7658.72 346.154  13
  -1  -2 -23 8077.62 335.698  14
   2   1  23 7818.45 348.029  13
   3  -1 -23 8953.92 337.565  14
  -1  -2 -23 9781.93 334.122   3
   3  -1 -23 9996.56 334.202   3
  -2  -1 -23 9670.67 334.017   3
   3  -2 -23 9753.00 334.240   3
  -1  -2 -23 9849.61 333.921   2
  -1   3 -23 10210.2 333.968   2
   1   2  23 12280.4 343.786   1
   2   1  23 12953.6 344.665   1
  -3   1  23 13184.9 345.400   1
  -1  -2 -23 9525.79 336.431   7
   3  -2 -23 9643.75 335.938   7
   3  -1 -23 9677.36 336.132   7
  -1   3 -23 9258.60 335.742   7
  -2   3 -23 9017.06 335.447   7
   1   2  23 7584.09 348.872  12
   3  -1 -23 7647.46 348.513  12
   2   1  23 7784.62 349.309  12
   2   1  23 7499.76 341.802  11
   1   2  23 7537.96 343.079  11
   1  -3  23 7870.33 350.667  12
   3  -1 -23 10103.0 334.116   2
  -2   3 -23 9962.41 333.930   3
  -1   3 -23 9971.90 333.923   3
   1   2  22 95.0748 71.1500  10
   2   1  22 11.6664 77.7805  10
   2  -3  22 53.2183 64.2804  10
  -3   2  22 28.1586 55.0961  13
   3  -2 -22-27.6884 51.5041  14
   2   1  22-26.0802 81.2548  13
   3  -1 -22 148.327 48.3397  14
   1   2  22-0.23309 75.9137  13
  -3   1  22 24.6709 55.5738  13
  -1  -2 -22-18.3801 37.8079  14
   3  -2 -22 58.2349 25.0544   3
  -1  -2 -22 55.5597 23.8848   3
   3  -1 -22 201.704 25.3873   3
  -2  -1 -22 59.8404 22.9514   3
   2   1  22 152.972 63.1789   1
   1   2  22 101.449 54.0779   1
  -2   3 -22 91.1468 23.5659   2
  -1  -2 -22 84.0992 22.4106   2
  -1   3 -22 106.571 22.8537   2
   2  -3  22 40.5865 61.6193   1
  -3   1  22 241.741 61.2038   1
   3  -1 -22 73.8714 24.3809   2
  -1  -2 -22-24.5111 40.6079   7
   3  -1 -22 59.5293 37.9707   7
  -1   3 -22 71.9648 35.5934   7
  -2   3 -22 59.0448 35.6435   7
   3  -2 -22 20.6308 37.9725   7
  -2   3 -22 52.2706 22.3397   3
  -1   3 -22 48.9302 22.5154   3
   2   1  22 37.0731 89.4217  12
   1  -3  22 122.320 87.9250  12
   2   1  22-44.3457 63.9530  11
   3  -1 -22 7.83313 86.1409  12
   1   2  22 76.5915 83.8266  12
   3  -2 -22 4.04098 86.6674  12
   1   2  22 8.97815 67.3332  11
   2  -3  21 1323.21 75.6429  10
   1   2  21 1258.93 82.1867  10
   1  -3  21 1269.00 69.4711  10
   2   1  21 1461.31 88.4646  10
  -1  -2 -21 1252.29 56.3609   7
  -2   3 -21 1221.69 53.4613   7
  -1   3 -21 1232.35 53.3507   7
   3  -1 -21 1227.28 55.0078   7
   3  -2 -21 1261.44 54.9504   7
   1   2  21 1338.47 70.6501   1
  -1  -2 -21 1094.13 46.1469   2
   2   1  21 1380.00 71.5432   1
  -2  -1 -21 1283.55 46.7110   2
   2  -3  21 1625.88 76.8052   1
  -2   3 -21 1338.68 46.9204   2
  -1   3 -21 1232.82 46.2136   2
   3  -1 -21 1824.77 63.1487  14
   3  -2 -21 1810.55 65.4305  14
   2   1  21 1552.95 91.9100  13
  -3   1  21 1301.42 70.2289  13
   1   2  21 1387.84 87.1947  13
  -1  -2 -21 1483.99 55.5454  14
  -3   2  21 1402.84 67.7855  13
   3  -1 -21 860.499 47.0660   3
  -2  -1 -21 909.872 46.4806   3
  -1  -2 -21 822.976 46.7928   3
   3  -2 -21 809.998 47.2434   3
  -2   3 -21 967.394 46.0208   3
  -1   3 -21 963.649 46.1504   3
   3  -1 -21 1055.41 46.9920   2
   1   2  21 1306.96 79.5090  11
   2   1  21 1329.67 75.4780  11
   1  -3  21 1548.05 98.9639  12
   3  -2 -21 1457.12 94.4371  12
   2   1  21 1399.58 97.7627  12
   1   2  21 1436.77 94.6297  12
   3  -1 -21 1502.02 96.9829  12
   2   1  20 5917.88 254.962  10
   1   2  20 5806.02 253.424  10
   1  -3  20 5462.41 247.978  10
  -1  -2 -20 6891.22 244.037   7
  -1   3 -20 6607.50 243.187   7
  -2   3 -20 6682.99 243.346   7
   3  -1 -20 6764.65 243.663   7
   3  -2 -20 6981.55 243.928   7
   1   2  20 10051.0 252.923   1
  -1  -2 -20 6872.90 241.452   2
  -1   3 -20 7161.12 241.509   2
   2   1  20 10450.5 253.411   1
  -2   3 -20 7587.80 241.723   2
  -2  -1 -20 7218.73 241.656   2
   2  -3  20 10356.5 253.123   1
   1   2  20 5837.55 254.695  13
   2   1  20 5695.97 256.628  13
   3  -2 -20 6582.02 246.296  14
  -3   1  20 5599.28 248.541  13
  -3   2  20 5563.00 247.315  13
   3  -1 -20 6435.51 245.994  14
  -2  -1 -20 6704.22 241.615   3
   3  -2 -20 6932.86 241.801   3
  -1  -2 -20 6786.03 241.687   3
   3  -1 -20 6762.93 241.731   3
  -2   3 -20 6998.75 241.557   3
  -1   3 -20 6935.65 241.504   3
   3  -1 -20 7000.00 241.676   2
   3  -1 -20 5682.02 257.674  12
   2   1  20 5877.88 257.987  12
   1   2  20 5674.13 251.177  11
   2   1  20 5771.81 250.511  11
   1   2  20 5879.28 257.152  12
   2  -3  20 5777.80 250.497  10
   3  -2 -20 6013.17 259.517  12
   1  -3  20 6029.38 258.718  12
   1  -3  19 3534.97 117.067  10
   1   2  19 3631.07 126.648  10
   2   1  19 3802.01 128.300  10
  -3   1  19 3536.19 116.175  13
  -3   2  19 3558.40 114.605  13
   2   1  19 3482.53 129.218  13
   3  -1 -19 4422.29 113.708  14
   1   2  19 3645.07 127.267  13
   3  -2 -19 4430.82 113.385  14
   3  -2 -19 2452.17 103.861   3
  -1   3 -19 2675.80 103.587   3
  -2  -1 -19 2560.08 103.761   3
  -1  -2 -19 2540.71 103.973   3
   3  -1 -19 2612.96 103.856   3
   2   1  19 3375.28 117.990   1
  -2   3 -19 2703.59 103.756   2
   1   2  19 3272.06 117.933   1
  -2  -1 -19 2591.89 103.751   2
  -1   3 -19 2624.11 103.563   2
   2  -3  19 3785.92 119.898   1
  -1  -2 -19 2289.17 103.501   2
   3  -2 -19 3727.66 107.877   7
  -1   3 -19 3535.47 107.122   7
   3  -1 -19 3672.58 107.914   7
  -2   3 -19 3591.59 107.219   7
  -1  -2 -19 3754.17 108.747   7
   1   2  19 3699.45 131.391  12
   1   2  19 3476.16 121.559  11
   2  -3  19 3537.59 119.877  10
   3  -1 -19 3904.02 134.553  12
   1  -3  19 3784.29 132.917  12
   2   1  19 3571.15 119.458  11
   3  -2 -19 3722.83 133.378  12
   2   1  19 3632.26 132.726  12
  -2   3 -19 2526.58 103.516   3
   3  -1 -19 2619.39 103.952   2
   1  -3  18 8699.91 344.474  10
   1   2  18 8901.60 348.245  10
   2   1  18 8912.87 350.655  13
   3  -1 -18 9953.22 342.815  14
  -3   2  18 8546.33 343.422  13
   3  -2 -18 10037.8 342.851  14
  -3   1  18 8632.97 344.228  13
   1   2  18 8646.92 348.838  13
  -1   3 -18 9729.96 339.472   3
  -1  -2 -18 9690.75 339.570   3
   3  -2 -18 9818.39 339.693   3
   3  -1 -18 9661.78 339.620   3
  -2  -1 -18 9225.38 339.497   3
  -1  -2 -18 9460.14 339.399   2
   2  -3  18 13912.3 347.506   1
  -1   3 -18 9944.97 339.454   2
  -2  -1 -18 9323.88 339.440   2
   2   1  18 12724.0 346.381   1
  -2   3 -18 10094.9 339.507   2
  -2   3 -18 9651.63 340.678   7
   3  -2 -18 10155.0 341.045   7
  -1  -2 -18 10277.7 341.188   7
  -1   3 -18 9675.60 340.655   7
   3  -1 -18 9977.12 340.915   7
   2   1  18 8939.33 350.817  12
   3  -2 -18 8908.10 351.418  12
   1  -3  18 8856.53 350.511  12
   2  -3  18 8959.91 346.319  10
   3  -1 -18 8737.42 350.730  12
   1   2  18 8815.81 349.761  12
   2   1  18 9266.43 349.691  10
  -3   2  18 8466.28 349.084  12
   2   1  18 9021.52 345.592  11
   1   2  18 9052.40 346.600  11
  -2   3 -18 9837.53 339.486   3
   3  -1 -18 9891.79 339.597   2
   1  -3  17 6586.93 218.746  10
   1   2  17 6737.89 223.985  10
  -3   1  17 6685.72 218.480  13
  -3   2  17 6645.95 217.715  13
   2   1  17 7036.42 227.177  13
   3  -1 -17 7724.78 217.126  14
   1   2  17 6822.43 225.364  13
   3  -2 -17 5931.25 212.624   3
  -1   3 -17 5791.47 212.378   3
   3  -1 -17 5904.05 212.588   3
  -2  -1 -17 5732.84 212.448   3
  -1  -2 -17 5809.84 212.551   3
  -2   3 -17 5461.51 212.350   2
   2  -3  17 8449.93 223.688   1
  -1  -2 -17 5440.89 212.312   2
  -1   3 -17 5356.95 212.252   2
  -2  -1 -17 5349.29 212.344   2
   2   1  17 6475.08 218.597   1
  -1  -2 -17 7183.32 214.717   7
  -2   3 -17 6757.02 213.960   7
   3  -2 -17 7092.17 214.185   7
  -1   3 -17 6509.82 213.628   7
   3  -1 -17 6889.21 214.024   7
   3  -1 -17 6969.37 228.491  12
   2   1  17 6998.90 228.039  12
   1   2  17 6982.37 222.003  11
   2   1  17 7026.20 220.470  11
   2  -3  17 6725.95 220.949  10
   2   1  17 7130.84 225.348  10
  -3   2  17 6412.66 225.361  12
   1   2  17 7322.30 227.541  12
   1  -3  17 7070.17 228.238  12
   3  -2 -17 6772.58 227.681  12
  -2   3 -17 5707.60 212.377   3
   1  -3  16 211.155 49.5875  10
   1   2  16 163.565 58.4726  10
   2   1  16 226.706 63.0254  10
  -3   2  16 174.889 45.6479  13
   3  -1 -16 257.358 45.2816  14
  -3   1  16 220.880 47.4776  13
   2   1  16 278.114 68.5411  13
   1   2  16 236.857 65.0076  13
   3  -2 -16 502.787 24.0221   3
  -1  -2 -16 479.063 23.6173   3
  -2  -1 -16 474.568 23.2607   3
  -1   3 -16 450.545 22.8611   3
   3  -1 -16 448.747 23.8776   3
  -2   3 -16 389.397 22.6076   2
   2  -3  16 539.167 57.9211   1
  -2  -1 -16 405.582 23.0168   2
   2   1  16 526.317 47.6680   1
  -1   3 -16 400.546 22.5156   2
  -1  -2 -16 409.984 22.5002   2
  -2   3 -16 332.986 30.3018   7
   3  -2 -16 332.547 32.2511   7
  -1  -2 -16 336.601 33.7150   7
   3  -1 -16 306.198 31.5143   7
  -1   3 -16 306.829 30.4450   7
  -2   3 -16 441.684 22.8301   3
   1   2  16 297.029 70.0577  12
   2   1  16 261.971 52.2600  11
   2   1  16 208.091 67.7693  12
   3  -2 -16 272.621 68.9066  12
   3  -2 -16 208.542 57.6498  10
   3  -1 -16 185.172 70.3018  12
   2  -3  16 191.730 53.7353  10
   1   2  16 229.504 56.1935  11
   1  -3  16 107.249 71.6821  12
  -3   2  16 177.104 64.6301  12
   1   2  15 68.9232 55.0389  10
   2   1  15-91.9311 60.7743  10
   1  -3  15 80.8493 45.4990  10
  -1  -2 -15 85.6630 30.3385   7
   2  -3  15 13.4700 48.0320   1
   2   1  15 21.8389 42.6619   1
  -2   3 -15 10.8433 17.1455   2
   3  -1 -15 38.2830 50.2209  10
   2   1  15 175.410 62.7196  12
   2   1  15 179.881 48.8231  11
   3  -1 -15 3.59675 65.6662  12
   1   2  15 176.806 51.4539  11
  -3   2  15 36.0763 59.5296  12
   1   2  15 113.656 63.1698  12
   1  -3  15-51.2636 67.1973  12
   3  -2 -15 32.3417 55.1839  10
   3  -2 -15 4.95630 67.1266  12
   3  -1 -15 14.8535 18.4592   3
   3  -2 -15 54.1235 18.6634   3
  -2   3 -15 55.7513 17.4152   3
  -1   3 -15 31.8478 17.3609   3
   1   2  15 108.919 62.7584  13
   2   1  15 161.286 65.4383  13
  -3   2  15 85.9431 41.7494  13
   2   1  14 312.110 48.3230  11
   2   1  14 170.483 63.1501  12
   1   2  14 182.937 62.0745  12
   1   2  14 345.632 53.7930  11
   3  -1 -14 195.060 67.7134  12
   3  -2 -14 144.112 66.6677  12
   1   2  14 402.458 65.7640  13
   2   1  14 438.785 64.5342  13
  -3   2  14 259.377 41.2098  13
   2  -3  14 854.479 50.0163   1
   2   1  14 913.832 48.1725   1
   2   1  14-125.239 60.7956  10
   3  -1 -14 105.622 53.2722  10
   3  -2 -14 146.515 58.1652  10
   1   2  14 105.084 59.6973  10
   1  -3  14 27.0869 46.8163  10
  -3   2  13 48312.6 1596.18  13
   2   1  13 46291.3 1599.06  13
   1   2  13 48973.5 1598.95  13
   2  -3  13 40913.7 1597.10   1
   2   1  13 40595.4 1596.90   1
   1   2  13 47213.6 1599.04  10
   3  -1 -13 46870.4 1597.51  10
   2   1  13 45893.5 1598.88  10
   2   1  13 45618.0 1596.83  11
   1  -3  13 45240.8 1596.65  10
   3  -1 -13 46553.7 1599.25  12
   1   2  13 44874.7 1597.29  11
   3  -2 -13 46373.1 1599.29  12
   3  -2 -13 46669.1 1598.05  10
   1   2  13 46376.2 1598.73  12
   2   1  13 46598.2 1599.00  12
   2   1  12 46038.2 1558.30  12
   3  -1 -12 46156.3 1558.62  12
   3  -2 -12 45869.9 1558.65  12
   1   2  12 46958.8 1558.31  12
   3  -1 -12 47314.1 1557.05  10
   2   1  12 45947.2 1558.47  10
   1   2  12 45563.6 1558.42  10
   1   2  12 44025.5 1556.73  11
   2   1  12 44213.8 1556.22  11
   1   2  12 45532.9 1558.08  13
   2   1  12 45189.1 1558.45  13
  -3   2  12 45836.8 1555.42  13
   2  -3  12 39969.1 1556.44   1
   2   1  12 38058.0 1556.19   1
   3  -2 -12 46112.6 1557.40  10
   1   2  11 10061.2 397.283  11
   3  -1 -11 11093.7 400.649  12
   1   2  11 10816.0 400.396  10
   3  -2 -11 11669.1 401.599  12
  -1  -2 -11 10507.3 399.418  12
   1   2  11 10979.2 399.477  12
   2   1  11 10709.7 399.545  12
   2   1  11 10482.4 395.976  11
  -3   2  11 11007.8 394.420  13
   2   1  11 10577.4 400.296  13
   1   2  11 10856.8 400.108  13
   3  -1 -11 11241.9 397.344  10
   3  -2 -11 11397.4 398.484  10
   1   2  10 33395.0 962.159  10
   1   2  10 32465.3 959.797  11
   1   2  10 33878.8 961.072  12
   3  -1 -10 35039.1 962.073  12
   2   1  10 32908.4 961.187  12
  -1  -2 -10 32130.7 960.761  12
   2   1  10 33302.6 959.005  11
   3  -2 -10 34197.4 961.904  12
   2   1  10 33919.9 961.786  13
   1   2  10 33197.4 961.216  13
  -3   2  10 34062.8 957.718  13
   3  -1 -10 33022.2 959.654  10
   3  -2 -10 32959.4 960.423  10
   1   2   9 51697.6 1950.63  12
   3  -2  -9 51564.0 1951.02  12
   3  -1  -9 52140.1 1950.95  12
   2   1   9 51094.4 1949.30  11
   1   2   9 50033.9 1949.75  11
  -1  -2  -9 49803.8 1950.44  12
   2   1   9 50107.5 1950.61  12
   1   2   9 51994.0 1951.10  10
   1   2   9 51601.3 1950.80  13
   2   1   9 50242.7 1950.94  13
  -3   2   9 54962.2 1948.60  13
  -2   3  -9 66933.8 1950.05   1
  -1   3  -9 72198.7 1950.31   1
   2  -3   9 83265.9 1951.06   1
   3  -2  -9 54510.8 1950.40  10
  -3   2   8 70724.0 2521.08  13
  -1  -2  -8 70745.1 2523.58  13
   1   2   8 69225.7 2523.21  13
   2   1   8 70418.9 2523.57  13
  -2   3  -8 80273.6 2522.57   1
  -1   3  -8 74148.9 2522.27   1
   3  -1  -8 71060.9 2523.28  12
   3  -2  -8 70595.4 2523.34  12
   2   1   8 69745.7 2521.93  11
   1   2   8 70758.9 2523.02  12
   2   1   8 71293.4 2523.17  12
   1   2   8 69348.6 2523.55  10
   1   2   8 69915.2 2522.47  11
  -1  -2  -8 68571.6 2522.85  12
   1   2   7 112989. 3916.28  13
   2   1   7 111750. 3916.52  13
  -2   3  -7 108950. 3915.51   1
   2  -3   7 113996. 3915.58   1
  -1   3  -7 109793. 3915.45   1
   1   2   7 110811. 3915.91  12
  -2  -1  -7 112389. 3915.21  11
  -1  -2  -7 112996. 3915.64  11
   2   1   7 112967. 3916.08  12
   1   2   7 109617. 3916.58  10
   1   2   7 111390. 3915.53  11
   3  -2  -7 113851. 3916.33  12
   3  -1  -7 114069. 3916.33  12
  -1  -2  -7 112110. 3915.93  12
   2   1   7 113262. 3915.18  11
   1   2   6 59953.2 1940.48  13
   2   1   6 62463.8 1941.00  13
   2  -3   6 47450.2 1939.60   1
  -1   3  -6 38368.2 1939.11   1
  -2   3  -6 42712.2 1939.40   1
   1   2   6 59642.5 1940.92  10
   3  -2  -6 64734.1 1940.74  12
   2   1   6 62232.8 1940.29  12
  -2  -1  -6 61315.5 1939.42  11
   1   2   6 61303.9 1940.12  12
   1   2   6 61470.4 1939.86  11
   3  -1  -6 63527.3 1940.66  12
  -1  -2  -6 63074.0 1940.17  12
  -1  -2  -6 62529.2 1939.91  11
   2   1   5 1667.86 62.2980  13
   1   2   5 1611.20 58.3414  13
   1   2   5 1723.01 54.1699  12
  -1  -2  -5 1824.82 55.1649  12
   2   1   5 1885.47 55.7069  12
   1   2   5 1726.27 62.0204  10
  -1  -2  -5 1886.31 55.8511  11
   3  -1  -5 1819.44 56.8059  12
  -2  -1  -5 1873.45 50.7380  11
  -2  -1  -4 3520.44 151.409  13
   1   2   4 3524.96 150.454  13
   2   1   4 3419.44 151.355  13
  -2   3  -4 5232.20 148.048   1
  -1   3  -4 5483.02 148.017   1
  -2  -1  -4 3850.61 147.967  11
   1   2   4 3473.55 148.353  12
  -1  -2  -4 3518.64 148.597  12
   2   1   3 8934.92 336.399  13
   3  -1  -3 9446.24 334.125  13
  -2  -1  -3 9279.38 336.607  13
   1   2   3 9128.71 335.943  13
   1   2   3 8687.47 334.618  12
  -2  -1  -2 5541.02 133.445  13
   3  -1  -2 5207.87 129.953  13
  -1  -2  -2 5672.09 132.801  13
   1   2   2 5056.98 129.208  12
  -2  -1  -1 1303.83 52.7757  13
  -1  -2  -1 1272.20 52.2369  13
   3  -1  -1 1171.17 50.3652  13
   2  -3   1 1375.68 51.7676  11
  -2  -1   0 2151.41 79.2552  13
   2  -3   0 2096.11 78.8702  11
  -2  -1   1 406.914 26.0281  13
   2  -3  -1 396.982 28.0799  11
  -3   2  -1 417.314 20.2289  11
   1  -3  -1 437.621 29.7649  11
  -3   2  -2 6941.61 238.560  11
   2  -3  -2 7114.70 240.611  11
   2   1  -2 6554.89 238.938  12
  -1  -2   2 6544.70 238.620  12
   1  -3  -2 7157.06 240.610  11
   1  -3  -2 7059.26 240.348  10
   1   2  -2 6799.39 238.486   1
  -2   3   3 188.950 31.0517  11
   2   1  -3 223.138 24.9817  12
   3  -2   3 222.526 17.2229  11
  -1   3   3 225.439 30.2259  11
  -1  -2   3 221.875 23.7392  12
   2  -3  -3 233.718 33.4643  11
   1   2  -3 165.732 23.4976  12
   1  -3  -3 224.426 31.0648  10
   1   2  -3 322.023 18.7194   1
  -1  -2   3 335.109 18.7715   1
  -1  -2   4 161.863 27.9253  12
   2  -3  -4 165.427 36.6713  11
  -2   3   4 127.315 34.3498  11
  -1   3   4 182.261 33.5003  11
   1  -3  -4 157.432 30.4450  12
   1   2  -4 157.498 28.8821  12
   2   1  -4 185.587 29.5262  12
   3  -1   4 288.045 22.4084   1
  -1  -2   4 286.436 23.4980   1
   1   2  -4 281.988 20.9442   1
   1  -3  -4 165.494 35.8871  10
  -2  -1   5 18295.4 613.759  12
   1  -3  -5 16944.8 613.904  12
  -1   3   5 16697.7 614.112  11
  -2   3   5 17513.1 614.405  11
  -1  -2   5 18534.3 613.785  12
   2   1  -5 18216.4 613.902  12
   1   2  -5 18594.4 613.898  12
   1  -3  -5 18971.0 614.004  13
   2  -3  -5 19252.6 613.263  13
   3  -2   5 15366.3 613.043   1
   3  -1   5 16736.4 613.119   1
  -1  -2   5 16352.6 613.083   1
   1  -3  -5 17953.1 614.628  10
   2  -3  -6 1520.94 50.5262  13
   1  -3  -6 1547.62 56.1558  13
  -2  -1   6 1499.05 55.9428  12
   1   2  -6 1492.45 57.6019  12
  -2   3   6 1414.08 59.4283  11
   1  -3  -6 1513.06 57.4435  12
  -1   3   6 1416.81 59.1674  11
   2   1  -6 1534.01 58.6214  12
   1  -3  -6 1432.08 62.3292  10
  -1  -2   6 1589.57 57.0434  12
  -2  -1   7 4243.67 156.360  12
  -1  -2   7 4190.77 156.052  12
  -1   3   7 3724.42 155.939  11
   2   1  -7 3940.79 156.719  12
   3  -1   7 3925.22 149.710  11
   1   2  -7 3996.64 156.175  12
   1  -3  -7 4035.38 156.572  12
  -2   3   7 4125.00 157.244  11
  -1   3   7 4092.53 153.925  13
   2  -3  -7 4312.06 153.189  13
   1  -3  -7 4387.70 155.402  13
   3  -1   7 4393.44 152.407   1
  -3   1  -7 4750.87 152.499   1
   3  -2   7 4791.25 153.840   1
  -1  -2   7 5318.30 154.313   1
   2   1  -7 3949.06 150.667  10
   3  -1   8 33967.9 1449.35   1
  -1  -2   8 32801.6 1449.20   1
   3  -2   8 36105.4 1449.61   1
  -2   3   8 42507.4 1449.17  13
   1  -3  -8 46802.1 1450.29  13
  -1   3   8 42736.9 1449.85  13
   2  -3  -8 44039.1 1449.43  13
   1  -3  -8 43638.5 1450.84  12
   2   1  -8 42632.2 1448.81  10
   2   1  -8 44107.9 1450.71  12
  -2  -1   8 45355.0 1450.55  12
  -1  -2   8 46077.9 1450.63  12
   3  -1   8 41926.3 1448.51  11
  -1   3   8 42414.4 1450.54  11
  -2   3   8 41994.8 1450.65  11
  -1   3   8 42398.6 1450.41  12
   1   2  -8 44529.1 1450.66  12
   3  -1   9 96758.2 3985.73   1
  -1  -2   9 95305.8 3985.67   1
   3  -2   9 97798.1 3985.83   1
  -2   3   9 119148. 3985.57  13
  -1   3   9 120829. 3986.17  13
   1  -3  -9 121250. 3986.35  13
  -2  -1   9 122854. 3986.78  12
   2   1  -9 121600. 3985.32  10
  -2   3   9 116548. 3986.81  11
  -1   3   9 116040. 3986.65  12
  -1   3   9 115768. 3986.55  11
   2   1  -9 119703. 3986.82  12
   1  -3  -9 114869. 3986.75  12
   1   2  -9 118789. 3986.73  12
   3  -1   9 115518. 3985.02  11
  -1  -2   9 126222. 3986.95  12
   3  -2  10 9112.13 634.284   1
  -1  -2  10 10328.6 634.603   1
   3  -1  10 10739.9 634.564   1
  -2   3  10 21000.5 634.896  13
  -1   3  10 21189.2 636.134  13
  -1   3  10 20536.5 637.304  11
   3  -1  10 20540.2 633.873  11
   3  -1  10 21949.7 638.541  12
   2   1 -10 20064.2 634.338  10
   1  -3 -10 21313.9 638.114  12
  -1   3  10 21474.3 637.653  12
   1   2 -10 20644.9 637.650  12
   2   1 -10 20948.4 637.798  12
   2  -3 -10 20474.7 637.899  10
  -2  -1  10 22911.5 638.032  12
  -1  -2  10 22695.4 638.130  12
  -2   3  10 20692.3 637.551  11
   3  -1  11 45965.1 1406.19   1
   3  -2  11 48025.1 1406.52   1
  -1  -2  11 45784.7 1406.20   1
  -1   3  11 39479.5 1406.67  13
  -2   3  11 38663.4 1405.71  13
   3  -1  11 38836.0 1408.24  12
   2   1 -11 38694.1 1407.86  12
   1  -3 -11 36437.3 1407.66  12
  -1  -2  11 40607.6 1407.76  12
   3  -2  11 36999.3 1407.98  12
  -1   3  11 37092.3 1407.46  12
  -2  -1  11 39354.4 1407.57  12
   1   2 -11 37268.1 1407.44  12
  -2   3  11 38146.9 1407.60  11
   2  -3 -11 37560.2 1407.67  10
  -1   3  11 36846.3 1407.03  11
  -2   3  12 4047.47 114.990  13
  -1   3  12 4475.40 121.099  13
   1  -3 -12 4207.56 127.075  12
  -2   3  12 4207.53 125.121  11
  -1   3  12 3790.14 122.635  11
   2  -3 -12 3587.64 125.105  10
  -2  -1  12 4325.47 125.419  12
  -2   3  12 3874.21 123.900  12
  -1   3  12 4163.11 124.339  12
   3  -1  12 4437.38 128.853  12
   2   1 -12 4005.78 125.871  12
   3  -2  12 4260.15 129.671  12
  -1  -2  12 4511.61 126.915  12
  -1   3  13 12687.7 351.876  13
  -2   3  13 13155.8 350.789  13
  -1   3  13 12358.1 353.401  11
   3  -1  13 13601.8 357.294  12
   2  -3 -13 12085.9 354.673  10
  -2   3  13 12133.9 354.550  12
  -1   3  13 12456.9 354.698  12
   3  -2  13 12739.7 356.681  12
  -1  -2  13 13193.4 355.338  12
   2   1 -13 12850.2 355.871  12
   1  -3 -13 12412.3 355.165  12
  -2  -1  13 13143.4 355.358  12
  -2   3  13 12880.6 354.474  11
  -2  -1  14 24981.3 750.266   1
  -1  -2  14 27232.6 750.700   1
   3  -1  14 22608.9 749.580   1
   3  -2  14 26543.6 751.039   1
   3  -2  14 20345.3 753.453  12
   1  -3 -14 18869.8 752.067  12
  -2   3  14 20496.0 751.636  11
   3  -1  14 20214.7 752.875  12
   2  -3 -14 19530.9 751.521  10
  -1   3  14 19025.0 751.595  12
  -2   3  14 18983.2 751.473  12
  -1  -2  14 20581.5 752.024  12
   2   1 -14 19120.9 751.849  12
  -1   3  14 19438.7 750.898  11
  -2  -1  14 19652.6 751.796  12
  -2   3  14 21225.9 749.634  13
  -1   3  14 20457.7 750.258  13
  -1  -2  15 16681.6 601.649  12
  -2   3  15 15576.2 601.123  12
   3  -1  15 16003.8 602.198  12
   1  -3 -15 15392.7 601.550  12
  -2  -1  15 15982.9 601.466  12
   2   1 -15 15779.5 601.405  12
   3  -1  15 15877.9 597.455  11
  -1   3  15 15871.1 601.008  12
  -2   3  15 16577.8 600.990  11
   3  -2  15 16058.4 602.626  12
  -1   3  15 16230.2 600.326  11
   2   1 -15 17079.5 595.943   7
   3  -1  15 21794.4 599.483   1
  -2  -1  15 23893.8 600.204   1
  -1  -2  15 23618.0 600.306   1
   3  -2  15 23940.7 600.627   1
   2   1 -15 15347.2 595.113   2
   2   1 -15 17283.8 596.657  14
  -1   3  15 16531.4 599.348  13
  -2   3  15 15776.6 598.093  13
   1   2 -16 1128.26 65.9038  14
  -2   3  16 1025.86 70.7322  13
   2   1 -16 1071.01 64.7025  14
  -1   3  16 1068.27 76.8302  13
  -3   1 -16 1499.87 55.2041   3
   2   1 -16 1574.65 55.5623   3
   1   2 -16 1588.80 55.3219   3
  -1  -2  16 2489.83 73.7361   1
  -2  -1  16 2245.48 71.7946   1
   3  -1  16 2328.84 71.9963   1
   2  -3 -16 1371.89 60.1027   7
  -3   2 -16 1242.18 59.1804   7
  -3   1 -16 1314.57 60.0323   7
   1  -3 -16 1333.66 60.7064   7
   2   1 -16 1355.22 59.8125   7
   1  -3 -16 1502.43 55.1790   2
   2  -3 -16 1505.99 55.4436   2
   2   1 -16 1604.05 55.6017   2
   1   2 -16 1692.62 55.3722   2
  -1  -2  16 1083.26 87.3849  12
  -2   3  16 1001.06 84.4297  12
  -1   3  16 1068.65 80.3441  11
   3  -2  16 1026.07 90.7543  12
   3  -1  16 1106.81 87.2238  12
   1  -3 -16 1046.94 87.3842  12
  -2   3  16 1109.09 83.0275  11
  -1   3  16 1084.17 82.6560  12
  -2  -1  16 939.726 85.4393  12
   3  -1  16 921.007 67.2176  11
   2   1 -16 1062.96 86.2387  12
   2   1 -17 8029.41 291.419  14
   1   2 -17 8322.81 291.823  14
  -1   3  17 7675.99 295.964  13
  -2   3  17 7327.18 293.984  13
  -3   1 -17 8079.59 288.836   3
   2   1 -17 8205.59 288.877   3
   1   2 -17 8126.50 288.861   3
  -1  -2  17 12625.2 296.731   1
  -2  -1  17 11293.3 294.955   1
   1   2 -17 8202.29 288.772   2
   1  -3 -17 7557.30 288.731   2
   3  -1  17 12156.0 296.067   1
  -3   2 -17 7762.74 290.006   7
  -3   1 -17 8256.09 290.350   7
   1  -3 -17 8455.75 290.702   7
   2  -3 -17 8219.93 290.359   7
   2   1 -17 8331.60 290.191   7
   2   1 -17 8619.93 288.879   2
   2  -3 -17 7811.27 288.817   2
  -1  -2  17 8224.10 301.261  12
  -2  -1  17 7682.69 299.224  12
  -2   3  17 7378.63 299.307  12
   3  -2  17 7626.89 301.488  12
  -1   3  17 7568.70 297.673  11
  -1   3  17 7306.09 299.166  12
   3  -1  17 7571.47 300.664  12
   1  -3 -17 7502.65 300.648  12
   3  -1  17 7825.33 293.339  11
   3  -1  17 7717.22 298.683  10
   2   1 -17 7743.19 299.769  12
  -2   3  17 7711.94 298.451  11
   2   1 -18 2587.28 64.2309  14
  -2   3  18 2203.04 72.9160  13
  -1   3  18 2310.36 79.5160  13
   1   2 -18 2752.47 65.9883  14
   3  -1  18 2374.71 98.1766  13
   3  -1  18 1287.69 71.7310   1
   3  -2  18 1394.59 77.0500   1
  -1  -2  18 1441.81 78.3793   1
  -2  -1  18 1253.58 71.5501   1
   1  -3 -18 2147.58 60.2873   7
  -3   1 -18 2070.94 59.7816   7
   2  -3 -18 2066.81 59.7252   7
  -3   2 -18 1914.09 57.8233   7
   2   1 -18 2059.60 59.1977   7
  -1   3  18 2399.35 90.1988  12
   3  -1  18 2348.76 95.9351  12
  -2   3  18 2368.57 86.7613  11
   3  -1  18 2276.57 88.1612  10
  -1   3  18 2253.27 83.7605  11
  -2   3  18 2187.94 88.3808  12
   3  -2  18 2393.88 96.6628  12
  -1  -2  18 2594.37 95.3151  12
   1  -3 -18 2237.70 91.3444  12
   3  -2  18 2166.87 84.9347  10
  -2  -1  18 2406.89 91.7656  12
   2   1 -18 2346.72 88.4249  12
   3  -1  18 2380.81 71.9052  11
   3  -1  19 687.775 86.0623  13
  -2   3  19 683.273 61.6178  13
  -1   3  19 638.847 65.5823  13
   2   1 -19 721.308 47.0696  14
   1   2 -19 750.385 49.4635  14
   1  -3 -19 834.869 47.3498  14
   1   2 -19 492.557 29.6578   3
  -3   1 -19 451.220 28.8675   3
   2   1 -19 494.703 29.7445   3
   3  -1  19 1007.97 63.5144   1
  -2  -1  19 827.843 58.9130   1
   3  -2  19 1029.31 65.2429   1
   1  -3 -19 474.886 29.8384   2
  -1  -2  19 828.441 60.4316   1
   1   2 -19 620.408 29.6900   2
  -3   2 -19 593.749 38.6869   7
   2  -3 -19 594.273 40.2329   7
  -3   1 -19 634.215 40.0767   7
   1  -3 -19 608.117 41.1559   7
   2   1 -19 607.526 38.9184   7
   2   1 -19 619.445 30.0970   2
   2  -3 -19 499.789 30.0770   2
   3  -2  19 674.093 84.7210  12
  -2   3  19 654.753 72.5906  11
   3  -1  19 778.474 84.0989  12
  -1   3  19 695.327 77.7378  12
   3  -1  19 705.896 56.2791  11
  -2  -1  19 666.709 79.4290  12
  -2   3  19 631.662 75.5445  12
  -1  -2  19 667.549 79.1050  12
  -1   3  19 638.147 71.0347  11
   1  -3 -19 706.788 81.1001  12
   3  -1  19 616.340 74.2346  10
   3  -2  19 674.469 73.0985  10
   3  -1  20 1697.99 121.240  13
   1   2 -20 1842.68 96.1229  14
  -1   3  20 1610.74 105.309  13
   2  -3 -20 1813.17 96.7776  14
   1  -3 -20 1747.37 95.7995  14
   2   1 -20 1778.24 96.0761  14
  -2   3  20 1755.94 105.044  13
   1   2 -20 2539.51 87.2120   3
   2   1 -20 2519.71 87.3190   3
  -3   1 -20 2457.51 87.0407   3
   1  -3 -20 2763.56 87.2998   2
   1   2 -20 2809.41 87.3814   2
   2  -3 -20 2110.98 92.4343   7
   1  -3 -20 2171.20 93.0104   7
  -3   1 -20 2115.29 92.2498   7
  -3   2 -20 2054.70 91.5450   7
   2   1 -20 1950.27 90.8291   7
  -1   3  20 1606.73 115.724  12
   3  -1  20 1720.31 101.298  11
   1  -3 -20 1708.89 118.095  12
   3  -1  20 1721.77 115.247  10
  -1  -2  20 1766.43 118.976  12
   3  -2  20 1657.55 111.411  10
  -2  -1  20 1674.25 116.666  12
  -1   3  20 1651.39 111.835  11
  -2   3  20 1683.04 115.516  12
  -2   3  20 1657.62 114.148  11
   3  -2  20 1748.41 123.638  12
   3  -1  20 1639.73 121.291  12
   2  -3 -20 2739.07 87.5726   2
   2   1 -20 2658.66 87.4764   2
   3  -1  21 170.943 87.8624  13
   2  -3 -21 391.975 52.6968  14
   1   2 -21 326.204 51.0388  14
  -2   3  21 188.597 63.3545  13
  -1   3  21 192.613 66.4344  13
   1  -3 -21 362.446 50.2673  14
   2   1 -21 287.526 51.6067  14
   2   1 -21 640.620 31.0594   3
   1   2 -21 658.967 31.1827   3
  -3   1 -21 670.156 30.7179   3
   3  -1  21 1282.55 72.0529   1
  -2  -1  21 1280.02 61.9929   1
   3  -2  21 1291.09 74.1476   1
  -1  -2  21 1354.29 69.6916   1
  -3   1 -21 158.541 42.1396   7
   1  -3 -21 138.546 43.8079   7
  -3   2 -21 130.488 41.1134   7
   2  -3 -21 131.732 42.9728   7
   2   1 -21 131.006 40.8285   7
   3  -1  21 174.902 76.5274  10
   3  -2  21 198.304 74.4014  10
  -2  -1  21 191.173 80.7627  12
  -2   3  21 135.172 77.9938  11
   3  -1  21 245.957 87.6267  12
   1  -3 -21 221.459 82.9453  12
  -1  -2  21 205.914 84.8489  12
   3  -1  21 173.463 59.3293  11
   3  -2  21 189.343 89.8160  12
  -1   3  21 191.372 75.8839  11
  -2   3  21 301.655 80.9383  12
  -1   3  21 173.050 81.4301  12
   2   1 -22 3139.50 107.614   2
   3  -1  22 4885.71 131.059   1
  -2  -1  22 4659.44 127.545   1
   1   2 -22 3411.87 107.723   2
  -1  -2  22 4315.02 124.040   1
   1  -3 -22 3274.40 107.694   2
   2  -3 -22 3135.03 107.662   2
   2   1 -22 2782.42 111.699   7
  -3   2 -22 2771.85 111.835   7
   2  -3 -22 2911.55 112.956   7
   1  -3 -22 2896.02 113.310   7
  -3   1 -22 2706.71 112.214   7
   2   1 -22 3015.63 107.672   3
  -3   1 -22 2960.03 107.534   3
   1   2 -22 3177.62 107.643   3
   3  -1  22 2221.32 133.184  10
   3  -1  22 2090.22 139.778  12
  -2  -1  22 2150.99 135.722  12
   3  -2  22 2175.10 139.237  12
   3  -1  22 2217.77 122.212  11
  -1   3  22 2163.49 136.321  12
  -2   3  22 2330.83 134.344  11
  -1  -2  22 2269.90 138.480  12
  -1   3  22 2102.44 130.817  11
   3  -2  22 2251.95 130.630  10
  -2   3  22 2096.46 134.861  12
   1  -3 -22 2354.66 115.402  14
   2   1 -22 2506.39 116.147  14
   2  -3 -22 2359.50 116.174  14
   3  -1  22 2214.82 139.943  13
  -2   3  22 2135.40 123.319  13
  -1   3  22 2223.67 128.182  13
   3  -1  23 5974.49 271.474  13
  -1   3  23 5979.74 264.623  13
  -2   3  23 5877.68 261.931  13
   3  -2  23 6205.69 274.516  13
   2   1 -23 7504.43 257.857  14
   1  -3 -23 6614.42 256.841  14
   2  -3 -23 6881.86 257.823  14
  -3   1 -23 7206.84 253.233   3
   2   1 -23 7400.62 253.322   3
   1   2 -23 7431.44 253.307   3
  -3   1 -23 7140.46 255.900   7
   2  -3 -23 7449.21 256.248   7
   2   1 -23 7095.47 255.592   7
   1  -3 -23 7360.74 256.450   7
  -3   2 -23 6949.24 255.709   7
   3  -2  23 10353.5 266.286   1
   3  -1  23 9987.24 265.812   1
   1   2 -23 7651.12 253.322   2
  -2  -1  23 9809.22 265.441   1
   2   1 -23 7533.35 253.323   2
   2  -3 -23 6992.20 253.261   2
  -1  -2  23 9703.01 264.714   1
   1  -3 -23 7117.63 253.296   2
   3  -2  23 5810.92 266.185  10
   3  -1  23 5874.92 267.200  10
   2  -3 -23 5917.33 270.612  12
  -1  -2  23 6140.93 271.394  12
  -2  -1  23 6225.03 269.958  12
  -1   3  23 5923.19 267.176  11
  -1   3  23 6045.71 270.855  12
   3  -1  23 6129.87 261.733  11
   3  -2  23 6151.83 261.999  11
  -2   3  23 6166.37 268.912  11
   3  -1  23 6405.87 274.657  12
   3  -2  23 5943.04 273.226  12
   3  -2  24 65.0663 74.1011  10
   3  -1  24 64.6468 77.6102  10
   2   1 -24 36.9785 51.0716  14
   1  -3 -24 65.9687 45.5436  14
  -1   3  24 41.8268 68.7761  13
   2  -3 -24 70.9815 48.2968  14
   3  -2  24-27.6150 94.5102  13
   3  -1  24 20.4276 90.1762  13
  -2   3  24 47.8990 61.1631  13
   1   2 -24 61.2254 25.1770   2
   1  -3 -24 54.2879 24.3367   2
   2  -3 -24 83.6097 24.7265   2
   2   1 -24 67.7943 24.7908   2
   1  -3 -24 33.9913 41.3438   7
   2  -3 -24 90.5852 41.5348   7
  -3   1 -24 6.77348 39.8491   7
  -3   2 -24 62.3251 39.0610   7
   2   1 -24 38.3280 39.0670   7
   1   2 -24 38.1904 24.1177   3
   2   1 -24 53.8168 24.6735   3
  -3   1 -24 40.3508 23.3532   3
  -1   3  24 16.1219 77.1642  11
  -2   3  24 122.933 81.2296  11
   3  -1  24-18.2379 60.8020  11
   3  -2  24-10.8514 62.8000  11
   3  -1  25 107.530 80.7678  10
   3  -2  25 180.267 77.8780  10
   2   1 -25 164.576 54.0403  14
   3  -1  25 62.9666 94.9651  13
   1  -3 -25 126.824 48.2179  14
   3  -2  25 125.507 94.2561  13
   2  -3 -25 130.108 50.9988  14
   1   2 -25 609.478 30.4794   3
   2   1 -25 573.460 30.9037   3
   2   1 -25 693.849 31.2856   2
   2  -3 -25 648.203 31.4325   2
   1  -3 -25 647.479 30.4073   2
   1   2 -25 739.288 30.7291   2
  -3   2 -25 245.085 44.6780   7
   2  -3 -25 248.621 46.5172   7
   2   1 -25 311.205 44.5384   7
   1  -3 -25 219.040 47.1404   7
  -3   1 -25 194.678 44.6506   7
  -1   3  25 101.717 82.0887  11
  -2   3  25 95.5569 83.0892  11
  -3   1 -25 595.028 30.3963   3
   3  -2  26 98.2955 77.7211  10
   3  -1  26 247.133 81.5403  10
   2  -3 -26 207.853 50.1899  14
   2   1 -26 170.920 54.0401  14
   1  -3 -26 159.871 47.0876  14
   2   1 -26 426.605 28.9487   3
   1   2 -26 410.086 27.7454   3
   2   1 -26 506.214 29.6404   2
   1  -3 -26 464.916 28.9853   2
   2  -3 -26 526.974 30.1341   2
   1   2 -26 450.320 28.5508   2
  -3   2 -26 300.780 44.0947   7
   1  -3 -26 271.715 45.2448   7
   2  -3 -26 263.062 47.1609   7
  -3   1 -26 227.855 43.7749   7
   2   1 -26 274.664 43.7117   7
  -3   1 -26 419.958 27.8144   3
  -1   3  26 129.102 80.6445  11
   2  -3 -27 554.138 47.3334   7
  -3   2 -27 538.450 44.4773   7
   2   1 -27 485.203 44.2161   7
  -3   1 -27 500.489 45.4144   7
   1  -3 -27 571.144 47.7579   7
   1  -3 -27 230.539 27.8504   2
   2   1 -27 186.169 28.4360   2
   2  -3 -27 183.930 28.8104   2
   1   2 -27 213.735 27.9291   2
   1   2 -27 208.880 26.9667   3
   2   1 -27 187.889 27.8445   3
  -3   1 -27 196.685 26.8367   3
   1  -3 -27 601.231 46.2285  14
   2  -3 -27 718.824 49.7566  14
  -3   2 -28 5.91071 43.5710   7
   1  -3 -28 28.4845 46.1837   7
  -3   1 -28-2.84462 43.0531   7
   2  -3 -28 48.0178 46.6236   7
   2   1 -28 24.3485 43.1709   7
   1   2 -28-1.71843 25.7788   2
   2  -3 -28-26.8351 25.7544   2
   2   1 -28 20.9660 26.1755   2
   1  -3 -28-1.77722 26.3224   2
   1   2 -28-1.99163 25.6219   3
  -3   1 -28 12.8127 25.6861   3
   2   1 -28 27.8340 25.9751   3
   2  -3 -28 52.4649 46.8252  14
   1  -3 -28 47.7937 46.9284  14
   2  -3 -29 731.312 62.4425   7
   1  -3 -29 679.346 61.1667   7
  -3   1 -29 617.435 60.0472   7
   2   1 -29 668.766 59.3584   7
  -3   2 -29 633.768 59.9607   7
   2   1 -29 1320.44 48.1645   2
   1  -3 -29 1356.00 47.9710   2
   2  -3 -29 1321.74 48.4357   2
   1   2 -29 1357.82 47.9315   2
   2   1 -29 1207.80 47.5559   3
   1   2 -29 1247.52 47.8706   3
  -3   1 -29 1225.94 47.4826   3
   2  -3 -29 400.231 64.0844  14
   1  -3 -29 337.141 61.9383  14
  -3   2 -30 142.292 46.2074   7
   2  -3 -30 82.7679 49.2817   7
   1  -3 -30 83.0853 49.1146   7
   2   1 -30 87.5966 45.8518   7
   1  -3 -30 122.549 50.8052  14
   2  -3 -30 140.982 52.5912  14
   1   2 -30 60.2943 27.2519   3
   2   1 -30 40.6933 27.1974   3
  -3   1 -30 43.4858 26.8804   3
   1   2 -30 31.2634 27.7713   2
   2   1 -30 79.8155 28.6122   2
   1  -3 -30 24.8170 28.1758   2
   2  -3 -30 44.5012 28.7917   2
   2  -3 -31 599.630 37.7948   2
   1   2 -31 691.340 38.7769   2
   1  -3 -31 675.534 38.7486   2
   2   1 -31 659.498 37.8773   2
   2  -3 -31 785.144 61.3030  14
   1  -3 -31 763.370 57.0654  14
   2   1 -31 630.610 37.6062   3
  -3   1 -31 584.831 37.6154   3
   1   2 -31 647.460 37.3973   3
   2   1 -31 839.829 54.0912   7
   2  -3 -31 887.308 57.3185   7
  -3   2 -31 823.979 54.3859   7
   2   1 -32 649.750 37.4436   2
   2  -3 -32 695.766 37.2193   2
   1  -3 -32 822.929 38.6840   2
   1   2 -32 853.166 38.4619   2
   2   1 -32 195.333 52.9868   7
  -3   2 -32 256.868 53.3940   7
   2  -3 -32 276.353 56.4142   7
  -3   1 -32 590.085 38.4163   3
   2   1 -32 544.576 35.8552   3
   1   2 -32 618.084 35.9361   3
   2  -3 -32 113.432 58.1318  14
   2   1 -33 119.257 30.5974   2
   2  -3 -33 70.3232 31.4540   2
   1   2 -33 137.361 29.7594   3
  -3   1 -33 107.340 30.5453   3
   2   1 -33 90.2120 29.2730   3
   2   1 -34 745.698 40.2690   2
   2  -3 -34 668.923 40.5498   2
   2   1 -34 669.520 38.1347   3
   1   2 -34 701.042 38.5799   3
  -3   1 -34 578.740 37.3553   3
   2   1 -35 155.415 52.7379   7
   2  -3 -35 262.076 33.5864   2
   2   1 -35 246.954 33.8756   2
   1   2 -35 265.309 32.3812   3
   2   1 -35 218.938 30.8967   3
  -3   1 -35 189.487 29.5590   3
   1   2 -36-1.31485 29.3386   3
  -3   1 -36 17.2415 28.6208   3
   2   1 -36-0.48497 31.0543   3
   2   1 -36 19.2430 54.1283   7
  -3   1 -37 42.2405 29.1258   3
   1   2 -37 57.8580 28.9279   3
   2   1 -37 36.3186 32.3424   3
   2   1 -37 49.1734 54.9919   7
   2   1 -38 42.8079 32.6435   3
  -3   1 -38 55.8415 29.2683   3
   1   2 -38 55.1507 29.3978   3
   2   1 -38 58.2081 55.3142   7
   2   1 -39-35.6190 29.8022   3
   1   2 -39 40.3119 29.3136   3
  -3   1 -39 12.9429 29.6994   3
   2   1 -39 19.0575 55.1159   7
   1   2 -40 347.034 32.6098   3
  -3   1 -40 331.881 32.4667   3
   2   1 -40 382.154 31.9616   3
  -3   1 -41 11.9620 29.2875   3
   1   2 -41 42.3862 29.2029   3
   2   1 -41-5.66180 29.3639   3
   2   1 -41 77.6468 55.9738   7
  -3   1 -42-18.7517 28.6887   3
   2   1 -42 3.07723 28.8636   3
   1   2 -42-26.2463 28.6665   3
  -3   1 -43 269.345 30.5442   3
   2   1 -43 308.428 30.9489   3
   1   2 -43 282.368 30.5315   3
   2   1 -44 9.69176 27.9650   3
   1   2 -44 28.3172 27.3181   3
  -3   1 -44-9.70429 26.5631   3
   2   1 -45 6.91898 26.7494   3
  -3   1 -45 7.64670 25.2445   3
   1   2 -45-1.50335 25.8317   3
   1   2 -46-8.39383 24.6689   3
  -3   1 -46 10.3244 24.4253   3
   2   1 -46 11.7237 25.9591   3
   2   1 -47 12.7184 24.1494   3
   1   2 -47 71.2940 23.7159   3
  -3   1 -47 13.7418 23.7792   3
   1   2 -48 23.4935 22.5735   3
   2   1 -48 32.1942 23.0159   3
  -3   1 -48-23.0748 23.2267   3
   2   1 -49 35.6677 21.5428   3
   1   2 -49 18.2906 22.2933   3
   1  -3 -49-5.81900 23.0075   3
  -3   1 -49 57.7467 21.8922   3
  -3   2 -50-10.8055 20.4048   3
  -3   1 -50 48.4703 20.0546   3
   1  -3 -50-12.4491 21.6803   3
   1   2 -50 27.1652 20.8305   3
   2   1 -50 35.3790 20.9606   3
  -3   1 -51 57.3077 19.0430   3
   2   1 -51 61.6901 19.6323   3
   1  -3 -51 50.7842 19.9772   3
   1   2 -51 40.3286 19.0924   3
  -3   2 -51 47.3183 19.3294   3
   3  -3   0 9570.17 333.355  11
   0  -3   0 9565.07 333.149  10
  -3   0   0 9285.76 333.555  13
   0  -3   1 28269.5 945.359  10
  -3   3  -1 27374.8 945.348  11
   3  -3  -1 28432.9 945.874  11
   0  -3  -1 28522.6 945.871  10
   3  -3   1 28045.2 945.526  11
  -3   0   1 29510.5 945.829  13
   3   0  -1 28025.8 945.631  13
  -3   0  -1 28051.7 946.129  13
  -3   0  -1 24624.1 944.635   1
   0  -3  -2 20390.6 762.806  10
   0  -3  -2 18750.3 761.730  12
   3  -3  -2 20404.6 762.806  11
   3  -3   2 20459.5 762.088  11
   0  -3   2 20175.1 761.804  10
   3   0  -2 20729.1 762.115  13
  -3   0   2 20431.9 762.245  13
  -3   0  -2 19780.9 763.224  13
   0   3  -2 25103.6 761.777   1
  -3   0  -2 25996.9 761.549   1
   3  -3   3 718.975 46.9529  11
   0  -3  -3 564.214 46.6401  12
   0  -3  -3 324.504 53.0986  10
   0  -3   3 402.703 43.6324  10
  -3   0   3 624.639 46.6567  13
   3   0   3 1586.79 42.7152   1
  -3   0  -3 1575.99 42.7372   1
   0   3  -3 1878.95 44.7256   1
   0  -3  -4 117454. 4069.36  10
   0  -3  -4 113468. 4068.60  12
   3   0  -4 114420. 4068.81  12
  -3   0   4 119124. 4068.35  13
   3   0   4 110302. 4069.57  13
   0   3  -4 125959. 4068.55   1
   0  -3   4 121850. 4068.43   1
   3   0   4 109232. 4068.15   1
  -3   0  -4 116224. 4068.25   1
   0   3   5 430.020 48.2664  11
  -3   0  -5 529.783 33.8060  11
   3   0  -5 452.498 46.6071  12
   0  -3   5 422.300 47.0539  12
  -3   3   5 104.114 53.6101  11
   0  -3  -5 404.197 44.4966  12
   0   3   5 417.159 45.0702  13
   0  -3  -5 310.646 53.4302  10
   0   3   5 405.062 41.2626  12
   3   0   5-10.8914 56.7224  13
   0   3   6 12685.7 325.643  12
  -3   3   6 12398.9 327.746  11
   3   0  -6 13563.4 326.883  12
   0  -3   6 14235.2 327.084  12
   0  -3  -6 12746.8 327.907  10
   0   3   6 12555.9 326.568  11
   0  -3  -6 13159.3 326.295  12
   0   3   6 12061.1 327.994  10
   0  -3  -6 12811.1 327.144  13
   3  -3  -6 13236.8 323.284  13
   3   0   6 12543.2 328.774  13
   0   3   6 12215.9 326.219  13
   0  -3  -7 1731.68 96.4946  11
  -3   3   7 1786.40 98.8793  11
   0   3   7 1599.98 95.7384  11
   0   3   7 1468.46 92.9618  12
   0  -3  -7 1711.90 96.0232  12
   3   0  -7 1953.16 98.2523  12
   0  -3   7 1806.44 97.1094  12
   0   3   7 1548.26 99.6376  10
   0  -3  -7 1912.10 98.2111  13
   0   3   7 1610.22 94.8618  13
   3  -3  -7 1717.45 87.3878  13
   3   0   7 1819.17 102.780  13
   3   0   7 3405.03 88.8525   1
   0   3  -7 3154.91 88.5739   1
   3   0  -8 94320.0 3234.93  12
  -3   3   8 91987.8 3235.09  11
   0   3   8 92845.8 3234.54  11
   0  -3  -8 92146.5 3234.71  12
   0  -3   8 87670.5 3232.90  10
   0  -3  -8 91101.3 3234.58  11
   0  -3   8 95739.8 3234.91  12
   3   0   8 92196.7 3233.21  11
   0   3   8 93219.9 3234.59  12
   0   3   8 89907.5 3235.19  10
   3   0   8 91229.6 3235.44  13
   0   3   8 92491.3 3234.70  13
   0  -3  -8 91851.9 3234.78  13
   0  -3   8 96293.4 3233.99   1
   3  -3   8 99891.8 3234.26   1
   0   3  -8 95155.2 3233.97   1
   3   0   8 95439.5 3233.88   1
   0  -3  -9 69694.1 2351.51  12
   0  -3   9 67378.4 2349.38  10
   3   0   9 69911.1 2349.68  11
   3   0   9 71030.4 2351.77  12
   0   3   9 68708.2 2351.05  11
   0  -3   9 73941.9 2351.79  12
   0   3   9 68795.8 2351.25  12
   3   0  -9 73854.1 2351.96  12
   3  -3  -9 70315.1 2351.61  10
   0   3   9 69701.2 2352.14  10
   3   0   9 70132.5 2352.36  13
   0   3   9 70849.4 2351.46  13
   0  -3  -9 71939.5 2351.82  13
   0  -3   9 58695.5 2350.59   1
   3  -3   9 58625.9 2350.78   1
   3   0   9 55246.7 2350.31   1
   3   0  10 5821.80 277.076  12
   0  -3  10 5732.47 269.456  10
   0  -3 -10 5690.43 277.151  12
   0   3  10 5255.71 275.408  11
  -3   0  10 5420.22 276.136  12
   0  -3  10 6187.60 277.318  12
   0   3  10 5378.49 275.136  12
   3   0  10 5017.14 270.086  11
   3   0 -10 5916.71 276.809  12
   3   0 -10 6551.44 272.260  10
   0   3  10 5429.60 278.252  10
   3  -3 -10 6699.94 276.722  10
   0  -3 -10 5935.61 277.613  13
   3   0  10 5730.74 278.628  13
   0   3  10 5381.87 276.118  13
   3   0  11 430944. 15348.9  11
   0  -3 -11 412500. 15350.3  12
   3   0  11 438661. 15350.8  12
   3   0 -11 426467. 15350.6  12
   0   3  11 411184. 15349.8  11
   0  -3  11 435904. 15350.6  12
  -3   0  11 423251. 15350.4  12
   0   3  11 415544. 15350.2  12
   3  -3 -11 439633. 15350.5  10
   0   3  11 438965. 15350.8  10
   3   0 -11 421630. 15349.2  10
   0  -3  11 411204. 15348.6  10
   3   0  11 415086. 15350.9  13
  -3   3  11 420540. 15348.7  13
   0   3  11 451731. 15350.4  13
   3  -3  11 576408. 15350.6   1
   0  -3  11 529998. 15350.1   1
   3   0  11 503483. 15349.8   1
   0   3  12 768.992 64.7919  11
   0   3  12 1083.64 67.9432  12
   0  -3  12 790.020 74.7967  12
   3   0  12 892.808 71.4454  12
   3   0  12 549.872 48.3213  11
  -3   0  12 643.340 72.0934  12
   3   0 -12 872.039 75.6923  12
   0  -3 -12 977.772 73.4115  12
   3   0 -12 895.565 56.8038  10
   0   3  12 1254.18 74.9410  10
   3  -3 -12 959.951 68.4290  10
   3   0  12 910.707 74.3137  13
   0   3  12 948.990 66.6618  13
  -3   3  12 773.215 47.5021  13
   0  -3  12 871.628 60.4324   1
   3   0  12 741.644 51.7795   1
   3  -3  12 835.281 54.6961   1
  -3   0  13 3632.12 152.447  12
   0  -3  13 3929.31 154.685  12
   3   0 -13 3703.32 155.162  12
   3  -3 -13 3751.77 152.524  10
   0   3  13 4095.62 149.429  11
   0   3  13 3801.35 151.557  12
   0  -3 -13 3696.98 154.063  12
   3   0  13 3852.26 154.096  12
   3   0  13 3952.80 143.416  11
   3   0 -13 3663.68 146.771  10
   0  -3  13 3996.65 142.737  10
   0   3  13 4247.18 153.575  10
   0   3  13 4366.60 151.603  13
   3   0  13 4148.91 155.428  13
  -3   3  13 4035.16 143.614  13
   3   0  13 4108.87 145.823   1
   3  -3  13 3553.10 145.986   1
   0  -3  13 4027.75 148.354   1
   3  -3 -14 24564.8 871.388  10
   3   0  14 23317.1 871.696  12
   3   0 -14 22840.3 868.933  10
   0  -3  14 23920.7 871.601  12
  -3   0  14 23444.1 871.381  12
   3   0 -14 22893.9 871.634  12
   0   3  14 22793.7 869.885  11
   0   3  14 23059.0 870.942  12
   3   0  14 23329.1 868.238  11
   0  -3 -14 21994.2 871.392  12
   0  -3  14 35911.2 871.255   1
   3   0  14 32397.1 870.021   1
   3  -3  14 31862.2 870.059   1
   0   3  14 23526.9 871.106  10
   0  -3  14 22683.8 867.795  10
   3   0  14 23496.9 872.053  13
  -3   3  14 23969.7 868.143  13
   0   3  14 24059.7 870.509  13
   3   0 -15 1829.93 47.9077  14
   3   0  15 1462.18 74.2021  13
  -3   3  15 1201.78 45.5984  13
   0   3  15 1274.09 63.1433  13
   3   0  15 253.460 53.7042   1
   0  -3  15 209.960 55.0095   1
   3  -3  15 224.568 54.5966   1
  -3   0 -15 804.499 35.3941   7
   0  -3 -15 868.122 36.5438   7
   0   3 -15 650.025 33.7443   7
   3   0 -15 697.365 34.9647   7
   0   3  15 1032.73 61.3087  10
   0  -3  15 1343.71 70.5027  12
   0  -3 -15 1339.39 72.2194  12
   0   3  15 1331.80 66.7674  12
   0   3  15 1174.66 58.6625  11
   3   0  15 1525.68 72.4923  12
  -3   0  15 1393.17 68.5024  12
   3  -3 -15 1214.51 65.3207  10
   3   0  15 1191.14 47.1060  11
   3   0 -15 1348.98 71.8540  12
   3   0 -16 2777.38 101.400  14
   0   3  16 2538.86 110.940  13
   3   0  16 2467.83 117.147  13
  -3   3  16 2422.03 100.585  13
   0   3 -16 2632.10 92.9271   3
   3   0 -16 2518.90 93.2235   3
  -3   0 -16 2521.34 93.0441   3
   0  -3 -16 2414.66 93.3266   3
   3  -3 -16 2466.80 93.4815   3
   0   3 -16 2767.75 93.0018   2
   3   0  16 4129.63 108.727   1
   0  -3  16 4337.87 109.120   1
   0  -3 -16 2396.14 92.9364   2
   3  -3  16 4219.30 110.049   1
  -3   3 -16 2507.90 95.4740   7
   0  -3 -16 2750.48 97.1041   7
   3  -3 -16 2586.77 96.0557   7
   0   3 -16 2621.70 95.5841   7
   3   0 -16 2686.39 96.1740   7
   0   3  16 2352.32 109.410  10
   0   3  16 2418.92 109.143  11
   0  -3  16 2585.61 116.339  12
   0  -3 -16 2372.89 114.585  12
  -3   0  16 2455.05 114.797  12
   3   0  16 2422.77 115.750  12
   3   0 -16 2432.08 116.029  12
   3   0  16 2502.21 114.403  10
   3   0  16 2607.15 101.880  11
  -3   3  16 2581.59 113.753  11
   0   3  16 2428.56 112.962  12
   3  -3 -16 2490.38 111.580  10
   3   0  17 65.6553 71.0408  13
  -3   3  17 20.0465 43.4474  13
   3   0 -17 36.8193 41.0341  14
   0   3  17 59.7911 61.4399  13
   3  -3 -17 158.030 20.7411   3
   0  -3 -17 166.775 20.7838   3
   0   3 -17 211.497 19.4927   3
  -3   0 -17 140.912 19.4629   3
   3   0 -17 135.507 20.3389   3
   3  -3  17 364.230 56.4734   1
   3   0  17 351.156 55.0807   1
   0  -3 -17 263.684 19.5386   2
   0   3 -17 313.257 19.6606   2
   0  -3  17 437.040 56.7041   1
   0  -3 -17 41.7581 33.2042   7
   3  -3 -17 89.2490 30.9185   7
   0   3 -17 65.5370 28.8957   7
   3   0 -17 81.0062 30.1128   7
  -3   3 -17 47.4629 28.5440   7
   3   0  17 150.227 46.7422  11
   3   0  17 80.0329 67.0372  10
   0   3  17 83.3835 68.2579  12
   3   0  17 110.463 72.0125  12
   0   3  17 25.5730 60.3316  11
   0  -3  17 109.752 70.4978  12
  -3   3  17 32.6571 67.9257  11
   3   0 -17 70.8030 72.6668  12
   0  -3 -17 43.6779 67.2150  12
   3  -3 -17 21.6238 61.6808  10
  -3   0  17 60.1122 66.7486  12
   0   3  17-86.6958 58.8706  10
   0   3  18 7463.05 327.907  10
  -3   3  18 7243.89 323.598  13
   0   3  18 7313.09 327.834  13
   3   0  18 7437.12 331.628  13
   3   0 -18 7609.20 322.493  14
  -3   0 -18 9260.85 319.866   3
   3   0 -18 9679.54 319.993   3
   0   3 -18 9519.03 319.836   3
   3  -3 -18 9367.69 320.071   3
   0  -3 -18 9060.21 319.971   3
   3   0  18 12788.7 327.607   1
   0  -3 -18 9323.60 319.818   2
   0   3 -18 9860.66 319.875   2
   3  -3 -18 8856.43 321.289   7
  -3   3 -18 8172.50 320.924   7
   0  -3 -18 9082.81 321.645   7
   3   0 -18 9212.65 321.293   7
   3   0  18 7456.15 329.898  10
   3  -3  18 7237.57 327.440  10
   0  -3  18 7677.20 331.577  12
   0   3  18 7252.42 327.300  11
   0   3  18 7573.56 330.543  12
   3   0  18 7457.80 331.286  12
   3   0 -18 7642.18 331.213  12
  -3   0  18 7320.10 329.865  12
   0  -3 -18 6926.94 329.468  12
   3   0  18 7719.50 324.546  11
  -3   3  18 7778.29 330.123  11
   3   0 -18 9597.14 320.002   2
   3   0  19 224.540 71.6635  10
   0   3  19 181.577 63.9442  10
  -3   3  19 215.478 48.1069  13
   3   0  19 285.687 80.4636  13
   0   3  19 226.706 66.5339  13
   3   0 -19 203.916 45.1185  14
   3  -3 -19 232.868 24.4256   3
  -3   0 -19 223.105 22.5418   3
   0   3 -19 244.745 22.2706   3
   0  -3 -19 227.996 23.7161   3
   3   0 -19 224.617 23.4965   3
   3   0  19 415.549 57.7711   1
  -3   0  19 373.364 54.6817   1
   0   3 -19 342.801 23.1034   2
   0  -3  19 536.317 57.3005   1
   0  -3 -19 289.875 22.7514   2
   3  -3  19 518.744 62.5241   1
  -3   3 -19 245.178 31.8842   7
   0  -3 -19 264.804 36.6929   7
   3  -3 -19 292.044 34.8682   7
   3   0 -19 227.009 33.9156   7
   3   0 -19 276.117 23.4879   2
   3   0  19 206.770 77.3477  12
   3   0 -19 216.461 75.4963  12
   0   3  19 198.209 64.2315  11
  -3   3  19 254.056 72.9267  11
   0  -3  19 188.957 76.2037  12
  -3   0  19 211.929 72.4802  12
   0   3  19 123.349 73.3358  12
   3   0  19 253.396 52.1191  11
   3  -3  19 215.206 63.4449  10
   0   3  20 4771.18 216.689  13
   3   0 -20 5104.10 208.289  14
   0  -3 -20 5177.44 207.207  14
   3   0  20 4692.99 222.577  13
  -3   3  20 4459.65 209.538  13
   3   0 -20 5897.58 203.924   3
  -3   0 -20 5614.92 203.689   3
   0   3 -20 5883.37 203.721   3
   3  -3 -20 5795.84 204.109   3
   0  -3 -20 5820.59 203.980   3
   0   3 -20 6145.53 203.696   2
   3   0  20 9018.83 216.735   1
   0  -3  20 9190.07 216.323   1
   0  -3 -20 6087.85 203.712   2
  -3   0  20 8880.06 215.808   1
  -3   3 -20 5120.29 205.528   7
   0  -3 -20 5629.79 206.725   7
   3  -3 -20 5690.30 206.226   7
   3   0 -20 5334.99 205.582   7
   3   0 -20 6182.23 203.925   2
   0  -3  20 4866.05 222.064  12
   3  -3  20 4573.61 215.682  10
   3   0  20 4711.68 211.104  11
   3   0  20 4804.03 219.707  10
  -3   0  20 4599.70 219.801  12
   3   0 -20 4865.20 222.523  12
   0   3  20 4605.76 215.681  11
   0   3  20 4701.04 219.155  12
   3   0  20 4730.06 222.169  12
  -3   3  20 4888.79 219.907  11
   3   0 -21 1523.28 75.8904  14
   0   3  21 1287.16 91.0830  13
   3   0  21 1277.67 102.782  13
  -3   3  21 1355.65 80.0037  13
   0  -3 -21 1499.59 73.4083  14
   3  -3 -21 1497.97 78.0810  14
  -3   0 -21 1720.29 63.6715   3
   3   0 -21 1663.97 63.9547   3
   0   3 -21 1762.46 63.6616   3
   3  -3 -21 1602.58 64.2819   3
   0  -3 -21 1697.45 64.3407   3
   0  -3 -21 1755.92 63.4504   2
   0  -3  21 2590.43 89.0946   1
   3   0  21 2253.61 84.1473   1
  -3   0  21 2375.10 83.7016   1
   3  -3  21 2662.68 93.2266   1
   0   3 -21 1763.93 63.4636   2
   0  -3 -21 1671.49 71.8901   7
   3  -3 -21 1639.93 70.8608   7
  -3   3 -21 1560.79 68.9258   7
   3   0 -21 1707.68 70.1012   7
   3   0 -21 1781.20 64.0916   2
   3   0  21 1272.73 82.5740  11
   3   0  21 1377.43 100.482  10
   3   0  21 1578.93 107.319  12
   3   0 -21 1404.50 102.841  12
  -3   0  21 1377.19 101.200  12
   0   3  21 1358.35 92.3765  11
  -3   3  21 1426.82 99.6020  11
   0  -3  21 1463.97 104.365  12
   3  -3  21 1247.39 91.8626  10
   0   3  21 1485.71 101.739  12
   3   0  22 5352.36 233.362  10
   3  -3 -22 6566.95 219.053   7
   3   0 -22 6526.33 218.830   7
   0  -3 -22 6466.50 219.320   7
  -3   3 -22 6099.58 218.193   7
   0   3 -22 6550.81 216.000   2
  -3   0  22 7172.12 225.549   1
   0  -3 -22 6124.42 215.958   2
   3   0  22 8115.36 227.244   1
   0  -3  22 9761.14 231.612   1
   3  -3  22 8300.54 228.064   1
  -3   0  22 5038.28 225.339  13
   3  -3 -22 6136.65 221.545  14
  -3   3  22 4919.35 222.928  13
   0   3  22 4987.39 228.908  13
   3   0  22 5247.19 235.566  13
   3   0 -22 6015.48 220.970  14
   0  -3 -22 5406.17 219.012  14
   3   0 -22 6049.40 216.190   3
  -3   0 -22 5957.56 216.017   3
   0  -3 -22 6055.66 216.300   3
   0   3 -22 6286.76 216.059   3
   3  -3 -22 6045.40 216.418   3
   3   0 -22 6187.04 216.181   2
   3  -3  22 5226.34 229.087  10
   0   3  22 5323.82 234.182  12
   3   0  22 5157.90 224.438  11
   0  -3  22 5807.81 238.566  12
  -3   0  22 5186.90 233.412  12
  -3   3  22 5666.77 234.402  11
   3   0 -22 5250.58 234.844  12
   0   3  22 4930.18 228.905  11
   3   0  22 5631.53 238.245  12
   3   0  23 817.929 91.9295  10
   3  -3  23 746.703 83.1040  10
  -3   3  23 670.757 70.6188  13
  -3   0  23 660.776 77.3955  13
   0  -3 -23 683.229 60.2987  14
   3  -3 -23 790.682 68.2327  14
   3   0 -23 816.668 64.2582  14
   0   3  23 818.183 89.4958  13
   3   0  23 605.322 101.345  13
  -3   0 -23 1329.76 49.4288   3
   3   0 -23 1337.44 50.0033   3
   3  -3 -23 1281.25 50.8661   3
   0  -3 -23 1299.13 50.5084   3
  -3   0  23 1965.99 77.6817   1
   0   3  23 1907.04 80.6216   1
   0  -3 -23 1434.58 49.5047   2
   0   3 -23 1511.99 49.6120   2
   3   0  23 2187.87 83.3175   1
   3  -3 -23 1060.98 59.3694   7
   3   0 -23 1012.36 57.7486   7
   0  -3 -23 939.230 60.1205   7
  -3   3 -23 912.643 56.8903   7
   0   3  23 718.111 98.3669  12
   0  -3  23 707.008 97.9098  12
   3   0  23 771.420 101.164  12
   3   0  23 712.084 74.0172  11
  -3   0  23 685.249 93.4127  12
  -3   3  23 718.289 96.0767  11
   0   3  23 633.870 85.1825  11
   3   0 -23 1498.36 50.3187   2
   0   3 -23 1355.14 49.5504   3
   3   0  24 24.8817 83.5272  10
   3  -3  24 71.1115 73.7723  10
   3  -3 -24 125.143 56.7390  14
   3   0  24 111.473 88.8602  13
   0  -3 -24 103.816 46.0798  14
   3   0 -24 61.9695 53.4841  14
   0   3  24 114.465 78.0056  13
  -3   0 -24 633.176 30.3122   3
   0  -3 -24 595.097 31.9350   3
   3   0 -24 640.596 31.9424   3
   3  -3 -24 512.021 32.5157   3
   0  -3 -24 110.206 46.6667   7
   3  -3 -24 136.549 45.4204   7
  -3   3 -24 150.410 41.9794   7
   3   0 -24 159.452 42.7662   7
   0   3  24 55.1072 75.0609  11
  -3   3  24 112.559 86.8761  11
   3   0  24 138.770 63.5717  11
   3   0  25 37.7877 83.3903  10
   3  -3  25 81.9090 71.8716  10
   3  -3 -25 45.1618 49.4170  14
   0   3  25 24.6588 75.5176  13
   3   0  25 2.59836 89.9896  13
   3   0 -25 46.9474 51.7257  14
   0  -3 -25-8.25869 41.8402  14
   3   0 -25 157.109 25.5931   3
   3  -3 -25 127.156 26.1678   3
   0  -3 -25 110.566 25.6481   3
   0  -3 -25 130.642 24.6922   2
   3   0 -25 170.977 26.3877   2
   0   3 -25 178.650 24.6452   2
   3  -3 -25 67.8841 42.7974   7
   0  -3 -25 52.0321 44.1123   7
  -3   3 -25 22.2248 39.0879   7
   3   0 -25 40.5601 40.6417   7
  -3   0 -25 110.541 24.6619   3
   0   3 -25 147.144 24.5086   3
   0   3  25 4.74553 74.3061  11
   3   0 -26 464.291 60.0133  14
   0  -3 -26 316.905 50.6322  14
   3  -3 -26 398.266 58.2433  14
   3   0 -26 888.984 38.9107   3
   0  -3 -26 859.445 39.9622   3
  -3   0 -26 829.922 38.3498   3
   3  -3 -26 892.973 40.4669   3
   3   0 -26 942.379 39.2718   2
   0  -3 -26 963.329 38.7177   2
   0   3 -26 980.279 38.8259   2
   3   0 -26 585.636 51.2930   7
   3  -3 -26 591.781 52.5630   7
  -3   3 -26 559.603 49.8753   7
   0   3 -26 934.419 38.4960   3
   0   3  26 446.377 83.9048  11
  -3   3 -27 28.9016 40.8823   7
   3  -3 -27 60.8797 44.1206   7
   3   0 -27 86.8186 41.5976   7
   0  -3 -27 50.6377 27.4168   3
   3   0 -27 48.9668 26.2643   3
   3  -3 -27 97.5866 27.6811   3
   3   0 -27 76.8877 26.4516   2
   0   3 -27 56.9319 25.8485   2
   0  -3 -27 62.0557 25.6046   2
   3  -3 -27 22.4646 50.9338  14
   0  -3 -27 70.1003 44.6345  14
   3   0 -27 51.6720 54.6955  14
   0   3 -27 35.9679 24.9918   3
  -3   0 -27 63.3009 24.8114   3
  -3   3 -28 1367.58 89.9331   7
   3  -3 -28 1426.57 91.0752   7
   3   0 -28 1338.44 89.2860   7
   0  -3 -28 2759.45 83.1016   2
   3   0 -28 2675.86 83.0171   2
   0   3 -28 2829.71 83.0374   2
   0  -3 -28 2329.13 83.0401   3
   3   0 -28 2366.36 82.7441   3
   3  -3 -28 2376.30 83.4900   3
   3  -3 -28 863.669 93.1184  14
   3   0 -28 995.769 96.6173  14
   0  -3 -28 777.927 90.1406  14
  -3   0 -28 2344.16 82.3886   3
   0   3 -28 2487.25 82.4114   3
  -3   3 -29 1.85718 46.0651   7
   3  -3 -29 66.8728 49.0304   7
   3   0 -29 11.2298 43.5856   7
   0  -3 -29 125.441 28.3929   3
   3  -3 -29 126.186 29.6522   3
   0   3 -29 185.744 28.5600   2
   3   0 -29 204.000 29.5360   2
   0  -3 -29 181.743 29.1741   2
   0  -3 -29 49.8516 47.1021  14
   3  -3 -29-35.1904 50.4337  14
   3   0 -29-28.9398 56.8181  14
   3   0 -29 106.521 28.2509   3
   0   3 -29 147.899 27.4572   3
  -3   0 -29 121.296 26.3081   3
   3   0 -30 1320.57 63.7485   7
  -3   3 -30 1256.48 64.1536   7
   3   0 -30 1179.58 51.6025   3
   3  -3 -30 1196.22 53.1747   3
   0  -3 -30 1156.53 52.0832   3
   3   0 -30 1241.60 52.3333   2
   3  -3 -30 1158.84 70.2501  14
   0   3 -30 1240.83 51.9188   3
  -3   0 -30 1157.00 51.1294   3
   3   0 -31 52.4353 46.8607   7
  -3   3 -31 48.8960 46.7606   7
   3  -3 -31-6.95366 50.8493   7
   3  -3 -31 80.1401 30.2317   3
   3   0 -31 88.0037 29.1189   2
   3  -3 -31 44.0736 55.4214  14
   0  -3 -31 70.2716 29.8897   3
   0   3 -31 41.9115 30.1065   3
  -3   0 -31 65.5502 27.6766   3
   3   0 -31 89.4375 29.2819   3
   3   0 -32 1042.71 85.5837   7
   3  -3 -32 1110.52 87.2482   7
  -3   3 -32 998.241 84.7591   7
   3  -3 -32 2100.24 76.9847   3
   0  -3 -32 2097.63 76.6130   3
   3   0 -32 2176.77 76.1392   3
   3   0 -32 2604.87 76.9873   2
   3  -3 -32 645.137 91.3623  14
   0   3 -32 2288.08 76.4149   3
  -3   0 -32 2179.06 75.9961   3
   3  -3 -33 648.048 62.3589   7
  -3   3 -33 618.868 58.5455   7
   3   0 -33 673.865 59.9192   7
   3  -3 -33 890.264 44.5063   3
   3   0 -33 906.229 43.3614   3
   0  -3 -33 900.018 43.8113   3
   3   0 -33 982.390 43.9188   2
   3  -3 -33 451.467 66.0941  14
   0   3 -33 911.481 42.6105   3
  -3   0 -33 934.666 43.8698   3
  -3   3 -34 348.865 51.2885   7
   3  -3 -34 272.509 55.4197   7
   3   0 -34 393.013 54.4747   7
   3  -3 -34 347.177 34.1332   3
   0  -3 -34 357.961 32.7173   3
   3   0 -34 369.092 32.6218   3
   0   3 -34 377.502 31.0033   3
  -3   0 -34 396.110 35.2338   3
   3   0 -34 405.329 33.7274   2
   3  -3 -35 62.6072 31.4507   3
   0  -3 -35 36.1095 30.0863   3
   3   0 -35 54.0219 29.2661   3
  -3   0 -35 66.5645 31.3784   3
   0   3 -35 75.2942 28.1452   3
   3   0 -35 74.7850 53.6242   7
   3  -3 -35 58.5269 55.1528   7
   3   0 -35 21.0124 31.2855   2
  -3   0 -36 8.14734 29.9429   3
   0   3 -36 9.21630 28.2684   3
   3  -3 -36 6.50556 31.5448   3
   0  -3 -36 45.9395 30.6492   3
   3   0 -36 42.5221 29.8914   3
   3   0 -36-3.18114 55.7996   7
   3   0 -36 75.4357 32.7747   2
   3   0 -37 294.256 32.3648   3
   0  -3 -37 253.189 33.2051   3
   3  -3 -37 265.825 33.2234   3
   0   3 -37 277.126 30.7163   3
  -3   0 -37 270.510 31.0416   3
   3   0 -37 369.371 34.9530   2
   0   3 -38 133.901 30.0831   3
   3  -3 -38 133.252 31.8477   3
   0  -3 -38 132.432 31.0860   3
  -3   0 -38 128.712 29.5367   3
   3   0 -38 140.327 30.7863   3
   3   0 -38 26.9773 55.7963   7
   3  -3 -39 40.7211 31.7059   3
  -3   0 -39 8.96011 28.5970   3
   3   0 -39 14.6952 33.0593   3
   0   3 -39 44.1546 29.6532   3
   0  -3 -39 7.47950 30.4758   3
   3   0 -39 11.3189 55.6131   7
   0  -3 -40 161.508 32.9890   3
   3   0 -40 185.316 33.1967   3
   3  -3 -40 140.503 32.3871   3
  -3   0 -40 197.722 29.8715   3
   0   3 -40 172.677 29.4583   3
   3   0 -40 86.0048 56.9737   7
   0   3 -41 67.5255 29.0836   3
   3  -3 -41 19.0020 30.7990   3
  -3   0 -41 24.2208 29.2458   3
   3   0 -41 6.01581 28.9658   3
   0  -3 -41 41.8297 33.3275   3
   3   0 -41 62.3699 56.4562   7
   0  -3 -42 6.49902 30.2954   3
   3   0 -42 23.6034 29.0425   3
   3  -3 -42 36.8223 30.6248   3
   0   3 -42 20.0676 28.3043   3
  -3   0 -42 39.9528 28.2486   3
   0   3 -43-9.45446 27.8222   3
   0  -3 -43-15.6109 28.8143   3
   3   0 -43 10.5572 28.1707   3
   3  -3 -43 15.4412 32.6825   3
  -3   0 -43-26.2995 27.3862   3
   3   0 -44-12.2284 27.8134   3
  -3   0 -44 28.1802 27.4648   3
   0  -3 -44-5.05175 27.7237   3
   0   3 -44 24.7475 26.1049   3
   3  -3 -44 9.10766 29.1423   3
   0   3 -45 55.8564 25.4344   3
  -3   0 -45 6.08920 25.5660   3
   0  -3 -45-7.43473 26.2712   3
   3   0 -45-17.8038 26.3115   3
   3  -3 -45-4.82719 27.1067   3
   3   0 -46 95.2407 25.8996   3
   0   3 -46 72.8957 24.8653   3
   0  -3 -46 65.4832 26.7441   3
  -3   0 -46 63.9207 24.9466   3
   3  -3 -46 74.0902 26.8157   3
   3  -3 -47 19.4574 25.2515   3
   0  -3 -47-14.2508 25.2486   3
   3   0 -47 3.53987 25.0109   3
   0   3 -47 7.19225 23.4633   3
  -3   0 -47-29.0117 23.1845   3
   3  -3 -48 34.3344 24.3529   3
   0   3 -48 10.6069 23.3739   3
  -3   0 -48 12.5255 22.5892   3
   0  -3 -48 13.4589 23.6883   3
   3   0 -48 0.46636 23.0419   3
  -3   0 -49 34.1216 22.3377   3
   3   0 -49 15.4782 21.7341   3
   0  -3 -49 2.84793 22.1566   3
   0   3 -49 6.36814 20.7883   3
   3  -3 -49-9.61173 23.1259   3
  -3   0 -50 13.6906 19.6957   3
   3   0 -50 6.02079 20.3221   3
   0  -3 -50 7.69025 20.8616   3
   3  -3 -50-26.5673 22.1372   3
   3   0 -51 9.14465 19.6946   3
   0  -3 -51 7.84150 19.5167   3
   3  -3 -51 4.60186 19.9980   3
  -3   0 -51 8.22751 18.7885   3
   0   3 -51 4.68211 18.7571   3
   4  -2 -51 26.8159 19.5009   3
  -2   4 -50 38.6342 20.0936   3
   4  -2 -50 50.7708 21.1502   3
  -2  -2 -50 36.5532 20.6810   3
  -2   4 -49-34.0409 21.0387   3
   4  -2 -49 36.4570 22.5029   3
  -2  -2 -49 7.89979 21.4326   3
  -2  -2 -48-12.0840 22.4481   3
   4  -2 -48 4.86241 23.9440   3
  -2   4 -48 17.6738 21.9906   3
  -2  -2 -47 15.1942 23.8300   3
  -2   4 -47-9.23230 23.6631   3
   4  -2 -47 14.7615 25.0543   3
  -2  -2 -46 66.3966 25.4986   3
   4  -2 -46 94.8162 25.9965   3
  -2   4 -46 89.3879 25.5404   3
  -2   4 -45 15.4708 25.7416   3
  -2  -2 -45-13.6087 26.1315   3
   4  -2 -45 3.48081 26.6678   3
  -2   4 -44 35.4337 26.0898   3
  -2  -2 -44 33.4972 26.7841   3
   4  -2 -44 44.3391 27.6660   3
   4  -2 -43-21.3768 31.1528   3
  -2   4 -43 7.11387 26.2375   3
  -2  -2 -43 9.91708 27.6172   3
   4  -2 -42 12.0717 33.0649   3
  -2   4 -42 32.1297 27.5049   3
  -2  -2 -42 51.9030 28.0531   3
   4  -2 -41 10.8221 31.1386   3
  -2   4 -41-12.3281 27.9473   3
  -2  -2 -41-30.4353 28.1259   3
  -2   4 -40 13.5058 29.2719   3
   4  -2 -40-8.03060 30.7351   3
  -2  -2 -40 2.65207 29.5203   3
   4  -2 -39-17.8816 31.1658   3
  -2   4 -39 2.18514 29.2062   3
  -2  -2 -39-0.06934 30.3604   3
   4  -2 -39-35.1589 56.3373   7
  -2  -2 -38 43.3828 32.6146   3
  -2   4 -38 35.9180 29.2395   3
   4  -2 -38 68.7336 31.2219   3
   4  -2 -38 6.62693 55.5329   7
  -2   4 -38-22.1642 52.2140   7
   4  -2 -38 44.7208 34.5845   2
  -2   4 -37-1.30284 28.7363   3
  -2  -2 -37 23.1957 30.7651   3
   4  -2 -37 9.24019 30.4721   3
   4  -2 -37 34.3718 54.8435   7
  -2   4 -37-3.46818 50.8229   7
   4  -2 -37-23.5348 32.9153   2
  -2  -2 -36 39.6978 30.4185   3
  -2   4 -36 5.41252 28.4253   3
   4  -2 -36-42.9078 30.7227   3
   4  -2 -36 3.00098 54.1112   7
  -2   4 -36 97.2701 52.3083   7
   4  -2 -36-51.1987 31.5468   2
   4  -2 -35-28.6067 30.9154   3
  -2  -2 -35 3.60519 28.9026   3
  -2   4 -35-35.5357 28.6581   3
  -2   4 -35 4.60254 51.1119   7
   4  -2 -35 34.8799 54.4723   7
   4  -2 -35-0.26001 31.0816   2
  -2   4 -34 112.806 28.8418   3
  -2  -2 -34 130.075 29.9851   3
   4  -2 -34 131.805 30.9650   3
   4  -2 -34 78.9048 55.5456   7
  -2   4 -34 61.8405 51.4860   7
   4  -2 -34 150.505 31.9533   2
  -2   4 -33 14.0583 49.0310   7
   4  -2 -33-80.5921 52.4011   7
   4  -2 -33-38.3143 30.9017   2
   4  -2 -33 4.68318 59.2880  14
  -2  -2 -33-32.2222 28.8984   3
  -2   4 -33-18.0130 27.3136   3
   4  -2 -33 0.33014 30.7342   3
   4  -2 -32 359.061 57.0665   7
  -2   4 -32 251.905 54.3796   7
  -2  -2 -32 798.164 39.9056   3
   4  -2 -32 843.082 41.5204   3
   4  -2 -32 1018.79 41.3587   2
   4  -2 -32 160.620 64.6130  14
  -2   4 -32 843.484 38.3905   3
  -2   4 -31-9.75674 46.1686   7
   4  -2 -31 30.3620 50.0993   7
   4  -2 -31 15.2685 29.3595   3
   4  -2 -31-9.59120 30.6173   2
   4  -2 -31 42.2095 59.1707  14
  -2   4 -31-41.4979 27.3734   3
  -2  -2 -31 20.5698 27.6864   3
   4  -2 -30 148.465 47.6659   7
  -2   4 -30 170.783 44.0433   7
   4  -2 -30 77.1106 29.2888   3
   4  -2 -30 40.5242 29.4185   2
   4  -2 -30 230.691 57.2062  14
  -2   4 -30 35.5710 26.0811   3
  -2  -2 -30 20.6573 27.7703   3
  -2   4 -29-10.7978 41.3384   7
   4  -2 -29-10.3208 44.6175   7
   4  -2 -29 26.7479 28.1309   3
   4  -2 -29 5.69152 28.2514   2
   4  -2 -29-28.1522 54.8237  14
  -2   4 -29 42.5967 25.5458   3
  -2  -2 -29-51.7430 26.9645   3
  -2   4 -28 221.019 41.9726   7
   4  -2 -28 162.699 44.7316   7
   4  -2 -28 117.137 28.3363   2
   4  -2 -28 137.101 27.9488   3
   4  -2 -28 204.964 52.3311  14
  -2   4 -28 110.002 25.7518   3
  -2  -2 -28 106.942 26.5053   3
  -2   4 -27 6.79958 40.5640   7
   4  -2 -27-38.0262 43.7972   7
   4  -2 -27-2.88935 27.0504   3
   4  -2 -27-10.6610 26.9983   2
   4  -2 -27 63.3335 53.4540  14
  -2   4 -27-57.5974 25.2102   3
  -2  -2 -27-41.7191 26.3143   3
  -2   4 -26 4622.45 241.055   7
   4  -2 -26 5027.72 241.806   7
   4  -2 -26 8034.74 239.466   2
  -2  -2 -26 7301.85 239.315   3
   4  -2 -26 7406.73 239.486   3
  -2   4 -26 8459.52 239.562   3
   2   2  26 3041.40 255.236  13
   4  -2 -26 3700.09 243.681  14
   4  -2 -25-88.1681 42.2163   7
  -2   4 -25-62.9414 38.4746   7
  -2  -2 -25-35.7196 25.5075   3
   4  -2 -25-30.1578 26.6434   3
   2   2  25-36.5825 85.0972  13
   4  -2 -25-54.4943 51.8869  14
   4  -2 -25-32.2654 26.9049   2
  -2   4 -25-38.9036 25.8221   3
   2   2  24 4550.29 240.182  10
   4  -2 -24 4940.88 230.711  14
   2   2  24 4375.15 242.966  13
   4  -2 -24 6740.81 225.397   3
  -2  -2 -24 6504.44 225.152   3
  -2   4 -24 5575.14 227.296   7
   4  -2 -24 5966.40 228.075   7
   2   2  24 4227.40 236.253  11
  -2   4 -24 7565.87 225.461   3
   4  -2 -24 6799.01 225.338   2
   4  -2 -23 1.15040 53.8517  14
   2   2  23-113.621 83.7006  13
  -2  -2 -23-18.5357 37.5117  14
   4  -2 -23-14.8511 25.4857   3
  -2  -2 -23-37.6245 24.5982   3
   2   2  23-37.7618 60.2249   1
   4  -2 -23-2.64077 25.7947   2
   2   2  23-33.1144 68.7155  11
   2   2  23 70.9398 87.4485  12
  -2   4 -23-58.0357 36.8557   7
   4  -2 -23-51.3826 40.2791   7
   2  -4  23-55.1742 58.8006  10
   2   2  23-106.238 77.7942  10
  -2   4 -23 11.3983 25.4988   3
   2  -4  22 1538.42 121.816  10
   2   2  22 1541.31 132.110  10
   4  -2 -22 1649.82 117.855  14
  -4   2  22 1255.18 114.175  13
   2   2  22 1543.50 134.260  13
  -2  -2 -22 3396.84 107.724   3
   4  -2 -22 3518.52 107.994   3
   4  -2 -22 2453.01 112.121   7
  -2   4 -22 2244.94 111.078   7
   2   2  22 1432.90 123.562  11
   2  -4  22 1572.72 140.272  12
   2   2  22 1573.24 137.050  12
   4  -2 -22 1526.84 139.955  12
   4  -2 -22 3719.91 108.009   2
   4  -2 -21-0.46790 52.3858  14
  -4   2  21 40.0668 45.1107  13
   2   2  21-52.0092 78.2802  13
  -2  -2 -21 182.936 24.3914   3
   4  -2 -21 157.778 25.4454   3
   2   2  21 486.893 58.0970   1
   2   2  21-17.0313 62.1593  11
   2   2  21-3.44714 80.0360  12
   2  -4  21-5.98265 86.3901  12
   4  -2 -21-7.28709 84.4521  12
   4  -2 -21 98.9515 38.2483   7
  -2   4 -21 58.4699 35.5610   7
   2   2  21 27.8489 72.0109  10
   2  -4  21 112.325 58.1994  10
   4  -2 -21 344.574 25.6288   2
  -2   4 -21 370.421 24.1283   3
   2   2  20 9651.49 339.460  10
   4  -2 -20 10724.7 331.946  14
   2   2  20 9133.47 340.020  13
  -4   2  20 8167.20 330.670  13
  -2  -2 -20 8937.35 327.603   3
   4  -2 -20 9237.46 327.724   3
   2   2  20 10574.0 334.922   1
  -2   4 -20 8706.97 327.483   2
  -2   4 -20 9889.76 329.012   7
   4  -2 -20 10828.7 329.445   7
   2  -4  20 9578.15 343.019  12
   2   2  20 8910.63 334.556  11
   2   2  20 9900.13 342.217  12
   4  -2 -20 9267.26 342.599  12
   2  -4  20 8775.52 333.626  10
  -2   4 -20 9459.56 327.597   3
   2   2  19-66.0067 73.3941  13
  -4   2  19-63.1539 40.7066  13
   4  -2 -19-84.1084 48.9973  14
  -2  -2 -19 38.1799 20.9771   3
   4  -2 -19 40.5465 21.9023   3
  -2   4 -19 109.511 21.2793   2
   2   2  19 68.8813 50.4296   1
  -2  -2 -19 42.8247 21.0790   2
   2  -4  19-82.2491 80.0381  12
   4  -2 -19 36.2096 77.0082  12
   2   2  19-61.9337 56.9007  11
   2   2  19 9.32690 76.7187  12
   4  -2 -19-7.73799 33.5061   7
  -2   4 -19-9.95247 30.7756   7
  -2   4 -19 34.6795 21.1729   3
   2  -4  19-21.8153 54.1306  10
   2   2  19-88.5276 66.7032  10
   2   2  18 14908.9 595.621  10
  -4   2  18 13514.6 590.225  13
   2   2  18 14640.4 595.871  13
   4  -2 -18 16974.2 588.697   3
  -2  -2 -18 16257.6 588.560   3
  -2   4 -18 18341.2 588.607   2
  -2  -2 -18 17260.8 588.549   2
  -2   4 -18 16198.6 589.362   7
   4  -2 -18 17461.4 589.690   7
   2  -4  18 14517.1 592.670  10
   2   2  18 14937.7 596.365  12
   4  -2 -18 14463.6 597.041  12
   4  -2 -18 15021.4 594.056  10
   2  -4  18 15243.4 597.679  12
   2   2  18 14114.1 592.602  11
  -2   4 -18 18021.9 588.631   3
   2   2  17-19.2139 68.2786  13
  -4   2  17-80.1517 36.5266  13
   4  -2 -17 22.3754 20.5162   3
  -2  -2 -17 14.6428 19.7897   3
  -2  -2 -17-13.8308 19.1427   2
   2   2  17 22.9018 47.1672   1
  -2   4 -17 4.84055 19.2765   2
   4  -2 -17 33.8270 72.0338  12
   2   2  17-37.3072 52.5918  11
   2   2  17-146.916 65.3118  12
   4  -2 -17 2.19301 58.1818  10
   2  -4  17-65.5798 74.3141  12
   4  -2 -17 8.06743 30.7497   7
  -2   4 -17-12.0004 28.1276   7
  -2   4 -17-19.8217 19.4751   3
   2  -4  17-76.1399 51.3730  10
   2  -4  16 26735.0 838.415  12
   4  -2 -16 26765.7 835.726  10
   2   2  16 25422.4 834.280  11
   4  -2 -16 26381.7 838.044  12
   2   2  16 27353.4 837.583  10
   2   2  16 27039.1 837.484  12
   2  -4  16 25921.0 834.163  10
  -2   4 -16 24631.1 831.309   7
   4  -2 -16 26612.2 831.468   7
  -2  -2 -16 21853.2 830.680   2
  -2   4 -16 21920.9 830.686   2
   2   2  16 29372.7 834.904   1
  -2  -2 -16 23042.8 830.786   3
   4  -2 -16 23095.8 830.830   3
  -2   4 -16 23166.3 830.746   3
  -4   2  16 25202.6 832.092  13
   2   2  16 26538.6 837.395  13
   2   2  15 214.291 68.1840  13
  -4   2  15 116.364 33.2206  13
   4  -2 -15 139.954 20.0237   3
   4  -2 -15 440.322 72.2375  12
   2  -4  15 410.369 74.0744  12
   4  -2 -15 407.014 58.0440  10
   2   2  15 286.463 62.6185  12
   2   2  15 149.285 53.0938  11
   4  -2 -15 361.277 30.2446   7
  -2  -2 -15 68.3633 18.9149   2
  -2   4 -15 97.0635 18.9485   2
  -2   4 -15 88.5534 20.0417   3
   2   2  15 114.663 64.7541  10
   2   2  14 22212.4 653.563  10
   2  -4  14 21481.2 653.689  12
   2   2  14 22048.1 652.181  12
   4  -2 -14 21125.5 653.158  12
   2   2  14 21220.8 649.731  11
   2   2  14 21947.6 652.850  13
  -4   2  14 21327.8 646.930  13
   4  -2 -14 20995.8 650.726  10
   2   2  13-83.8251 64.9386  13
   2   2  13-41.5114 58.8388  12
   2  -4  13-19.5902 71.4757  12
   4  -2 -13 62.0920 69.8892  12
   4  -2 -13 37.7061 54.7211  10
   2   2  12 127000. 4314.09  13
  -4   2  12 118006. 4310.92  13
  -2   4 -12 125881. 4312.69   1
   4  -2 -12 128561. 4313.23  10
   2   2  12 126241. 4312.53  11
   2  -4  12 127023. 4314.35  12
   2   2  12 126530. 4314.44  10
   2   2  12 127353. 4313.76  12
   4  -2 -12 126926. 4314.27  12
   4  -2 -11-21.8567 68.0161  12
   2  -4  11-159.635 66.9962  12
   4  -2 -11-58.0839 54.1998  10
   2   2  10 20492.4 774.124  12
   4  -2 -10 20479.5 774.935  12
   2   2  10 20128.6 772.407  11
   2   2  10 20651.1 775.434  10
   2   2  10 20247.9 774.556  13
   4  -2  -9-98.9260 61.7140  12
   2   2   9-61.1351 56.9431  12
  -2  -2  -9-101.113 46.6167  11
   2   2   8 110962. 4106.64  12
   4  -2  -8 110406. 4107.10  12
  -2  -2  -8 110136. 4106.11  11
   2   2   8 110415. 4107.27  13
  -2  -2  -7 652.012 51.2658  11
   4  -2  -7 731.530 62.4043  12
   2   2   6 267291. 9391.32  12
  -2  -2  -6 269611. 9391.11  11
   2   2   6 267144. 9392.02  13
  -2   4  -6 270266. 9391.19   1
   2   2   5 267.917 41.3700  12
  -2   4  -5 277.061 42.4653   1
   2   2   4 108047. 3939.68  12
   2   2   4 111164. 3940.71  13
  -2  -2  -4 113482. 3940.95  13
   4  -2  -4 108930. 3939.05  13
  -2  -2  -3 66.3583 44.2804  13
   2   2   3-13.5806 41.3534  13
   2   2   2 18615.6 669.097  13
  -2  -2  -2 19562.9 669.234  13
  -2  -2  -1 4.33915 37.0675  13
   2  -4   0 7901.80 273.061  11
  -2  -2   0 7516.52 273.035  13
  -2  -2   1 20.1651 33.7979  13
   2  -4  -1 27.2417 37.2908  11
   2   2  -2 72979.2 2618.07  12
  -4   2  -2 75612.8 2618.09  11
   2  -4  -2 78674.0 2619.25  11
   2  -4  -3 598.024 46.2221  11
  -2   4   3 456.229 44.1450  11
   2   2  -3 361.421 32.2816  12
  -4   2  -3 585.228 23.6316  11
  -2  -2   3 359.095 23.7925   1
  -4   2  -3 348.056 26.7783   1
  -2  -2   4 43398.6 1795.49  12
  -2   4   4 43653.6 1796.36  11
   2  -4  -4 44374.6 1796.50  11
   2   2  -4 43021.9 1795.59  12
  -2  -2   4 64917.0 1795.52   1
  -4   2  -4 70004.6 1796.36   1
   2  -4  -5 268.794 38.3833  13
  -2  -2   5 344.521 29.3113   1
  -4   2  -5 415.424 29.2370   1
  -2   4   5 24.9410 48.4117  11
   2   2  -5 25.9475 40.7028  12
   2  -4  -5 157.221 51.4058  11
  -2  -2   5 78.1686 36.3868  12
   2  -4  -5 151.057 48.3469  10
   2  -4  -6 124430. 4028.58  13
  -2  -2   6 111842. 4027.93   1
  -4   2  -6 110003. 4028.17   1
   4  -2   6 111042. 4028.08   1
   2  -4  -6 116943. 4028.92  12
   2   2  -6 117046. 4028.55  12
  -2   4   6 114811. 4028.98  11
  -2  -2   6 119023. 4028.51  12
   2  -4  -6 118833. 4029.29  10
   2  -4  -7 471.128 45.4498  13
   4  -2   7 120.580 38.2175   1
  -4   2  -7 75.9914 34.6111   1
  -2   4   7 111.034 54.9568  11
   2   2  -7 212.821 50.4695  12
  -2  -2   7 173.126 49.0453  12
   2  -4  -7 412.682 54.3387  12
   2  -4  -7 288.867 61.2980  10
   2   2  -8 38547.2 1561.36  12
  -2  -2   8 38925.4 1561.33  12
   2  -4  -8 38920.4 1561.78  12
  -2   4   8 38615.5 1561.66  11
   2  -4  -8 39541.0 1560.86  13
  -2  -2   8 51949.5 1560.67   1
  -4   2  -8 52344.4 1561.02   1
   4  -2   8 52695.1 1560.98   1
  -2  -2   9-35.4106 57.8274  12
   2  -4  -9 42.6376 62.5709  12
   2   2  -9-84.5166 61.3736  12
   2  -4  -9 63.8068 50.7417  13
   4  -2   9 147.666 55.5573   1
  -4   2  -9 203.221 36.6478   1
  -2  -2   9 184.259 43.4962   1
   2  -4 -10 156178. 5754.43  12
  -2  -2  10 163355. 5754.26  12
  -2   4  10 157882. 5754.38  11
   2   2 -10 163334. 5754.38  12
   2  -4 -10 154093. 5753.50  13
  -4   2 -10 159540. 5753.39   1
  -2  -2  10 184248. 5753.73   1
   4  -2  10 176086. 5753.67   1
   2  -4 -11-56.2335 64.4417  12
   4  -2  11-62.5633 42.3825   1
  -2   4  12 342.150 64.1068  13
   2   2 -12 263.307 77.2135  12
   2  -4 -12 253.099 77.1286  12
  -2  -2  12 277.813 74.2177  12
  -2   4  12 612.829 74.2481  11
   2  -4 -12 231.790 77.6416  10
  -2   4  13 36.3768 45.1262  13
  -2  -2  13 434.123 45.7390   1
   4  -2  13 345.898 47.0763   1
  -2  -2  13 60.8402 59.6177  12
   2   2 -13-61.1978 63.0454  12
  -2   4  13 119.958 58.9535  11
   4  -2  13 48.9875 65.5545  12
   2  -4 -13 6.53635 62.1406  12
   2  -4 -13 56.4800 62.7679  10
  -2  -2  14 1923.45 81.0312   1
  -2  -2  14 1961.41 93.4125  12
   2  -4 -14 1842.77 95.9304  12
   2  -4 -14 1843.54 95.2448  10
   4  -2  14 1977.76 99.9742  12
  -2   4  14 1921.09 90.8936  11
   2   2 -14 1930.38 92.3679  12
  -2   4  14 1770.89 81.8319  13
   2   2 -14 1815.27 72.7914   7
  -2   4  15-48.4473 45.4266  13
   2   2 -15 25.9588 17.5693   2
  -2  -2  15-37.9974 42.6462   1
   4  -2  15 23.8319 44.5499   1
   2  -4 -15 3.56510 17.5245   2
   2  -4 -15 25.0071 29.4554   7
   2   2 -15-4.33702 26.7746   7
  -4   2 -15-5.17715 16.4868   3
  -2   4  15 29.1519 59.7782  11
   4  -2  15 17.6075 70.3709  12
  -2  -2  15-99.8542 62.0159  12
   2   2 -15-4.41729 62.2638  12
   2  -4 -15 66.1383 65.1200  12
  -2   4  16 2962.78 177.554  13
   2   2 -16 5058.93 171.143   3
  -4   2 -16 3784.02 172.880   7
   2  -4 -16 4093.00 173.441   7
   2   2 -16 3921.08 172.663   7
   2  -4 -16 5236.70 171.255   2
   2   2 -16 5597.74 171.307   2
  -4   2 -16 5021.19 171.141   3
   4  -2  16 2904.67 187.263  12
  -2  -2  16 3003.44 184.590  12
   2  -4 -16 2791.66 184.839  12
  -2   4  16 2881.08 183.048  11
  -2   4  17-20.5032 49.2157  13
   2   2 -17-48.3628 42.1934  14
   2   2 -17 11.4303 18.7898   3
   2   2 -17 46.6850 18.9793   2
   2  -4 -17 18.8427 19.2752   2
   4  -2  17 9.77636 49.4722   1
  -2  -2  17 1.65329 51.9079   1
  -4   2 -17-15.2723 30.3747   7
   2  -4 -17-6.71896 33.7851   7
   2   2 -17-4.82029 29.8896   7
  -4   2 -17 20.2433 18.1593   3
   4  -2  17 11.0662 76.8944  12
   4  -2  17-87.9252 40.6235  11
  -2  -2  17-60.6343 68.0562  12
  -2   4  17-29.5339 65.0798  11
   2  -4 -17-32.8351 71.1695  12
  -2   4  18 5580.86 189.564  13
   2   2 -18 6611.78 185.908  14
   2   2 -18 4728.54 180.569   3
  -2  -2  18 6742.52 190.744   1
   4  -2  18 6371.78 190.238   1
   2   2 -18 5876.87 182.924   7
   2  -4 -18 6397.69 183.798   7
  -4   2 -18 5954.35 182.992   7
   2   2 -18 4577.20 180.566   2
   2  -4 -18 4357.51 180.548   2
  -4   2 -18 4527.06 180.449   3
  -2  -2  18 5948.62 196.998  12
  -2   4  18 5744.06 195.658  11
   4  -2  18 5942.32 200.745  12
   4  -2  18 5820.17 186.358  11
   2  -4 -18 5807.04 199.275  12
   2   2 -19-65.0806 45.8861  14
  -2   4  19-17.0379 53.5531  13
  -2  -2  19-37.0301 59.5255   1
   2  -4 -19 5.65373 21.2991   2
   4  -2  19 11.8850 53.7966   1
   2   2 -19 8.10219 21.0375   2
  -4   2 -19-18.1364 33.9967   7
   2  -4 -19-27.4544 35.9345   7
   2   2 -19-10.3036 33.0182   7
   2   2 -19-1.96529 20.4801   3
  -4   2 -19-2.54256 20.1679   3
  -2   4  19-38.6784 69.2241  11
  -2  -2  19-106.365 73.4845  12
   2  -4 -19-32.4330 76.8787  12
   4  -2  19 33.8341 80.3558  12
  -2   4  20 5189.38 233.072  13
   2   2 -20 6165.22 229.858  14
   2   2 -20 6592.35 225.373   3
   2  -4 -20 6716.62 228.132   7
  -4   2 -20 6237.58 227.474   7
   2   2 -20 6344.09 227.441   7
  -2  -2  20 10594.1 239.251   1
   4  -2  20 8902.43 235.885   1
   2  -4 -20 6458.09 225.314   2
   2   2 -20 6563.72 225.286   2
  -4   2 -20 6277.44 225.171   3
   4  -2  20 5315.43 230.487  11
   4  -2  20 5288.82 244.259  12
   4  -2  20 5211.17 239.522  10
   2  -4 -20 5245.84 242.414  12
  -2  -2  20 5593.99 241.655  12
  -2   4  20 5028.81 238.472  11
   4  -2  21 30.5914 75.1536  10
  -2   4  21-14.7402 56.0031  13
   4  -2  21-72.9552 90.7434  13
   2   2 -21-71.9642 48.4089  14
  -2  -2  21-43.7251 57.6840   1
   2   2 -21 22.5921 21.8629   2
   4  -2  21-25.8588 63.8358   1
   2  -4 -21-0.09932 22.3019   2
   2  -4 -21-27.0846 38.9689   7
  -4   2 -21-16.6576 35.9697   7
   2   2 -21-19.5786 34.6159   7
   2   2 -21-14.4687 21.7941   3
  -4   2 -21-4.60604 21.5548   3
   4  -2  21-12.7656 87.9436  12
   4  -2  21-49.6818 47.8991  11
  -2   4  21 8.02838 73.9927  11
  -2  -2  21-72.1135 78.5575  12
   2  -4 -21-0.27325 80.2941  12
   2   2 -22 5103.16 147.061  14
   2  -4 -22 4832.01 146.930  14
   4  -2  22 4335.58 173.101  13
  -2   4  22 3771.69 151.402  13
   2   2 -22 3673.01 138.986   3
  -4   2 -22 4579.09 143.017   7
   2  -4 -22 4890.59 143.833   7
   2   2 -22 4242.26 142.088   7
   4  -2  22 4622.44 157.501   1
   2   2 -22 3467.67 138.983   2
  -2  -2  22 4594.16 155.122   1
   2  -4 -22 3390.11 139.095   2
  -4   2 -22 3472.11 138.841   3
  -2  -2  22 4120.40 163.419  12
   4  -2  22 4235.60 148.898  11
   2  -4 -22 4271.94 168.394  12
  -2   4  22 4037.95 161.560  11
   4  -2  22 3958.93 161.944  10
   4  -2  22 4139.83 170.801  12
   4  -2  23-38.5344 79.8308  10
  -2   4  23-73.0256 60.3716  13
   2   2 -23-52.6330 50.5373  14
   4  -2  23 20.2322 92.8567  13
   2  -4 -23-61.3417 49.5956  14
  -2  -2  23-36.7334 57.7035   1
   2   2 -23-24.4156 23.8611   2
   2  -4 -23-26.5000 23.7096   2
  -4   2 -23-69.9826 38.8719   7
   2  -4 -23-60.1761 42.2375   7
   2   2 -23-48.4170 38.0153   7
  -4   2 -23-14.7669 23.1181   3
   2   2 -23-7.18395 23.4132   3
   4  -2  23-71.6721 52.9829  11
  -2  -2  23 52.2753 84.2457  12
  -2   4  23-86.8387 79.7587  11
   2  -4 -24 1539.93 147.702  14
   4  -2  24 1304.22 169.319  13
   2   2 -24 4711.05 140.863   3
   2  -4 -24 2527.90 145.416   7
  -4   2 -24 2305.30 144.141   7
   2   2 -24 2525.69 144.251   7
   2  -4 -24 4947.37 140.998   2
  -4   2 -24 4669.50 140.840   3
   4  -2  24 1603.05 161.780  10
  -2   4  24 1436.73 161.821  11
   4  -2  25-4.54300 80.4280  10
   2  -4 -25-73.3721 51.3785  14
   2   2 -25-52.2770 24.9036   2
   2  -4 -25-15.7534 25.4023   2
   2  -4 -25-64.0215 43.0593   7
  -4   2 -25-18.9195 40.3384   7
   2   2 -25-24.1040 38.6890   7
   2   2 -25-25.7992 23.8876   3
  -4   2 -25-35.7367 25.0358   3
  -2   4  25-17.2958 81.5168  11
   2   2 -26 4604.88 163.542   3
   2   2 -26 4830.69 163.865   2
   2  -4 -26 4635.65 163.933   2
   2  -4 -26 4919.33 169.005   7
   2   2 -26 4456.58 167.382   7
  -4   2 -26 4545.15 167.657   7
  -4   2 -26 4680.39 163.842   3
   2  -4 -27-35.3631 45.0933   7
  -4   2 -27-40.7834 42.3193   7
   2   2 -27-94.1613 43.0696   7
   2   2 -27-27.9331 25.9365   2
   2  -4 -27-16.5809 25.8455   2
   2   2 -27-14.4312 25.8169   3
  -4   2 -27-14.4983 26.9055   3
   2  -4 -27-56.1096 47.9337  14
  -4   2 -28 174.069 45.1188   7
   2  -4 -28 191.049 47.9079   7
   2   2 -28 128.537 45.1885   7
   2  -4 -28 402.098 29.2339   2
   2   2 -28 380.328 28.1942   2
   2   2 -28 346.188 28.3472   3
  -4   2 -28 337.517 29.6050   3
   2  -4 -28 96.2129 49.9310  14
   2  -4 -29-47.9601 48.9585   7
   2  -4 -29-10.3470 27.7261   2
   2   2 -29-7.83285 27.2500   2
   2   2 -29-58.7666 44.6691   7
   2   2 -29-28.4869 26.5389   3
  -4   2 -29-9.69473 27.5528   3
   2  -4 -29 2.81148 49.7440  14
   2   2 -30 523.041 49.4225   7
   2   2 -30 618.560 35.2886   2
   2  -4 -30 544.200 35.0325   2
  -4   2 -30 576.376 34.1548   3
   2   2 -30 595.265 34.5159   3
   2  -4 -30 537.957 55.0085  14
   2  -4 -31 18.0559 28.7249   2
   2   2 -31 46.5645 28.0608   2
   2   2 -31 7.13274 45.8575   7
  -4   2 -31 22.7415 26.3550   3
   2   2 -31 23.4076 27.5565   3
   2  -4 -31 71.1502 52.1460  14
   2   2 -32 177.927 30.1791   2
   2  -4 -32 155.650 30.6171   2
   2   2 -32 16.6568 47.8087   7
  -4   2 -32 91.0759 27.6629   3
   2   2 -32 144.188 28.0641   3
   2  -4 -32-25.4486 54.5009  14
   2   2 -33-19.2741 48.2471   7
   2   2 -33-5.49172 28.4563   3
  -4   2 -33 4.08614 28.0940   3
   2  -4 -33 4.94397 53.8925  14
   2  -4 -33-18.1430 30.9536   2
   2   2 -33 32.3367 30.8993   2
   2   2 -34 1581.81 63.9465   3
   2   2 -34 1783.77 65.1753   2
   2  -4 -34 1770.74 64.9661   2
   2   2 -35-8.85337 32.3077   3
  -4   2 -35 0.18634 28.1420   3
   2   2 -35-24.0015 51.7717   7
  -4   2 -36 429.949 33.0821   3
   2   2 -36 466.375 34.8957   3
  -4   2 -37-14.7552 28.7282   3
   2   2 -37 24.4504 29.3381   3
   2   2 -37-30.0768 55.3031   7
  -4   2 -38 247.376 30.8517   3
   2   2 -38 223.541 30.6650   3
  -4   2 -39 0.26465 28.6280   3
   2   2 -39 17.6706 29.4059   3
   2   2 -39-38.1533 55.6571   7
  -4   2 -40 893.746 42.2357   3
   2   2 -40 849.813 42.0007   3
  -4   2 -41 30.0257 28.9276   3
   2   2 -41-19.4736 29.3622   3
   2   2 -41 24.2032 54.5305   7
  -4   2 -42 49.2546 27.6142   3
   2   2 -42 9.98872 28.0620   3
   2   2 -42-17.6714 54.8974   7
  -4   2 -43 32.1100 26.9787   3
   2   2 -43 14.8469 27.2918   3
  -4   2 -44 135.107 26.3257   3
   2   2 -44 198.307 27.5262   3
  -4   2 -45-12.5677 24.9679   3
   2   2 -45-17.7280 26.2797   3
  -4   2 -46 2.53111 24.6980   3
   2   2 -46-2.10616 24.1770   3
   2   2 -47-14.0800 23.5367   3
  -4   2 -47-6.52230 24.4139   3
   2   2 -48 62.8821 22.3545   3
  -4   2 -48 43.8612 21.9658   3
   2   2 -49-7.04229 21.8093   3
  -4   2 -49-28.1565 21.0521   3
  -4   2 -50 70.1640 20.2098   3
   2   2 -50 54.5492 20.2737   3
   2  -4 -51-23.1290 19.8760   3
   2   2 -51 6.06747 18.5807   3
   4  -1 -51 6.34288 19.2038   3
   4  -3 -51 13.6673 19.6297   3
   4  -1 -50-15.3225 20.5541   3
  -1  -3 -50 62.6931 20.2388   3
  -1   4 -50 5.25296 19.8636   3
  -3  -1 -50-11.0134 19.9726   3
   4  -3 -50-9.39500 22.0619   3
  -1  -3 -49 43.8300 21.6934   3
   4  -3 -49 35.9837 22.7855   3
   4  -1 -49 50.3043 21.8428   3
  -3  -1 -49 14.1279 21.6986   3
  -1   4 -49 19.9265 20.9836   3
  -3   4 -49-14.5834 21.1079   3
   4  -1 -48-4.15020 23.4125   3
  -3   4 -48-35.3903 22.1389   3
  -1  -3 -48 20.4450 23.8337   3
  -3  -1 -48-27.8617 22.3031   3
  -1   4 -48 7.76933 21.5860   3
   4  -3 -48-10.7733 24.2622   3
   4  -1 -47 10.3145 24.5661   3
  -3   4 -47 13.3688 22.7176   3
  -1  -3 -47 33.8812 24.2825   3
  -1   4 -47 32.7778 23.0488   3
  -3  -1 -47 30.5644 23.3014   3
   4  -3 -47 10.8345 25.4133   3
  -1   4 -46-3.02652 24.6826   3
  -3  -1 -46 10.0720 24.5563   3
  -1  -3 -46 10.4887 25.6032   3
   4  -3 -46 25.7025 26.2346   3
  -3   4 -46 25.0366 24.5072   3
   4  -1 -46 0.66087 25.7521   3
  -3   4 -45-15.3333 25.8665   3
   4  -3 -45 28.3097 27.0590   3
   4  -1 -45-2.23827 26.6418   3
  -3  -1 -45 3.70209 26.3056   3
  -1  -3 -45-28.6817 26.8646   3
  -1   4 -45-0.05743 24.9117   3
  -3   4 -44-5.56950 26.0359   3
   4  -3 -44 26.3475 31.1371   3
  -1   4 -44 26.2650 25.5912   3
   4  -1 -44 7.39645 27.2925   3
  -1  -3 -44-16.5175 26.7731   3
  -3  -1 -44 25.1921 26.7432   3
  -1   4 -43 175.421 28.3298   3
  -3   4 -43 165.201 27.8054   3
   4  -3 -43 235.645 33.4569   3
  -3  -1 -43 168.955 28.2478   3
  -1  -3 -43 158.224 28.4241   3
   4  -1 -43 131.506 28.5667   3
  -3  -1 -42-3.20574 27.8766   3
  -3   4 -42 23.9365 27.4153   3
  -1  -3 -42 35.5896 29.1222   3
  -1   4 -42 44.4501 27.0480   3
   4  -3 -42 3.05922 30.2732   3
   4  -1 -42 19.3682 29.3705   3
  -1   4 -41 50.8524 28.3442   3
  -3   4 -41 24.0856 27.4781   3
   4  -1 -41 35.7408 33.1724   3
   4  -3 -41 49.1851 30.9363   3
  -3  -1 -41 53.8187 28.2758   3
  -1  -3 -41 33.6585 30.2880   3
  -1   4 -40 60.9030 29.5006   3
  -1  -3 -40 22.3488 32.9542   3
  -3   4 -40 30.8388 28.6404   3
  -3  -1 -40 17.6044 28.8246   3
   4  -3 -40-38.6692 31.0505   3
   4  -1 -40 37.6690 31.4159   3
   4  -1 -40 49.3899 56.8461   7
  -1   4 -40 39.4400 52.9311   7
  -1  -3 -39-1.17769 31.6079   3
  -3   4 -39-34.0157 29.4263   3
   4  -1 -39-31.1368 30.7976   3
   4  -3 -39 1.03459 31.5817   3
  -3  -1 -39 6.57512 28.6354   3
  -1   4 -39 18.2199 28.2998   3
  -1   4 -39 3.61627 51.4484   7
   4  -1 -39-16.7134 55.9003   7
  -1  -3 -38 5.05812 30.3332   3
  -3   4 -38 39.7026 29.2718   3
  -3  -1 -38 31.9899 29.2513   3
   4  -1 -38-3.03421 30.5111   3
   4  -3 -38 43.5649 31.5622   3
  -1   4 -38 31.7604 28.8295   3
   4  -1 -38-11.9540 56.3872   7
  -1   4 -38 58.3843 51.6852   7
   4  -1 -38 14.5148 33.8600   2
  -3   4 -37 52.8102 29.0375   3
   4  -3 -37 44.5417 31.2840   3
  -1   4 -37 52.7962 28.9857   3
  -3  -1 -37 30.0965 30.3129   3
  -1  -3 -37 29.1893 29.9100   3
   4  -1 -37 11.8532 30.6258   3
   4  -3 -37 56.6520 55.7469   7
   4  -1 -37-12.6719 55.2906   7
  -1   4 -37 34.3174 51.4972   7
   4  -1 -37 41.4721 33.1772   2
  -1   4 -36 4.04780 28.9735   3
  -3   4 -36 1.08825 28.9859   3
  -1  -3 -36-18.8237 30.3829   3
   4  -1 -36-21.0102 30.3473   3
  -3  -1 -36-3.21814 30.8692   3
   4  -3 -36 8.57601 30.5971   3
  -3   4 -36 19.0085 50.5950   7
   4  -1 -36 21.1365 56.7939   7
  -1   4 -36 72.0617 51.5323   7
   4  -3 -36 14.5591 54.7500   7
   4  -1 -36-21.3690 31.2341   2
  -3   4 -35 229.843 29.2883   3
  -1  -3 -35 179.580 30.8600   3
   4  -1 -35 182.127 30.7490   3
  -3  -1 -35 237.434 33.1652   3
   4  -3 -35 165.658 31.8536   3
  -1   4 -35 168.113 29.1821   3
   4  -3 -35 85.3727 55.2424   7
   4  -1 -35 69.8095 55.2670   7
  -3   4 -35 35.9704 50.7521   7
  -1   4 -35 73.5575 51.2677   7
   4  -1 -35 217.529 31.7212   2
   4  -3 -34 122.774 54.3794   7
   4  -1 -34 162.335 53.2384   7
  -3   4 -34 41.9923 49.9380   7
  -1   4 -34 84.3635 49.9092   7
   4  -1 -34 169.950 31.8699   2
   4  -1 -34 117.914 30.8701   3
  -3   4 -34 167.224 28.8372   3
  -1  -3 -34 119.869 30.0685   3
  -3  -1 -34 86.6375 30.9984   3
   4  -3 -34 137.244 31.5179   3
  -1   4 -34 153.127 28.1154   3
   4  -3 -34 140.565 59.2978  14
   4  -1 -33 68.4775 51.4514   7
   4  -3 -33 26.3681 53.4061   7
  -1   4 -33 5.94083 49.1912   7
  -3   4 -33 34.7151 48.4999   7
   4  -3 -33 26.3702 30.8930   3
   4  -1 -33 36.0812 30.7148   2
  -3   4 -33 35.4231 27.9572   3
  -3  -1 -33 21.0765 29.0168   3
  -1  -3 -33-1.33350 29.2994   3
  -1   4 -33-13.0233 27.0990   3
   4  -1 -33 20.0039 29.9341   3
   4  -3 -33-0.23415 61.1208  14
  -1   4 -32 166.129 47.4365   7
   4  -1 -32 90.3108 49.6837   7
   4  -3 -32 107.843 52.2462   7
  -3   4 -32 182.451 47.9943   7
   4  -3 -32 127.923 30.8173   3
   4  -1 -32 130.908 30.6941   2
  -1  -3 -32 109.579 30.3534   3
  -1   4 -32 171.358 28.0295   3
   4  -1 -32 133.569 29.8189   3
  -3  -1 -32 127.398 29.1018   3
  -3   4 -32 140.187 28.2882   3
   4  -1 -32 96.2027 59.7088  14
   4  -3 -32 43.2877 57.5756  14
  -1   4 -31 968.274 67.1409   7
  -3   4 -31 982.235 68.9572   7
   4  -1 -31 1098.87 68.8130   7
   4  -3 -31 1118.65 72.4230   7
   4  -1 -31 1657.97 58.9266   2
  -1  -3 -31 1442.45 57.4941   3
   4  -3 -31 1483.45 58.1868   3
   4  -1 -31 1514.30 57.7850   3
  -1   4 -31 1544.03 56.5162   3
  -3  -1 -31 1437.78 56.9324   3
  -3   4 -31 1478.38 56.0747   3
   4  -1 -31 821.499 78.7706  14
   4  -3 -31 682.521 75.1845  14
  -1   4 -30 159.051 44.8095   7
   4  -3 -30 161.628 49.3489   7
  -3   4 -30 102.454 46.2305   7
   4  -1 -30 94.9935 47.6473   7
   4  -1 -30 333.292 30.6575   2
   4  -1 -30 311.218 30.6772   3
   4  -3 -30 273.265 31.6755   3
  -1  -3 -30 257.729 29.6479   3
  -1   4 -30 307.439 27.8565   3
  -3   4 -30 233.779 28.2896   3
  -3  -1 -30 283.137 29.5679   3
   4  -1 -30 139.960 60.4980  14
   4  -3 -30 79.1168 54.9829  14
   4  -3 -29 179.679 49.9632   7
  -3   4 -29 167.599 45.7039   7
   4  -1 -29 167.011 46.8332   7
  -1   4 -29 148.823 43.7291   7
   4  -1 -29 487.583 31.9970   2
  -1  -3 -29 425.862 31.6266   3
  -3  -1 -29 435.218 30.2301   3
   4  -3 -29 400.143 32.4686   3
   4  -1 -29 444.854 31.2394   3
  -3   4 -29 431.723 29.3294   3
  -1   4 -29 511.198 30.5722   3
   4  -3 -29 88.6350 55.7570  14
   4  -1 -29 131.893 59.7201  14
   4  -3 -28 156.218 45.3926   7
  -3   4 -28 132.111 42.4877   7
   4  -1 -28 60.7864 43.8146   7
  -1   4 -28 62.8402 40.3474   7
   4  -1 -28 27.4153 27.9867   2
   4  -3 -28 30.9720 28.4430   3
  -1  -3 -28-8.37098 28.3014   3
   4  -1 -28 43.7830 26.7570   3
  -1   4 -28 19.6157 25.5696   3
  -3   4 -28 30.5938 24.6708   3
  -3  -1 -28 11.8257 25.6752   3
   4  -1 -28 197.253 55.7170  14
   4  -3 -28 206.069 53.6239  14
   4  -3 -27 146.437 46.2156   7
  -3   4 -27 193.952 42.4469   7
  -1   4 -27 169.934 42.1626   7
   4  -1 -27 137.598 44.6554   7
   4  -1 -27 455.366 29.8615   2
  -3  -1 -27 388.084 28.0787   3
   4  -1 -27 398.023 29.6986   3
   4  -3 -27 345.899 31.2853   3
  -1  -3 -27 345.250 29.3797   3
  -3   4 -27 376.150 27.6338   3
  -1   4 -27 412.819 29.3163   3
  -1  -3 -27 72.7040 44.0608  14
   4  -1 -27 79.0689 55.5742  14
   4  -3 -27 99.9492 54.5723  14
  -3   4 -26 238.598 40.3855   7
   4  -3 -26 208.434 44.1686   7
  -1   4 -26 135.299 40.4990   7
   4  -1 -26 182.558 43.9262   7
  -1  -3 -26 202.285 27.6085   3
   4  -1 -26 231.340 28.4283   3
   4  -3 -26 229.690 29.0146   3
   4  -3 -26 128.725 52.6876  14
   4  -1 -26 131.817 51.7731  14
   1   3  26 36.7122 79.6978  13
  -1  -3 -26 103.381 41.7986  14
  -3   4 -26 187.556 25.4942   3
  -1   4 -26 274.320 28.3998   3
  -3  -1 -26 191.817 26.2725   3
   4  -1 -26 196.564 27.2136   2
  -1   4 -25 539.088 50.3190   7
  -3   4 -25 505.884 49.0216   7
   4  -1 -25 578.306 52.6624   7
   4  -3 -25 599.473 52.0497   7
  -1   4 -25 1166.32 41.0137   2
  -1  -3 -25 1109.86 40.6744   2
   4  -3 -25 377.361 62.6657  14
   4  -1 -25 420.284 61.4656  14
   1   3  25 346.627 86.5255  13
   3   1  25 463.320 95.1808  13
  -1  -3 -25 285.509 50.1080  14
  -1  -3 -25 954.101 41.0417   3
  -3  -1 -25 897.011 40.0760   3
   4  -3 -25 979.897 41.1216   3
   4  -1 -25 885.859 40.5224   3
   4  -1 -25 1065.87 41.1241   2
  -3   4 -25 965.864 39.6593   3
  -1   4 -25 1072.49 41.3531   3
   1   3  25 339.476 80.0189  11
   3  -4  24 2623.27 182.934  10
   3   1  24 2875.16 190.314  10
   4  -3 -24 3100.05 177.510  14
   3   1  24 2751.76 192.781  13
  -1  -3 -24 2546.55 172.020  14
   4  -1 -24 3143.76 176.448  14
   1   3  24 2774.36 189.614  13
  -1  -3 -24 5069.57 170.100   3
  -3  -1 -24 5231.24 169.926   3
   4  -3 -24 5110.70 170.301   3
   4  -1 -24 5335.77 170.103   3
  -1   4 -24 6025.64 170.159   2
  -1  -3 -24 5744.49 170.121   2
   4  -1 -24 4046.06 173.533   7
  -1   4 -24 3850.18 172.883   7
   4  -3 -24 3994.98 173.426   7
  -3   4 -24 3644.78 172.404   7
   1   3  24 2565.21 184.995  11
   3   1  24 2583.99 180.408  11
  -3   4 -24 5356.77 169.727   3
  -1   4 -24 5662.11 170.066   3
   4  -1 -24 5758.27 170.306   2
  -1  -3 -23 47.7479 38.0085  14
   3   1  23 14.8697 86.0899  13
   1   3  23-11.8288 84.6810  13
   4  -3 -23 57.1460 54.3264  14
   4  -1 -23 63.8207 51.3044  14
   4  -1 -23 76.8181 25.5237   3
  -1  -3 -23 94.7592 25.4011   3
   4  -3 -23 79.6317 26.6635   3
  -1   4 -23 86.6122 24.3444   2
   4  -1 -23 68.8283 25.5471   2
  -1  -3 -23 99.9057 24.2065   2
   1   3  23 50.8345 59.0353   1
   3   1  23 60.7169 65.7213   1
   1   3  23 87.3991 84.7594  12
   3   1  23 113.239 63.8343  11
   1  -4  23 132.309 91.6153  12
   3   1  23 44.6823 90.8929  12
  -4   3  23 37.9898 87.7376  11
   1   3  23-89.3875 70.3529  11
   4  -3 -23 53.7459 39.8444   7
  -1   4 -23 45.4480 36.4072   7
   4  -1 -23 42.5987 38.9814   7
  -3   4 -23 58.1383 36.7733   7
   3  -4  23-12.9849 65.6995  10
   1   3  23 125.936 76.5667  10
   3   1  23 4.92280 80.8228  10
  -3  -1 -23 65.4039 24.1480   3
  -3   4 -23 7.88084 23.8991   3
  -1   4 -23 32.6432 24.8487   3
   3   1  22 7373.76 268.252  10
   1   3  22 7544.36 266.770  10
  -4   1  22 6821.42 257.481  13
   4  -1 -22 8985.29 257.193  14
   4  -3 -22 9396.90 258.594  14
  -4   3  22 6426.01 255.760  13
   3   1  22 7630.95 272.187  13
  -1  -3 -22 7823.40 254.233  14
   1   3  22 6930.27 266.166  13
   4  -1 -22 6817.48 252.294   3
  -1  -3 -22 6573.63 252.198   3
  -3  -1 -22 6337.36 251.945   3
   4  -3 -22 6659.11 252.290   3
   1   3  22 8839.33 263.346   1
   3  -4  22 10188.0 265.590   1
   3   1  22 8786.84 262.545   1
  -1   4 -22 7018.65 251.978   2
   1  -4  22 9495.27 262.812   1
  -1  -3 -22 6639.16 251.936   2
   4  -1 -22 8103.79 254.577   7
  -1   4 -22 7622.57 253.986   7
  -3   4 -22 7678.90 254.037   7
   4  -3 -22 8471.46 254.777   7
   4  -3 -22 7305.24 272.252  12
   3  -4  22 7071.41 263.439  10
   3   1  22 7759.22 272.447  12
   1   3  22 7693.87 269.849  12
  -4   3  22 7930.93 271.374  11
   1  -4  22 7959.24 273.458  12
   1   3  22 6838.99 263.260  11
   3   1  22 7228.01 261.161  11
   4  -1 -22 7447.34 271.488  12
  -3   4 -22 7130.52 252.234   3
  -1   4 -22 6902.73 251.991   3
   4  -1 -22 6438.02 252.138   2
   1   3  21 1872.90 86.1545  10
   3   1  21 1950.58 91.1093  10
  -4   1  21 1738.80 65.6842  13
   1   3  21 1899.35 87.0401  13
   3   1  21 2006.74 97.3822  13
  -4   3  21 1718.27 60.8961  13
   4  -3 -21 2453.99 69.2790  14
   4  -1 -21 2400.82 66.0181  14
  -3  -1 -21 934.677 48.1911   3
  -1  -3 -21 1005.47 49.0571   3
   4  -1 -21 990.360 49.0009   3
   4  -3 -21 993.096 49.4037   3
   3   1  21 1155.68 78.5544   1
   1   3  21 1015.17 73.0230   1
   1  -4  21 1095.44 72.8183   1
   3  -4  21 1062.06 78.7229   1
  -1   4 -21 1697.81 55.9411   7
   4  -3 -21 1972.08 57.9700   7
  -3   4 -21 1727.13 55.0727   7
   4  -1 -21 1840.06 57.2231   7
   4  -1 -21 2086.85 99.2983  12
   3  -4  21 1819.13 79.6820  10
   3   1  21 1933.91 74.3248  11
   1   3  21 2070.29 95.7910  12
   4  -3 -21 1898.11 100.185  12
   1   3  21 1756.95 79.4528  11
   1  -4  21 2167.32 100.303  12
   3   1  21 2052.03 96.5487  12
  -4   3  21 1994.84 96.5966  11
  -3   4 -21 1035.07 48.8898   3
  -1   4 -21 997.242 48.1659   3
   4  -1 -20 31.1097 50.2025  14
   1   3  20 53.2818 72.5106  13
  -4   1  20 43.7340 46.6365  13
   3   1  20-22.2079 80.3481  13
  -4   3  20-14.1435 39.8017  13
   4  -1 -20 210.881 23.6940   3
  -3  -1 -20 207.671 22.6850   3
   4  -3 -20 150.001 23.7599   3
  -1  -3 -20 177.752 23.0743   3
   1  -4  20 351.707 57.0935   1
   3  -4  20 489.396 62.1831   1
  -1   4 -20 302.348 22.0106   2
   3   1  20 558.317 62.2315   1
  -1  -3 -20 242.634 21.9826   2
   1   3  20 32.0370 63.1757  11
   3   1  20 37.5267 79.2345  12
   4  -1 -20 135.609 80.6272  12
   4  -3 -20 33.2289 81.5331  12
   1   3  20 134.807 75.0641  12
   3   1  20 20.1499 55.2604  11
   1  -4  20 31.8174 81.2035  12
   4  -1 -20 127.508 33.9998   7
   4  -3 -20 72.1710 35.3358   7
  -3   4 -20 87.6519 32.6226   7
  -1   4 -20 99.7246 33.3452   7
  -1   4 -20 216.366 22.2578   3
  -3   4 -20 233.567 23.0008   3
   3  -4  20 24.5001 61.5135  10
   3   1  20 38.4808 74.5086  10
   1   3  20 1.89924 66.4213  10
   1   3  19 3024.33 122.818  10
   1  -4  19 2798.17 109.889  10
  -4   1  19 2894.43 109.942  13
   1   3  19 3141.35 124.485  13
   4  -1 -19 3654.23 111.392  14
   3   1  19 3007.07 128.785  13
  -4   3  19 2817.97 106.554  13
   4  -1 -19 2694.60 101.166   3
  -3  -1 -19 2544.56 100.776   3
   4  -3 -19 2683.96 101.344   3
  -1  -3 -19 2617.37 101.037   3
   3   1  19 3432.58 114.609   1
   3  -4  19 3852.45 118.896   1
  -1  -3 -19 2509.39 100.511   2
  -1   4 -19 2573.71 100.584   2
   1  -4  19 4228.42 121.552   1
  -3   4 -19 3097.89 103.949   7
   4  -3 -19 3502.11 105.437   7
  -1   4 -19 2927.88 103.279   7
   4  -1 -19 3117.27 104.060   7
   4  -1 -19 2964.03 129.714  12
   1   3  19 2907.43 118.341  11
   3  -4  19 2793.58 117.218  10
   3   1  19 3018.69 124.486  10
   1  -4  19 3072.78 130.168  12
   3   1  19 3200.60 129.358  12
   1   3  19 3137.50 126.004  12
   4  -3 -19 3073.37 130.317  12
   3   1  19 3117.89 113.929  11
  -3   4 -19 2778.34 100.986   3
  -1   4 -19 2636.63 100.714   3
   1  -4  18 825.537 58.8127  10
   1   3  18 888.963 77.8536  10
   3   1  18 732.948 78.2544  10
   3   1  18 894.651 83.6805  13
   4  -1 -18 976.034 60.3931  14
  -4   3  18 814.314 51.5867  13
   1   3  18 791.318 79.0182  13
  -4   1  18 845.074 56.3749  13
  -3  -1 -18 1026.64 41.9138   3
   4  -3 -18 1040.05 43.1047   3
   4  -1 -18 1072.95 42.7299   3
  -1  -3 -18 1012.05 42.5352   3
   3   1  18 1574.97 66.6689   1
  -1  -3 -18 1056.13 41.6019   2
  -1   4 -18 1100.96 41.7045   2
   3  -4  18 1698.33 69.5803   1
   1  -4  18 1776.44 71.9912   1
  -3   4 -18 1020.79 47.7178   7
   4  -3 -18 1109.98 49.6125   7
  -1   4 -18 1022.34 48.2646   7
   4  -1 -18 1108.08 49.7585   7
   4  -3 -18 888.228 87.0394  12
   4  -3 -18 850.008 75.3205  10
   3   1  18 1036.85 82.0795  12
   3   1  18 906.491 63.2355  11
   1   3  18 1020.74 80.7307  12
   1  -4  18 971.712 84.4266  12
   4  -1 -18 890.033 84.9733  12
   1   3  18 835.143 70.2520  11
  -1   4 -18 1052.85 41.9146   3
  -3   4 -18 1106.84 42.3141   3
  -4   1  17 112.045 40.5522  13
   1   3  17 300.191 66.4359  13
  -4   3  17 117.984 33.7241  13
   4  -1 -17 153.545 45.5223  14
   3   1  17 164.283 70.7579  13
  -1  -3 -17 261.255 20.9291   3
  -3  -1 -17 113.978 19.6466   3
   4  -1 -17 111.322 19.9377   3
   4  -3 -17 117.736 21.5312   3
  -1   4 -17 272.699 19.3601   2
   3   1  17 373.241 45.3059   1
   1  -4  17 370.747 56.6221   1
  -1  -3 -17 369.566 19.4583   2
   3  -4  17 381.142 53.5858   1
   4  -1 -17 67.4476 69.9551  12
   4  -1 -17 129.546 52.2572  10
   3   1  17 114.004 47.8064  11
   4  -3 -17 144.769 72.7733  12
   1  -4  17 137.511 72.7870  12
   1   3  17 284.445 54.6320  11
   1   3  17 444.644 65.3038  12
   3   1  17 105.060 64.5759  12
   4  -3 -17 74.9467 31.6346   7
  -3   4 -17 30.9694 29.2588   7
  -1   4 -17 60.3376 28.4501   7
   4  -1 -17 44.5633 30.3498   7
  -1   4 -17 176.471 19.7063   3
  -3   4 -17 182.096 20.7974   3
   3   1  17-3.66456 63.2853  10
   4  -3 -17 152.332 62.3036  10
   1  -4  17 81.9020 43.2587  10
   1   3  17 393.364 66.2179  10
   1   3  16 1303.29 72.5400  10
   3   1  16 1295.87 74.6155  13
  -4   3  16 1122.36 42.2399  13
   1   3  16 1347.16 71.0786  13
   4  -3 -16 692.246 33.6569   3
  -3  -1 -16 680.850 32.7551   3
   4  -1 -16 692.513 33.4415   3
  -1  -3 -16 684.618 33.2840   3
   3   1  16 689.861 49.9916   1
   3  -4  16 642.186 58.4287   1
   1  -4  16 580.797 54.7909   1
   4  -3 -16 1124.63 40.2901   7
  -3   4 -16 1039.62 38.8258   7
   4  -1 -16 1131.08 40.3146   7
  -1   4 -16 1046.09 38.6640   7
   1   3  16 1143.61 66.9771  12
   4  -1 -16 1255.20 75.7753  12
   1  -4  16 1275.14 76.0221  12
   3   1  16 1295.93 54.0747  11
   4  -1 -16 1139.90 59.5180  10
   4  -3 -16 1239.23 69.9835  10
   3   1  16 1132.14 67.7515  12
   4  -3 -16 1306.17 77.3100  12
   3   1  16 1219.07 68.8105  10
   1   3  16 1231.71 61.0336  11
   1  -4  16 1129.78 49.6222  10
  -3   4 -16 591.573 32.4012   3
  -1   4 -16 616.487 32.6397   3
  -4   3  15 1154.60 42.7091  13
   1   3  15 1471.34 71.4909  13
   3   1  15 1495.72 75.1721  13
   4  -3 -15 718.598 36.5042   3
   4  -1 -15 717.793 35.9866   3
   1  -4  15 790.950 55.3873   1
   3   1  15 804.980 53.5481   1
   3  -4  15 921.576 62.0437   1
   4  -3 -15 1206.54 75.2300  12
   1   3  15 1209.66 66.0684  12
   4  -1 -15 1302.36 74.2698  12
   3   1  15 1358.37 53.6329  11
   4  -1 -15 1155.47 59.8948  10
   4  -3 -15 1207.09 68.3674  10
   3   1  15 1280.16 69.4500  12
   1  -4  15 1318.89 77.0474  12
   1  -4  15 1165.23 51.7004  10
   3   1  15 1178.56 68.7624  10
   1   3  15 1425.14 62.6019  11
  -1   4 -15 967.945 40.6163   7
   4  -1 -15 1055.46 41.9355   7
  -3   4 -15 625.788 35.1048   3
  -1   4 -15 629.874 35.2584   3
   1   3  15 1470.02 72.6269  10
   1   3  14 1173.83 73.5393  13
   3   1  14 1150.41 75.3836  13
   4  -3 -14 1020.09 40.9347   3
   3  -4  14 1364.06 64.4109   1
   3   1  14 1188.29 53.8763   1
   1  -4  14 1154.12 58.7033   1
   1   3  14 956.479 65.7694  11
   1  -4  14 806.740 54.2667  10
   4  -1 -14 1114.91 63.8233  10
   1  -4  14 1027.17 75.9663  12
   4  -3 -14 1157.28 78.8166  12
   3   1  14 966.016 69.6942  12
   3   1  14 746.016 72.8934  10
   4  -1 -14 1038.30 76.2111  12
   1   3  14 1053.22 69.6623  12
   3   1  14 976.925 55.3284  11
  -3   4 -14 956.927 39.6421   3
   1   3  14 1023.35 75.1964  10
   4  -3 -14 1049.01 69.5842  10
   3   1  13 81649.4 2835.17  12
   1  -4  13 82351.1 2835.30  12
   1  -4  13 78158.2 2832.68  10
   1   3  13 79211.0 2834.69  12
   3   1  13 79269.2 2832.92  11
   4  -3 -13 82483.0 2835.79  12
   4  -1 -13 78381.0 2835.23  12
   1   3  13 78428.9 2833.84  11
   3   1  13 78467.1 2835.33  13
   1   3  13 79126.6 2834.68  13
   3   1  13 77496.7 2833.37   1
   1  -4  13 81320.2 2833.69   1
   4  -1 -13 81072.4 2833.79  10
   4  -3 -13 82603.7 2834.81  10
   1   3  13 79970.0 2835.36  10
   1  -4  12 284.459 67.9426  12
  -1  -3 -12 168.005 59.7810  12
   3   1  12 235.400 61.9392  12
   1   3  12 33.0531 57.9484  12
   1   3  12 107.046 53.7879  11
   3   1  12 123.629 42.0065  11
   4  -3 -12 288.242 66.0103  12
   4  -1 -12 225.928 65.7635  12
   3   1  12 270.094 62.3247  13
   1   3  12 541.159 60.6061  13
   1  -4  12 125.207 51.2473   1
  -3   4 -12 252.873 43.4857   1
   3   1  12 58.1530 39.1763   1
   3  -4  12 238.120 53.2561   1
   1   3  12 217.024 68.1067  10
   4  -3 -12 131.072 58.5250  10
   4  -1 -12 181.405 49.5061  10
   4  -3 -11 347.714 69.8127  12
   1  -4  11 221.838 69.1930  12
   1   3  11 133.073 60.2532  11
   4  -1 -11 323.400 73.5118  12
  -1  -3 -11 205.842 63.8282  12
   3   1  11 200.362 48.1158  11
   3   1  11 351.055 68.0809  12
   1   3  11 337.546 64.6891  12
   3   1  11 238.686 68.5885  13
   1   3  11 233.202 71.4661  13
   1   3  11 195.920 74.2410  10
   4  -3 -11 311.441 63.0805  10
   1   3  10 174971. 6091.75  13
   3   1  10 170829. 6092.14  13
  -1  -3 -10 174082. 6092.08  13
   3  -4  10 202284. 6091.38   1
   3   1  10 170385. 6090.42   1
  -3   4 -10 173208. 6090.82   1
  -1   4 -10 161805. 6090.41   1
   4  -3 -10 172967. 6091.93  12
   1   3  10 181410. 6091.60  12
   4  -1 -10 181236. 6092.13  12
  -1  -3 -10 167736. 6091.26  12
   3   1  10 175418. 6091.68  12
   1   3  10 168275. 6090.87  11
   1  -4  10 178550. 6091.80  12
   1   3  10 174548. 6092.22  10
   4  -1  -9 769.544 68.1265  12
   4  -3  -9 830.482 70.0603  12
   1  -4   9 737.956 69.9278  12
   3   1   9 579.646 67.8486  12
  -1  -3  -9 574.236 60.4773  11
   1   3   9 528.492 63.6427  12
  -1  -3  -9 493.067 64.0753  12
   1   3   9 203.791 60.9046  11
  -1  -3  -9 591.204 72.1216  13
   3   1   9 339.028 70.9938  13
   1   3   9-104.052 65.9040  13
   3  -4   9 1239.60 53.5697   1
  -3   4  -9 1302.00 51.5064   1
  -1   4  -9 1215.71 49.3666   1
   3   1   9 1216.77 48.0611   1
   1   3   9 297.370 73.3104  10
  -4   1   8 33313.4 1277.05  13
  -1  -3  -8 36764.3 1280.57  13
   3   1   8 36378.9 1280.62  13
   1   3   8 36522.4 1279.95  13
   3   1   8 40178.6 1278.34   1
   3  -4   8 44636.9 1279.17   1
  -1   4  -8 39745.7 1278.59   1
  -3   4  -8 41750.7 1279.06   1
   4  -3  -8 35509.9 1280.19  12
   1   3   8 35451.2 1279.10  11
   1   3   8 35369.6 1279.21  12
  -3  -1  -8 35279.0 1278.09  11
  -1  -3  -8 35777.6 1279.29  11
   4  -1  -8 36084.9 1279.99  12
  -1  -3  -8 36332.3 1279.43  12
   1  -4   8 36763.4 1279.86  12
   3   1   8 35554.6 1279.76  12
   1   3   8 35918.4 1280.53  10
  -4   1   7 11011.1 417.279  13
   3   1   7 11455.1 423.378  13
   1   3   7 11570.7 421.414  13
  -1   4  -7 11928.8 418.597   1
  -3   4  -7 12478.5 419.178   1
  -1  -3  -7 11373.7 420.229  12
   1   3   7 11759.2 420.251  12
   3   1   7 11629.5 420.903  12
  -1  -3  -7 12230.3 420.757  11
   4  -1  -7 12090.2 421.496  12
  -3  -1  -7 11844.7 418.558  11
   3   1   6 106855. 3670.24  13
   1   3   6 107874. 3669.79  13
  -4   1   6 102336. 3668.04  13
  -3   4  -6 101051. 3668.94   1
   3   1   6 104564. 3668.53   1
  -1   4  -6 102260. 3668.81   1
  -3  -1  -6 105185. 3668.47  11
   1   3   6 109462. 3669.05  12
  -1  -3  -6 106674. 3669.04  12
   4  -1  -6 108824. 3669.61  12
  -1  -3  -6 108180. 3669.34  11
  -4   1   5 4067.18 233.416  13
   1   3   5 4785.24 237.855  13
   3   1   5 4392.93 239.650  13
  -3  -1  -5 4893.75 239.880  13
  -1  -3  -5 5158.21 236.851  11
  -3  -1  -5 5212.69 234.445  11
  -1  -3  -5 4768.37 235.344  12
   1   3   5 4572.59 235.031  12
  -3  -1  -4 10074.8 394.114  13
  -4   1   4 9195.47 390.665  13
   3   1   4 9753.27 394.043  13
   3   1   4 14260.1 390.440   1
  -3   4  -4 12102.9 391.197   1
  -1   4  -4 12512.6 391.045   1
   1   3   4 9691.96 390.827  12
  -1  -3  -4 9609.75 391.069  12
  -1  -3  -4 10675.5 392.636  11
   4  -1  -3 29443.3 888.962  13
  -3  -1  -3 28951.0 891.088  13
   3   1   3 23769.6 888.340   1
  -1   4  -3 21392.5 888.743   1
  -1  -3  -3 27834.0 888.769  12
   3  -4   2 978.706 48.2949  11
  -1  -3  -2 935.344 52.6068  13
  -3  -1  -2 862.294 54.5155  13
   4  -1  -2 889.536 44.0676  13
   1   3   1 545.606 39.6167  10
   3  -4   1 522.571 38.6419  11
  -1  -3  -1 415.258 41.7016  13
  -4   3   1 441.519 37.1981  11
  -3  -1  -1 452.161 42.5492  13
   4  -1  -1 447.072 37.2623  13
   3  -4   0 10101.5 352.490  11
   1   3   0 10040.3 351.854  10
  -4   3   0 9992.65 351.630  11
  -3  -1   0 10412.1 352.959  13
   4  -1   0 9517.81 352.479  13
  -4   3  -1 1173.95 47.8145  11
   1   3  -1 909.441 49.1223  10
   3  -4  -1 1146.22 54.3347  11
  -3  -1   1 1280.59 53.6912  13
   1  -4  -1 988.965 52.0557  10
   1  -4  -2 21026.7 649.129  11
   3  -4  -2 20071.4 648.925  11
  -1  -3   2 19133.6 646.762  12
   4  -3   2 19129.2 647.356  11
  -4   3  -2 19634.9 647.234  11
  -3  -1   2 20828.9 648.409  13
   1   3  -2 17059.0 646.706   1
  -4   1  -2 15869.6 646.643   1
   1  -4  -2 19948.2 648.644  10
   1   3  -2 19509.0 647.211  10
   3   1  -3 7104.44 260.042  12
   4  -3   3 7036.65 259.368  11
   3  -4  -3 7187.31 262.702  11
  -1  -3   3 7002.40 259.504  12
  -3  -1   3 7182.88 260.700  13
   1   3  -3 7726.78 258.900   1
  -4   1  -3 7902.79 259.073   1
   1  -4  -3 7227.03 262.390  10
   3   1  -4 413.446 40.6691  12
   3  -4  -4 411.803 50.2193  11
   1  -4  -4 374.350 40.4924  12
  -1  -3   4 369.845 37.9520  12
   4  -3   4 308.327 30.7177  11
   1  -4  -4 358.323 44.1787  13
  -1  -3   4 655.590 30.7420   1
   1   3  -4 653.390 30.7925   1
  -4   1  -4 811.485 32.4386   1
   1  -4  -4 350.320 51.1107  10
  -1  -3   5 1538.99 114.776  12
  -3   4   5 1437.39 118.770  11
   3   1  -5 1487.37 115.089  12
   4  -3   5 1559.31 110.627  11
  -1   4   5 1486.92 118.014  11
   1  -4  -5 1472.62 115.342  12
   1  -4  -5 1541.00 116.455  13
   1  -4  -5 1527.53 119.925  10
   3  -4  -6 19066.7 633.835  13
   1  -4  -6 19250.8 635.740  13
   4  -1   6 16643.1 633.576   1
   1   3  -6 16482.5 633.622   1
  -1  -3   6 19997.4 634.083   1
  -4   1  -6 16572.9 633.781   1
  -1   4   6 17932.8 635.749  11
  -3   4   6 18061.7 636.227  11
  -1  -3   6 19323.6 634.889  12
   1  -4  -6 18705.7 636.596  10
   1  -4  -6 18514.6 635.295  12
   3   1  -6 19213.6 635.327  12
   3  -4  -7 13043.3 449.031  13
   1  -4  -7 12689.2 450.955  13
  -4   1  -7 11890.4 448.481   1
   4  -1   7 13876.7 449.158   1
  -1   4   7 11768.6 451.392  11
   1  -4  -7 11786.9 450.924  12
  -1  -3   7 12136.1 450.358  12
  -3   4   7 11649.9 451.875  11
   1  -4  -7 12331.1 452.714  10
   3   1  -7 12419.3 450.920  12
   3  -4  -8 675.470 71.9307  13
   1  -4  -8 732.430 81.6606  13
   1  -4  -8 542.579 87.9825  10
   1  -4  -8 679.238 84.1300  12
  -1   4   8 577.304 84.6197  11
   3   1  -8 755.830 81.6101  12
   1  -4  -8 634.216 82.7120  11
  -1  -3   8 685.193 80.4369  12
  -3   4   8 576.912 84.8367  11
   1  -4  -9 57078.2 1708.98  13
   3  -4  -9 55945.5 1707.57  13
   4  -3   9 37758.6 1707.67   1
  -1  -3   9 37894.0 1707.48   1
   4  -1   9 37031.4 1707.37   1
  -1   4   9 53160.3 1708.94  11
  -1  -3   9 58747.9 1709.23  12
   1  -4  -9 55294.2 1709.22  12
   3   1  -9 57558.2 1709.37  12
  -3   4   9 55435.2 1709.70  11
  -3  -1   9 55989.7 1708.92  12
  -1  -3  10 699.375 66.1764  12
  -3   4  10 513.667 71.1059  11
  -3  -1  10 516.099 64.5658  12
   1  -4 -10 781.490 67.5083  12
  -1   4  10 316.726 65.3547  11
   4  -1  10 498.694 34.8801  11
   3   1 -10 529.881 67.1191  12
   3  -4 -10 672.341 49.8115  13
   1  -4 -10 789.449 64.7419  13
  -1   4  10 544.867 58.8278  13
   4  -3  10 654.070 50.5715   1
   4  -1  10 521.637 43.6059   1
  -1  -3  10 690.154 52.7074   1
   3   1 -10 524.115 43.4344  10
   4  -1  11 66790.1 2325.43  11
  -3   4  11 66917.8 2328.33  11
   3   1 -11 66674.6 2328.21  12
   3   1 -11 64325.4 2325.99  10
  -3  -1  11 65300.4 2327.88  12
  -1   4  11 65071.8 2327.78  11
   1  -4 -11 64046.8 2328.04  12
  -1  -3  11 67676.5 2328.08  12
  -1   4  11 62314.4 2327.47  12
  -1   4  11 64526.3 2327.19  13
   1  -4 -11 64220.1 2327.57  13
   4  -1  11 71143.0 2327.14   1
  -1  -3  11 70771.7 2327.19   1
   4  -3  11 71725.0 2327.49   1
   3  -4 -11 67006.2 2328.44  10
  -3   4  12 17385.8 632.606  11
  -1  -3  12 18121.3 632.866  12
   1  -4 -12 16820.2 632.727  12
   4  -1  12 16741.3 628.372  11
  -3  -1  12 17280.3 632.357  12
  -1   4  12 16680.8 631.771  11
   3   1 -12 17183.4 632.769  12
  -1   4  12 16773.5 631.943  12
   3   1 -12 16101.6 629.169  10
   4  -1  12 17171.2 633.051  12
  -1   4  12 16884.8 630.923  13
   4  -1  12 21678.7 631.122   1
  -1  -3  12 21297.1 631.058   1
   3  -4 -12 17267.6 633.045  10
  -1  -3  13 1836.78 130.892   1
   4  -3  13 2019.00 132.080   1
   4  -1  13 2069.27 130.578   1
  -1   4  13 4051.86 134.172  13
  -1   4  13 3983.29 136.612  12
   1  -4 -13 3897.13 138.948  12
   4  -1  13 4305.28 141.130  12
  -1   4  13 3916.74 136.343  11
   4  -1  13 4026.04 126.670  11
  -1  -3  13 4362.04 140.753  12
   3  -4 -13 3972.84 139.841  10
  -3   4  13 4083.36 138.774  11
  -3  -1  13 4158.09 138.489  12
   3   1 -13 4230.43 140.454  12
   1  -4 -14 15015.9 574.168  12
   3   1 -14 15836.1 574.502  12
   3  -4 -14 16512.1 574.878  10
   4  -1  14 16588.5 575.589  12
  -3   4  14 16016.8 574.090  11
  -1  -3  14 16144.3 574.050  12
  -1   4  14 15837.5 573.754  12
   4  -3  14 15465.2 575.743  12
   4  -1  14 15753.7 569.547  11
  -3  -1  14 16226.9 574.121  12
  -1   4  14 15421.3 573.100  11
   3   1 -14 16273.2 568.827   7
  -1  -3  14 20066.3 571.997   1
   4  -1  14 21467.9 572.675   1
  -3  -1  14 20858.9 572.261   1
   4  -3  14 21073.9 572.752   1
  -4   3 -14 14235.2 568.024   3
  -1   4  14 15940.1 572.340  13
   4  -1  14 16484.8 575.650  13
  -1   4  15 4.44464 51.8669  13
  -4   1 -15 370.952 19.4196   3
   1   3 -15 418.123 19.7653   3
   1  -4 -15 348.775 21.5385   3
  -1  -3  15 648.134 47.2720   1
   4  -1  15 605.182 47.2892   1
  -3  -1  15 611.854 47.8240   1
   4  -3  15 672.699 53.6491   1
  -4   1 -15 101.162 29.9742   7
   1  -4 -15 66.1329 31.4910   7
   3   1 -15 122.889 28.8949   7
   3  -4 -15-2.29834 62.3875  10
  -1   4  15-42.5071 60.8259  12
  -1  -3  15 31.3789 63.8867  12
   4  -1  15 28.1258 35.1751  11
   4  -3  15 55.9145 70.9182  12
  -3  -1  15-35.8389 62.2169  12
   3   1 -15 33.9091 65.4299  12
   1  -4 -15 39.0964 65.2493  12
   4  -1  15 40.5849 68.7971  12
  -3   4  15 18.4488 41.5036  13
  -3   4  15 55.2550 64.0005  11
  -1   4  15 63.4821 57.5603  11
   1  -4 -16 1243.85 43.6701   7
  -4   3 -16 1086.69 40.1575   7
  -4   1 -16 1143.91 41.7627   7
   3  -4 -16 1130.43 41.7635   7
   3   1 -16 1109.75 41.0174   7
  -1  -3  16 930.651 58.8345   1
   1  -4 -16 548.538 33.8527   2
   1   3 -16 609.305 34.0076   2
   4  -1  16 817.326 56.8851   1
   4  -3  16 961.966 62.1222   1
  -3  -1  16 832.976 58.4318   1
   1   3 -16 684.217 34.0150   3
   1  -4 -16 631.489 34.8648   3
   3   1 -16 647.843 34.5022   3
  -4   1 -16 577.685 33.7627   3
  -3   4  16 1238.25 52.0144  13
   4  -1  16 1321.73 79.0274  13
  -1   4  16 1288.82 63.4095  13
   4  -1  16 1167.89 46.8625  11
  -1   4  16 1308.23 71.0001  12
   4  -1  16 1422.74 79.7849  12
   3   1 -16 1363.56 74.5547  12
  -3  -1  16 1409.59 72.6197  12
   4  -3  16 1386.09 83.2685  12
   3  -4 -16 1263.97 72.8942  10
  -3   4  16 1313.84 71.9388  11
  -1   4  16 1315.67 68.4900  11
  -1  -3  16 1374.21 74.0703  12
   1  -4 -16 1288.12 74.6172  12
   1  -4 -17 149.432 35.4454   7
  -4   3 -17 141.625 31.0942   7
   3  -4 -17 161.229 33.5855   7
  -4   1 -17 166.102 33.7808   7
   3   1 -17 179.905 33.2673   7
   4  -3  17 793.970 59.1962   1
  -3  -1  17 736.712 49.8379   1
  -1  -3  17 787.706 55.3340   1
   4  -1  17 888.397 56.3027   1
   1   3 -17 511.427 22.8383   2
   1  -4 -17 524.451 23.0029   2
   1   3 -17 458.750 22.6110   3
   1  -4 -17 393.717 24.0384   3
  -4   1 -17 481.346 22.6494   3
   3   1 -17 464.608 23.5305   3
   3  -4 -17 85.0667 67.2688  10
  -3  -1  17 13.1072 68.3518  12
  -3   4  17 33.6443 68.1726  11
  -1  -3  17-10.9302 72.3892  12
  -1   4  17 50.2028 65.8998  12
  -1   4  17 72.3318 63.5133  11
   1  -4 -17 117.694 71.5186  12
   4  -1  17-82.0052 40.7304  11
   4  -3  17 105.805 75.5484  12
   3   1 -17 75.2099 68.3973  12
   4  -1  17 87.5518 74.6533  12
   4  -1  17 186.504 76.4568  13
  -1   4  17 43.2257 57.4657  13
  -3   4  17 79.6935 45.2604  13
  -1   4  18 12644.5 496.615  13
  -3   4  18 12084.9 493.941  13
   3   1 -18 13587.4 493.029  14
   4  -1  18 12490.8 501.184  13
  -4   1 -18 13489.0 490.839   3
   1  -4 -18 13544.3 491.049   3
   1   3 -18 14006.6 490.880   3
   3   1 -18 14161.5 490.963   3
   1   3 -18 13856.4 490.851   2
   4  -3  18 19460.0 497.518   1
  -1  -3  18 21488.9 498.456   1
   1  -4 -18 13290.1 490.839   2
  -3  -1  18 17911.9 495.970   1
   4  -1  18 20810.1 498.286   1
  -4   3 -18 13820.1 491.863   7
   1  -4 -18 15097.9 492.432   7
   3  -4 -18 14842.6 492.212   7
  -4   1 -18 14072.0 492.115   7
   3   1 -18 14768.7 492.125   7
   3  -4 -18 13700.3 490.984   2
   3   1 -18 14442.5 491.009   2
   1  -4 -18 12507.2 499.317  12
   4  -3  18 13352.4 502.102  12
  -1  -3  18 13712.9 500.681  12
  -1   4  18 12656.4 499.044  12
   4  -1  18 12432.8 493.393  11
   4  -1  18 13020.1 501.102  12
  -1   4  18 12185.9 497.659  11
  -3  -1  18 13054.2 499.266  12
  -3   4  18 13234.9 499.443  11
   3   1 -18 13386.1 500.450  12
   3   1 -19 8.62089 42.2453  14
  -3   4  19-12.8875 46.4570  13
  -1   4  19-63.5996 60.8732  13
   4  -1  19 34.3413 80.5821  13
   1  -4 -19 65.6213 22.6325   3
   3   1 -19 85.0689 21.6236   3
   1   3 -19 184.968 21.2357   2
  -1  -3  19 169.255 60.3369   1
  -3  -1  19 186.356 52.9593   1
   1  -4 -19 143.640 20.5898   2
   4  -3  19 254.183 55.5750   1
   4  -1  19 153.927 59.3137   1
   1  -4 -19-5.60157 36.3614   7
   3  -4 -19-0.89442 35.1617   7
  -4   1 -19 16.1290 33.5490   7
  -4   3 -19 13.4437 32.5036   7
   3   1 -19 49.9727 32.8431   7
   3  -4 -19 160.607 21.7816   2
   1   3 -19 78.6420 20.3531   3
  -4   1 -19 74.3937 20.3035   3
   3   1 -19 152.983 21.5827   2
  -3  -1  19 16.2146 71.5820  12
  -1   4  19-65.0183 72.6974  12
   3   1 -19 21.4407 73.4833  12
  -1  -3  19-15.8562 72.8519  12
   4  -1  19-32.4057 72.7207  10
  -1   4  19-70.1279 66.2863  11
   4  -1  19-45.1966 80.6554  12
   4  -3  19 32.5708 81.6139  12
  -3   4  19 51.0830 72.1492  11
   3  -4 -19-27.0967 79.2237  12
   4  -1  19-38.6211 42.7123  11
   1  -4 -19 13.6619 76.0406  12
   4  -1  20 54.3979 86.2191  13
   3   1 -20 19.2139 44.1772  14
  -1   4  20 43.7795 61.3586  13
  -3   4  20-9.42256 48.2556  13
   1  -4 -20 89.0742 23.0777   3
   3   1 -20 86.4000 22.3322   3
   3  -4 -20 106.362 22.7798   2
   1   3 -20 159.504 21.3856   2
  -1  -3  20 192.677 63.0366   1
  -3  -1  20 140.906 55.9273   1
   4  -1  20 123.699 60.9693   1
   1  -4 -20 133.088 21.7479   2
   3   1 -20 121.199 22.6513   2
   4  -3  20 164.105 64.9420   1
  -4   1 -20-9.15438 35.3320   7
  -4   3 -20 15.4360 33.5903   7
   3  -4 -20 10.3702 35.9053   7
   1  -4 -20-39.3628 37.3179   7
   3   1 -20 17.3588 34.8212   7
  -4   1 -20 114.281 20.6506   3
   1   3 -20 104.759 21.2484   3
   1  -4 -20 37.9987 77.5866  12
  -3  -1  20 33.1762 74.1740  12
   4  -1  20-24.1663 44.2691  11
   4  -1  20 64.3686 81.4887  12
  -1  -3  20 15.6287 77.0501  12
   4  -1  20-26.7541 77.1889  10
  -3   4  20-84.7489 76.3204  11
   4  -3  20 35.2604 70.3242  10
  -1   4  20-52.2431 72.8228  12
   3  -4 -20-62.9303 83.8872  12
   3   1 -20-17.4360 75.9298  12
   4  -3  20-19.7409 83.8115  12
  -1   4  20-9.05544 67.9914  11
   4  -1  21 3727.98 133.244  13
  -3   4  21 3368.69 108.715  13
   3   1 -21 4669.68 107.144  14
   1  -4 -21 4494.37 105.744  14
  -1   4  21 3575.89 116.105  13
   1   3 -21 2238.62 96.1400   3
   1  -4 -21 2229.28 96.8248   3
   3   1 -21 2227.39 96.3556   3
  -3  -1  21 2878.16 115.161   1
  -1  -3  21 2952.64 114.743   1
   1  -4 -21 2010.71 96.1267   2
   1   3 -21 2159.56 96.1344   2
   4  -3  21 3069.20 118.746   1
   4  -1  21 3013.94 117.965   1
   3  -4 -21 3966.46 102.584   7
  -4   1 -21 3599.61 101.599   7
  -4   3 -21 3586.41 100.812   7
   1  -4 -21 3835.52 102.818   7
   3   1 -21 3647.19 101.475   7
  -4   1 -21 2007.28 95.9160   3
   3   1 -21 1960.27 96.3910   2
   3  -4 -21 1979.53 96.3329   2
  -3   4  21 3999.70 129.027  11
  -1   4  21 3820.19 126.726  12
   3  -4 -21 3748.03 130.621  12
   4  -1  21 4036.33 135.267  12
   4  -1  21 3593.54 107.207  11
   4  -3  21 3958.73 134.891  12
  -1   4  21 3480.10 121.973  11
   4  -3  21 3547.35 123.449  10
   4  -1  21 3939.42 127.815  10
   1  -4 -21 3775.28 128.704  12
  -3  -1  21 3845.74 127.224  12
  -1  -3  21 4015.26 129.289  12
   1  -4 -22 2028.19 61.7373  14
  -1   4  22 1623.38 78.8192  13
   4  -1  22 1842.64 103.231  13
  -3   4  22 1552.00 68.0003  13
   3   1 -22 2149.05 65.3510  14
   3   1 -22 917.340 45.8393   3
   1  -4 -22 902.508 46.7427   3
   1   3 -22 924.066 45.5763   3
  -1  -3  22 1035.17 75.2236   1
   4  -1  22 1095.74 80.5023   1
  -3  -1  22 827.765 70.2402   1
   4  -3  22 1076.15 82.5505   1
   1   3 -22 785.236 46.0997   2
   3  -4 -22 1888.82 57.6651   7
  -4   3 -22 1701.95 55.9348   7
  -4   1 -22 1713.83 56.4502   7
   1  -4 -22 1876.75 58.2572   7
   3   1 -22 1624.74 53.6929   7
  -4   1 -22 838.504 45.4485   3
  -1   4  22 1778.39 90.8612  12
   4  -3  22 1634.45 88.4224  10
   4  -3  22 1796.15 105.996  12
   4  -1  22 1824.11 96.4475  10
  -1  -3  22 1766.58 96.7511  12
  -1   4  22 1595.92 86.8728  11
   3  -4 -22 1850.09 101.679  12
   4  -1  22 1878.64 100.784  12
  -3  -1  22 1854.74 94.6705  12
  -3   4  22 1698.87 93.8530  11
   4  -1  22 1677.57 65.2026  11
   3   1 -23 6134.01 252.063  14
   1  -4 -23 5419.18 251.018  14
   4  -1  23 5135.77 267.955  13
  -3   4  23 4627.33 253.290  13
   3  -4 -23 5700.70 252.380  14
  -1   4  23 4832.92 257.746  13
   1  -4 -23 7176.24 247.607   3
   1   3 -23 7566.90 247.216   3
   3   1 -23 7607.87 247.318   3
   1   3 -23 8450.20 247.440   2
   1  -4 -23 7588.27 247.272   2
   1  -4 -23 6787.99 250.614   7
   3  -4 -23 6970.62 250.535   7
  -4   1 -23 6305.95 249.932   7
  -4   3 -23 6357.52 249.519   7
   3   1 -23 6647.29 249.810   7
   3   1 -23 8149.59 247.430   2
   3  -4 -23 7492.32 247.360   2
  -4   1 -23 7472.56 247.177   3
  -3  -1  23 5204.90 264.449  12
   4  -3  23 5087.20 254.229  11
  -1  -3  23 5231.55 264.832  12
   4  -1  23 4830.56 252.900  11
  -1   4  23 4843.37 260.720  11
   4  -1  23 5044.42 263.298  10
   4  -3  23 4997.78 261.835  10
  -3   4  23 5083.35 263.202  11
   3   1 -24 2477.75 138.305  14
   3  -4 -24 2178.26 137.910  14
   1  -4 -24 2064.72 135.718  14
  -1   4  24 1958.82 145.957  13
   4  -1  24 2017.75 162.258  13
   1  -4 -24 3868.46 130.156   3
   3   1 -24 3999.38 129.741   3
   1  -4 -24 4014.72 129.467   2
   3  -4 -24 4034.86 129.808   2
   3   1 -24 4057.56 129.694   2
   1   3 -24 4281.24 129.663   2
  -4   3 -24 2888.53 133.828   7
   1  -4 -24 3141.44 135.233   7
   3  -4 -24 3197.82 134.998   7
   3   1 -24 3040.69 133.655   7
  -1   4  24 1959.99 150.696  11
   4  -3  24 2057.09 151.415  10
   4  -1  24 2080.27 156.435  10
  -3   4  24 2102.81 155.194  11
   1   3 -24 4108.80 129.671   3
  -4   1 -24 3900.81 129.501   3
   4  -1  25-49.5347 82.7469  10
   4  -3  25 33.4607 76.7331  10
   3  -4 -25 5.63431 53.6429  14
   3   1 -25 37.5149 53.9641  14
   1  -4 -25-3.15987 44.1698  14
   1  -4 -25 47.2296 26.6423   3
   1  -4 -25 51.7163 24.7421   2
   3  -4 -25 68.8801 25.9558   2
   1   3 -25 53.0370 24.5689   2
   3   1 -25 66.4402 25.4686   2
  -4   3 -25 43.8898 39.8460   7
   3  -4 -25 24.8958 44.5401   7
   3   1 -25-11.8331 39.5110   7
  -4   1 -25 6.39572 24.1838   3
   3   1 -25 65.9006 24.7499   3
   1   3 -25 18.8977 24.0028   3
  -1   4  25 69.5854 79.7291  11
   3   1 -26 2776.19 111.769   7
   3  -4 -26 3064.49 113.998   7
  -4   3 -26 2778.81 111.281   7
   1  -4 -26 2836.75 106.768   3
   3   1 -26 2912.44 106.155   3
   1  -4 -26 3037.41 106.341   2
   3   1 -26 3037.74 106.269   2
   1   3 -26 3138.84 106.241   2
   3  -4 -26 2971.40 106.363   2
   1   3 -26 2993.08 105.927   3
  -4   1 -26 2801.41 105.804   3
   1  -4 -26 2353.99 112.996  14
   3  -4 -26 2614.88 116.284  14
   3   1 -26 2986.70 117.408  14
   3   1 -27 469.577 51.2943   7
   3  -4 -27 486.220 54.6732   7
  -4   3 -27 411.777 49.8346   7
   3  -4 -27 884.433 38.5002   2
   1   3 -27 871.928 37.8329   2
   1  -4 -27 870.012 37.6311   2
   3   1 -27 929.285 38.0555   2
   1  -4 -27 749.287 38.5193   3
   3   1 -27 858.415 37.6799   3
  -4   1 -27 796.940 37.4353   3
   1   3 -27 806.873 36.8780   3
   1  -4 -27 262.611 52.8863  14
   3   1 -27 374.191 62.1185  14
   3  -4 -27 260.101 57.4376  14
  -4   3 -28 5.06271 44.2557   7
   3  -4 -28 27.5768 47.4526   7
   3   1 -28 45.4953 44.3565   7
   1  -4 -28 95.1273 27.8742   3
   3  -4 -28 142.912 28.2765   2
   3   1 -28 136.866 27.7597   2
   1   3 -28 183.990 26.3537   2
   1  -4 -28 138.698 27.0793   2
  -4   1 -28 90.3731 26.1521   3
   3   1 -28 77.0649 26.1925   3
   1   3 -28 65.8106 26.1483   3
   1  -4 -28 10.3714 44.7855  14
   3  -4 -28 40.8855 51.6696  14
   3  -4 -29 581.379 60.5144   7
  -4   3 -29 633.162 57.3887   7
   3   1 -29 592.322 57.4707   7
   1  -4 -29 1018.88 46.2148   3
   3   1 -29 1041.64 44.7420   3
   1   3 -29 1218.44 45.2019   2
   3   1 -29 1172.16 46.5752   2
   1  -4 -29 1171.79 45.2027   2
   3  -4 -29 1164.25 46.4207   2
   1   3 -29 1122.60 44.8615   3
  -4   1 -29 1030.40 45.3243   3
   3  -4 -29 336.975 63.0682  14
   1  -4 -29 316.535 59.4048  14
   3  -4 -30 915.566 64.1272   7
  -4   3 -30 871.109 61.1137   7
   3   1 -30 861.339 60.1359   7
   3   1 -30 1110.12 48.4666   3
   1  -4 -30 1067.75 49.4059   3
   1  -4 -30 1196.75 49.2387   2
   1   3 -30 1263.95 49.2788   2
   3  -4 -30 1196.29 48.7126   2
   3   1 -30 1258.57 48.5892   2
  -4   1 -30 1192.33 49.9669   3
   1   3 -30 1136.77 47.8021   3
   1  -4 -30 583.535 62.9874  14
   3  -4 -30 629.469 64.7053  14
   3  -4 -31 1505.98 85.4267   7
   3   1 -31 1465.46 82.4277   7
  -4   3 -31 1316.47 82.9859   7
   3  -4 -31 2134.12 73.9847   2
   3   1 -31 2083.85 73.9716   2
   1  -4 -31 2226.48 74.5065   2
   1   3 -31 2302.57 74.3079   2
   3   1 -31 1888.58 73.4361   3
   1  -4 -31 1834.24 74.0256   3
   1   3 -31 2061.91 73.5678   3
  -4   1 -31 2016.01 73.9355   3
   1  -4 -31 990.754 84.2501  14
   3  -4 -31 986.134 86.5730  14
   3  -4 -32 57.4412 52.6488   7
   3   1 -32 54.7967 48.4417   7
   1  -4 -32 159.241 30.9740   3
   1   3 -32 177.748 31.2715   2
   3  -4 -32 163.879 30.6929   2
   3   1 -32 203.015 30.8773   2
   1   3 -32 167.480 31.0827   3
  -4   1 -32 154.780 28.1353   3
   3   1 -32 151.456 28.9762   3
   3  -4 -32 1.44358 55.0888  14
   1  -4 -32-17.4598 49.3419  14
   3   1 -33 39.1232 29.8548   2
   3  -4 -33 13.8509 29.8768   2
   3   1 -33 53.1041 48.9775   7
   1  -4 -33-6.87507 30.6417   3
   1   3 -33-14.1030 29.9590   3
   3   1 -33 23.8589 28.6596   3
  -4   1 -33 7.91804 27.2667   3
   3  -4 -33 57.3197 56.1184  14
   3  -4 -34 41.1832 31.1463   2
   3   1 -34 50.6047 30.3823   2
   3   1 -34 57.3580 50.9838   7
  -4   1 -34 54.6651 27.7947   3
   1   3 -34 43.9171 28.7391   3
   3   1 -34 59.4101 28.8827   3
   1  -4 -34 6.01646 30.6491   3
   3  -4 -34 22.2047 56.6920  14
   3  -4 -35 270.117 34.1967   2
   3   1 -35 243.657 33.0152   2
   1  -4 -35 219.742 32.5396   3
  -4   1 -35 219.556 29.6464   3
   3   1 -35 170.166 30.8932   3
   1   3 -35 242.084 29.0802   3
   3   1 -36 62.5258 54.2269   7
   3  -4 -36 11.2901 34.2264   2
   3   1 -36 59.5354 32.6991   2
  -4   1 -36-3.65062 28.1810   3
   1  -4 -36-8.38902 31.3903   3
   1   3 -36 7.39023 28.4241   3
   3   1 -36 10.8264 29.4898   3
   3   1 -37-0.22165 32.6849   3
   1  -4 -37 9.73957 30.7518   3
  -4   1 -37-17.2604 28.7396   3
   1   3 -37 11.7808 28.6377   3
   3   1 -37 50.7189 55.4808   7
   3   1 -38 30.6049 31.0321   3
  -4   1 -38 7.48860 29.2325   3
   1   3 -38 29.6314 29.0897   3
   1  -4 -38-22.6909 31.3301   3
   3   1 -38-16.0161 56.7666   7
  -4   1 -39 9.49658 29.1579   3
   3   1 -39 52.2538 30.3061   3
   1  -4 -39 46.6649 31.4041   3
   1   3 -39 46.0018 29.4667   3
   3   1 -39 55.1610 55.3049   7
   1  -4 -40 16.7825 30.4502   3
  -4   1 -40 22.1943 28.7165   3
   1   3 -40 71.2714 29.2789   3
   3   1 -40 13.5825 28.9816   3
   3   1 -40-60.0437 56.0526   7
   3   1 -41 52.6726 29.1676   3
  -4   1 -41 88.8473 28.4612   3
   1  -4 -41 86.8984 31.5617   3
   1   3 -41 103.532 28.7572   3
   3   1 -41 135.139 55.6659   7
   3   1 -42-29.6352 27.8183   3
   1   3 -42 7.76346 28.2932   3
  -4   1 -42-14.3751 28.2927   3
   1  -4 -42-1.94135 31.7953   3
   3   1 -42 56.4952 55.2678   7
   1  -4 -43 121.893 31.4962   3
   1   3 -43 137.960 28.2553   3
   3   1 -43 133.678 28.0883   3
  -4   1 -43 89.6897 26.8566   3
   1   3 -44 4.18047 25.9715   3
   1  -4 -44 12.7918 28.7012   3
   3   1 -44 16.5247 26.4278   3
  -4   1 -44 21.0649 25.7941   3
   1   3 -45-11.0610 24.9383   3
   3   1 -45-7.72252 26.0916   3
  -4   1 -45 16.0786 25.1763   3
   1  -4 -45 2.24724 27.3802   3
   1  -4 -46-25.8084 25.7140   3
   1   3 -46-10.1755 23.9397   3
  -4   1 -46 8.20543 24.3336   3
   3   1 -46 17.8307 25.7457   3
  -4   1 -47 43.4296 23.4417   3
   1  -4 -47 11.1607 25.0561   3
   1   3 -47 8.53709 23.2802   3
   3   1 -47 36.6437 23.7810   3
  -4   3 -47-9.62591 22.8629   3
   1   3 -48 3.43538 23.2213   3
   1  -4 -48-5.64360 24.2100   3
  -4   1 -48 9.31226 22.3567   3
   3   1 -48 11.6165 22.3957   3
  -4   3 -48-3.24611 21.8546   3
  -4   1 -49 109.600 21.1261   3
  -4   3 -49 63.4124 21.0465   3
   3   1 -49 78.5920 21.5120   3
   1  -4 -49 68.2443 23.2903   3
   1   3 -49 91.6694 21.5402   3
  -4   3 -50 21.4086 20.2400   3
   1  -4 -50-27.5691 21.1300   3
   3   1 -50-5.27782 20.4353   3
   1   3 -50 11.1093 19.4333   3
  -4   1 -50-5.11839 19.6140   3
   1   3 -51 47.9397 18.6443   3
   3   1 -51 88.4445 19.0127   3
  -4   1 -51 62.3816 18.9905   3
   1  -4 -51 59.2536 19.7376   3
  -4   0   0 9012.89 316.252  13
   4   0   0 9308.23 316.086  13
   4  -4   0 8732.71 315.416  11
   0  -4   0 8886.66 315.041  10
  -4   4   0 8760.75 314.885  11
  -4   0   1 2393.51 131.903  13
  -4   0  -1 2439.05 133.196  13
   4   0  -1 2567.56 130.751  13
   0  -4  -1 2575.58 131.794  10
  -4   4  -1 2490.70 129.835  11
  -4   4   1 2417.21 130.796  11
   4  -4  -1 2612.94 132.119  11
   4  -4   1 2544.69 130.994  11
   0  -4   1 2432.03 129.483  10
   0  -4   2 1986.86 93.2151  10
   4  -4   2 2103.13 94.8964  11
   0  -4  -2 2033.13 98.5711  10
   4  -4  -2 1983.73 98.3980  11
  -4   0   2 1991.98 96.1532  13
   4   0  -2 2060.72 94.8535  13
  -4   0  -2 1823.54 101.385  13
   0   4   2 1891.74 97.0052  10
  -4   0   3 16990.3 529.101  13
  -4   0  -3 13371.2 527.397   1
   0   4  -3 13118.8 527.722   1
   0  -4  -3 16638.4 530.787  10
   4  -4   3 17732.4 528.994  11
   0  -4   3 16222.1 528.102  10
   0  -4  -3 15940.8 528.184  12
  -4   0   4 16690.7 590.739  13
  -4   0  -4 16985.6 589.565   1
   4   0   4 17850.7 589.463   1
   0   4  -4 17028.9 589.913   1
   4  -4   4 17068.0 590.630  11
   0  -4  -4 16194.4 592.536  10
   0  -4  -4 15713.8 590.524  12
   0  -4   4 16141.7 589.641  10
  -4   0   5 1784.67 82.5926  13
   0   4  -5 3166.08 81.9495   1
   4   0  -5 1794.78 86.7706  12
   0  -4  -5 1703.11 85.4781  12
   0  -4   5 1773.87 85.9517  12
   0  -4   5 1480.96 77.7605  10
   0  -4  -5 1856.24 93.6359  10
  -4   0   6 20015.4 576.475  13
   0  -4  -6 19753.8 579.292  13
   4   0   6 19181.8 580.908  13
   0  -4   6 11488.3 576.122   1
   4   0   6 11627.1 575.920   1
   0   4  -6 10985.3 576.038   1
  -4   0  -6 18946.0 575.503  11
   4   0  -6 20207.8 578.449  12
   0  -4  -6 19732.2 579.953  10
   0  -4  -6 19595.7 578.966  11
   0  -4   6 20516.1 578.080  12
   0  -4  -6 18866.5 577.655  12
   4  -4  -7 15451.9 609.998  13
   4   0   7 14766.3 614.868  13
   0  -4  -7 15278.7 613.396  13
   4   0   7 22707.3 610.847   1
   0   4  -7 24959.5 611.585   1
   4   0  -7 15476.5 612.771  12
   0  -4   7 15883.8 612.670  12
  -4   0  -7 14187.4 609.719  11
   0   4   7 15382.5 612.864  11
   0  -4  -7 14872.3 612.119  12
   0  -4  -7 15488.8 613.035  11
   4   0  -8 13269.1 551.050  12
   0   4   8 12824.4 550.582  11
   0  -4  -8 12584.8 550.515  12
   0  -4   8 13359.6 551.023  12
   0  -4  -8 13412.0 550.951  11
   0   4   8 12776.3 549.710  12
  -4   4   8 13138.1 551.932  11
   4  -4  -8 12472.8 547.755  13
   4   0   8 12852.8 553.328  13
   0  -4  -8 13740.5 551.716  13
   0   4   8 12819.3 550.493  13
   0   4   8 12826.4 552.291  10
   0  -4  -9 2325.70 102.772  11
   4   0  -9 2411.09 103.246  12
   0  -4  -9 2302.70 101.158  12
   0   4   9 2252.68 97.7009  12
  -4   4   9 2428.56 107.615  11
   0   4   9 2155.39 101.391  11
   0  -4   9 2385.83 101.487  12
   0  -4  -9 2670.78 105.384  13
   0   4   9 2359.42 100.652  13
   4   0   9 2389.71 112.203  13
   4   0   9 2047.59 91.7816   1
   0   4  -9 2233.59 92.1150   1
   4  -4   9 2216.81 95.1210   1
   0   4   9 2647.75 107.565  10
   0   4  10 8715.57 266.297  12
   0   4  10 8401.62 267.449  11
   4   0 -10 9219.04 269.673  12
   0  -4  10 9140.96 268.359  12
   0  -4 -10 8822.32 268.244  11
  -4   4  10 8780.32 269.675  11
   4   0  10 9052.67 268.702  12
   0  -4 -10 8736.70 268.253  12
   0  -4 -10 9280.44 269.807  13
   0   4  10 8464.28 266.836  13
   4   0  10 9037.27 272.619  13
   4  -4  10 4311.98 263.019   1
   0  -4  10 4713.70 263.707   1
   4   0  10 4551.37 263.069   1
   4  -4 -10 9008.40 269.623  10
   0   4  10 8644.30 271.151  10
   0   4  11 22702.6 737.833  11
   0  -4  11 24065.0 738.756  12
   4   0 -11 23705.2 738.923  12
   0  -4 -11 23111.8 738.511  12
  -4   4  11 23397.5 739.107  11
   4   0  11 24152.9 739.157  12
   0   4  11 23426.9 737.734  12
   0   4  11 22796.7 737.865  13
   0  -4 -11 23282.1 738.718  13
   4   0  11 23657.4 740.479  13
   4  -4  11 16927.1 736.382   1
   0  -4  11 16946.4 736.170   1
   4   0  11 15112.2 735.333   1
   0   4  11 22207.3 739.316  10
   4  -4 -11 22987.7 738.687  10
   0  -4  12 1890.81 106.232  12
   4   0 -12 1900.95 107.023  12
  -4   4  12 2178.73 107.549  11
   0  -4 -12 1868.92 105.375  12
   4   0  12 1867.28 104.998  12
   0   4  12 1953.69 101.682  12
   0   4  12 1876.21 102.253  11
   0  -4 -12 2095.59 107.248  13
   4   0  12 1919.53 110.262  13
   0   4  12 2125.76 103.361  13
   0  -4  12 3484.35 96.9281   1
   4   0  12 3489.06 94.6619   1
   4  -4  12 3548.28 99.1572   1
   4   0 -12 2087.42 96.0884  10
   0   4  12 1950.22 108.633  10
   4  -4 -12 2161.21 106.072  10
   0  -4 -13 27394.4 984.696  12
  -4   4  13 27935.6 984.746  11
   0   4  13 26424.0 983.328  11
   0  -4  13 27913.2 984.767  12
   4   0 -13 27312.7 984.639  12
   4   0  13 26635.9 980.898  11
   4   0  13 28271.6 984.957  12
   0   4  13 26703.0 983.592  12
   0  -4  13 31730.5 982.621   1
   4   0  13 29535.6 982.118   1
   4  -4  13 32998.5 983.306   1
   4   0  13 27711.4 985.634  13
   0   4  13 26608.6 983.415  13
   4   0 -13 26522.4 981.937  10
   0   4  13 27208.4 984.726  10
   4  -4 -13 28160.0 984.563  10
   0   4  14 2362.82 126.849  12
   0   4  14 2534.73 128.586  11
   4   0  14 2474.25 118.865  11
   4   0 -14 2481.01 131.991  12
   4   0  14 2538.01 130.199  12
  -4   4  14 2746.46 132.752  11
   0  -4 -14 2464.24 130.233  12
   0  -4  14 2493.12 131.824  12
   4   0 -14 2543.68 122.499  10
   0   4 -14 3348.39 116.875   7
   4   0 -14 3452.00 117.319   7
   4  -4 -14 2623.43 130.107  10
   0   4  14 2681.38 132.800  10
   0   4  14 2700.13 128.927  13
   4   0  14 2469.89 132.718  13
   0   4  15 124.589 57.5232  13
   4   0  15-73.6373 64.0900  13
   4  -4 -15 52.8381 19.6291   3
   0  -4 -15 28.7258 18.4273   3
   4   0 -15 26.3166 17.7804   3
   4   0  15-93.1986 38.9311   1
   4  -4  15 22.4795 53.9872   1
   0  -4  15 68.8745 50.1876   1
   0  -4 -15-14.9487 62.4240  12
  -4   4  15 65.0512 64.7269  11
   0   4  15-9.62230 55.0885  12
   0  -4  15 41.2967 64.1738  12
   4   0 -15-11.6159 63.5106  12
   4   0  15-33.1420 33.2586  11
   0   4  15 97.2208 54.6222  11
   0   4 -15 53.6062 26.3200   7
   4   0 -15 39.4642 26.8279   7
   0   4 -15 29.0092 16.7242   3
   4   0 -15-10.8766 44.2119  10
   0   4  15-32.3051 62.0435  10
   4  -4 -15 23.0050 61.4217  10
   0   4  16 4280.66 158.584  10
   4   0  16 3975.99 160.092  13
   0   4  16 4131.87 155.848  13
   0  -4 -16 3780.81 142.311   3
  -4   0 -16 3650.36 141.979   3
   4  -4 -16 3826.46 142.572   3
   4   0 -16 3890.31 142.223   3
   0  -4  16 5644.56 151.848   1
   0   4 -16 3953.77 142.031   2
   4  -4  16 6317.11 156.180   1
   0  -4 -16 3714.66 141.990   2
   4   0  16 4989.54 149.438   1
  -4   4 -16 4089.70 143.734   7
   4  -4 -16 4541.83 144.500   7
   0   4 -16 4218.15 144.073   7
   4   0 -16 4538.49 144.530   7
   4   0 -16 4040.93 150.354  10
   0  -4  16 4223.58 159.897  12
   0   4  16 3876.57 154.013  11
  -4   4  16 4425.38 159.511  11
   4   0  16 3917.65 157.449  12
   0  -4 -16 4140.04 159.253  12
   0   4  16 4240.00 156.387  12
   4   0 -16 4087.23 159.654  12
   4   0  16 4121.05 146.883  11
   4  -4 -16 4397.64 159.264  10
   0   4 -16 3929.66 142.004   3
   0   4  17 4070.11 138.264  10
   0   4  17 4077.87 135.119  13
   4   0  17 4285.02 142.184  13
  -4   0 -17 2766.10 117.257   3
   4   0 -17 3041.13 117.590   3
   4  -4 -17 3041.44 117.865   3
   0  -4 -17 2928.17 117.646   3
   4  -4  17 5474.94 141.232   1
   0  -4  17 4217.50 128.962   1
   0  -4 -17 2760.81 117.299   2
   4   0  17 3740.39 127.026   1
   0   4 -17 3039.38 117.348   2
  -4   4 -17 3723.85 119.712   7
   4  -4 -17 4133.55 120.572   7
   4   0 -17 4153.72 120.710   7
   0   4 -17 3964.30 120.278   7
   4  -4 -17 4205.80 137.627  10
   4   0  17 4325.14 140.016  12
   4   0  17 3877.63 123.414  11
   4   0 -17 4283.13 140.941  12
   4   0  17 4076.56 137.929  10
   0   4  17 4269.12 137.132  12
   0   4  17 3802.23 133.159  11
   0  -4 -17 4022.41 138.809  12
  -4   4  17 4409.96 140.836  11
   0  -4  17 4397.26 141.549  12
   0   4 -17 3027.56 117.246   3
   0   4  18 6249.48 227.568  10
   4   0  18 5952.80 228.685  13
   0   4  18 5885.79 224.288  13
   4   0 -18 5984.95 212.778   3
   4  -4 -18 5781.65 213.048   3
  -4   0 -18 5743.61 212.556   3
   0  -4 -18 5630.67 212.894   3
   0   4 -18 5884.64 212.573   2
   0  -4 -18 5431.51 212.543   2
   4   0  18 8878.39 222.698   1
   0  -4  18 8496.32 221.952   1
  -4   4 -18 6126.74 214.138   7
   4  -4 -18 6806.73 214.824   7
   4   0 -18 6717.18 214.765   7
   0   4 -18 6367.84 214.477   7
   0   4 -18 5971.97 212.575   3
   4   0  18 6205.52 227.894  10
   4   0  18 5650.13 216.870  11
   0  -4  18 6488.86 229.191  12
   4   0  18 6194.22 229.339  12
   0   4  18 6061.37 226.459  12
   0  -4 -18 5818.17 226.611  12
   4   0 -18 6130.82 228.575  12
   4  -4 -18 6070.27 226.282  10
   0   4  18 5704.64 223.241  11
  -4   4  18 6309.72 228.864  11
   0   4  19 941.074 73.1307  13
   4   0 -19 1093.44 54.0859  14
   4   0  19 945.459 85.3905  13
   0  -4 -19 705.654 35.5595   3
   4  -4 -19 696.546 36.2366   3
   4   0 -19 729.486 35.5360   3
  -4   0 -19 672.343 34.5818   3
   4   0  19 1022.40 63.8219   1
   0  -4 -19 716.147 34.5036   2
   0   4 -19 714.727 34.6732   2
   0  -4  19 1054.43 62.6193   1
   4  -4  19 1263.04 84.8337   1
   4  -4 -19 1017.99 44.8816   7
  -4   4 -19 895.683 42.1880   7
   4   0 -19 1003.05 43.9064   7
   0   4 -19 876.981 42.9223   7
   0   4 -19 676.801 34.4194   3
   0   4  19 948.456 70.9708  11
  -4   4  19 1020.05 82.4509  11
   4  -4 -19 1021.04 77.8320  10
   4   0  19 1074.89 85.4005  12
   0   4  19 954.773 78.1304  12
   4   0 -19 1105.67 85.5643  12
   4   0  19 1102.77 81.5934  10
   0  -4  19 1028.36 84.8748  12
   4   0  19 814.384 52.4158  11
   4   0  20 1170.45 105.311  13
   0  -4 -20 1079.93 76.6268  14
   4   0 -20 1132.06 80.0358  14
   0   4  20 1070.77 94.8442  13
  -4   0 -20 1839.20 67.8693   3
   4   0 -20 1928.79 68.5336   3
   0  -4 -20 1824.76 68.8505   3
   4  -4 -20 1824.47 69.0551   3
   0   4 -20 2174.09 67.8703   2
   4   0  20 2957.50 92.1043   1
  -4   0  20 2681.22 89.0685   1
   0  -4 -20 1966.34 67.8189   2
  -4   4 -20 1393.48 72.2567   7
   4  -4 -20 1536.42 73.9555   7
   0   4 -20 1525.99 73.1203   7
   4   0 -20 1533.05 74.1176   7
   4   0  20 1073.29 105.210  12
  -4   4  20 1099.20 101.780  11
   0   4  20 1047.08 93.0261  11
   0  -4  20 1056.96 103.601  12
   0   4  20 1137.42 99.6572  12
   4   0  20 1106.43 101.586  10
   4   0  20 945.075 79.4331  11
   4   0 -20 1081.38 102.879  12
   4   0 -20 2059.45 68.7631   2
   0   4 -20 2042.24 68.0416   3
   4  -4 -20 2102.96 68.9927   2
   4   0  21 8.33148 80.7380  10
   0  -4 -21 82.2369 42.0542  14
   0   4  21 61.9715 68.7474  13
   4   0 -21 92.2923 48.3450  14
   4   0  21 106.341 87.7643  13
   0  -4 -21 79.4054 24.0251   3
   4   0 -21 90.9741 22.8732   3
   4  -4 -21 45.6641 24.8995   3
   0  -4 -21 146.254 22.3418   2
   4   0 -21 131.365 23.6721   2
   4  -4  21 274.541 82.6887   1
   4   0  21 258.483 62.2897   1
   4  -4 -21 143.525 23.9662   2
  -4   0  21 236.207 58.2456   1
   0  -4  21 269.562 66.1218   1
   0   4 -21 133.081 21.8598   2
  -4   4 -21 37.3653 33.1437   7
   4  -4 -21 81.6255 36.7945   7
   4   0 -21 66.2795 35.6494   7
   0   4 -21 32.3413 32.7496   7
   0   4 -21 60.7723 21.6489   3
  -4   0 -21 72.8039 21.7078   3
   4   0  21 1.51022 48.3579  11
   0   4  21 127.271 76.2032  12
  -4   4  21 66.4404 80.1348  11
   0  -4  21 207.585 82.9647  12
   0   4  21 76.1342 66.8686  11
   4  -4  21 95.8085 67.9414  10
   4   0 -21 156.728 85.3549  12
   4   0  21 51.1574 82.9299  12
   4   0  22 6702.73 271.955  13
  -4   0  22 6096.60 259.029  13
   0  -4 -22 7762.15 255.703  14
   0   4  22 6597.32 265.335  13
   4   0 -22 8273.34 257.351  14
   4  -4 -22 6900.09 252.670   3
   0  -4 -22 6786.47 252.462   3
  -4   0 -22 6705.55 252.129   3
   4   0 -22 7035.00 252.409   3
   0  -4 -22 6690.20 252.169   2
   0  -4  22 11110.5 267.150   1
   0   4 -22 7321.56 252.233   2
   4   0  22 9673.58 263.592   1
  -4   0  22 8346.92 261.048   1
  -4   4 -22 7583.98 254.382   7
   4  -4 -22 8322.87 255.132   7
   0   4 -22 7262.58 254.202   7
   4   0 -22 7540.82 254.366   7
   4   0 -22 7133.44 252.454   2
   0   4 -22 7076.52 252.172   3
   4  -4 -22 6763.23 252.422   2
   4   0  22 6904.77 272.310  12
   0   4  22 6284.45 264.558  11
   0  -4  22 7469.11 273.344  12
  -4   4  22 7090.08 269.804  11
   4   0  22 6161.15 258.041  11
   0   4  22 6885.32 269.156  12
   4   0 -22 7151.87 271.911  12
   4   0  22 7120.82 270.353  10
   4  -4  22 6597.55 265.195  10
   4  -4 -23 919.363 76.9286  14
   0   4  23 845.708 90.1985  13
   4   0  23 843.896 107.953  13
   4   0 -23 958.654 73.2042  14
   0  -4 -23 859.547 67.7714  14
   4   0 -23 1689.40 58.7967   3
   4  -4 -23 1536.44 59.4659   3
   0  -4 -23 1520.07 59.0099   3
  -4   0 -23 1643.84 58.2126   3
   0  -4 -23 1719.90 58.2895   2
   4   0  23 2593.28 90.2922   1
   0   4 -23 1761.62 58.3171   2
   4  -4 -23 1217.87 67.2511   7
  -4   4 -23 1117.32 65.1119   7
   0   4 -23 1168.25 64.7735   7
   4   0 -23 1252.40 66.4795   7
   0   4 -23 1649.88 58.2821   3
   4  -4 -23 1766.26 59.2349   2
   4   0 -23 1882.74 59.1556   2
   0  -4  23 927.281 107.081  12
   0   4  23 769.773 93.5939  11
   0   4  23 845.680 100.840  12
   4   0  23 921.687 101.141  10
   4  -4  23 844.982 93.2911  10
  -4   4  23 808.255 103.339  11
   4   0  23 734.453 74.9980  11
   4   0  24 4232.01 196.071  10
   0   4  24 3776.74 188.476  13
   4  -4 -24 4666.44 179.937  14
   4   0  24 3747.25 198.898  13
   4   0 -24 4584.02 178.801  14
   0  -4 -24 4025.99 175.731  14
   0  -4 -24 5013.44 172.678   3
   4   0 -24 5138.97 172.610   3
   4  -4 -24 4894.20 172.850   3
  -4   0 -24 4823.97 172.137   3
   0  -4 -24 4787.05 172.154   2
   0   4 -24 4872.43 172.112   2
   0   4 -24 4911.13 175.532   7
   4  -4 -24 5240.11 176.494   7
   4   0 -24 5131.49 176.098   7
  -4   4 -24 4787.93 175.524   7
   4  -4 -24 4969.01 172.614   2
   0   4 -24 5085.14 172.208   3
   4   0 -24 5034.36 172.579   2
   0   4  24 3834.03 190.249  11
   4  -4  24 3683.24 189.227  10
   4  -4 -25 322.822 57.3133  14
   4   0 -25 317.820 53.6710  14
   0   4  25 197.421 75.0603  13
   0  -4 -25 264.899 42.2260  14
   4  -4 -25 107.879 27.6546   3
   0  -4 -25 102.184 26.8804   3
   4   0 -25 142.714 25.9960   3
   0  -4 -25 133.577 26.0616   2
   4  -4 -25 104.422 26.3851   2
   0   4 -25 157.352 25.3528   2
  -4   4 -25 193.655 39.9322   7
   4  -4 -25 208.022 43.3211   7
   4   0 -25 206.157 40.1588   7
   0   4 -25 160.287 39.1435   7
   0   4 -25 91.5824 25.4452   3
  -4   0 -25 128.983 24.9305   3
   4   0 -25 176.504 26.6561   2
   0   4  25 308.026 78.3686  11
   4  -4 -26 293.252 56.9586  14
   0  -4 -26 304.006 43.1717  14
   4   0 -26 406.539 56.0521  14
   4   0 -26 40.4933 26.1253   3
   4  -4 -26 58.2539 28.3006   3
   0  -4 -26 41.8925 26.5412   3
   0  -4 -26 34.9582 26.5370   2
   0   4 -26 35.4357 25.4593   2
   4  -4 -26 9.67391 26.4843   2
   4   0 -26 23.5375 25.9291   2
  -4   4 -26 220.253 41.8904   7
   4  -4 -26 283.560 44.9235   7
   4   0 -26 207.512 42.4098   7
   0   4 -26 223.879 40.3916   7
   0   4 -26 8.56152 25.5684   3
  -4   0 -26 26.3945 24.6095   3
   0   4  26 145.986 79.6905  11
   4  -4 -27 2474.96 106.147   7
   4   0 -27 2276.65 105.498   7
   0   4 -27 2150.97 103.954   7
  -4   4 -27 2266.49 105.147   7
   0  -4 -27 2657.74 98.8107   3
   4  -4 -27 2762.86 99.5087   3
   4   0 -27 2806.41 98.7018   3
   0  -4 -27 3066.61 98.9919   2
   4  -4 -27 3006.20 99.1067   2
   0   4 -27 3105.26 98.7163   2
   4   0 -27 2965.94 98.9363   2
  -4   0 -27 2642.10 98.2158   3
   0   4 -27 3001.57 99.1533   3
   0  -4 -27 1560.72 103.323  14
   4  -4 -27 1640.14 109.868  14
   4   0 -27 2036.42 110.879  14
  -4   4 -28 549.556 52.1568   7
   4  -4 -28 629.460 57.6338   7
   4   0 -28 591.330 54.0637   7
   0   4 -28 564.548 51.7830   7
   0  -4 -28 795.250 40.7066   3
   4   0 -28 821.059 39.9737   3
   4  -4 -28 827.562 41.7064   3
   0  -4 -28 924.569 40.2535   2
   4  -4 -28 934.453 40.9411   2
   4   0 -28 975.621 40.4970   2
   0   4 -28 969.581 40.1939   2
  -4   0 -28 822.954 39.0414   3
   0   4 -28 881.190 40.0299   3
   0  -4 -28 402.633 51.9323  14
   4   0 -28 478.104 64.5986  14
   4  -4 -28 425.191 62.0309  14
   4  -4 -29 575.153 57.9414   7
  -4   4 -29 471.207 52.6205   7
   0   4 -29 497.749 52.5552   7
   4   0 -29 524.487 54.0958   7
   4   0 -29 1047.53 41.5969   2
   4  -4 -29 1009.14 41.4065   2
   0  -4 -29 902.651 41.6848   3
   4   0 -29 962.162 40.5977   3
   4  -4 -29 882.403 41.8682   3
  -4   0 -29 881.099 39.5413   3
   0   4 -29 1001.48 39.6767   3
   0  -4 -29 317.974 54.0619  14
   4   0 -29 412.111 66.3262  14
   4  -4 -29 279.399 61.7802  14
   4  -4 -30-14.0251 50.3839   7
  -4   4 -30 8.89189 45.6491   7
   4   0 -30-28.1277 46.2760   7
   0   4 -30 48.8826 44.2794   7
   4  -4 -30 17.2982 30.2029   3
   0  -4 -30 0.88670 29.0957   3
   4  -4 -30 1.82890 29.9344   2
   4   0 -30-3.21064 29.2347   2
   0   4 -30 1.71379 27.0036   3
  -4   0 -30-6.55955 27.1828   3
   4   0 -30 5.42570 28.3038   3
   0  -4 -30-8.05911 45.3687  14
   4  -4 -30 69.6927 55.3444  14
   4   0 -30-27.4877 59.1701  14
   0   4 -31 710.944 58.4966   7
  -4   4 -31 720.013 58.6631   7
   4  -4 -31 839.491 63.3431   7
   4   0 -31 760.997 59.4671   7
   4  -4 -31 1147.62 48.0141   2
   4   0 -31 1138.69 47.3758   2
   0  -4 -31 1021.98 47.0093   3
   4   0 -31 990.847 45.8563   3
   4  -4 -31 1041.30 47.9712   3
   0   4 -31 1103.50 44.9343   3
  -4   0 -31 1052.18 46.0025   3
   4  -4 -31 518.406 64.6917  14
  -4   4 -32 0.72686 47.6778   7
   4  -4 -32 23.1621 51.8883   7
   0   4 -32 17.2760 47.0045   7
   4   0 -32 27.2450 48.1991   7
   4  -4 -32 25.6437 31.5925   3
   4   0 -32 83.2202 29.8039   2
   4  -4 -32 63.2924 30.1158   2
   4   0 -32 24.9926 28.8937   3
   0   4 -32 63.8936 26.7895   3
  -4   0 -32 43.6274 30.8713   3
   0  -4 -32 28.0058 30.3361   3
   4  -4 -32 24.8085 56.4665  14
  -4   4 -33 123.805 48.0702   7
   0   4 -33 119.278 47.7690   7
   4  -4 -33 91.1094 53.3886   7
   4   0 -33 68.6747 50.0757   7
   4  -4 -33 52.3568 31.6245   3
   4  -4 -33 37.2842 31.1638   2
   4   0 -33 69.3788 30.8737   2
   0  -4 -33 105.316 30.7917   3
  -4   0 -33 101.742 30.4934   3
   0   4 -33 78.3488 27.4523   3
   4   0 -33 44.2506 28.9800   3
   4  -4 -33 118.106 58.6626  14
   4   0 -34 13.6397 50.3432   7
   4  -4 -34-6.93580 54.2826   7
   0   4 -34 16.9807 49.6020   7
   4  -4 -34 43.1673 31.0406   3
   4  -4 -34-0.64615 31.4380   2
   4   0 -34 38.9997 31.4290   2
   4   0 -34 66.5533 28.8967   3
   0  -4 -34 43.5144 30.8726   3
  -4   0 -34 9.87050 28.4215   3
   0   4 -34 85.1896 27.6057   3
   4  -4 -34-20.4957 59.7655  14
   0   4 -35 394.079 54.2732   7
   4   0 -35 277.605 56.1655   7
   0  -4 -35 551.635 36.7689   3
   4  -4 -35 545.057 37.7259   3
   4   0 -35 563.769 36.4838   3
   0   4 -35 582.946 34.9351   3
  -4   0 -35 549.674 34.5943   3
   4  -4 -35 231.695 62.6717  14
   4  -4 -35 624.615 37.7208   2
   4   0 -35 639.685 37.1176   2
   4   0 -36 145.093 30.3176   3
   4  -4 -36 128.879 32.4773   3
   0   4 -36 169.719 29.5501   3
   0  -4 -36 128.212 31.0945   3
  -4   0 -36 118.255 29.2804   3
   4   0 -36 68.5873 54.3294   7
   0   4 -36 87.3828 50.8709   7
   4   0 -36 197.016 32.3310   2
   4  -4 -36 195.895 33.2082   2
   0  -4 -37 97.1231 31.4738   3
  -4   0 -37 106.772 28.9414   3
   0   4 -37 56.1943 29.2534   3
   4  -4 -37 104.204 32.4739   3
   4   0 -37 87.1488 30.5090   3
   0   4 -37 81.1404 52.0952   7
   4   0 -37 30.5418 55.7386   7
   4  -4 -37 129.600 33.9869   2
   4   0 -37 123.977 33.1549   2
   0  -4 -38-12.6956 31.1032   3
   4   0 -38 13.7117 30.7195   3
   0   4 -38-15.9792 28.3361   3
  -4   0 -38-1.69505 28.5000   3
   4  -4 -38-2.02028 32.3007   3
   4   0 -38-59.4410 56.3697   7
   0   4 -38-33.7125 53.5796   7
   4  -4 -38-3.99764 34.2295   2
   4   0 -38 5.45046 33.4858   2
   0   4 -39-15.0633 53.2399   7
   4   0 -39-9.19035 56.6708   7
   0   4 -39 30.3543 28.8048   3
   0  -4 -39-30.2045 30.9206   3
  -4   0 -39-1.79259 29.1619   3
   4   0 -39 17.9473 33.3659   3
   4  -4 -39-0.75052 31.6982   3
   4   0 -40 225.421 57.5831   7
   4  -4 -40 315.822 34.0086   3
   0   4 -40 324.398 31.0560   3
  -4   0 -40 336.426 31.2760   3
   0  -4 -40 322.747 33.6216   3
   4   0 -40 362.874 34.6395   3
   4   0 -41 4.25323 54.6728   7
   0   4 -41-10.4576 53.0839   7
  -4   0 -41 10.4948 28.2380   3
   0   4 -41 37.8343 29.0214   3
   4  -4 -41 23.7221 31.1786   3
   4   0 -41 25.3576 29.0956   3
   0  -4 -41 19.0250 31.7137   3
   0   4 -42-25.7012 51.8073   7
   4   0 -42 11.0712 54.7189   7
   4   0 -42 29.6053 28.4558   3
   0  -4 -42 25.1096 32.2891   3
   0   4 -42 51.6054 26.6915   3
  -4   0 -42 30.1148 27.6399   3
   4  -4 -42 5.04924 30.6755   3
  -4   0 -43 122.027 28.2906   3
   0   4 -43 148.647 26.8536   3
   4   0 -43 144.821 28.0210   3
   4  -4 -43 139.787 30.9607   3
   0  -4 -43 175.491 29.5974   3
  -4   0 -44 19.4201 25.3904   3
   0  -4 -44-21.5263 27.5193   3
   0   4 -44 30.9676 25.2572   3
   4  -4 -44 17.1009 31.7224   3
   4   0 -44-9.61423 26.7916   3
   4  -4 -45 20.4933 29.2597   3
   0   4 -45-3.39194 24.7911   3
  -4   0 -45 54.2830 25.1324   3
   4   0 -45-1.57038 25.4161   3
   0  -4 -45 13.9529 26.5525   3
  -4   0 -46 34.2696 23.8613   3
   0  -4 -46-7.09462 25.7200   3
   0   4 -46 24.3518 24.4330   3
   4   0 -46 25.7594 25.0251   3
   4  -4 -46 33.6402 26.4056   3
  -4   0 -47 32.0007 22.8885   3
   0   4 -47 34.1656 22.9254   3
   4   0 -47 3.20854 24.0745   3
   0  -4 -47 54.0898 24.6572   3
   4  -4 -47 23.7152 25.5393   3
  -4   0 -48 10.6503 22.7251   3
   0  -4 -48-17.8242 23.5701   3
   4   0 -48 5.24863 22.6090   3
   4  -4 -48 4.55454 24.1699   3
   0   4 -48-7.05687 21.5520   3
  -4   0 -49 39.8774 20.5741   3
   4  -4 -49 20.3691 22.8885   3
   4   0 -49-6.20666 21.2665   3
   0   4 -49 32.0088 20.7188   3
   0  -4 -49 25.8166 22.7084   3
   4  -4 -50 11.7828 21.7521   3
   0   4 -50 43.4490 19.3988   3
  -4   0 -50-40.3068 19.6760   3
   4   0 -50 14.1809 19.9436   3
   0  -4 -50 5.92500 20.2660   3
   4  -4 -51 2.94184 20.4583   3
  -2  -3 -50-4.87486 19.7297   3
  -3  -2 -50 27.7762 19.4777   3
   5  -2 -50 3.28419 20.5258   3
   5  -3 -50-8.90564 21.0816   3
   5  -3 -49-18.5839 22.5591   3
  -3  -2 -49 34.5994 21.0983   3
  -2   5 -49 6.50187 20.8706   3
  -2  -3 -49 8.28075 20.9303   3
   5  -2 -49 12.9410 22.2245   3
  -3   5 -48-24.7114 21.8640   3
  -3  -2 -48 11.2806 21.8323   3
   5  -3 -48 19.7174 23.9198   3
  -2   5 -48 19.1622 21.5509   3
  -2  -3 -48 43.8027 22.0971   3
   5  -2 -48-3.66041 23.4620   3
   5  -3 -47 18.0811 24.2146   3
  -2   5 -47 32.9564 22.7226   3
  -2  -3 -47 2.97790 24.0394   3
  -3   5 -47 20.8852 22.6776   3
  -3  -2 -47 14.0656 22.7091   3
   5  -2 -47 46.7763 24.8914   3
  -2  -3 -46 32.8390 25.2087   3
   5  -3 -46 21.2189 25.5591   3
  -3  -2 -46 14.8576 23.9838   3
   5  -2 -46 4.86548 25.1823   3
  -2   5 -46 15.7856 23.4087   3
  -3   5 -46-7.49302 23.2690   3
  -2   5 -45 12.0208 24.9668   3
  -3  -2 -45 30.3388 25.8435   3
  -2  -3 -45 32.8322 25.8468   3
   5  -3 -45-4.31676 26.6939   3
   5  -2 -45 5.12926 26.3642   3
  -3   5 -45 4.70507 24.3710   3
  -3  -2 -44 7.51773 26.1627   3
  -2   5 -44-9.63119 25.6172   3
   5  -3 -44-1.22135 30.1461   3
   5  -2 -44-29.3732 27.3018   3
  -2  -3 -44 18.3077 27.1173   3
  -3   5 -44 17.9028 27.2731   3
  -3   5 -43 132.689 27.6086   3
  -3  -2 -43 157.639 27.8353   3
  -2   5 -43 170.897 27.4415   3
   5  -2 -43 199.756 32.0929   3
   5  -3 -43 158.619 31.1352   3
  -2  -3 -43 137.526 28.7949   3
  -3  -2 -42 86.2408 28.3634   3
  -2  -3 -42 56.7657 28.2822   3
  -3   5 -42 86.2901 27.6854   3
  -2   5 -42 85.5769 27.1501   3
   5  -2 -42 106.003 32.9300   3
   5  -3 -42 76.0415 30.7758   3
  -3  -2 -41 14.1627 27.9633   3
   5  -3 -41 18.5895 30.3212   3
   5  -2 -41 6.30556 30.3431   3
  -3   5 -41-28.7751 27.0709   3
  -2   5 -41-8.09628 26.8206   3
  -2  -3 -41 3.21251 28.9140   3
   5  -2 -40-5.95708 56.9091   7
  -3   5 -40-5.66914 27.8803   3
  -2   5 -40-3.36218 28.2048   3
  -3  -2 -40-20.0924 28.9074   3
   5  -3 -40 1.39970 31.1102   3
   5  -2 -40 8.32199 30.4929   3
  -2  -3 -40-13.7748 29.9213   3
   5  -2 -39 0.29955 34.5131   2
  -2   5 -39-21.6996 51.7107   7
   5  -2 -39-15.2395 55.1078   7
  -3   5 -39 2.86214 27.9111   3
  -2  -3 -39 36.4308 31.6255   3
   5  -3 -39-4.77696 31.4296   3
   5  -2 -39 2.51117 30.6152   3
  -3  -2 -39 7.76629 28.5758   3
  -2   5 -39-23.8805 27.8030   3
   5  -2 -38 47.0102 32.4205   2
  -2   5 -38 62.6169 52.2013   7
   5  -2 -38-31.2982 55.1832   7
   5  -3 -38 45.0526 57.1729   7
   5  -3 -38 13.3239 31.7773   3
  -2   5 -38 37.4052 28.2640   3
  -3   5 -38 63.3037 28.6501   3
   5  -2 -38 60.3488 30.6109   3
  -3  -2 -38 20.2882 29.1377   3
  -2  -3 -38 4.08314 31.6394   3
   5  -2 -37 17.8434 32.1563   2
   5  -3 -37 2.94086 56.1342   7
  -2   5 -37 27.5442 51.1713   7
   5  -2 -37 12.4759 55.1369   7
  -3   5 -37 37.2260 49.8862   7
  -2   5 -37 28.0769 29.2042   3
  -2  -3 -37 42.5785 29.7799   3
   5  -3 -37 32.3950 31.4451   3
  -3   5 -37 41.1438 28.8195   3
   5  -2 -37 25.1103 31.0921   3
  -3  -2 -37 56.0175 31.5162   3
   5  -2 -36 67.8872 32.5384   2
  -3  -2 -36 60.3162 31.8340   3
  -2   5 -36 75.8986 28.8610   3
  -2  -3 -36 54.5492 29.8204   3
   5  -2 -36 59.0608 30.2970   3
  -3   5 -36 100.066 29.1124   3
   5  -3 -36 72.7593 31.4240   3
  -3   5 -36 61.3407 50.3549   7
   5  -3 -36 89.1040 54.8176   7
  -2   5 -36 29.7586 50.8069   7
   5  -2 -36 41.3711 55.3074   7
   5  -3 -35 233.425 55.9068   7
  -3   5 -35 331.892 51.5864   7
  -2   5 -35 171.031 52.4113   7
   5  -2 -35 235.032 55.5855   7
   5  -2 -35 320.887 32.9013   3
   5  -3 -35 329.639 33.3875   3
  -2  -3 -35 326.081 32.2692   3
  -3   5 -35 341.949 30.8661   3
  -3  -2 -35 349.799 33.2556   3
  -2   5 -35 297.335 30.7480   3
   5  -3 -35 145.237 61.9300  14
   5  -2 -35 336.930 34.1763   2
  -3   5 -34-17.9101 48.6330   7
   5  -3 -34-12.3994 54.7791   7
   5  -2 -34 38.1647 52.7974   7
  -2   5 -34-0.91738 49.1852   7
   5  -2 -34 42.0557 30.6326   2
  -2   5 -34 16.6803 27.6086   3
   5  -2 -34 66.6196 30.5536   3
  -2  -3 -34 77.1166 29.7608   3
  -3   5 -34 4.73201 27.5329   3
   5  -3 -34 43.1555 30.7736   3
  -3  -2 -34 15.6181 28.6525   3
   5  -2 -34 58.2524 61.7525  14
   5  -3 -34 7.54956 62.9711  14
   5  -3 -33 96.1041 54.4952   7
  -3   5 -33 82.9563 50.3399   7
  -2   5 -33 94.3164 48.2227   7
   5  -2 -33 26.3758 52.3576   7
   5  -3 -33 88.2095 30.3352   3
   5  -2 -33 155.640 32.3180   2
  -3  -2 -33 102.432 28.9073   3
   5  -2 -33 121.458 30.2777   3
  -2   5 -33 103.883 27.9748   3
  -3   5 -33 132.583 28.5964   3
  -2  -3 -33 123.746 29.7529   3
   5  -3 -33-6.38554 62.3839  14
   5  -2 -33 69.4738 62.8843  14
  -2   5 -32 227.818 47.7105   7
  -3   5 -32 225.758 48.9142   7
   5  -2 -32 290.358 51.6279   7
   5  -3 -32 256.282 51.9857   7
   5  -2 -32 128.718 30.4513   3
   5  -3 -32 126.020 31.1901   3
   5  -2 -32 135.566 32.0676   2
  -3   5 -32 104.656 27.7496   3
  -3  -2 -32 168.747 28.4550   3
  -2   5 -32 104.462 28.2796   3
  -2  -3 -32 100.202 29.1463   3
   5  -2 -32 297.647 61.7796  14
   5  -3 -32 214.179 59.6335  14
   5  -3 -31 93.0401 51.0002   7
  -2   5 -31 43.0973 44.7530   7
  -3   5 -31 107.170 46.8334   7
   5  -2 -31 128.109 49.3206   7
   5  -2 -31 149.387 29.4613   3
   5  -3 -31 131.355 30.9489   3
   5  -2 -31 202.098 30.9803   2
  -3   5 -31 199.515 27.8925   3
  -2   5 -31 204.976 27.9827   3
  -2  -3 -31 148.130 28.5136   3
  -3  -2 -31 156.440 27.9803   3
   5  -2 -31 29.4638 58.9920  14
   5  -3 -31 38.3845 59.3898  14
   5  -2 -30 297.601 49.2199   7
   5  -3 -30 299.931 51.6321   7
  -2   5 -30 268.720 44.9471   7
  -3   5 -30 268.739 47.2948   7
   5  -2 -30 418.375 32.7889   2
   5  -3 -30 358.983 32.6164   3
  -3  -2 -30 371.637 30.7672   3
  -2  -3 -30 333.641 31.0584   3
   5  -2 -30 380.170 31.6890   3
  -3   5 -30 381.558 29.6641   3
  -2   5 -30 371.291 29.2037   3
   5  -3 -30 178.122 56.4753  14
   5  -2 -30 305.450 60.0264  14
  -3   5 -29 201.422 46.6069   7
   5  -3 -29 315.579 50.0765   7
   5  -2 -29 278.408 49.6691   7
  -2   5 -29 245.828 45.8446   7
   5  -2 -29 762.635 35.6654   2
   5  -2 -29 659.697 35.3674   3
   5  -3 -29 574.682 35.8505   3
  -2  -3 -29 571.349 33.6817   3
  -3  -2 -29 590.770 32.8622   3
  -2   5 -29 660.368 32.3933   3
  -3   5 -29 668.956 32.5301   3
   5  -2 -29 150.829 58.7003  14
   5  -3 -29 105.960 58.0011  14
   5  -3 -28 48.6100 45.7945   7
  -3   5 -28 35.9034 41.0299   7
   5  -2 -28 40.0302 44.0802   7
  -2   5 -28 4.47142 40.6958   7
   5  -2 -28 160.478 28.6675   3
   5  -3 -28 181.099 29.4327   3
   5  -2 -28 213.554 28.5307   2
  -3  -2 -28 135.971 26.2786   3
  -2  -3 -28 158.753 27.2911   3
  -2   5 -28 176.343 26.1310   3
  -3   5 -28 166.216 25.6101   3
   5  -3 -28-71.2981 57.0568  14
   5  -2 -28 11.5351 55.4053  14
   5  -3 -27 4969.58 190.571   7
  -3   5 -27 4425.98 189.146   7
   5  -2 -27 4775.92 190.246   7
  -2   5 -27 4346.13 189.132   7
  -2  -3 -27 5555.00 186.354   3
   5  -3 -27 5703.39 186.935   3
  -3  -2 -27 5338.33 186.190   3
   5  -2 -27 5575.96 186.595   3
   5  -2 -27 5907.72 186.760   2
  -2   5 -27 5379.14 185.986   3
  -3   5 -27 5378.16 185.916   3
   5  -2 -27 4026.91 193.348  14
   5  -3 -27 3969.05 193.141  14
  -2   5 -26 86.6597 39.9537   7
   5  -3 -26 91.8741 44.0621   7
   5  -2 -26 75.2414 43.3722   7
  -3   5 -26 71.1451 39.6656   7
   5  -3 -26 113.231 28.7778   3
   5  -2 -26 81.5921 27.6006   3
  -2  -3 -26 77.6068 26.8968   3
   5  -2 -26 136.769 55.7698  14
   5  -3 -26 94.4560 56.5577  14
  -3  -2 -26 62.1838 26.3453   3
  -2   5 -26 73.2169 24.8321   3
  -3   5 -26 87.7157 24.3331   3
   5  -2 -26 134.972 28.1418   2
   5  -3 -25 1235.61 46.6352   3
  -2  -3 -25 1176.38 45.4406   3
   5  -2 -25 1295.01 46.8116   3
  -3  -2 -25 1210.04 45.4907   3
   5  -3 -25 234.202 69.2418  14
   5  -2 -25 283.421 65.5587  14
   2   3  25 244.261 93.8032  13
  -2   5 -25 1161.24 44.4265   3
   5  -2 -25 1437.58 46.7648   2
  -3   5 -25 1190.94 44.5925   3
   5  -3 -25 577.974 56.6830   7
  -3   5 -25 493.986 53.0039   7
   5  -2 -25 551.828 57.2925   7
  -2   5 -25 520.681 54.8208   7
  -2   5 -24 1443.71 62.5546   7
   5  -3 -24 1625.30 64.5540   7
  -3   5 -24 1442.41 61.8867   7
   5  -2 -24 1644.27 65.2113   7
   3   2  24 1217.25 105.966  13
   5  -2 -24 1527.04 74.3444  14
   2   3  24 1171.71 104.404  13
   5  -3 -24 1580.71 77.4580  14
  -3  -2 -24 1300.41 54.1284   3
   5  -2 -24 1350.18 54.8994   3
  -2  -3 -24 1337.34 54.5401   3
   5  -3 -24 1345.29 55.4954   3
  -3   5 -24 1223.88 53.5460   3
   5  -2 -24 1285.74 54.8845   2
  -2   5 -24 1281.36 53.5903   3
   2   3  24 1066.45 87.1460  11
   3  -5  23 11029.4 413.853  10
   2   3  23 11707.8 419.948  10
   3   2  23 12201.7 421.553  10
  -3   5 -23 12590.8 407.900   7
   5  -3 -23 14249.8 408.786   7
   5  -2 -23 14020.7 408.679   7
  -2   5 -23 12849.4 408.208   7
   3   2  23 15067.0 417.437   1
   5  -2 -23 14902.8 411.325  14
   2   3  23 11881.2 421.125  13
   5  -3 -23 15002.8 411.676  14
   3   2  23 11703.0 422.055  13
  -3  -2 -23 10602.0 406.269   3
  -2  -3 -23 10802.8 406.356   3
   5  -3 -23 11110.1 406.554   3
   5  -2 -23 10902.3 406.453   3
   5  -2 -23 10700.2 406.441   2
  -2   5 -23 11052.4 406.184   3
  -3   5 -23 10846.3 406.123   3
   3   2  23 11900.6 421.444  12
   2   3  23 10728.5 415.126  11
   2   3  23 12088.6 421.399  12
   3   2  23 10666.4 413.650  11
   2  -5  22 6917.79 355.808  10
   3   2  22 7985.67 364.794  10
   2   3  22 7864.27 364.052  10
   5  -2 -22 9214.48 356.280  14
   2   3  22 7938.80 365.889  13
   5  -3 -22 9308.25 356.246  14
   3   2  22 7577.26 365.882  13
  -2  -3 -22 10785.5 351.580   3
   5  -3 -22 10521.1 351.707   3
   5  -2 -22 10783.2 351.716   3
  -3  -2 -22 10581.2 351.509   3
   2   3  22 14287.4 360.594   1
   3   2  22 14904.7 361.313   1
   5  -2 -22 9958.77 353.422   7
   5  -3 -22 10207.8 353.750   7
  -2   5 -22 8973.76 352.824   7
  -3   5 -22 9303.55 352.998   7
   3  -5  22 7942.57 368.205  12
   5  -2 -22 7624.86 366.784  12
   2   3  22 7757.73 364.144  12
   3   2  22 7049.77 358.047  11
   2   3  22 7024.82 359.407  11
   2  -5  22 7590.65 367.096  12
   3   2  22 8074.32 366.375  12
   3  -5  22 7293.79 358.364  10
  -2   5 -22 11191.0 351.412   3
  -3   5 -22 10869.6 351.399   3
   3   2  21-88.8132 82.7705  13
  -5   2  21-8.26299 27.0545  13
   5  -2 -21-57.2317 54.1333  14
   2   3  21-28.4739 76.2113  13
   5  -3 -21-86.2960 54.6114  14
   5  -3 -21 105.999 24.6800   3
  -3  -2 -21 70.4014 22.5153   3
   5  -2 -21 138.886 24.5564   3
  -2  -3 -21 92.0959 23.0986   3
   3   2  21 180.085 56.8656   1
   2  -5  21 316.020 82.9112   1
   2   3  21 148.529 49.3455   1
   3   2  21-29.6595 58.3035  11
   5  -3 -21 63.8184 85.6221  12
   2   3  21-114.417 63.8876  11
   2   3  21 143.223 77.7164  12
   2  -5  21-18.8293 87.5534  12
   3   2  21-2.85436 80.6226  12
   3  -5  21 46.2608 87.7815  12
   5  -2 -21 59.2967 86.3616  12
   5  -2 -21 53.3884 37.5373   7
  -2   5 -21 34.2768 33.6766   7
  -3   5 -21 15.5350 34.9630   7
   5  -3 -21 44.0610 37.8238   7
  -3   5 -21 135.744 21.9285   3
  -2   5 -21 121.809 21.4487   3
   2  -5  21 5.04979 52.1873  10
   2   3  21 10.5897 79.2879  10
   3   2  21-29.8703 75.0547  10
   3  -5  21-23.2567 58.6063  10
   3   2  20 6684.83 280.410  10
   2  -5  20 6077.38 271.647  10
   2   3  20 6785.67 281.144  10
   2   3  20 6293.29 279.217  13
  -5   2  20 4457.86 266.586  13
   5  -2 -20 7359.16 271.529  14
   3   2  20 6320.90 281.652  13
  -2  -3 -20 8064.24 266.534   3
   5  -2 -20 8192.31 266.635   3
  -3  -2 -20 8005.17 266.482   3
   5  -3 -20 8105.82 266.811   3
   2   3  20 11147.5 275.873   1
   3   2  20 10412.3 274.236   1
   5  -3 -20 8358.20 268.713   7
  -3   5 -20 7657.61 267.975   7
  -2   5 -20 7514.50 267.997   7
   5  -2 -20 8029.95 268.542   7
   5  -2 -20 6195.71 281.895  12
   5  -3 -20 6173.93 282.750  12
   3   2  20 6281.66 279.659  12
   3  -5  20 6435.48 284.088  12
   2  -5  20 6554.15 283.320  12
   3   2  20 5962.33 273.229  11
   2   3  20 6542.37 279.539  12
   5  -3 -20 6558.43 277.017  10
   3  -5  20 6080.90 273.934  10
   2   3  20 6088.92 274.792  11
  -3   5 -20 8168.88 266.384   3
  -2   5 -20 8364.71 266.374   3
   2   3  19 1382.83 97.3431  10
   3   2  19 1226.20 97.9734  13
  -5   2  19 806.912 62.0395  13
   2   3  19 1290.67 94.2076  13
   5  -2 -19 1329.94 77.3803  14
  -3  -2 -19 1837.67 61.6303   3
   5  -3 -19 1814.25 62.3886   3
  -2  -3 -19 1834.29 61.8926   3
   5  -2 -19 1812.90 62.3008   3
   2   3  19 2606.38 80.1028   1
   3   2  19 2507.23 81.2207   1
  -3   5 -19 1469.66 65.6350   7
   5  -3 -19 1681.19 67.4509   7
  -2   5 -19 1420.54 65.0163   7
   5  -2 -19 1623.66 67.1112   7
   3   2  19 1183.69 80.4782  11
   5  -3 -19 1252.81 89.8829  10
   3   2  19 1233.22 95.6721  10
   5  -2 -19 1267.27 99.5384  12
   3  -5  19 1233.36 82.2796  10
   2  -5  19 1262.99 101.082  12
   5  -3 -19 1308.26 101.322  12
   2   3  19 1259.70 91.8551  12
   5  -2 -19 1221.80 85.0803  10
   2   3  19 1204.08 84.0560  11
   2  -5  19 1149.03 76.6569  10
   3  -5  19 1215.39 101.973  12
   3   2  19 1155.12 92.1483  12
  -2   5 -19 1919.56 61.1651   3
  -3   5 -19 1874.72 61.1907   3
   2   3  18 1969.17 105.355  10
   3   2  18 1888.13 104.276  13
  -5   2  18 1179.09 72.3075  13
   2   3  18 1872.68 103.028  13
  -2  -3 -18 2130.13 73.0578   3
   5  -3 -18 2066.01 73.2264   3
  -3  -2 -18 2153.03 72.8096   3
   5  -2 -18 2143.27 73.1394   3
   3   2  18 2774.60 86.1384   1
  -3   5 -18 1978.62 75.9227   7
   5  -3 -18 2254.53 77.6314   7
   5  -2 -18 2154.15 77.3736   7
  -2   5 -18 1885.64 75.8817   7
   2   3  18 1782.54 91.5936  11
   5  -3 -18 1906.09 97.0547  10
   3   2  18 1747.50 88.8757  11
   5  -3 -18 1773.80 106.568  12
   3   2  18 1877.47 100.790  12
   2  -5  18 1931.11 107.712  12
   2   3  18 1844.00 97.9193  12
   3  -5  18 1809.84 107.924  12
   5  -2 -18 1898.79 106.251  12
   2  -5  18 1729.17 85.2905  10
   5  -2 -18 1925.28 93.9623  10
   3   2  18 1939.19 102.573  10
  -3   5 -18 2042.19 72.5078   3
  -2   5 -18 2071.69 72.4733   3
   2   3  17 1622.49 85.9984  10
   3   2  17 1677.63 86.3700  13
  -5   2  17 957.629 48.1870  13
   2   3  17 1732.54 86.7563  13
   5  -2 -17 1299.17 50.5424   3
  -2  -3 -17 1236.56 49.9061   3
   5  -3 -17 1257.34 50.6405   3
  -3  -2 -17 1194.93 49.6958   3
   3   2  17 1372.06 63.8243   1
   5  -3 -17 1664.40 56.4411   7
  -3   5 -17 1566.29 54.2194   7
   5  -2 -17 1684.88 56.7813   7
  -2   5 -17 1530.85 54.4082   7
  -2   5 -17 1150.19 49.2393   3
  -3   5 -17 1144.70 49.1166   3
   2   3  17 1601.42 73.5282  11
   3   2  17 1639.93 69.7070  11
   5  -3 -17 1728.54 91.0553  12
   5  -3 -17 1713.47 78.9602  10
   3   2  17 1634.43 82.2640  12
   2  -5  17 1563.07 66.3740  10
   2  -5  17 1674.33 90.7432  12
   5  -2 -17 1658.89 75.7394  10
   3   2  17 1855.59 89.3866  10
   3  -5  17 1870.63 94.2555  12
   5  -2 -17 1733.61 90.0917  12
   2   3  17 1647.87 79.2434  12
   3   2  16 6868.20 286.460  11
   2   3  16 7433.79 291.077  12
   3  -5  16 7474.30 295.415  12
   5  -2 -16 7034.91 292.849  12
   2  -5  16 6879.45 285.565  10
   5  -3 -16 7150.19 293.140  12
   3   2  16 7005.76 290.518  12
   5  -2 -16 7355.13 288.955  10
   3   2  16 7489.54 293.380  10
   2  -5  16 7183.07 293.148  12
   2   3  16 6839.75 287.675  11
   2   3  16 7387.74 292.334  13
   3   2  16 7306.63 292.621  13
   5  -3 -16 8282.98 281.729   3
  -3  -2 -16 8133.24 281.484   3
   5  -2 -16 8184.60 281.646   3
  -2  -3 -16 8156.09 281.535   3
   3   2  16 10280.0 286.034   1
   5  -2 -16 8403.62 282.895   7
   5  -3 -16 8211.46 282.990   7
  -3   5 -16 7703.75 282.454   7
  -2   5 -16 7826.91 282.539   7
   5  -3 -16 7497.34 290.169  10
   2   3  16 7774.68 293.955  10
  -2   5 -16 8198.44 281.433   3
  -3   5 -16 8265.80 281.386   3
   2  -5  15 1061.90 82.6259  12
   5  -3 -15 1099.27 80.6737  12
   3   2  15 1154.14 73.5065  12
   2   3  15 1120.70 73.8225  12
   3  -5  15 1024.78 80.4923  12
   3   2  15 1033.26 60.4929  11
   3   2  15 1191.46 79.7965  10
   2   3  15 1020.05 65.2570  11
   2   3  15 1123.61 81.8140  10
   5  -2 -15 1011.33 79.9168  12
   2   3  15 1151.48 75.2654  13
   3   2  15 1223.06 76.3943  13
   5  -3 -15 1132.83 42.5911   3
   5  -2 -15 1100.48 42.2817   3
   3   2  15 1158.05 54.4946   1
   5  -2 -15 1272.55 47.5730   7
  -2   5 -15 1144.59 46.2591   7
   5  -3 -15 1058.75 46.6771   7
  -2   5 -15 952.992 41.1444   3
  -3   5 -15 933.264 41.4203   3
   5  -2 -15 1094.47 67.2653  10
   5  -3 -15 1050.15 70.6627  10
   3   2  14 2256.81 93.8868  13
   2   3  14 2624.33 94.4127  13
   5  -3 -14 1665.57 70.6449   3
   5  -2 -14 1558.65 70.5066   3
   2   3  14 2502.51 101.525  10
   3   2  14 2243.70 83.5538  11
   3   2  14 2522.94 94.8728  12
   2  -5  14 2497.22 98.1565  12
   2   3  14 2591.36 92.7398  12
   3   2  14 2412.81 100.531  10
   3  -5  14 2640.05 103.255  12
   5  -2 -14 2443.71 99.5871  12
   2   3  14 2274.03 86.7951  11
   5  -3 -14 2402.83 98.4206  12
   3   2  14 2396.62 80.1609   1
  -3   5 -14 2610.71 83.2813   1
   5  -3 -14 2463.55 92.7517  10
   5  -2 -14 2391.20 88.9086  10
  -2   5 -14 1812.90 70.0434   3
  -3   5 -14 1865.62 70.0843   3
   5  -3 -13 16870.5 557.941  12
   2  -5  13 17284.8 557.825  12
   5  -2 -13 16119.8 556.796  12
   2   3  13 15766.5 553.528  11
   3   2  13 16951.9 556.226  12
   3  -5  13 16609.8 557.228  12
   2   3  13 16626.1 557.888  10
   2   3  13 16489.9 555.659  12
   3   2  13 16697.8 557.835  10
  -2   5 -13 18203.0 553.357   1
  -3   5 -13 16800.6 552.851   1
   3   2  13 19174.9 553.331   1
   2   3  13 16102.5 555.803  13
   3   2  13 16228.2 556.358  13
   5  -3 -13 16424.7 554.944  10
   5  -2 -13 16540.0 554.316  10
  -3   5 -13 13770.2 549.659   3
   3   2  12 38771.1 1135.57   1
  -3   5 -12 35570.0 1135.51   1
  -2   5 -12 34748.5 1135.25   1
   2   3  12 31905.4 1137.71  13
   3   2  12 30130.8 1137.44  13
   3   2  12 30496.3 1137.04  12
   5  -2 -12 31063.8 1138.02  12
   2   3  12 30047.5 1136.55  12
   3   2  12 30358.8 1138.36  10
   2   3  12 29756.8 1135.53  11
   2   3  12 30846.2 1138.30  10
   2  -5  12 31418.9 1138.02  12
   5  -3 -12 30117.3 1137.78  12
  -2   5 -11 5676.60 226.614   1
  -3   5 -11 5869.24 227.351   1
   3   2  11 5610.90 226.426   1
   3   2  11 6730.94 233.239  13
   2   3  11 7014.86 232.440  13
   2   3  11 6686.26 231.347  12
   2   3  11 6927.53 235.162  10
   3   2  11 6831.16 232.146  12
   5  -2 -11 7075.97 234.063  12
   5  -3 -11 6796.28 233.386  12
   2  -5  11 6874.63 233.399  12
  -2   5 -10 22642.4 547.372   1
  -3   5 -10 22460.5 547.367   1
   2   3  10 14323.9 549.211  13
  -2  -3 -10 13233.1 550.585  13
   3   2  10 14568.2 549.844  13
   5  -3 -10 13367.4 549.432  12
   5  -2 -10 13841.3 549.388  12
  -2  -3 -10 13568.5 547.261  11
   2   3  10 14302.4 550.720  10
   3   2  10 13734.3 548.491  12
   2   3  10 13892.3 548.307  12
  -3  -2 -10 13227.2 546.301  11
  -2   5  -9 28025.8 1160.49   1
  -3   5  -9 28346.7 1160.60   1
   3   2   9 35966.4 1163.52  13
   2   3   9 34499.8 1162.86  13
   2   3   9 33360.0 1163.76  10
   2   3   9 36414.2 1161.92  12
   5  -3  -9 35320.7 1163.14  12
   3   2   9 35743.5 1162.10  12
   5  -2  -9 35692.0 1162.80  12
  -2  -3  -9 34513.2 1161.39  11
  -3  -2  -9 34237.3 1160.73  11
  -2   5  -8 201477. 6097.28   1
  -3   5  -8 204233. 6097.45   1
   2   3   8 168694. 6098.12  13
   3   2   8 164582. 6098.21  13
  -2  -3  -8 165614. 6097.08  11
   3   2   8 169418. 6097.36  12
   2   3   8 174753. 6097.25  12
   5  -3  -8 164431. 6097.84  12
  -3  -2  -8 162986. 6096.63  11
   5  -2  -8 168275. 6097.89  12
  -2   5  -7 348.788 40.8214   1
  -3   5  -7 374.923 42.3513   1
   3   2   7 204.379 68.0603  13
   2   3   7 250.795 65.1690  13
  -3  -2  -7 1006.43 48.1226  11
  -2  -3  -7 1121.76 54.5920  11
   2   3   7 958.172 54.2408  12
   3   2   7 491.883 56.5699  12
  -3   5  -6 4606.38 151.729   1
  -2   5  -6 3914.29 148.858   1
  -3  -2  -6 3996.04 160.378  13
   3   2   6 3521.08 159.438  13
   2   3   6 3666.13 156.867  13
  -3  -2  -6 4041.63 150.299  11
   3   2   6 3996.51 151.928  12
  -2  -3  -6 4197.28 152.563  11
   2   3   6 4329.95 150.518  12
  -3   5  -5 186626. 6256.71   1
  -2   5  -5 173299. 6256.41   1
  -3  -2  -5 184092. 6258.09  13
   2   3   5 180626. 6257.69  13
   3   2   5 179693. 6257.79  13
   5  -3  -5 174757. 6255.65  13
  -2  -3  -5 178820. 6256.92  11
   3   2   5 182928. 6256.65  12
   2   3   5 183053. 6256.39  12
  -2   5  -4 17702.5 660.185   1
  -2  -3  -4 19715.0 663.464  13
   2   3   4 18458.5 662.750  13
   5  -2  -4 20444.4 659.964  13
   3   2   4 18580.9 663.064  13
  -3  -2  -4 19625.7 663.806  13
   2   3   4 17964.7 659.997  12
   5  -2  -3 10729.0 494.166  13
  -2  -3  -3 11975.8 497.597  13
  -3  -2  -3 11015.0 497.075  13
   2   3   3 10512.7 493.440  12
  -3  -2  -2 19365.6 652.008  13
   5  -2  -2 17744.4 649.771  13
  -2  -3  -2 19308.8 652.018  13
  -2  -3  -1 1441.69 64.1736  13
  -3  -2  -1 1210.80 65.6195  13
   3  -5   1 1294.88 63.3710  11
   5  -2   0 237428. 8546.23  13
  -3  -2   0 248808. 8546.64  13
  -2  -3   0 250895. 8546.66  13
   2  -5   0 258507. 8546.72  11
   3  -5   0 248043. 8546.42  11
  -5   3   0 233880. 8545.73  11
  -3  -2   1 2613.75 90.1116  13
   3  -5  -1 2783.81 93.9592  11
   2  -5  -1 2792.90 93.8894  11
  -3  -2   2 31678.0 1242.41  13
   3   2  -2 30605.7 1241.08  12
   2  -5  -2 32439.6 1243.14  11
   3  -5  -2 31895.8 1242.91  11
  -5   3  -2 30882.8 1241.17  11
  -5   3  -3 43933.2 1681.15  11
   3   2  -3 44490.2 1681.57  12
   2  -5  -3 44880.1 1683.05  11
   3  -5  -3 44176.8 1683.08  11
  -3  -2   3 45579.0 1682.55  13
  -5   2  -3 45925.1 1681.28   1
   2   3  -3 47814.4 1681.02   1
  -5   3  -4 68128.8 2523.81   1
  -2  -3   4 76853.9 2523.44   1
  -3  -2   4 76799.8 2523.44   1
   3  -5  -4 71133.9 2525.33  11
   2  -5  -4 71509.0 2525.28  11
  -2  -3   4 69252.4 2523.69  12
  -5   2  -4 67942.3 2523.00  11
  -2   5   4 69938.3 2525.13  11
   3   2  -4 70568.2 2524.02  12
   2  -5  -4 70356.3 2525.31  10
  -3  -2   5 65044.4 2263.74   1
  -5   2  -5 58120.7 2263.94   1
  -5   3  -5 58857.0 2264.12   1
   2  -5  -5 66378.6 2265.78  10
   2   3  -5 63667.4 2263.19  10
   3  -5  -5 66766.9 2265.65  11
  -2  -3   5 65698.8 2264.12  12
  -3   5   5 63852.1 2265.41  11
   3   2  -5 65217.6 2264.33  12
  -2   5   5 64811.6 2265.32  11
   2   3  -5 65173.8 2264.16  12
  -3  -2   6 15955.8 556.878   1
  -2  -3   6 16803.1 556.671   1
  -5   3  -6 14511.3 556.918   1
  -5   2  -6 15613.2 557.262   1
   2  -5  -6 15843.8 558.763  13
   2  -5  -6 16559.6 561.132  10
   3   2  -6 16584.7 558.541  12
  -2  -3   6 15668.6 557.986  12
   3  -5  -6 16845.1 560.891  11
  -2   5   6 15612.9 559.864  11
   2  -5  -6 15575.7 559.035  12
   2   3  -6 16099.2 558.201  12
  -3   5   6 15438.9 560.047  11
  -5   2  -7 4655.73 128.279   1
  -3  -2   7 4663.98 126.925   1
   2  -5  -7 2701.14 133.420  13
   3  -5  -7 2644.49 130.374  13
   3  -5  -7 2496.88 137.468  10
   2  -5  -7 2603.59 138.325  10
  -3   5   7 2446.30 136.869  11
  -2  -3   7 2484.40 131.564  12
   3  -5  -7 2404.89 138.255  11
   3  -5  -7 2334.21 134.342  12
   2   3  -7 2303.35 131.605  12
   3   2  -7 2240.55 132.241  12
  -2   5   7 2269.73 134.995  11
   2  -5  -7 2359.05 134.060  12
   3  -5  -8 2351.81 161.383  13
   2  -5  -8 2274.05 162.852  13
   2  -5  -8 2258.73 167.136  10
   3  -5  -8 2222.42 165.309  12
  -2  -3   8 2210.22 162.211  12
   3   2  -8 2107.79 162.445  12
   2  -5  -8 2158.76 164.190  12
  -3   5   8 2157.05 165.682  11
   2   3  -8 2182.65 161.757  12
  -2   5   8 1922.41 165.292  11
  -3  -2   8 2061.70 161.379  12
   5  -2   9 21752.5 626.404   1
  -2  -3   9 19933.1 626.006   1
  -5   3  -9 19919.2 626.676   1
  -3  -2   9 20894.4 625.945   1
   5  -3   9 20137.7 626.419   1
  -5   2  -9 18530.7 625.802   1
   3  -5  -9 16708.1 626.395  13
   2  -5  -9 16734.0 627.237  13
   3   2  -9 16007.7 624.202  10
   3   2  -9 16348.7 627.566  12
   2  -5  -9 16855.5 629.737  10
   2  -5  -9 16810.2 628.531  12
   3  -5  -9 16792.4 628.645  12
   2   3  -9 16114.0 627.239  12
  -3   5   9 16358.7 628.359  11
  -2  -3   9 16595.3 627.543  12
  -2   5   9 16757.9 628.513  11
  -3  -2   9 16767.7 627.372  12
  -3  -2  10 7889.23 223.774  12
   2  -5 -10 7847.23 225.885  12
  -3   5  10 7845.79 225.491  11
  -2   5  10 7615.60 224.982  11
   3   2 -10 8028.06 225.164  12
   3   2 -10 6944.83 216.807  10
  -2  -3  10 8337.99 224.551  12
   2   3 -10 7887.38 223.876  12
   3  -5 -10 8111.08 226.424  12
   3  -5 -10 8176.02 221.738  13
   2  -5 -10 8309.22 223.628  13
  -5   3 -10 4499.89 219.387   1
   5  -3  10 4535.76 219.686   1
  -3  -2  10 4190.48 218.974   1
  -5   2 -10 3942.84 218.858   1
   5  -2  10 3998.22 218.721   1
  -2  -3  10 5168.69 219.946   1
  -3   5  11 9462.52 437.054  11
   3   2 -11 9134.38 436.865  12
   3  -5 -11 9469.09 438.277  12
  -3  -2  11 9054.57 436.422  12
  -2  -3  11 9613.83 436.708  12
  -2   5  11 9108.54 436.756  11
   2  -5 -11 9233.76 437.554  12
   2  -5 -11 9364.71 436.181  13
   3  -5 -11 9043.67 435.054  13
  -3  -2  11 16657.4 435.191   1
  -5   3 -11 13732.1 434.414   1
  -3   5  12 1347.50 79.4111  11
  -2   5  12 1266.96 75.9662  11
  -3  -2  12 1300.69 75.8437  12
   2  -5 -12 1369.31 80.4038  12
   3   2 -12 1388.99 79.0589  12
   3  -5 -12 1346.27 80.2775  12
  -2  -3  12 1304.24 76.6086  12
   3  -5 -12 1294.67 70.6864  13
   2  -5 -12 1336.27 71.9164  13
  -2  -3  12 1305.84 63.8850   1
  -3  -2  12 1515.23 64.8938   1
  -5   3 -12 1312.61 64.7507   1
   5  -3  12 1409.88 65.8590   1
   3   2 -13 21373.7 656.403  14
   5  -2  13 18363.4 658.232   1
   5  -3  13 17366.6 657.966   1
  -3  -2  13 17134.7 657.822   1
  -2  -3  13 16048.5 657.381   1
   5  -2  13 17516.8 655.142  11
  -3   5  13 19785.4 660.806  11
  -2   5  13 19573.8 660.489  11
   3   2 -13 19984.0 660.663  12
   3  -5 -13 19352.7 661.355  12
  -2  -3  13 20284.7 660.313  12
   3  -5 -13 19196.4 661.446  10
  -3  -2  13 20255.5 660.214  12
   2  -5 -13 19445.5 661.095  12
  -5   3 -13 19694.1 656.287   8
  -5   3 -14 255.226 36.8070   8
  -3  -2  14 153.693 58.8436  12
  -2  -3  14 181.208 60.9906  12
   5  -2  14 88.6835 27.1920  11
   2  -5 -14 162.353 66.9710  10
   3  -5 -14 255.918 64.9072  12
   2  -5 -14 204.202 64.1686  12
   5  -2  14 245.001 65.1674  12
  -3   5  14 235.353 63.6962  11
   3   2 -14 162.751 62.2558  12
  -2   5  14 241.594 59.8199  11
   3   2 -14 206.441 27.0714   7
   2  -5 -14 168.530 20.0343   3
   5  -2  14 136.282 44.3202   1
  -3  -2  14 193.370 45.3428   1
   5  -3  14 153.570 51.7394   1
  -2  -3  14 221.779 42.5439   1
   3  -5 -14 167.925 64.2311  10
  -5   3 -14 125.494 16.8605   3
   2  -5 -15 2447.00 95.9346   3
   2   3 -15 2236.78 95.2068   3
  -2  -3  15 2870.99 105.160   1
   5  -3  15 3049.52 109.850   1
  -3  -2  15 2691.32 104.762   1
   5  -2  15 2827.14 108.023   1
   3   2 -15 3300.63 98.3480   7
   3  -5 -15 3940.55 99.6378   7
   2  -5 -15 4064.48 99.7393   7
  -5   3 -15 3558.07 98.2048   7
  -5   3 -15 2070.67 95.0764   3
   2  -5 -15 2038.19 95.2158   2
  -5   2 -15 2325.36 95.4690   3
   2   3 -15 2086.45 95.2678   2
   3  -5 -15 3941.30 118.652  12
  -2  -3  15 4190.07 117.019  12
  -3  -2  15 4021.94 116.247  12
  -3   5  15 3959.91 118.232  11
   3   2 -15 4177.74 119.113  12
   3  -5 -15 3874.98 119.063  10
   2  -5 -15 3870.18 119.103  12
   5  -2  15 3712.67 99.1783  11
  -2   5  15 3914.57 114.884  11
   5  -2  15 4184.41 122.147  12
   5  -3  15 3984.53 122.975  12
   2   3 -16 2064.51 76.2155   3
   2  -5 -16 1963.24 76.8829   3
   3   2 -16 2018.50 76.2432   3
  -2  -3  16 2811.76 89.8811   1
   5  -3  16 3854.38 103.401   1
  -3  -2  16 2760.83 88.8128   1
   5  -2  16 3108.37 93.4181   1
   3   2 -16 2251.67 80.0474   7
   2  -5 -16 2435.05 81.2737   7
  -5   3 -16 2273.07 79.9303   7
   3  -5 -16 2465.60 81.4549   7
  -5   3 -16 1902.61 76.0889   3
  -5   2 -16 2159.51 76.6030   3
   2  -5 -16 1835.67 76.2606   2
   2   3 -16 1997.01 76.3268   2
  -2  -3  16 2236.82 101.435  12
   5  -2  16 2027.42 81.3905  11
   3  -5 -16 2046.29 104.924  12
  -2   5  16 2067.73 99.4413  11
   3  -5 -16 2123.13 102.171  10
   5  -2  16 2146.84 106.094  12
   5  -3  16 2224.88 110.760  12
   3   2 -16 2119.15 102.113  12
  -3   5  16 2008.67 101.534  11
  -3  -2  16 2200.26 100.889  12
   2  -5 -16 1984.27 102.989  12
   5  -3  17 3053.21 109.960   1
  -5   2 -17 4044.40 88.2779   7
  -5   3 -17 3811.31 87.9037   7
   2  -5 -17 4266.95 89.6442   7
   3  -5 -17 4291.27 89.7077   7
   3   2 -17 3626.59 87.9617   7
   3  -5 -17 4510.30 115.050  10
   3   2 -17 4752.11 112.436  12
   5  -2  17 4340.41 90.6438  11
   3  -5 -17 4680.19 115.973  12
   2  -5 -17 4507.20 114.572  12
   5  -3  17 4308.68 92.3198  11
  -2   5  17 4293.55 109.601  11
   5  -3  17 4714.07 119.930  12
  -2  -3  17 4821.78 112.705  12
  -3  -2  17 4802.28 112.402  12
  -3   5  17 4444.20 112.401  11
   5  -2  17 5007.18 122.138  12
   5  -2  18 7121.66 291.913  13
   2   3 -18 7769.39 276.406   3
   3   2 -18 7975.03 276.450   3
   2  -5 -18 7538.89 276.686   3
  -3  -2  18 11300.3 284.768   1
  -2  -3  18 12315.7 286.293   1
   5  -3  18 12431.9 287.627   1
   5  -2  18 10739.5 284.389   1
  -5   2 -18 7944.63 278.233   7
  -5   3 -18 7912.64 278.020   7
   3  -5 -18 8601.88 278.651   7
   2  -5 -18 8539.27 278.716   7
   3   2 -18 8041.39 278.181   7
   2  -5 -18 7440.69 276.416   2
   3  -5 -18 7616.12 276.525   2
   3   2 -18 7848.07 276.489   2
   2   3 -18 8037.33 276.484   2
  -5   2 -18 7841.03 276.447   3
  -5   3 -18 7484.61 276.347   3
   3   2 -18 6968.64 288.145  12
   5  -3  18 7222.16 280.001  11
  -2   5  18 6923.86 287.166  11
   2  -5 -18 7124.73 290.379  12
   5  -2  18 7228.34 292.752  12
   3  -5 -18 6790.37 289.638  12
  -2  -3  18 7202.48 288.595  12
   5  -2  18 6798.36 279.048  11
  -3   5  18 7021.22 288.712  11
   5  -3  18 7152.50 292.564  12
  -3  -2  18 7377.12 288.507  12
   5  -2  19 2008.84 115.679  13
   2   3 -19 2096.76 78.2976   3
   2  -5 -19 2012.28 79.1070   3
   3   2 -19 2074.02 78.4109   3
   2  -5 -19 2063.08 78.3298   2
  -3  -2  19 2916.80 96.5648   1
  -2  -3  19 3191.00 98.7945   1
   5  -2  19 2698.85 96.4928   1
   5  -3  19 3063.22 102.029   1
   3  -5 -19 2370.09 84.6078   7
  -5   3 -19 2159.75 82.8432   7
  -5   2 -19 2229.74 83.4035   7
   2  -5 -19 2376.08 84.5324   7
   3   2 -19 2256.52 83.1186   7
   2   3 -19 2142.79 78.4831   2
   3  -5 -19 2102.44 78.6414   2
  -5   3 -19 2077.55 78.1073   3
   3   2 -19 2100.50 78.6949   2
  -5   2 -19 2107.55 78.3501   3
   5  -3  19 2060.22 88.3650  11
   3  -5 -19 1980.63 111.010  12
   2  -5 -19 2011.01 111.054  12
   5  -2  19 2102.01 114.735  12
  -2   5  19 1988.91 105.307  11
   5  -3  19 2164.54 117.881  12
  -3  -2  19 2039.34 106.968  12
  -3   5  19 2043.16 108.324  11
  -2  -3  19 2017.66 108.282  12
   5  -2  19 1973.79 86.5912  11
   3   2 -20 178.789 50.9759  14
   5  -2  20 285.836 85.8667  13
   2   3 -20 472.030 26.2427   3
   2  -5 -20 419.326 28.3418   3
   3   2 -20 439.414 26.9764   3
  -2  -3  20 689.954 63.0612   1
   2   3 -20 486.851 26.3994   2
   5  -3  20 558.628 66.0035   1
   5  -2  20 501.922 58.8760   1
  -3  -2  20 581.424 65.1382   1
   2  -5 -20 421.228 26.6617   2
   2  -5 -20 367.210 41.8671   7
  -5   3 -20 254.927 37.5495   7
   3  -5 -20 280.837 41.3079   7
   3   2 -20 313.947 37.5147   7
  -5   3 -20 442.371 25.8911   3
   3   2 -20 459.105 27.2681   2
  -5   2 -20 452.743 27.6461   3
  -2   5  20 142.927 74.2538  11
  -2  -3  20 207.961 79.6204  12
   5  -3  20 221.817 47.6299  11
   5  -2  20 141.321 85.4997  12
   3  -5 -20 140.370 83.1419  12
  -3   5  20 119.113 78.3875  11
  -3  -2  20 191.665 77.3014  12
   5  -3  20 250.158 86.5925  12
   5  -2  20 163.561 45.0266  11
   2  -5 -20 75.1319 82.3561  12
   3   2 -21 2272.45 63.3564  14
   5  -2  21 1688.15 98.3181  13
   2   3 -21 838.593 41.9374   3
   3   2 -21 849.821 42.0853   3
   2  -5 -21 837.337 43.4165   3
  -3  -2  21 902.451 69.8522   1
   5  -3  21 1005.23 77.1832   1
   5  -2  21 1031.89 75.8417   1
  -2  -3  21 1149.11 75.2519   1
   2   3 -21 804.255 42.3141   2
   3  -5 -21 1696.60 54.8686   7
   2  -5 -21 1782.28 54.4939   7
  -5   3 -21 1538.51 51.5245   7
   3   2 -21 1542.44 50.9289   7
  -5   2 -21 809.802 42.8759   3
   5  -2  21 1575.39 91.3602  10
  -2  -3  21 1740.73 89.4976  12
   5  -3  21 1838.42 99.1364  12
   5  -2  21 1569.47 59.2391  11
  -2   5  21 1591.00 86.5819  11
   5  -2  21 1718.59 100.289  12
  -3   5  21 1624.07 90.2221  11
   2  -5 -21 1692.76 93.1733  12
   5  -3  21 1616.90 61.5356  11
   3  -5 -21 1628.16 94.7752  12
  -3  -2  21 1836.43 89.2042  12
   5  -2  22 2092.96 137.834  13
   3   2 -22 2568.51 112.264  14
   2  -5 -22 2732.97 101.922   3
   3   2 -22 2907.60 101.030   3
   2   3 -22 2858.11 100.908   3
   2  -5 -22 2794.29 101.142   2
   5  -2  22 4218.28 125.357   1
   5  -3  22 5120.16 138.660   1
   2   3 -22 2909.98 101.165   2
  -2  -3  22 4128.35 120.818   1
  -3  -2  22 4249.44 121.705   1
   2  -5 -22 2825.82 107.785   7
  -5   3 -22 2565.74 105.674   7
   3  -5 -22 2820.09 107.597   7
   3   2 -22 2717.00 105.729   7
  -5   2 -22 3026.92 101.504   3
   3   2 -22 2946.12 101.204   2
  -5   3 -22 2707.90 100.850   3
   3  -5 -22 2831.63 101.350   2
   5  -2  22 2007.65 131.750  10
  -3  -2  22 2201.65 130.349  12
   5  -2  22 2158.20 139.323  12
  -2   5  22 1982.10 127.628  11
   5  -3  22 2014.80 129.336  10
   5  -2  22 1876.06 109.409  11
  -3   5  22 2125.41 130.617  11
   2  -5 -22 2123.67 136.244  12
   3  -5 -22 2122.58 137.055  12
   5  -3  22 2110.70 139.134  12
   5  -3  22 2041.99 111.059  11
  -2  -3  22 2223.87 131.379  12
   3   2 -23 8000.75 376.851  14
   5  -3  23 7057.49 391.122  13
   5  -2  23 6818.34 389.274  13
   2   3 -23 11251.5 373.210   3
   2  -5 -23 10539.4 373.483   3
   3   2 -23 11367.5 373.268   3
   3  -5 -23 11390.7 373.297   2
   2   3 -23 11880.2 373.277   2
   2  -5 -23 11531.4 373.293   2
   3   2 -23 11569.6 373.272   2
  -5   3 -23 8691.57 374.857   7
   3  -5 -23 9657.74 375.552   7
   3   2 -23 9181.01 375.118   7
  -3   5  23 6499.94 384.578  11
   5  -3  23 6531.06 384.745  10
  -2   5  23 6590.87 384.240  11
  -2  -3  23 6680.27 384.992  12
   5  -2  23 6605.25 385.728  10
  -5   2 -23 11947.6 373.486   3
  -5   3 -23 10633.9 373.122   3
   5  -2  24-39.2703 86.5765  10
   5  -3  24 69.9260 81.2651  10
   3   2 -24-57.2933 53.6144  14
   2  -5 -24-45.7215 51.0436  14
   3  -5 -24-16.8215 52.3048  14
   2  -5 -24 43.3618 27.0134   3
   3   2 -24 171.394 25.1396   2
   2   3 -24 149.174 24.4027   2
   2  -5 -24 143.917 24.9461   2
   3  -5 -24 182.769 25.5147   2
   3  -5 -24-29.6573 42.7575   7
  -5   3 -24-84.3287 38.8691   7
   3   2 -24-25.9125 36.8898   7
  -2   5  24 87.8957 81.3378  11
  -5   3 -24 79.8575 23.0837   3
   2   3 -24 84.1576 23.7946   3
   3   2 -24 73.9489 24.3723   3
  -5   2 -24 98.4001 25.0789   3
   3  -5 -25 635.212 59.0987  14
   2  -5 -25 607.622 56.5642  14
   3   2 -25 704.871 35.1060   3
   2  -5 -25 659.462 37.2784   3
   3   2 -25 721.965 35.6758   2
   2  -5 -25 761.462 36.3035   2
   3  -5 -25 707.589 36.1278   2
   2   3 -25 801.483 36.0422   2
  -5   3 -25 646.257 47.1109   7
   3  -5 -25 718.957 51.5291   7
   3   2 -25 677.952 47.5516   7
   5  -3  25 583.950 87.6267  10
  -5   3 -25 663.796 34.4508   3
  -5   2 -25 702.175 36.0507   3
   2   3 -25 716.017 34.8361   3
   3  -5 -26 311.598 47.4294   7
  -5   3 -26 305.524 43.7467   7
   3   2 -26 335.125 44.6297   7
   2  -5 -26 286.919 31.1281   3
   3   2 -26 360.837 27.7227   3
   3  -5 -26 398.396 29.5595   2
   2   3 -26 394.302 28.4575   2
   2  -5 -26 383.694 29.0449   2
   3   2 -26 376.249 28.6109   2
  -5   3 -26 300.230 27.0511   3
  -5   2 -26 302.756 27.5422   3
   2   3 -26 367.341 27.8692   3
   3  -5 -26 270.872 55.9847  14
   2  -5 -26 247.476 53.1877  14
   3   2 -27 3962.68 205.981   7
   3  -5 -27 4417.89 207.271   7
  -5   3 -27 3954.38 205.928   7
   3  -5 -27 6774.45 203.387   2
   2   3 -27 6642.55 203.089   2
   2  -5 -27 6563.53 203.217   2
   3   2 -27 6765.71 203.217   2
   3   2 -27 5986.26 202.902   3
   2  -5 -27 5723.63 203.554   3
  -5   2 -27 5921.23 202.916   3
   2   3 -27 6082.66 202.901   3
  -5   3 -27 5772.37 202.754   3
   2  -5 -27 2717.23 206.958  14
   3  -5 -27 2943.84 208.623  14
   3  -5 -28 188.818 49.8389   7
   3   2 -28 209.108 45.2235   7
   3   2 -28 432.852 29.9433   3
   2  -5 -28 384.745 33.3735   3
   3  -5 -28 529.010 32.7174   2
   3   2 -28 532.984 32.0912   2
   2  -5 -28 529.496 31.4428   2
   2   3 -28 517.014 31.1169   2
  -5   2 -28 389.363 29.0627   3
  -5   3 -28 399.999 29.5781   3
   2   3 -28 474.184 29.9927   3
   3  -5 -28 93.9728 53.9232  14
   2  -5 -28 162.069 52.2129  14
   3   2 -29 371.196 49.1713   7
   3  -5 -29 562.631 33.4924   2
   2  -5 -29 571.502 33.5031   2
   3   2 -29 538.080 33.0566   2
   2   3 -29 623.265 32.6982   2
   2  -5 -29 446.902 35.2634   3
  -5   2 -29 487.999 31.4416   3
   2   3 -29 515.202 31.9205   3
   3   2 -29 483.122 31.6494   3
  -5   3 -29 482.135 31.3974   3
   3  -5 -29 220.135 54.6144  14
   2  -5 -29 212.009 51.9236  14
   3   2 -30-24.2717 47.5292   7
   2  -5 -30-26.3094 30.1982   3
   2   3 -30 36.5017 27.7158   2
   2  -5 -30 8.15447 27.8466   2
   3   2 -30 33.1990 27.6040   2
   3  -5 -30 17.1960 28.3168   2
  -5   3 -30-12.8135 25.7799   3
  -5   2 -30-8.33101 25.9488   3
   2   3 -30-36.2085 26.8999   3
   3   2 -30-9.19572 26.4859   3
   3  -5 -30 18.6300 51.2704  14
   2  -5 -30 31.7486 47.4300  14
   3   2 -31 1158.05 69.5236   7
   2   3 -31 1609.82 59.0025   2
   2  -5 -31 1567.50 59.1896   2
   3  -5 -31 1570.00 59.5656   2
   3   2 -31 1600.86 59.5854   2
   2  -5 -31 1414.49 60.3444   3
   3   2 -31 1458.93 58.6517   3
  -5   2 -31 1448.48 58.0709   3
  -5   3 -31 1367.73 58.2700   3
   2   3 -31 1578.43 59.6160   3
   3  -5 -31 792.252 72.7418  14
   2  -5 -31 768.435 72.6951  14
   3   2 -32 9.76273 47.1336   7
   3   2 -32 93.2024 29.5190   2
   2  -5 -32 84.2333 30.5931   2
   2   3 -32 99.8900 29.8810   2
   3  -5 -32 97.7497 29.7508   2
   2  -5 -32 40.8376 31.3621   3
   3   2 -32 84.3168 28.3192   3
   2   3 -32 107.609 30.7553   3
  -5   2 -32 109.738 26.7076   3
  -5   3 -32 101.268 27.6800   3
   2  -5 -32-40.6995 51.4133  14
   3  -5 -32 6.00797 54.6022  14
   3   2 -33 14.7194 48.4614   7
   2  -5 -33 31.2096 31.6068   2
   3   2 -33 56.8751 29.7564   2
   2   3 -33 14.6290 31.5398   2
   3  -5 -33 67.4866 30.6343   2
   2  -5 -33 19.4920 30.8103   3
  -5   3 -33 33.1311 27.6498   3
  -5   2 -33-5.35548 27.4701   3
   2   3 -33-0.63464 30.0103   3
   3   2 -33 41.6677 28.7883   3
   2  -5 -33-64.0293 53.3239  14
   3  -5 -33 14.8278 54.2105  14
   3   2 -34 2.93255 50.4100   7
   2  -5 -34 12.9969 31.4755   3
  -5   3 -34 38.2962 27.6956   3
   3   2 -34-8.51810 29.9513   3
   2   3 -34 38.4710 28.4716   3
  -5   2 -34 14.6818 28.1506   3
   2  -5 -34-38.3742 51.1437  14
   3  -5 -34 22.5781 56.6069  14
   3   2 -34 23.7368 30.3332   2
   3  -5 -34-16.4743 30.9702   2
   3   2 -35 105.725 51.6144   7
   3   2 -35 330.069 34.1774   3
   2  -5 -35 250.663 33.6602   3
   2   3 -35 317.053 30.4907   3
  -5   2 -35 282.005 30.8134   3
  -5   3 -35 312.614 30.6319   3
   3  -5 -35 140.723 55.9302  14
   3  -5 -35 338.612 34.9876   2
   3   2 -35 337.693 34.5628   2
  -5   3 -36 41.6944 29.0045   3
   3   2 -36 23.4018 30.6268   3
   2  -5 -36 6.60262 32.1693   3
  -5   2 -36 23.0347 28.2403   3
   2   3 -36 61.5202 28.7557   3
   3   2 -36 45.1847 52.2391   7
   3   2 -36 67.7259 32.2335   2
   3   2 -37 29.5710 54.0992   7
   2  -5 -37-10.3213 32.2748   3
  -5   3 -37 2.50232 28.6537   3
   2   3 -37-48.9568 27.8271   3
  -5   2 -37 10.2965 28.7645   3
   3   2 -37 19.0876 28.8314   3
   3   2 -38 47.1316 54.7541   7
   2   3 -38-2.97120 28.6129   3
  -5   3 -38 8.94247 29.3632   3
   2  -5 -38-3.05937 31.9369   3
  -5   2 -38 12.6654 28.6539   3
   3   2 -38 61.6727 29.1676   3
   3   2 -39 175.594 57.8849   7
   2  -5 -39 284.303 33.8303   3
  -5   2 -39 280.429 31.6831   3
   2   3 -39 297.686 31.1037   3
   3   2 -39 274.443 30.3195   3
  -5   3 -39 242.663 30.2829   3
  -5   3 -40 194.625 29.0366   3
   2   3 -40 237.069 29.6937   3
   2  -5 -40 140.350 32.5302   3
   3   2 -40 180.702 29.2661   3
  -5   2 -40 161.003 29.2435   3
   3   2 -40 137.105 56.1304   7
  -5   2 -41-10.3668 27.1914   3
   2  -5 -41-54.0865 31.3540   3
   3   2 -41 30.8368 28.6630   3
  -5   3 -41-15.2748 27.5520   3
   2   3 -41-17.3933 27.6828   3
   3   2 -41 34.9398 54.8472   7
   2  -5 -42 32.6005 30.1754   3
   2   3 -42-21.0418 27.5210   3
  -5   3 -42 13.6638 26.8695   3
  -5   2 -42 10.5450 26.9631   3
   3   2 -42 34.4139 27.5574   3
   3   2 -42 2.01200 53.5236   7
  -5   2 -43-0.47701 25.4773   3
   2  -5 -43 1.69451 30.6660   3
   3   2 -43 24.1012 26.6249   3
  -5   3 -43-16.7379 25.9021   3
   2   3 -43 5.14778 27.3198   3
   3   2 -43-14.1750 52.3995   7
   2   3 -44 32.6702 25.4265   3
   2  -5 -44 42.7408 31.1237   3
   3   2 -44 8.82849 26.0573   3
  -5   2 -44 3.13777 25.0867   3
  -5   3 -44 50.7010 26.0820   3
   2  -5 -45 0.06576 27.8630   3
  -5   2 -45 5.93353 25.3781   3
   3   2 -45 32.5578 25.1447   3
   2   3 -45 17.4827 24.6556   3
  -5   3 -45 9.72167 25.6328   3
  -5   2 -46 54.3079 24.0618   3
  -5   3 -46-7.34217 23.1295   3
   2  -5 -46-14.1762 25.8982   3
   2   3 -46-17.8948 23.7184   3
   3   2 -46-16.8821 23.8075   3
  -5   3 -47 15.9133 22.1992   3
   2   3 -47-20.6708 22.4056   3
  -5   2 -47 0.68376 22.1968   3
   3   2 -47-9.06375 22.5178   3
   2  -5 -47-0.45795 24.5243   3
   3   2 -48 4.27601 21.6547   3
  -5   3 -48-1.19691 21.3622   3
  -5   2 -48 26.9713 21.7623   3
   2   3 -48-1.70520 22.3852   3
   2  -5 -48 28.5847 24.1787   3
   3   2 -49 25.5740 21.2209   3
   2   3 -49 75.3283 20.2961   3
   2  -5 -49 22.7079 22.8641   3
  -5   2 -49 65.7832 20.6640   3
  -5   3 -49 51.1028 21.2686   3
   2   3 -50 13.6827 19.2017   3
   2  -5 -50-3.86596 21.3535   3
   3   2 -50 37.5132 19.7062   3
  -4  -1 -50 20.5392 18.8251   3
   5  -4 -50-3.14203 21.3339   3
   5  -1 -50-4.36604 19.8170   3
  -1  -4 -50-5.91012 19.5943   3
   5  -4 -49 46.0464 22.5930   3
   5  -1 -49 28.2357 21.3082   3
  -1  -4 -49 20.6203 21.1069   3
  -4  -1 -49-6.29052 20.4895   3
  -1   5 -49 3.01332 20.4439   3
   5  -4 -48 27.9142 23.9049   3
   5  -1 -48 10.9954 23.0061   3
  -1   5 -48 9.92486 21.0658   3
  -1  -4 -48 11.4811 23.0220   3
  -4  -1 -48-27.5490 21.9141   3
  -4  -1 -47 21.1919 22.3691   3
  -1  -4 -47 0.43311 23.8553   3
   5  -1 -47-26.6159 23.9117   3
  -1   5 -47-5.81777 22.1230   3
   5  -4 -47-19.1966 24.8500   3
  -1  -4 -46 46.9546 24.9957   3
  -4  -1 -46 24.7078 23.3975   3
   5  -4 -46 36.5343 25.9557   3
   5  -1 -46 42.7297 24.8325   3
  -1   5 -46 34.2173 23.2498   3
   5  -1 -45-4.04198 25.8315   3
  -1  -4 -45-9.01644 25.7744   3
   5  -4 -45 15.4772 29.6464   3
  -1   5 -45-16.0617 25.4974   3
  -4  -1 -45-0.05559 24.3179   3
   5  -4 -44 48.5091 29.7292   3
  -1  -4 -44 9.12803 26.8471   3
   5  -1 -44 76.5042 26.9305   3
  -4  -1 -44 7.40923 25.7405   3
  -1   5 -44 45.4988 25.7468   3
   5  -4 -43-16.5768 30.2150   3
  -1   5 -43 15.9940 26.7093   3
   5  -1 -43 5.20361 27.4645   3
  -4  -1 -43 15.9440 26.9367   3
  -1  -4 -43-7.12233 27.7012   3
   5  -1 -42 2.24334 28.6166   3
   5  -4 -42-0.29061 30.1969   3
  -4  -1 -42 22.1131 27.6127   3
  -1  -4 -42-1.29821 28.9113   3
  -4   5 -42-16.6585 28.1362   3
  -1   5 -42-41.0156 26.3861   3
   5  -1 -41-21.4237 32.5094   3
   5  -4 -41 6.53712 31.4617   3
  -4   5 -41-7.21273 27.6117   3
  -1  -4 -41 48.5963 31.4362   3
  -4  -1 -41 14.0828 28.0830   3
  -1   5 -41 20.1513 27.4796   3
  -1   5 -41 7.79005 51.3070   7
   5  -1 -41 70.5516 55.0694   7
   5  -4 -40 72.2651 31.5250   3
  -4  -1 -40 89.2915 28.9311   3
   5  -1 -40 26.4736 30.9834   3
  -1  -4 -40 53.5496 30.7800   3
  -1   5 -40 68.7212 28.1356   3
  -4   5 -40 27.4279 27.9405   3
   5  -1 -40 55.0168 56.0488   7
   5  -1 -39 67.7796 30.0563   3
  -4  -1 -39 20.6820 28.5096   3
  -1   5 -39 67.6140 28.6836   3
   5  -4 -39 25.9825 31.6565   3
  -4   5 -39-3.96576 27.4473   3
  -1  -4 -39 55.7717 30.4229   3
  -1   5 -39 57.3856 52.5316   7
   5  -1 -39 79.3507 55.4575   7
   5  -1 -39 39.5253 34.7245   2
   5  -1 -38 283.439 58.7511   7
  -4  -1 -38 371.451 31.9676   3
   5  -1 -38 349.644 33.8252   3
  -1   5 -38 405.661 32.6867   3
  -1  -4 -38 347.756 33.3460   3
  -4   5 -38 366.258 31.3079   3
   5  -4 -38 355.952 35.1182   3
   5  -1 -38 397.469 36.0585   2
   5  -4 -37 86.5907 32.1208   3
  -4   5 -37 18.3206 28.2383   3
  -1  -4 -37 45.2320 30.0193   3
  -4  -1 -37 74.2659 28.8805   3
  -1   5 -37 67.6280 28.4029   3
   5  -1 -37 81.3263 30.8427   3
  -1   5 -37 78.5719 53.7254   7
   5  -1 -37 76.7714 57.4008   7
   5  -1 -37 69.5912 32.8794   2
   5  -4 -36-31.9753 56.0590   7
   5  -1 -36-16.6947 54.7809   7
  -1   5 -36 49.7253 51.8406   7
   5  -1 -36 84.9289 32.2796   2
  -1  -4 -36 56.6665 30.4212   3
  -4  -1 -36 49.4595 28.9735   3
  -1   5 -36 78.8398 28.8114   3
   5  -1 -36 35.0126 30.0053   3
   5  -4 -36 18.1844 32.0484   3
  -4   5 -36 79.0866 28.9350   3
   5  -4 -36 62.3222 61.5202  14
  -4   5 -35 105.343 50.6312   7
  -1   5 -35 93.7399 50.2480   7
   5  -4 -35 167.638 55.5725   7
   5  -1 -35 79.9945 54.8446   7
   5  -4 -35 150.939 32.2855   3
   5  -1 -35 179.768 32.7946   2
  -1  -4 -35 123.606 30.3231   3
  -4  -1 -35 114.477 29.6640   3
  -1   5 -35 144.536 29.1073   3
  -4   5 -35 134.181 29.2011   3
   5  -1 -35 148.507 29.9935   3
   5  -4 -35 117.419 62.6251  14
  -1   5 -34 186.882 51.6326   7
   5  -4 -34 210.403 55.7792   7
  -4   5 -34 241.889 50.6518   7
   5  -1 -34 227.760 54.7761   7
   5  -1 -34 428.716 33.5531   3
  -1  -4 -34 424.216 33.9473   3
   5  -4 -34 391.087 34.9692   3
   5  -1 -34 543.235 34.6392   2
  -4   5 -34 456.249 32.1799   3
  -4  -1 -34 427.650 34.4901   3
  -1   5 -34 423.289 31.6935   3
   5  -4 -34 125.169 62.5779  14
  -4   5 -33 95.6005 47.7844   7
  -1   5 -33 136.114 47.4528   7
   5  -1 -33 71.9322 50.6800   7
   5  -4 -33 129.763 54.2638   7
   5  -4 -33 147.645 32.1658   3
   5  -1 -33 194.357 32.8837   2
   5  -1 -33 165.831 30.6341   3
  -4   5 -33 96.1053 28.1548   3
  -1   5 -33 118.456 28.5424   3
  -1  -4 -33 144.204 30.8835   3
  -4  -1 -33 133.968 31.0501   3
   5  -4 -33 163.975 60.4088  14
  -4   5 -32 805.619 55.5096   7
  -1   5 -32 692.578 54.4150   7
   5  -1 -32 757.837 57.4994   7
   5  -4 -32 850.848 60.3235   7
   5  -1 -32 807.693 42.7981   2
  -1  -4 -32 754.865 40.9320   3
   5  -4 -32 824.571 42.9040   3
   5  -1 -32 799.651 41.2589   3
  -4  -1 -32 804.989 40.3256   3
  -4   5 -32 737.011 39.4893   3
  -1   5 -32 770.061 39.6648   3
   5  -4 -32 647.112 63.9493  14
   5  -1 -32 769.460 68.9805  14
  -4   5 -31 323.204 47.0750   7
   5  -4 -31 293.637 53.3588   7
  -1   5 -31 294.521 46.8858   7
   5  -1 -31 330.650 49.8528   7
   5  -4 -31 304.010 32.8049   3
  -1  -4 -31 280.001 31.2388   3
   5  -1 -31 299.952 30.8723   3
   5  -1 -31 280.261 32.5272   2
  -4  -1 -31 267.271 29.3975   3
  -4   5 -31 288.538 29.0007   3
  -1   5 -31 303.795 28.7657   3
   5  -1 -31 289.917 63.0796  14
   5  -4 -31 201.895 57.7955  14
  -4   5 -30 793.115 60.0978   7
  -1   5 -30 662.973 56.8906   7
   5  -1 -30 750.527 60.3137   7
   5  -4 -30 809.258 64.5910   7
   5  -4 -30 1064.72 47.7135   3
  -1  -4 -30 1051.80 46.9851   3
   5  -1 -30 1130.42 47.0912   3
   5  -1 -30 1231.78 47.7657   2
  -1   5 -30 1180.24 45.7132   3
  -4  -1 -30 1092.39 45.8113   3
  -4   5 -30 1095.74 45.6823   3
   5  -1 -30 677.874 71.9545  14
   5  -4 -30 545.368 68.4579  14
   5  -1 -29 650.408 51.2952   7
  -4   5 -29 604.437 49.2265   7
   5  -4 -29 547.945 53.2856   7
  -1   5 -29 542.437 47.4373   7
   5  -1 -29 666.164 36.4797   2
   5  -4 -29 613.070 37.3233   3
   5  -1 -29 605.591 35.4507   3
  -1  -4 -29 573.805 35.5540   3
  -1   5 -29 586.767 33.5777   3
  -4  -1 -29 529.247 34.2691   3
  -4   5 -29 604.409 34.0210   3
   5  -4 -29 550.513 62.2894  14
   5  -1 -29 571.052 63.2543  14
  -4   5 -28 34.6021 41.7067   7
   5  -4 -28-12.2689 47.3282   7
  -1   5 -28 39.7490 41.9320   7
   5  -1 -28 53.7944 44.7288   7
   5  -4 -28 159.545 30.6821   3
  -1  -4 -28 197.653 28.1299   3
   5  -1 -28 162.793 28.2563   3
   5  -4 -28-49.9281 56.0129  14
   5  -1 -28-13.3444 57.3520  14
  -1   5 -28 182.129 25.4665   3
  -4   5 -28 167.280 26.6399   3
  -4  -1 -28 180.169 26.1262   3
   5  -1 -28 273.434 28.5657   2
   5  -4 -27 2300.65 84.1846   3
   5  -1 -27 2403.06 83.7007   3
  -1  -4 -27 2299.80 83.8174   3
   5  -1 -27 2399.46 91.4909   7
  -4   5 -27 2192.13 89.5346   7
  -1   5 -27 2211.26 89.7401   7
   5  -4 -27 2509.66 92.2455   7
   5  -1 -27 2145.64 83.5626   2
  -1   5 -27 2158.47 82.5318   3
  -4  -1 -27 2157.02 82.8661   3
  -4   5 -27 2128.77 82.8193   3
   5  -4 -27 2043.30 98.5760  14
   5  -1 -27 2051.81 97.3510  14
  -4  -1 -26 2069.11 83.5910   3
   5  -4 -26 2180.08 84.9731   3
   5  -1 -26 2224.70 84.3589   3
  -1  -4 -26 2111.87 84.3797   3
   5  -4 -26 3047.71 92.9836   7
  -1   5 -26 2785.92 90.9303   7
   5  -1 -26 2987.20 92.4756   7
  -4   5 -26 2737.43 90.5869   7
  -1   5 -26 2017.01 83.3572   3
   5  -1 -26 2025.07 84.6511   2
  -4   5 -26 1933.31 83.3690   3
   5  -1 -26 2950.79 97.6979  14
   5  -4 -26 3183.32 102.434  14
   5  -1 -25 1681.46 72.3630  14
   5  -4 -25 1663.50 75.8426  14
   1   4  25 1199.13 94.0005  13
   5  -1 -25 1262.34 53.8054   3
  -4  -1 -25 1213.50 52.8771   3
   5  -4 -25 1265.53 54.8801   3
  -1  -4 -25 1216.09 53.7645   3
  -1   5 -25 1462.21 61.7878   7
  -4   5 -25 1474.51 61.7429   7
   5  -4 -25 1662.67 65.2049   7
   5  -1 -25 1541.42 63.5539   7
  -4   5 -25 1262.81 52.8331   3
   5  -1 -25 1223.20 54.0425   2
  -1   5 -25 1330.80 52.4931   3
   1   4  25 1083.92 89.4691  11
   1   4  24 1259.55 105.518  13
  -1  -4 -24 1190.68 77.2436  14
   5  -1 -24 1562.25 87.0058  14
   5  -4 -24 1574.52 89.6237  14
  -1  -4 -24 1990.59 72.6371   3
   5  -1 -24 2014.90 72.6947   3
   5  -4 -24 1916.53 72.9377   3
  -4  -1 -24 1964.62 71.7957   3
  -1   5 -24 2353.75 72.5238   2
  -4   5 -24 1618.43 77.3880   7
  -1   5 -24 1612.42 77.7820   7
   5  -1 -24 1720.79 79.4626   7
   5  -4 -24 1783.50 80.3903   7
   1   4  24 1188.97 101.528  11
  -4   5 -24 2015.71 71.7669   3
   5  -1 -24 2159.40 72.9637   2
  -1   5 -24 2066.00 71.7249   3
   4   1  23 1385.89 111.981  10
   5  -4 -23 1671.49 92.8140  14
  -1  -4 -23 1325.26 81.2288  14
   1   4  23 1415.16 108.794  13
   4   1  23 1373.32 116.856  13
   5  -1 -23 1647.55 89.9821  14
   5  -1 -23 2068.33 76.6882   3
   5  -4 -23 2046.27 76.9324   3
  -1  -4 -23 2091.15 76.6354   3
  -4  -1 -23 2043.17 75.6529   3
  -1  -4 -23 2334.55 76.2824   2
  -1   5 -23 2581.93 76.3363   2
   5  -4 -23 1905.21 82.8951   7
  -4   5 -23 1717.91 80.6552   7
  -1   5 -23 1778.12 80.9595   7
   5  -1 -23 1925.81 82.2850   7
   4  -5  23 1309.19 101.295  10
   1   4  23 1387.59 111.152  12
   1   4  23 1259.45 103.093  11
  -1   5 -23 2250.02 75.8084   3
  -4   5 -23 2142.02 75.7495   3
   5  -1 -23 2232.18 76.7443   2
   5  -1 -22 211.450 52.6533  14
  -1  -4 -22 110.831 38.5235  14
   1   4  22 220.721 78.0578  13
   4   1  22 208.084 86.7550  13
   5  -1 -22 383.666 27.0834   3
  -1  -4 -22 351.656 27.5794   3
   5  -4 -22 328.648 28.2784   3
  -4  -1 -22 350.557 25.5133   3
  -1   5 -22 407.749 26.7771   2
   1   4  22 601.462 59.6183   1
  -1  -4 -22 390.546 26.6303   2
   1  -5  22 681.306 71.0921   1
   4   1  22 645.738 60.8525   1
   4   1  22 168.820 53.2589  11
  -5   4  22 210.573 89.2521  11
   1   4  22 133.092 69.5661  11
   4   1  22 299.684 86.9177  12
   5  -1 -22 104.254 88.2112  12
   1  -5  22 154.770 89.8316  12
   1   4  22 186.940 80.6234  12
   5  -4 -22 308.040 40.1758   7
  -4   5 -22 246.056 36.5151   7
   5  -1 -22 269.413 38.5297   7
  -1   5 -22 262.924 37.2467   7
  -1   5 -22 373.462 24.9661   3
  -4   5 -22 329.518 25.1786   3
   5  -1 -22 396.679 28.3166   2
   1   4  22 227.025 81.3115  10
   4  -5  22 248.007 68.7953  10
   4   1  22 140.898 78.8373  10
   1   4  21 730.922 79.6213  10
   1   4  21 743.033 78.0881  13
  -5   1  21 583.362 41.1706  13
   5  -1 -21 978.512 53.5711  14
   4   1  21 713.688 86.2129  13
  -4  -1 -21 413.896 27.9455   3
   5  -1 -21 421.993 29.1961   3
   5  -4 -21 485.143 30.5841   3
  -1  -4 -21 442.381 29.3455   3
   4   1  21 297.664 54.9218   1
  -1  -4 -21 282.036 28.4478   2
  -1   5 -21 315.468 28.3333   2
   1  -5  21 395.496 68.8815   1
   4  -5  21 344.478 66.2716   1
  -4   5 -21 729.297 37.4611   7
   5  -4 -21 861.641 42.2521   7
   5  -1 -21 776.452 38.9310   7
  -1   5 -21 669.310 36.6393   7
   4   1  21 785.348 79.4841  10
   4  -5  21 725.019 68.2822  10
   4   1  21 903.260 84.0242  12
   1   4  21 809.382 77.6636  12
   5  -4 -21 742.849 89.7088  12
  -5   4  21 776.779 86.2262  11
   1   4  21 734.798 70.4899  11
   4   1  21 657.850 53.6914  11
   5  -1 -21 725.177 87.1220  12
   1  -5  21 859.646 88.6808  12
  -1   5 -21 402.399 27.7877   3
  -4   5 -21 375.585 27.4904   3
   1   4  20 5363.10 270.002  10
   5  -1 -20 5979.64 261.212  14
   4   1  20 5334.30 272.519  13
   1   4  20 5224.03 268.232  13
  -5   1  20 4164.27 258.027  13
   5  -1 -20 7761.73 256.412   3
   5  -4 -20 7392.61 256.574   3
  -4  -1 -20 7408.37 256.139   3
  -1  -4 -20 7657.23 256.421   3
  -1   5 -20 8567.61 256.189   2
  -1  -4 -20 8315.56 256.232   2
   4   1  20 10067.5 263.910   1
   5  -4 -20 7088.30 258.379   7
  -4   5 -20 6362.77 257.493   7
   5  -1 -20 7015.19 258.437   7
  -1   5 -20 6484.84 257.968   7
   1   4  20 4797.66 265.636  11
   1   4  20 5294.02 268.080  12
   4   1  20 4770.98 260.894  11
   5  -4 -20 5316.57 268.199  10
  -5   4  20 5736.21 271.523  11
   1  -5  20 5400.38 271.298  12
   4   1  20 5182.46 269.209  12
   4   1  20 5635.20 270.268  10
   5  -4 -20 5011.48 272.293  12
   5  -1 -20 5352.07 272.289  12
  -4   5 -20 7831.58 256.166   3
  -1   5 -20 8020.76 256.229   3
   1   4  19 3694.16 171.607  10
   4   1  19 3699.18 174.634  13
  -5   1  19 2979.98 155.333  13
   1   4  19 3644.28 169.800  13
   5  -1 -19 4458.26 152.486   3
  -4  -1 -19 4265.57 152.103   3
  -1  -4 -19 4233.61 152.475   3
   5  -4 -19 4289.91 152.665   3
   1  -5  19 7107.82 169.451   1
  -1  -4 -19 4237.53 152.048   2
  -1   5 -19 4637.46 152.123   2
   4   1  19 5450.11 160.845   1
   4  -5  19 6533.07 167.138   1
  -4   5 -19 4092.08 154.167   7
   5  -4 -19 4455.72 155.350   7
  -1   5 -19 4142.58 154.589   7
   5  -1 -19 4544.46 155.305   7
  -5   4  19 3746.74 173.288  11
   5  -4 -19 3340.44 174.241  12
   1  -5  19 3643.39 173.387  12
   4   1  19 3395.14 159.439  11
   4   1  19 3552.41 169.967  12
   5  -1 -19 3540.52 172.517  12
   4   1  19 3731.51 171.480  10
   5  -4 -19 3597.16 169.439  10
   1   4  19 3543.95 168.256  12
   1   4  19 3414.15 165.593  11
  -1   5 -19 4600.86 152.160   3
  -4   5 -19 4417.59 152.146   3
   1   4  18 1569.19 111.307  10
   1   4  18 1517.72 107.282  13
   4   1  18 1782.00 113.070  13
  -5   1  18 1325.21 87.5881  13
  -4  -1 -18 2393.89 82.6459   3
   5  -4 -18 2148.18 83.5576   3
  -1  -4 -18 2102.97 83.1095   3
   5  -1 -18 2408.13 83.2123   3
  -1  -4 -18 2300.65 82.5337   2
  -1   5 -18 2895.07 82.7348   2
  -4   5 -18 1800.89 85.5307   7
   5  -4 -18 2132.05 87.2730   7
  -1   5 -18 1920.56 85.7590   7
   5  -1 -18 2059.76 86.8544   7
   1   4  18 1516.39 102.437  11
  -5   4  18 1699.48 113.143  11
   5  -4 -18 1610.15 107.667  10
   4   1  18 1516.81 106.500  12
   5  -1 -18 1622.28 111.276  12
   5  -4 -18 1487.26 113.971  12
   4   1  18 1518.28 93.1415  11
   4   1  18 1549.45 108.452  10
   1   4  18 1365.83 103.279  12
   5  -1 -18 1537.22 98.3765  10
   1  -5  18 1649.69 112.697  12
  -4   5 -18 2586.59 82.7156   3
  -1   5 -18 2626.19 82.6887   3
   1   4  17 134.597 76.8421  10
   1  -5  17 154.103 42.6917  10
   5  -1 -17 200.532 58.5287  10
   5  -4 -17 213.547 69.7602  10
  -5   1  17 117.528 40.1423  13
   1   4  17 159.011 70.2914  13
   4   1  17 15.4565 75.3195  13
  -1  -4 -17 717.718 31.7089   3
   5  -4 -17 744.829 32.7905   3
   5  -1 -17 730.859 31.7945   3
  -4  -1 -17 759.722 30.8158   3
   4   1  17 1299.33 53.9198   1
   5  -4 -17 354.506 40.6740   7
  -4   5 -17 311.177 37.1225   7
   5  -1 -17 366.197 39.6188   7
  -1   5 -17 349.722 37.5905   7
   1  -5  17 206.090 77.7010  12
   5  -1 -17 158.744 75.9367  12
   4   1  17 32.2471 73.3510  10
   5  -4 -17 155.749 77.6555  12
   4   1  17 63.3908 70.5759  12
  -5   4  17 208.843 77.7713  11
   1   4  17 155.762 63.3249  11
   1   4  17 155.411 62.9381  12
  -1   5 -17 870.840 30.9336   3
  -4   5 -17 888.401 30.7896   3
   5  -4 -16 10601.9 406.773  10
   1  -5  16 9459.04 400.417  10
   1   4  16 11144.8 409.209  10
   4   1  16 10163.6 407.622  13
   1   4  16 10238.9 406.534  13
  -1  -4 -16 10851.2 398.734   3
   5  -4 -16 11406.2 398.956   3
  -4  -1 -16 11111.4 398.595   3
   5  -1 -16 11394.3 398.756   3
  -1   5 -16 11643.6 398.537   2
  -1  -4 -16 10848.1 398.517   2
   5  -4 -16 12250.4 399.927   7
  -4   5 -16 10944.2 399.456   7
   5  -1 -16 12244.9 399.951   7
  -1   5 -16 11305.3 399.585   7
  -4   5 -16 11549.4 398.642   3
  -1   5 -16 11599.2 398.610   3
   1   4  16 9983.49 404.592  11
   5  -1 -16 10166.6 403.620  10
   1   4  16 10253.6 405.462  12
   5  -4 -16 10043.6 408.982  12
  -5   4  16 11025.8 408.628  11
   1  -5  16 10579.3 408.026  12
   4   1  16 10707.7 408.129  10
   5  -1 -16 10173.3 407.915  12
   4   1  16 10125.9 406.966  12
   5  -1 -15 23.4420 66.0160  12
   1   4  15-40.7169 55.8752  12
   1  -5  15-20.2029 65.9841  12
   4   1  15 95.1527 62.4428  12
   1   4  15 31.0533 54.3607  11
   5  -4 -15 54.4955 71.1847  12
   4   1  15-39.2196 64.2021  13
   1   4  15 6.32187 61.7399  13
   5  -1 -15 73.7073 18.4407   3
   5  -4 -15 45.6572 20.1328   3
  -1  -4 -15 53.2472 18.3136   3
  -1   5 -15 64.3886 25.9133   7
   5  -1 -15 62.0222 27.9874   7
  -4   5 -15 33.1890 17.2637   3
  -1   5 -15 55.2932 16.8134   3
   5  -1 -15 14.8723 47.9113  10
   5  -4 -15 32.7675 61.1433  10
   1   4  15-31.9858 68.1126  10
   1  -5  15-11.6528 32.8050  10
   4  -5  15 41.0990 52.7418   1
   1  -5  15 126.692 63.6345   1
   4   1  15 44.2649 41.1701   1
  -1   5 -15 55.2706 16.7570   2
   4   1  14-6.92371 62.3562  13
   1   4  14 169.077 58.7477  13
   4  -5  14 169.301 52.3321   1
   1  -5  14 211.610 51.1311   1
  -4   5 -14 151.210 41.9739   1
   4   1  14 318.564 44.3947   1
   5  -1 -14 89.4277 26.9021   7
  -1   5 -14 46.2205 24.7117   7
   1   4  14 44.4922 65.6873  10
   5  -1 -14-1.73590 49.1854  10
   1  -5  14 24.1706 30.7536  10
   5  -4 -14 5.57455 60.2995  10
  -4   5 -14 70.9761 16.8597   3
  -1   5 -14 75.8164 16.4051   3
   5  -4 -14-4.84723 65.7162  12
   1   4  14 55.8740 52.4899  11
   5  -1 -14 49.1874 62.9411  12
   4   1  14 182.461 60.7628  12
   1  -5  14 8.32414 63.9561  12
   1   4  14-23.3678 52.9263  12
   5  -1 -13 1176.44 77.5762  12
   4   1  13 1215.26 74.5307  12
   1  -5  13 1145.55 74.2735  12
   5  -4 -13 1098.45 78.1135  12
   1   4  13 1150.33 66.2657  11
   1  -5  13 997.585 51.3835  10
   1   4  13 1276.43 69.1384  12
  -4   5 -13 1308.96 58.3424   1
   1  -5  13 1554.07 63.1934   1
   4  -5  13 1436.46 61.0734   1
   4   1  13 1599.56 61.7910   1
   4   1  13 1255.23 77.4864  13
   1   4  13 1328.74 71.0792  13
   5  -4 -13 1117.17 71.4990  10
   1   4  13 1275.96 79.2339  10
   5  -1 -13 1154.75 62.5073  10
  -4   5 -13 1339.91 58.3242   9
  -4   5 -13 1035.20 44.6460   3
   4  -5  12 1358.10 61.6691   1
  -1   5 -12 1239.83 55.6312   1
   1  -5  12 1314.69 59.9304   1
  -4   5 -12 1106.45 55.0836   1
   4   1  12 1576.04 59.4043   1
  -1  -4 -12 912.605 75.9970  13
   4   1  12 1100.49 77.1157  13
   1   4  12 1082.68 69.0103  13
   1   4  12 922.218 67.5337  12
   5  -1 -12 809.792 72.9827  12
   5  -4 -12 897.525 75.5825  12
   4   1  12 914.697 72.7985  12
   1  -5  12 830.052 75.5908  12
  -1  -4 -12 830.324 68.4258  12
   1   4  12 850.518 65.7079  11
   5  -4 -12 984.000 72.5540  10
   1   4  12 1009.45 77.0326  10
   4   1  11 17922.3 599.941   1
  -1   5 -11 16153.2 599.731   1
  -4   5 -11 17992.8 601.055   1
   1  -5  11 21168.0 601.414   1
  -1  -4 -11 17564.6 603.543  13
   1   4  11 17515.9 602.367  13
   4   1  11 18294.7 604.677  13
  -5   1  11 14486.7 597.802  13
   1   4  11 18240.6 602.128  12
   5  -1 -11 18824.8 603.847  12
   5  -4 -11 18132.2 604.158  12
   1   4  11 17327.7 601.592  11
   4   1  11 18732.8 603.619  12
   1  -5  11 19073.1 603.656  12
  -1  -4 -11 17677.3 601.795  11
  -1  -4 -11 17382.5 601.927  12
   1   4  11 17734.1 603.969  10
   1  -5  10 44931.9 1362.50   1
  -1   5 -10 39822.9 1362.02   1
   4   1  10 44133.3 1362.00   1
  -4   5 -10 36486.4 1361.86   1
   4   1  10 41743.5 1365.32  13
  -1  -4 -10 40294.1 1364.61  13
  -5   1  10 34061.9 1360.41  13
   1   4  10 39974.1 1363.77  13
   5  -4 -10 39105.9 1364.30  12
   1   4  10 39360.9 1362.92  12
   1  -5  10 39921.9 1363.78  12
   4   1  10 40304.9 1363.84  12
  -1  -4 -10 39081.0 1363.10  12
  -1  -4 -10 39695.8 1363.19  11
   5  -1 -10 40731.8 1364.24  12
   1   4  10 40016.4 1364.69  10
   5  -1  -9 818.858 65.2516  12
  -4  -1  -9 681.196 44.4349  11
   1   4   9 646.410 56.8925  12
   4   1   9 664.171 64.9102  12
  -1  -4  -9 605.441 59.2851  12
   1  -5   9 623.218 65.1949  12
  -1  -4  -9 842.018 62.1291  11
   5  -4  -9 871.659 68.5894  12
  -5   1   9 266.282 35.0128  13
  -1  -4  -9 943.127 72.4689  13
   4   1   9 624.979 75.6912  13
   1   4   9 425.505 63.0333  13
  -1   5  -9 737.891 46.7938   1
  -4   5  -9 757.077 45.2958   1
   4   1   9 788.791 45.2968   1
   1  -5   9 666.750 48.7408   1
   5  -1  -8 86068.8 2860.84  12
  -1  -4  -8 84738.7 2860.53  11
  -1  -4  -8 83775.5 2860.10  12
  -4  -1  -8 80523.3 2859.04  11
   1   4   8 83637.9 2859.93  12
   1  -5   8 86370.7 2860.65  12
   1   4   8 84343.2 2861.03  13
  -5   1   8 79394.5 2858.56  13
  -1  -4  -8 86022.3 2861.50  13
   4   1   8 84691.6 2861.72  13
   4   1   8 79511.5 2859.02   1
  -4   5  -8 74841.5 2859.49   1
  -1   5  -8 84652.0 2859.71   1
   1   4   7 3935.64 212.902  12
  -4  -1  -7 4496.55 210.819  11
  -1  -4  -7 4641.50 215.872  11
   1   4   7 3895.02 215.795  13
   5  -1  -7 4628.90 215.630  12
  -1  -4  -7 4253.13 213.486  12
   4   1   7 4105.22 219.380  13
  -5   1   7 4332.44 210.296  13
   1   4   6 144487. 5337.63  12
  -1  -4  -6 146534. 5338.51  11
  -1  -4  -6 140202. 5337.69  12
  -4  -1  -6 145496. 5337.38  11
  -5   1   6 140680. 5337.25  13
   4   1   6 140325. 5339.23  13
  -1   5  -6 162335. 5337.71   1
  -4   5  -6 160114. 5337.95   1
  -1  -4  -5 12968.2 470.485  11
  -1  -4  -5 12313.6 468.218  12
  -5   1   5 12678.3 467.791  13
  -4  -1  -5 12739.5 473.418  13
  -4   5  -5 13398.0 467.804   1
   4   1   5 13227.8 466.496   1
   4   1   4 43617.2 1492.74   1
  -1   5  -4 41896.0 1493.40   1
  -5   1   4 42199.4 1493.75  13
  -4  -1  -4 42850.5 1496.07  13
   1   4   4 41305.7 1495.19  10
  -1  -4  -4 42877.6 1494.97  11
   4  -5   4 45019.7 1494.37  11
  -1  -4  -4 41295.2 1493.38  12
  -4  -1  -3 84690.4 2924.30  13
   5  -1  -3 85490.6 2922.54  13
   1   4   3 84126.9 2923.56  10
  -1  -4  -3 80972.0 2921.93  12
  -5   4   3 83241.6 2923.41  11
   4  -5   3 86836.3 2923.09  11
   5  -1  -2 56867.4 1818.49  13
  -1  -4  -2 55717.6 1819.62  13
  -4  -1  -2 53234.0 1819.62  13
   1   4   2 53300.9 1818.93  10
  -1  -4  -2 48974.0 1817.00  12
   4  -5   2 54972.7 1818.73  11
  -5   4   2 52061.9 1818.71  11
   5  -1  -1 37283.0 1300.59  13
  -4  -1  -1 38511.6 1301.64  13
   1   4   1 37195.2 1300.66  10
   1  -5   1 35742.8 1300.38  10
  -5   4   1 37554.2 1300.64  11
   4  -5   1 37288.9 1300.77  11
   4   1   0 58616.7 2087.57  13
   5  -1   0 59129.4 2087.51  13
  -4  -1   0 61109.9 2087.95  13
   1   4   0 59811.5 2087.14  10
   1  -5   0 59116.8 2087.32  10
  -5   4   0 59248.7 2087.01  11
   4  -5   0 61287.5 2087.66  11
   5  -1   1 76036.3 2686.62  13
  -4  -1   1 78131.8 2686.64  13
  -5   4  -1 76685.5 2685.78  11
   4  -5  -1 78170.2 2686.64  11
  -4   5   1 73304.0 2686.28  11
   1  -5  -1 79276.3 2686.57  10
   1   4  -1 76889.4 2685.82  10
  -5   1  -2 26922.5 951.195   1
   1   4  -2 26981.3 951.187   1
   5  -1   2 26934.4 953.794  13
  -4  -1   2 28811.0 953.353  13
   4  -5  -2 28317.8 953.703  11
   1  -5  -2 29515.9 954.071  11
  -1  -4   2 25901.0 951.072  12
  -5   4  -2 27595.9 951.971  11
   1   4  -2 27342.5 951.838  10
   1  -5  -2 28941.1 953.668  10
  -4  -1   3 1937.91 136.537  13
   4  -5  -3 1977.80 140.022  11
   5  -4   3 1642.49 133.007  11
  -1  -4   3 1672.37 131.228  12
   1  -5  -3 1662.30 138.460  10
  -5   1  -4 61027.0 1762.65   1
   1   4  -4 59950.7 1762.68   1
  -4  -1   4 48783.2 1763.43  13
   4   1  -4 46301.9 1763.01  12
  -1  -4   4 45482.3 1762.60  12
   4  -5  -4 47214.9 1764.28  11
   5  -4   4 46712.6 1762.54  11
   1  -5  -4 45041.6 1762.94  12
   1  -5  -4 48891.3 1764.45  10
  -1  -4   5 14676.6 472.978  12
   1  -5  -5 14808.8 476.382  10
   5  -4   5 14810.1 471.965  11
   4   1  -5 15530.5 473.658  12
   1  -5  -5 14489.5 473.359  12
  -4  -1   5 14111.5 473.125  13
   1  -5  -5 15004.2 474.997  13
  -5   1  -5 11007.7 471.605   1
   1   4  -5 10953.6 471.770   1
  -1  -4   6 38298.2 1346.23  12
   4   1  -6 38882.6 1346.73  12
   5  -4   6 37799.9 1345.12  11
   1  -5  -6 37366.0 1346.50  12
   1  -5  -6 38599.6 1348.06  10
  -4  -1   6 37943.5 1346.02  13
   1  -5  -6 39544.0 1347.46  13
  -5   1  -6 37296.7 1345.35   1
   1   4  -6 38371.6 1345.44   1
  -1  -4   6 41329.7 1345.57   1
   5  -4   7 82617.6 3217.52  11
  -1  -4   7 83218.6 3218.61  12
   1  -5  -7 84085.6 3219.01  12
  -4   5   7 79759.2 3219.43  11
   1  -5  -7 85906.3 3220.01  10
   4   1  -7 83477.5 3218.89  12
  -1   5   7 80507.5 3219.13  11
   1  -5  -7 89082.6 3219.59  13
   4  -5  -7 84856.0 3218.03  13
  -5   1  -7 95028.6 3217.99   1
   1   4  -7 112513. 3218.46   1
  -1  -4   7 119735. 3218.54   1
   5  -1   7 111090. 3218.26   1
   1  -5  -8 127736. 4867.12  12
   1  -5  -8 130062. 4867.59  11
  -1  -4   8 128676. 4866.81  12
  -4   5   8 130193. 4867.73  11
   1  -5  -8 131649. 4868.07  10
   4   1  -8 132308. 4867.22  12
  -1   5   8 127031. 4867.28  11
   5  -1   8 121502. 4868.21  13
   1  -5  -8 132170. 4867.47  13
   4  -5  -8 130151. 4866.13  13
  -1   5   9 7517.86 231.735  11
   1  -5  -9 8234.98 230.749  12
  -1  -4   9 8922.80 230.404  12
   1  -5  -9 8288.82 232.507  11
   1  -5  -9 8147.05 235.313  10
  -4   5   9 8335.37 233.212  11
   4   1  -9 8548.66 231.240  12
   4  -5  -9 8570.26 225.877  13
   5  -1   9 9204.82 237.527  13
   1  -5  -9 8804.04 231.857  13
  -1  -4  10 70647.6 2532.35  12
  -4   5  10 70348.1 2533.02  11
   1  -5 -10 68723.0 2533.59  10
  -1   5  10 68395.0 2532.50  11
   1  -5 -10 69559.4 2532.80  11
   1  -5 -10 67438.3 2532.47  12
   4   1 -10 69406.5 2532.59  12
   4  -5 -10 66702.1 2530.91  13
   5  -1  10 69981.5 2533.99  13
   1  -5 -10 70763.6 2532.71  13
  -1  -4  11 11237.4 522.205   1
   5  -4  11 11605.4 522.926   1
   5  -1  11 12067.6 522.515   1
   4  -5 -11 15927.7 522.381  13
   1  -5 -11 16739.8 525.672  13
   5  -1  11 16823.5 529.107  13
   4   1 -11 17199.2 526.115  12
   1  -5 -11 17054.4 526.156  12
  -1   5  11 16163.0 525.596  11
  -1  -4  11 17641.1 525.840  12
  -4   5  11 17212.6 526.874  11
   4   1 -11 15934.2 521.902  10
   4  -5 -11 16244.0 526.801  10
   5  -1  12 22433.5 766.695   1
  -1  -4  12 23533.2 767.022   1
   5  -4  12 22521.7 767.258   1
   5  -1  12 21644.3 771.417  13
   1  -5 -12 20958.4 768.723  13
   1  -5 -12 20874.3 769.308  12
   4   1 -12 21541.8 769.299  12
  -4   5  12 22117.2 769.890  11
  -1   5  12 20997.8 768.729  11
  -1  -4  12 22616.4 769.256  12
   4   1 -12 20666.4 766.075  10
   4  -5 -12 22320.8 770.371  10
   4  -5 -13 8939.19 363.611  10
  -5   4 -13 9851.70 358.406   9
  -5   1 -13 9870.97 357.820   8
  -5   4 -13 9698.73 357.704   8
   1  -5 -13 8429.49 362.261  13
   5  -1  13 8469.88 365.584  13
   4   1 -13 9315.87 357.977  14
   5  -1  13 14478.9 359.711   1
  -1   5  13 8353.08 361.962  11
  -1  -4  13 8931.37 362.831  12
  -4   5  13 8898.46 363.495  11
   4   1 -13 8386.67 358.054  10
   1  -5 -13 8303.40 362.693  12
   4   1 -13 8611.80 362.670  12
   5  -1  13 8459.18 362.652  12
  -5   4 -13 10218.4 355.688   3
  -5   4 -14 8303.50 242.813   9
   4  -5 -14 7397.81 249.924  10
  -5   4 -14 7602.47 241.355   8
  -1  -4  14 7675.11 249.920  12
  -1   5  14 7219.45 248.300  11
   4   1 -14 6831.99 242.192  10
  -4   5  14 7445.41 249.888  11
   1  -5 -14 6993.18 248.863  12
   4   1 -14 7257.86 249.346  12
   5  -1  14 7354.35 249.788  12
   1   4 -14 6798.93 239.651   7
   4   1 -14 6945.18 239.788   7
  -1  -4  14 8437.71 244.248   1
   5  -1  14 8779.78 244.345   1
   5  -4  14 9361.45 246.604   1
   1  -5 -14 5836.52 238.685   3
  -5   4 -14 5620.78 238.394   3
  -1   5  14 6995.23 246.070  13
   4   1 -14 8015.87 242.012  14
   5  -1  14 7341.04 252.366  13
   5  -1  15 586.675 72.6963  13
  -1   5  15 480.673 55.5376  13
   1  -5 -15 430.169 27.0291   3
   4   1 -15 491.563 26.2129   3
   1   4 -15 643.403 25.6206   2
  -4  -1  15 967.134 50.7071   1
  -1  -4  15 992.587 50.3221   1
   5  -4  15 1080.25 53.1789   1
   5  -1  15 997.880 50.1518   1
   5  -4  15 525.789 72.9884  12
   4  -5 -15 443.895 71.9891  12
   4   1 -15 602.435 69.9418  12
   1  -5 -15 457.804 69.7368  12
  -1  -4  15 512.643 65.3040  12
  -1   5  15 516.236 64.5040  11
  -4   5  15 510.015 68.6275  11
   5  -1  15 368.977 68.0823  12
   1   4 -15 470.553 33.4446   7
   4   1 -15 541.453 34.2964   7
  -5   1 -15 479.212 25.3457   3
  -5   4 -15 477.849 25.2716   3
   1   4 -15 494.613 25.3735   3
   4  -5 -15 467.249 68.1977  10
  -1   5  16 4832.09 200.444  13
   5  -1  16 4868.53 206.827  13
   1  -5 -16 5282.71 191.417   3
   4   1 -16 5581.00 191.158   3
   4  -5 -16 5438.15 191.567   3
  -1  -4  16 7231.18 199.159   1
   1   4 -16 5203.52 191.039   2
   5  -4  16 7391.00 200.454   1
  -4  -1  16 7859.79 199.756   1
   5  -1  16 7894.74 200.204   1
   1  -5 -16 5070.85 191.038   2
   4  -5 -16 6004.68 193.352   7
  -5   4 -16 5489.01 192.565   7
   4   1 -16 5845.60 193.080   7
   1   4 -16 5481.28 192.716   7
  -4   5  16 5301.44 205.233  11
  -1   5  16 5058.57 203.294  11
   4  -5 -16 5252.81 206.123  10
   4  -5 -16 4800.28 206.067  12
   1  -5 -16 4876.63 204.658  12
   5  -4  16 4956.24 208.053  12
   5  -1  16 5171.30 205.947  12
  -1  -4  16 5120.48 204.441  12
   4   1 -16 5099.52 204.509  12
  -5   1 -16 5257.27 190.990   3
  -5   4 -16 5026.57 191.029   3
   1   4 -16 5400.17 191.033   3
   4  -5 -17 343.705 70.1396  10
   5  -1  17 181.355 72.6408  13
   4   1 -17 65.4389 19.5958   3
   1  -5 -17 53.3348 20.7382   3
   4  -5 -17 98.0023 21.8558   3
   5  -1  17 110.639 47.0073   1
   1   4 -17 39.1056 19.0674   2
  -1  -4  17 2.93954 50.9593   1
  -4  -1  17 42.7865 45.6758   1
   5  -4  17-29.6355 52.9473   1
   1  -5 -17 27.5006 19.1637   2
   4  -5 -17 290.929 32.4815   7
  -5   4 -17 315.146 29.2221   7
   4   1 -17 241.547 30.0124   7
   1   4 -17 52.9968 18.7662   3
  -5   4 -17 19.1718 18.3670   3
  -5   1 -17 45.8226 18.3116   3
   5  -1  17 354.023 34.8270  11
   4  -5 -17 296.071 74.8667  12
  -1  -4  17 345.807 68.3202  12
   5  -1  17 471.693 75.5966  12
  -1   5  17 266.917 65.4783  11
  -4   5  17 281.400 70.2611  11
  -1   5  17 269.519 57.3333  13
   4   1 -17 307.137 73.1889  12
   1  -5 -17 301.636 73.8115  12
   5  -4  17 304.979 78.7969  12
   5  -1  18 1295.32 92.8909  13
  -1   5  18 1408.02 82.1842  13
   4   1 -18 1533.69 59.1619   3
   1  -5 -18 1500.41 59.7855   3
   4  -5 -18 1552.83 60.3952   3
  -4  -1  18 1874.62 74.0652   1
   5  -4  18 2233.18 81.3032   1
   1  -5 -18 1431.93 58.9906   2
  -1  -4  18 2114.21 78.6996   1
   5  -1  18 2140.69 77.4059   1
   1   4 -18 1594.93 58.9965   2
  -5   4 -18 1702.63 63.7376   7
   4  -5 -18 1806.95 65.8334   7
   4   1 -18 1764.23 65.0100   7
   1   4 -18 1625.19 58.9638   3
  -5   4 -18 1508.24 58.7288   3
  -5   1 -18 1548.43 58.8563   3
  -1  -4  18 1484.69 96.1701  12
  -1   5  18 1354.12 88.2834  11
   4  -5 -18 1344.47 96.2937  12
   5  -1  18 1392.10 67.0528  11
   5  -1  18 1520.79 96.5992  12
   5  -4  18 1592.32 103.992  12
   4  -5 -18 1431.95 93.1555  10
   4   1 -18 1552.70 93.6650  12
   1  -5 -18 1374.48 92.9000  12
  -4   5  18 1435.22 93.7985  11
   5  -1  19 89.7528 76.7464  13
   4   1 -19 226.180 22.1657   3
   1  -5 -19 201.498 23.4648   3
   4  -5 -19 195.176 24.3767   3
   1  -5 -19 254.282 21.9494   2
   5  -1  19 335.776 58.5929   1
   5  -4  19 293.973 58.8606   1
   1   4 -19 229.893 21.6477   2
  -1  -4  19 323.637 54.0135   1
  -4  -1  19 273.470 52.3318   1
   4  -5 -19 289.246 36.1853   7
  -5   4 -19 193.509 33.3498   7
   4   1 -19 238.875 34.9332   7
   1   4 -19 203.563 21.0166   3
  -5   1 -19 201.548 21.2606   3
  -5   4 -19 166.278 21.0180   3
   4   1 -19 257.744 75.6108  12
  -1   5  19 195.880 61.1221  13
  -1  -4  19 287.582 78.4799  12
   4  -5 -19 249.602 73.9032  10
   4  -5 -19 222.007 77.7337  12
   5  -1  19 234.710 39.2811  11
  -4   5  19 233.355 76.4295  11
  -1   5  19 223.358 69.3815  11
   5  -4  19 221.319 83.9828  12
   5  -1  19 118.000 78.9821  12
   1  -5 -19 175.105 78.2636  12
   5  -1  20 623.059 84.8769  13
  -1   5  20 558.967 65.8393  13
   4   1 -20 542.219 29.9309   3
   1  -5 -20 523.344 31.0339   3
   4  -5 -20 488.802 31.4991   3
  -4  -1  20 783.808 58.9452   1
   1   4 -20 584.878 29.2978   2
   5  -4  20 959.385 65.4629   1
  -1  -4  20 839.258 60.5810   1
   5  -1  20 957.962 64.8499   1
   1  -5 -20 522.134 29.8484   2
  -5   4 -20 617.047 39.4774   7
   4  -5 -20 695.314 42.4783   7
   4   1 -20 650.148 40.7585   7
  -5   1 -20 526.642 28.7897   3
   4  -5 -20 541.094 31.1609   2
   1   4 -20 539.897 29.1658   3
   4   1 -20 583.820 30.9145   2
   5  -1  20 664.667 87.2490  12
   5  -1  20 604.991 82.1328  10
  -1  -4  20 565.305 81.3056  12
   5  -4  20 678.464 91.6364  12
   5  -1  20 574.947 45.8134  11
   4  -5 -20 539.695 83.4014  12
  -1   5  20 556.334 74.6059  11
  -4   5  20 646.631 79.7284  11
   4   1 -20 656.670 83.7595  12
   1  -5 -20 626.982 82.3575  12
   5  -1  21 886.060 98.0390  13
   4   1 -21 857.106 63.2260  14
  -1   5  21 828.799 77.8006  13
   4  -5 -21 1031.39 47.9762   3
   1  -5 -21 1084.78 47.7087   3
   4   1 -21 1113.44 46.9611   3
   5  -1  21 2030.87 79.3004   1
   1   4 -21 1286.49 46.9887   2
   5  -4  21 1923.97 78.6404   1
  -1  -4  21 1838.26 73.7639   1
  -4  -1  21 1910.67 77.4222   1
   1  -5 -21 1290.55 47.0051   2
  -5   4 -21 1005.80 54.7870   7
   4  -5 -21 1152.29 57.5169   7
   4   1 -21 1110.35 55.0528   7
   4  -5 -21 1210.61 47.3444   2
   4   1 -21 1271.61 47.1338   2
   1   4 -21 1084.14 46.1753   3
  -5   1 -21 1074.87 46.2862   3
   5  -1  21 783.166 59.2951  11
  -1   5  21 878.875 86.3339  11
   4  -5 -21 931.452 94.7852  12
   5  -1  21 979.249 98.5191  12
   5  -1  21 1022.21 93.0058  10
  -1  -4  21 887.087 92.9853  12
   4   1 -21 920.084 92.4381  12
   1  -5 -21 867.429 91.2126  12
   5  -4  21 942.976 100.215  12
  -4   5  21 890.297 91.4916  11
  -1   5  22 7360.53 425.024  13
   4   1 -22 9047.71 420.991  14
   5  -1  22 7605.10 430.641  13
   1  -5 -22 11683.4 418.099   3
   4   1 -22 12811.4 418.032   3
   4  -5 -22 12015.9 418.285   3
   1  -5 -22 12604.2 417.939   2
   1   4 -22 12928.3 417.928   2
   5  -1  22 18319.8 429.730   1
  -1  -4  22 19064.2 430.092   1
  -4  -1  22 16170.7 426.447   1
  -5   4 -22 10343.3 419.384   7
   4  -5 -22 11176.7 420.019   7
   4   1 -22 10661.3 419.734   7
  -1  -4  22 7879.88 429.566  12
   5  -1  22 7778.74 431.745  12
  -1   5  22 7625.99 427.146  11
   5  -4  22 7407.12 427.447  10
   1  -5 -22 7574.65 428.641  12
   4   1 -22 7567.56 428.767  12
  -4   5  22 7807.51 429.029  11
   5  -1  22 7919.90 429.751  10
   1   4 -22 12591.5 417.884   3
  -5   1 -22 12548.5 417.903   3
   4   1 -22 13367.1 418.145   2
   4  -5 -22 12860.0 418.116   2
   5  -1  23-54.5502 86.2471  10
   1  -5 -23-11.8202 46.8852  14
   5  -1  23-53.2832 92.8110  13
   4   1 -23-55.5724 52.6422  14
   4   1 -23 25.2478 24.2379   3
   1  -5 -23 45.1583 26.3460   3
   4  -5 -23-4.26886 26.2009   3
   1   4 -23 75.2452 22.8774   2
   4   1 -23 92.4148 25.2754   2
   1  -5 -23 34.1886 23.1881   2
   4  -5 -23 55.2885 25.3549   2
   4  -5 -23-37.9123 43.5983   7
  -5   4 -23-82.6368 37.6208   7
   4   1 -23-5.42510 38.0632   7
  -4   5  23-98.8564 84.8714  11
  -1   5  23-56.3783 77.6147  11
  -1   5  23-25.9701 67.7032  13
   5  -4  23-22.0394 78.6318  10
  -5   1 -23 24.9952 22.7857   3
   1   4 -23 74.5322 23.1591   3
   5  -4  24 229.219 82.1441  10
   1  -5 -24 222.243 53.3410  14
   4   1 -24 301.098 60.2062  14
   4  -5 -24 698.622 37.9401   3
   4   1 -24 778.212 36.1278   3
   1  -5 -24 719.141 37.4848   3
   1  -5 -24 909.369 35.6846   2
   1   4 -24 906.819 35.6203   2
   4  -5 -24 518.056 50.8076   7
  -5   4 -24 389.071 46.4284   7
   4   1 -24 462.316 45.9769   7
   4  -5 -24 868.650 37.2792   2
  -5   1 -24 789.116 35.7935   3
   4   1 -24 873.253 36.7971   2
   1   4 -24 840.942 35.5623   3
  -1   5  24 230.570 73.6245  13
  -1   5  24 301.168 84.3380  11
   4   1 -25 3509.49 141.288  14
   1  -5 -25 2879.92 137.948  14
   4  -5 -25 3211.05 141.672  14
   1  -5 -25 3578.23 131.862   3
   4  -5 -25 3572.47 132.164   3
   4   1 -25 3701.83 131.474   3
   1  -5 -25 3834.58 131.488   2
   1   4 -25 4057.56 131.543   2
   4  -5 -25 3677.07 137.474   7
  -5   4 -25 3340.41 135.473   7
   4   1 -25 3488.67 135.995   7
   4   1 -25 3818.65 131.600   2
   4  -5 -25 3763.50 131.657   2
   1   4 -25 3842.82 131.265   3
  -5   1 -25 3719.39 131.442   3
  -1   5  25 2479.17 155.475  11
   5  -4  25 2526.92 155.271  10
   4   1 -26 734.517 58.7915   7
   4  -5 -26 788.457 61.4602   7
  -5   4 -26 724.930 58.1056   7
   4  -5 -26 1277.17 48.7457   2
   1  -5 -26 1302.35 48.4373   2
   1   4 -26 1420.33 48.4568   2
   4   1 -26 1335.12 48.7689   2
   4  -5 -26 1092.07 50.0882   3
   1  -5 -26 1083.21 49.7517   3
   4   1 -26 1199.60 48.1558   3
  -5   1 -26 1287.20 49.3140   3
   1   4 -26 1284.27 48.3498   3
   4  -5 -26 532.805 69.7890  14
   4   1 -26 642.830 71.3279  14
   1  -5 -26 449.595 60.5976  14
   4  -5 -27 518.883 52.3292   7
  -5   4 -27 433.935 48.4086   7
   4   1 -27 414.023 48.7523   7
   4  -5 -27 748.397 36.9069   2
   1   4 -27 688.240 34.8536   2
   1  -5 -27 727.876 35.0984   2
   4   1 -27 764.901 36.2389   2
   4  -5 -27 583.360 37.7936   3
   1  -5 -27 619.958 37.2998   3
   4   1 -27 690.442 35.0073   3
  -5   1 -27 765.217 36.5071   3
   1   4 -27 733.690 36.4051   3
   4   1 -27 399.620 62.8652  14
   4  -5 -27 382.805 62.3043  14
   1  -5 -27 334.544 51.8090  14
   4  -5 -28 25.9537 47.7257   7
  -5   4 -28-49.3762 43.3028   7
   4   1 -28 15.8546 44.1156   7
   4   1 -28 125.417 27.6063   2
   1   4 -28 108.412 26.5605   2
   4  -5 -28 117.867 28.1161   2
   1  -5 -28 137.758 27.6025   2
   1  -5 -28 75.0534 29.3810   3
   4  -5 -28 50.4953 30.2396   3
  -5   1 -28 140.733 27.0408   3
   1   4 -28 77.9673 28.1823   3
   4   1 -28 99.6771 26.5360   3
   4  -5 -28-22.1129 55.9759  14
   1  -5 -28 43.9252 45.0299  14
  -5   4 -29-15.7654 43.6300   7
   4  -5 -29 13.1911 49.0397   7
   4   1 -29 22.6455 45.8605   7
   1   4 -29 167.299 28.2339   2
   4   1 -29 177.656 28.8165   2
   1  -5 -29 147.124 28.5425   2
   4  -5 -29 118.539 28.9719   2
   4  -5 -29 56.7203 29.9428   3
   1  -5 -29 45.4753 28.7610   3
   1   4 -29 92.6655 28.5960   3
  -5   1 -29 72.0908 26.0295   3
   4   1 -29 54.1696 26.3439   3
   4  -5 -29 44.9471 53.6341  14
   1  -5 -29-34.1266 43.6552  14
   4  -5 -30-13.8910 51.4716   7
  -5   4 -30 18.4373 45.8580   7
   4   1 -30-4.54936 46.7229   7
   4   1 -30 174.452 29.8714   2
   1  -5 -30 221.518 29.7601   2
   4  -5 -30 213.579 30.5880   2
   1   4 -30 204.727 29.2625   2
   4  -5 -30 123.818 31.7173   3
   1  -5 -30 110.822 30.0260   3
   4   1 -30 87.0323 27.3867   3
  -5   1 -30 136.663 26.2080   3
   1   4 -30 135.399 26.7409   3
   1  -5 -30-20.0804 46.8143  14
   4  -5 -30 9.19285 55.0157  14
   4  -5 -31-15.4959 52.7893   7
   4   1 -31 13.6632 47.6796   7
   4   1 -31 14.2247 28.9715   2
   1   4 -31 35.0767 29.3954   2
   4  -5 -31 23.6446 29.9039   2
   1  -5 -31 20.4848 30.0938   3
   4  -5 -31 36.7569 31.0017   3
  -5   1 -31 21.6900 26.2838   3
   1   4 -31 2.76788 26.5390   3
   4   1 -31 10.6679 27.7724   3
   4  -5 -31-12.3620 54.9509  14
   1  -5 -31-9.68944 48.9205  14
   4   1 -32 96.8310 49.1095   7
   4  -5 -32 261.810 31.3956   2
   4   1 -32 308.203 30.5623   2
   4   1 -32 259.555 29.4885   3
   1  -5 -32 251.627 32.1574   3
   4  -5 -32 240.353 32.2742   3
  -5   1 -32 246.001 28.7602   3
   1   4 -32 290.093 28.7993   3
   1  -5 -32 12.7683 48.5383  14
   4  -5 -32 91.1381 54.1382  14
   4   1 -33 6.59304 49.2117   7
   1  -5 -33 23.1809 30.9379   3
   4  -5 -33-39.9008 32.2132   3
   4  -5 -33-52.3693 55.6497  14
   1   4 -33 9.06610 27.5071   3
  -5   1 -33 1.15505 27.3171   3
   4   1 -33-16.8203 28.7719   3
   4   1 -33-0.06206 30.3681   2
   4  -5 -33-13.5812 31.1101   2
   4  -5 -34 127.070 31.2508   2
   4   1 -34 107.695 31.1340   2
   4  -5 -34 109.495 57.4035  14
   4  -5 -34 84.6856 32.4655   3
   1  -5 -34 106.257 31.4784   3
   1   4 -34 139.550 27.6462   3
   4   1 -34 79.8067 28.7392   3
  -5   1 -34 83.6551 27.9480   3
   4   1 -34 101.300 50.2258   7
   4   1 -35 339.556 33.5922   2
   4  -5 -35 324.993 33.7951   2
   4  -5 -35 178.077 60.9378  14
   4  -5 -35 283.591 34.3837   3
   1  -5 -35 328.610 34.2475   3
   4   1 -35 239.134 52.7177   7
   1   4 -35 313.729 29.9893   3
  -5   1 -35 305.612 30.6984   3
   4   1 -35 343.264 31.8188   3
   4   1 -36 223.908 32.5783   2
   4  -5 -36 219.921 33.7652   2
   4   1 -36 44.6317 53.3744   7
   4  -5 -36-35.9929 58.8071  14
  -5   1 -36 152.271 29.8089   3
   1  -5 -36 179.990 32.8971   3
   4  -5 -36 146.744 33.0601   3
   4   1 -36 135.543 30.4941   3
   1   4 -36 179.802 29.3049   3
   4   1 -37-5.94484 54.0431   7
  -5   1 -37-18.4899 28.3498   3
   4   1 -37 16.6552 32.1541   3
   4  -5 -37 4.16856 32.2757   3
   1   4 -37 35.4048 28.0186   3
   1  -5 -37 27.8853 31.2480   3
   4   1 -37-20.2845 33.5546   2
   4  -5 -37 11.8611 33.7666   2
  -5   1 -38 5.22632 29.0124   3
   1  -5 -38-42.5265 31.3814   3
   4   1 -38 20.5324 30.6269   3
   1   4 -38 11.7245 28.8961   3
   4  -5 -38-32.5560 33.1018   3
   4   1 -38-2.55255 54.3473   7
   4  -5 -39-14.6240 32.3116   3
   1   4 -39-22.9684 28.9535   3
   1  -5 -39-0.29423 30.7653   3
   4   1 -39 10.1897 29.4508   3
  -5   1 -39 20.1635 28.0614   3
   4   1 -39 70.0701 55.8303   7
   1   4 -40 556.453 34.1436   3
   4   1 -40 536.296 34.1239   3
  -5   1 -40 509.778 34.4016   3
   1  -5 -40 465.007 35.9268   3
  -5   1 -41 155.528 28.1133   3
   1   4 -41 131.683 28.8927   3
   1  -5 -41 126.607 31.5858   3
   4   1 -41 137.640 28.7928   3
   4   1 -41 79.4076 55.0281   7
  -5   1 -42 17.4310 26.2617   3
   1  -5 -42 33.4909 30.2852   3
   1   4 -42 0.18543 26.6947   3
   4   1 -42 3.27460 28.1214   3
   4   1 -42 2.83458 53.7377   7
   1   4 -43 33.5470 26.3835   3
   4   1 -43 19.4807 27.0740   3
   1  -5 -43-3.88661 31.6493   3
  -5   1 -43-1.90904 26.0949   3
  -5   4 -43-12.6580 26.9753   3
   4   1 -43 59.9457 53.0238   7
   1   4 -44 23.6411 24.9271   3
   1  -5 -44 10.8029 28.5887   3
   4   1 -44 42.2397 26.5260   3
  -5   1 -44 17.4542 25.2846   3
  -5   4 -44 16.5909 26.0706   3
  -5   4 -45-5.78179 23.8922   3
   1  -5 -45-3.47139 26.8163   3
   4   1 -45-26.6584 25.5091   3
  -5   1 -45 2.64697 24.5866   3
   1   4 -45 11.6353 24.2409   3
   1   4 -46 36.7222 24.1485   3
  -5   1 -46 63.0977 25.0106   3
   4   1 -46 34.6977 24.5790   3
   1  -5 -46 32.6991 26.0732   3
  -5   4 -46 50.1525 23.3946   3
   1   4 -47-13.5331 22.5268   3
  -5   1 -47-2.87075 22.3109   3
   4   1 -47 37.5182 22.8961   3
   1  -5 -47 7.27882 24.4992   3
  -5   4 -47-14.8408 22.4111   3
  -5   1 -48 9.72757 21.1156   3
  -5   4 -48 3.28782 21.5036   3
   1   4 -48-0.62923 20.8552   3
   4   1 -48-7.18415 21.8391   3
   1  -5 -48-9.83362 23.6410   3
   1  -5 -49 22.3839 22.3518   3
   1   4 -49 18.2248 20.2778   3
  -5   1 -49 6.45362 19.9283   3
   4   1 -49 11.7393 20.5329   3
  -5   1 -50 16.7142 19.3768   3
   4   1 -50-12.2129 19.6073   3
   1   4 -50 7.79943 19.1818   3
   1  -5 -50-1.83625 21.2115   3
   5   0   0 99634.0 3502.08  13
  -5   0   0 101845. 3502.43  13
  -5   5   0 97818.0 3501.62  11
   5  -5   0 101007. 3501.92  11
   0  -5   0 101211. 3501.78  10
  -5   0  -1 1579.52 110.636  13
   5   0  -1 2036.04 104.719  13
  -5   0   1 1798.82 108.393  13
   5   0   1 2144.45 108.607  13
   5  -5   1 1861.13 105.485  11
  -5   5   1 2074.53 105.066  11
   5  -5  -1 1884.18 106.835  11
   0  -5  -1 2318.65 106.455  10
   0  -5   1 1889.00 104.035  10
  -5   5  -1 1991.16 103.093  11
   5   0  -2 6861.47 212.456  13
  -5   0  -2 6999.61 217.684  13
  -5   0   2 7013.32 214.171  13
   5   0   2 6851.36 216.336  13
   5  -5   2 6737.17 212.860  11
   0  -5  -2 6635.69 209.073  12
   0  -5  -2 6895.28 214.743  10
   0  -5   2 6663.32 211.422  10
  -5   5   2 6667.87 213.698  11
  -5   0   3 11941.0 434.773  13
  -5   0  -3 12973.9 431.733   1
   0   5  -3 13460.9 432.569   1
   0  -5  -3 11070.7 432.563  12
   0  -5   3 11568.9 433.190  10
   5  -5   3 12253.9 434.118  11
   0  -5  -3 12284.7 436.224  10
  -5   5   3 11946.5 435.354  11
  -5   0   4 741.988 66.1513  13
  -5   0  -4 1880.48 53.1972   1
   0   5  -4 1831.78 58.1523   1
   0   5   4 987.655 72.4812  10
   0  -5  -4 873.631 61.6499  12
   0  -5  -4 1032.79 75.4299  10
   0  -5   4 984.522 59.1457  10
   5  -5   4 962.056 64.7234  11
  -5   0   5 9336.60 366.885  13
   0  -5  -5 9446.10 370.039  10
   0  -5  -5 9057.84 366.807  12
   0  -5   5 9155.76 366.953  12
   0  -5   5 9085.60 365.020  10
   5  -5   5 9907.81 366.782  11
   0  -5  -6 30081.3 1093.28  13
  -5   0   6 27545.8 1091.21  13
   0   5  -6 43089.5 1091.64   1
   5   0   6 39908.8 1090.69   1
   0  -5  -6 27253.2 1091.36  12
   0  -5  -6 28718.9 1092.77  11
   5  -5   6 30306.2 1091.22  11
   0  -5   6 28367.8 1091.65  12
   5   0  -6 28856.8 1092.14  12
  -5   0  -6 27494.0 1090.17  11
  -5   0   7 526.000 59.3850  13
   0  -5  -7 602.142 75.7481  13
   0  -5  -7 490.259 64.4039  12
  -5   0  -7 588.239 51.1175  11
   0  -5  -7 592.360 71.8034  11
   5   0  -7 592.277 68.4022  12
   0  -5   7 463.556 67.8577  12
   5   0   8 4.84145 68.9316  13
   0  -5  -8 144.532 61.1426  13
  -5   0   8 48.5444 37.8316  13
   5  -5  -8 197.761 31.4645  13
   0   5  -8 601.332 35.2595   1
   5   0   8 512.647 36.7633   1
   5   0  -8 224.715 55.8150  12
   0  -5  -8 86.0626 59.2665  11
   0  -5  -8 94.9279 50.4352  12
   0  -5   8 118.468 53.5510  12
  -5   0  -8 142.344 27.7612  11
   5  -5  -9 52310.8 2006.68  13
   0  -5  -9 57403.0 2009.63  13
  -5   0   9 56403.4 2007.05  13
   5   0   9 57648.1 2010.73  13
   0   5  -9 56988.7 2007.55   1
   0  -5   9 61657.0 2007.69   1
   0  -5  -9 57307.5 2009.17  11
   0  -5  -9 55477.9 2008.51  12
   5   0  -9 57291.4 2009.01  12
   0  -5   9 57864.4 2008.78  12
  -5   0  10 334.011 41.3658  13
   0  -5 -10 589.766 67.9782  13
   5   0  10 395.171 76.1959  13
   5   0  10 1041.04 41.5481   1
   0   5 -10 1149.86 45.6926   1
   0   5  10-152.517 70.6896  10
   5   0 -10 539.298 64.5482  12
   0  -5 -10 480.523 62.1044  11
  -5   5  10 310.248 68.2881  11
   0  -5 -10 357.505 59.7759  12
   0  -5  10 421.150 61.8614  12
   0   5  10 292.037 61.5781  11
   5   0  11 14634.2 530.651  13
   0  -5 -11 14097.3 528.380  13
   5   0  11 15867.1 525.012   1
   0   5  11 14243.2 529.103  10
   0  -5  11 14635.0 527.956  12
  -5   5  11 14575.4 529.091  11
   5   0 -11 14689.7 528.637  12
   0  -5 -11 14002.7 527.597  12
   0  -5 -11 14222.8 527.843  11
   5   0  11 14182.6 528.212  12
   0   5  11 14120.4 527.588  11
   5   0  12 813.360 73.9880  13
   5   0 -12 888.019 48.0886  14
   0  -5 -12 614.166 63.9082  13
   5   0  12 433.690 44.3524   1
   0  -5  12 441.446 48.0856   1
  -5   5 -12 751.073 45.0815   9
   0   5  12 636.887 68.0774  10
   5  -5 -12 727.549 65.7000  10
  -5   5  12 730.873 66.3759  11
   0   5  12 649.678 59.7972  11
   0  -5  12 684.349 63.5616  12
   0  -5 -12 619.526 61.3976  12
   5   0  12 755.481 65.2032  12
   5   0 -12 721.899 62.6682  12
   0   5  12 717.231 58.1516  13
  -5   5 -13 28.9020 33.7597   8
  -5   0 -13 7.56788 36.3961   8
   0   5  13 51.6704 53.3287  11
   0   5  13 42.1953 52.6488  13
   5   0 -13-3.50147 59.7613  12
   0  -5  13-41.6017 61.2464  12
   0  -5 -13 31.0637 58.9378  12
   5   0  13 41.7188 58.8281  12
  -5   5  13 62.3780 63.3234  11
   0   5 -13 35.9581 24.2715   7
   5  -5  13 289.656 46.4279   1
   0  -5  13 321.562 48.1922   1
   5   0  13 288.378 37.4808   1
   0   5  13 24.6110 62.1682  10
  -5   5 -13 11.6921 39.7723   9
   5  -5 -13 1.54285 59.2519  10
   5   0 -13 37.3988 40.1167  10
   5   0 -13-8.24653 41.6450  14
   0  -5 -13-30.2729 62.3626  13
   5   0  13 150.534 69.4210  13
   5   0  14 1533.72 84.6860  13
   5   0 -14 1719.06 62.8131  14
   0   5  14 1397.39 72.7643  13
   0  -5 -14 1048.27 47.9767   3
   5  -5  14 1403.86 67.0983   1
   0  -5  14 1830.07 76.4677   1
   5   0  14 1373.88 63.2363   1
   5   0 -14 1414.23 79.2281  12
   0  -5  14 1442.04 79.2048  12
   5   0  14 1621.24 80.7416  12
   0   5  14 1436.16 73.2466  11
  -5   5  14 1428.51 81.4013  11
   0  -5 -14 1479.82 76.0579  12
   0   5  14 1323.15 67.3575  12
   0   5 -14 1321.24 51.1877   7
   5   0 -14 1338.26 51.8549   7
   0   5 -14 1021.62 46.9400   3
  -5   5 -14 1571.24 60.7049   9
   5   0 -14 1340.34 62.7027  10
   0   5  14 1490.24 80.7809  10
   5  -5 -14 1553.56 79.4167  10
   5   0 -15 58.8274 45.0000  14
   5   0  15 127.058 67.8461  13
   0  -5 -15 109.501 19.6150   3
   5   0 -15 147.801 18.9079   3
   0  -5  15 518.946 61.9734   1
   5   0  15 326.272 45.0830   1
   0   5 -15 269.144 17.7566   2
   5  -5  15 358.896 48.0241   1
   0  -5 -15 32.8118 62.3293  12
  -5   5  15 84.1555 68.2034  11
   0   5  15 24.9514 51.3178  12
   0   5  15 111.327 56.6956  13
   0  -5  15 136.164 63.9254  12
   0   5  15 119.856 57.9318  11
   5   0 -15 57.8340 65.3041  12
   5   0  15 23.6642 62.2338  12
   0   5 -15 104.433 26.7528   7
   5   0 -15 91.1948 28.5599   7
   0   5 -15 181.514 17.7589   3
  -5   0 -15 145.387 17.2709   3
   5   0 -15 74.0239 45.1747  10
   0   5  15 161.615 67.2598  10
  -5   5 -15 138.270 44.0955   9
   5  -5 -15 86.2613 63.5819  10
   5  -5 -16 195.632 72.3083  10
   0   5  16 286.975 75.6641  10
   5   0 -16 180.066 53.5218  10
   0   5  16 210.737 65.2738  13
   5   0  16 52.7550 76.9531  13
   5   0 -16 849.760 33.5087   3
   5  -5 -16 708.603 34.5650   3
   0  -5 -16 741.884 33.7606   3
   0  -5 -16 939.548 32.2971   2
   5  -5 -16 368.177 40.4085   7
  -5   5 -16 331.970 37.6235   7
   5   0 -16 381.305 39.6846   7
   0   5 -16 415.345 39.0341   7
  -5   0 -16 944.699 32.5086   3
   0   5  16 159.696 66.7039  11
   0   5  16-30.0001 62.5077  12
   0  -5  16 187.772 73.1698  12
   5   0  16 61.9646 70.5673  12
  -5   5  16 153.499 74.4673  11
   0  -5 -16 124.694 71.0120  12
   5   0 -16 183.912 74.5811  12
   0   5  17 5464.52 211.257  13
   5   0  17 5608.72 216.937  13
   5   0 -17 5613.79 200.008   3
   5  -5 -17 5364.33 200.392   3
   0  -5 -17 5257.17 200.146   3
   5   0  17 9164.65 209.722   1
   0   5 -17 5664.38 199.748   2
   5  -5  17 8715.95 210.712   1
   0  -5 -17 5131.80 199.744   2
   0  -5  17 9452.45 212.031   1
  -5   5 -17 5546.15 201.256   7
   5  -5 -17 6392.21 202.138   7
   5   0 -17 6198.70 202.105   7
   0   5 -17 5868.15 201.622   7
   0   5  17 5513.29 211.719  11
   0  -5  17 6199.96 216.222  12
  -5   5  17 5907.03 216.090  11
   5   0  17 5834.78 214.470  12
   5   0 -17 5386.46 206.429  10
   5   0 -17 5596.87 215.170  12
   0  -5 -17 5486.86 214.089  12
   0   5  17 5508.09 211.479  12
   5  -5 -17 5727.84 214.797  10
   0   5 -17 5673.53 199.835   3
  -5   0 -17 5332.48 199.746   3
   5  -5 -18 34.7517 73.2062  10
   5   0  18-54.0001 75.7439  13
   0   5  18 37.1619 63.0032  13
   0  -5 -18 137.503 22.0840   3
   5   0 -18 129.334 21.1601   3
   5  -5 -18 122.716 23.6107   3
   0  -5  18 281.362 56.9243   1
   0   5 -18 202.266 19.8523   2
   0  -5 -18 171.961 19.8292   2
   5   0  18 250.334 52.1797   1
   5  -5  18 212.454 62.8035   1
  -5   5 -18 45.0528 29.2446   7
   5  -5 -18-19.7594 33.2441   7
   5   0 -18 73.3878 32.4212   7
   0   5 -18 71.7206 31.9226   7
  -5   0 -18 141.870 19.5017   3
   0   5 -18 136.418 19.8971   3
   5   0  18-4.75294 69.5252  12
   0   5  18-19.9543 65.1144  11
  -5   5  18-0.23186 74.3488  11
   5   0 -18 102.839 74.8413  12
   0  -5  18-32.6650 75.0779  12
   0  -5 -18 59.1933 69.3056  12
   0   5  18 54.6705 64.0565  12
   0   5  19 3539.67 163.168  13
   5   0  19 3441.18 168.357  13
   5   0 -19 4211.45 148.048   3
   0  -5 -19 4034.51 148.101   3
   5  -5 -19 4100.67 148.399   3
   0   5 -19 4321.67 147.665   2
   0  -5 -19 4218.96 147.690   2
   5   0  19 6248.50 161.177   1
   5  -5  19 6445.70 165.664   1
   0  -5  19 6523.45 162.619   1
   5  -5 -19 4377.63 150.949   7
  -5   5 -19 3858.64 149.777   7
   5   0 -19 4121.33 150.802   7
   0   5 -19 3932.11 150.233   7
   0   5 -19 4188.91 147.672   3
  -5   0 -19 4077.97 147.612   3
   0   5  19 3314.78 163.139  11
   0  -5  19 3721.93 169.922  12
  -5   5  19 3783.50 170.660  11
   5   0  19 3496.34 167.281  12
   5   0 -19 3501.89 168.983  12
   5  -5 -19 3625.21 167.391  10
   0   5  19 3522.56 163.560  12
   5   0  19 3671.03 167.493  10
   5   0  20 268.572 79.2857  13
   0   5  20 413.580 68.2693  13
   5  -5 -20 333.538 27.6150   3
   0  -5 -20 326.395 26.7722   3
   5   0 -20 367.529 26.3033   3
   0   5 -20 436.758 25.0996   2
   5   0  20 729.768 60.7035   1
   0  -5 -20 413.964 25.1137   2
   0  -5  20 737.063 62.6245   1
  -5   0  20 526.790 57.8511   1
   5  -5  20 670.894 69.5446   1
  -5   5 -20 378.364 34.7772   7
   5  -5 -20 436.125 39.0339   7
   5   0 -20 390.812 37.7963   7
   0   5 -20 396.989 35.3668   7
  -5   0 -20 336.417 24.3145   3
   0   5 -20 338.576 24.8160   3
   0  -5  20 376.969 80.8202  12
   0   5  20 253.082 68.7393  11
   5  -5 -20 412.945 76.2892  10
   5   0  20 213.824 75.4926  10
   5   0  20 282.596 79.5885  12
  -5   5  20 296.626 82.1009  11
   5   0 -20 276.320 84.4004  12
   0   5  20 366.721 69.9529  12
   0   5  21 1707.54 93.9485  13
   5   0  21 1957.56 107.430  13
   5  -5 -21 1540.29 64.3578   3
   0  -5 -21 1549.01 64.2007   3
   5   0 -21 1606.95 63.7042   3
  -5   0  21 2085.53 86.1463   1
   5  -5  21 2369.86 94.9099   1
   0   5 -21 1615.49 63.2809   2
   0  -5 -21 1389.97 63.0184   2
   5   0  21 2100.31 83.1886   1
   0  -5  21 2222.75 89.5264   1
  -5   5 -21 1956.22 69.0777   7
   5  -5 -21 2119.38 71.2291   7
   0   5 -21 1959.76 69.3490   7
   5   0 -21 2046.94 70.0405   7
   0   5 -21 1609.76 63.2370   3
  -5   0 -21 1522.98 63.0674   3
   0   5  21 1783.35 93.8736  11
  -5   5  21 1879.14 105.918  11
   5   0 -21 1910.40 104.217  12
   0  -5  21 1980.77 104.934  12
   5  -5 -21 1802.01 100.067  10
   5   0  21 1905.03 102.944  10
   5   0  21 1971.80 105.441  12
   0   5  22 890.026 84.1414  13
   0  -5 -22 1021.48 61.0335  14
   5   0  22 991.816 100.613  13
   5  -5 -22 1100.70 49.9634   3
   0  -5 -22 1104.99 49.5147   3
   5   0 -22 1160.08 48.9093   3
   0  -5 -22 1256.33 48.3118   2
   0   5 -22 1387.68 48.2725   2
  -5   0  22 1532.03 73.6420   1
   0  -5  22 2130.70 84.3257   1
   5   0  22 1645.90 74.1226   1
  -5   5 -22 1127.55 55.8949   7
   5  -5 -22 1238.17 59.3030   7
   5   0 -22 1283.56 58.5265   7
   0   5 -22 1193.69 56.6888   7
  -5   0 -22 1041.36 47.9341   3
   5  -5 -22 1217.81 50.0632   2
   5   0 -22 1243.70 49.8189   2
   0   5 -22 1264.07 48.1276   3
   5   0  22 1032.52 95.1666  12
   5  -5  22 928.714 85.8570  10
  -5   5  22 1082.56 98.2854  11
   0  -5  22 1145.82 102.047  12
   5   0  22 1001.43 94.1078  10
   0   5  22 937.540 86.1880  11
   5   0 -22 1036.58 96.3225  12
   5   0 -23 77.4269 59.0475  14
   0   5  23 175.220 79.1263  13
   0  -5 -23 158.040 51.5835  14
   0  -5 -23 850.131 38.8770   3
   5   0 -23 904.836 37.5427   3
   5  -5 -23 817.458 39.2329   3
   0   5 -23 962.394 36.7074   2
   0  -5 -23 1039.31 37.0715   2
   5  -5 -23 396.579 50.5764   7
  -5   5 -23 340.556 46.2669   7
   5   0 -23 413.668 48.4868   7
   0   5 -23 377.080 45.1805   7
   5  -5 -23 1036.51 39.0114   2
   5   0 -23 1067.01 38.9045   2
  -5   0 -23 905.288 36.7380   3
   0   5 -23 879.285 36.8232   3
   5  -5  23 225.738 79.9612  10
   0   5  23 205.226 79.7451  11
   0   5  24 5235.21 283.693  13
   0  -5 -24 5808.19 273.639  14
   5   0 -24 6667.63 276.035  14
   5   0 -24 8093.05 271.438   3
   0  -5 -24 7719.52 271.506   3
   5  -5 -24 7823.58 271.748   3
   0  -5 -24 8173.19 271.126   2
   0   5 -24 8520.95 271.124   2
  -5   5 -24 7335.59 273.364   7
   5  -5 -24 8061.74 274.455   7
   0   5 -24 6931.07 272.984   7
   5   0 -24 7285.73 273.463   7
   0   5 -24 8142.56 271.089   3
  -5   0 -24 7630.08 271.046   3
   5   0 -24 8175.83 271.464   2
   5  -5 -24 8072.19 271.509   2
   0   5  24 5260.26 283.980  11
   5  -5  24 5236.22 284.217  10
   5   0 -25 1158.78 108.982  14
   0  -5 -25 1004.91 102.808  14
   5  -5 -25 1240.80 111.246  14
   5  -5 -25 2688.29 98.4595   3
   0  -5 -25 2769.70 98.3830   3
   5   0 -25 2888.75 97.8175   3
   0  -5 -25 3282.75 97.7597   2
   0   5 -25 3430.41 97.8378   2
  -5   5 -25 1776.86 102.668   7
   5  -5 -25 1880.38 104.532   7
   5   0 -25 1924.29 103.689   7
   0   5 -25 1794.25 102.477   7
   5   0 -25 3318.26 98.4025   2
   0   5 -25 2994.03 97.1205   3
   5  -5 -25 3184.70 98.4514   2
  -5   0 -25 2808.42 97.2867   3
   0   5  25 995.844 123.047  11
  -5   5 -26 1424.99 78.3801   7
   5   0 -26 1503.94 78.8581   7
   5  -5 -26 1564.22 81.4594   7
   0   5 -26 1393.11 77.5267   7
   5   0 -26 1907.87 70.9072   3
   5  -5 -26 1946.55 71.9513   3
   0  -5 -26 2008.27 71.5435   3
   0   5 -26 2211.05 71.1787   2
   0  -5 -26 2103.37 71.1287   2
   5  -5 -26 2026.54 71.5747   2
   0   5 -26 1993.85 70.1201   3
   5   0 -26 2122.67 71.6450   2
  -5   0 -26 1933.88 70.3163   3
   5   0 -26 1144.09 87.7576  14
   0  -5 -26 848.037 77.4344  14
   5  -5 -26 1018.86 88.5954  14
   5  -5 -27 550.559 52.7083   7
   0   5 -27 390.700 45.3104   7
  -5   5 -27 451.157 46.7224   7
   5   0 -27 482.169 48.0689   7
   0  -5 -27 706.154 33.8321   2
   0   5 -27 725.476 34.0502   2
   0  -5 -27 530.816 34.3347   3
   5  -5 -27 526.496 36.3479   3
   5   0 -27 560.247 33.4629   3
  -5   0 -27 551.225 33.0861   3
   5  -5 -27 614.307 34.7980   2
   0   5 -27 563.934 31.7287   3
   5   0 -27 615.222 34.0132   2
   5  -5 -27 319.741 63.8252  14
   0  -5 -27 309.181 47.0290  14
   5   0 -27 410.066 60.9905  14
  -5   5 -28 328.594 43.0969   7
   5  -5 -28 289.443 49.6474   7
   0   5 -28 324.910 44.5337   7
   5   0 -28 268.253 46.4429   7
   5  -5 -28 149.406 29.0646   2
   5   0 -28 193.771 29.0502   2
   0  -5 -28 170.544 29.6392   3
   5  -5 -28 150.273 30.6367   3
   5   0 -28 200.579 28.3283   3
   0   5 -28 173.493 25.7804   3
  -5   0 -28 192.935 28.2156   3
   5   0 -28 403.673 61.0886  14
   0  -5 -28 236.142 42.6069  14
   5  -5 -28 393.836 61.6997  14
  -5   5 -29 77.0973 43.5418   7
   5  -5 -29 111.360 49.0214   7
   0   5 -29 68.9698 44.2122   7
   5   0 -29 59.0526 46.0430   7
   5  -5 -29 71.2764 30.7095   3
   0  -5 -29 21.9109 29.7723   3
   5  -5 -29 81.5010 30.1290   2
   5   0 -29 51.8619 29.6021   2
  -5   0 -29 31.5231 28.5049   3
   5   0 -29 4.95805 27.4631   3
[truncated: 3,341,876 more chars]
