# Supplementary material for: A contorted nanographene shelter
Source: Nat Commun. 2021 Aug 31;12:5191. doi: 10.1038/s41467-021-25255-6 (PMC8408160; doi:10.1038/s41467-021-25255-6)
Supplement: Supplementary file 3 — Supplementary Data 1 [file 41467_2021_25255_MOESM3_ESM.zip › Supplementary Data Set/Cif Files of Crystals/COR+TPACage 6Cl.cif]

data_cx1893
_audit_creation_date               2020-06-25
_audit_creation_method
;
Olex2 1.2
(compiled 2018.05.29 svn.r3508 for OlexSys, GUI svn.r5506)
;
_shelx_SHELXL_version_number       '2017/1'
_audit_contact_author_address      ?
_audit_contact_author_email        ?
_audit_contact_author_name         ''
_audit_contact_author_phone        ?
_publ_contact_author_id_orcid      ?
_publ_section_references
;
Dolomanov, O.V., Bourhis, L.J., Gildea, R.J, Howard, J.A.K. & Puschmann, H.
 (2009), J. Appl. Cryst. 42, 339-341.

Sheldrick, G.M. (2008). Acta Cryst. A64, 112-122.

Sheldrick, G.M. (2015). Acta Cryst. A71, 3-8.
;
_chemical_name_common              ?
_chemical_name_systematic          ?
_chemical_formula_moiety           '0.5(C48 H24), 1(C102 H84 N8), 6(Cl)'
_chemical_formula_sum              'C126 H96 Cl6 N8'
_chemical_formula_weight           1934.76
_chemical_melting_point            ?
_chemical_oxdiff_formula           C126H96As6F36N8
loop_
  _atom_type_symbol
  _atom_type_description
  _atom_type_scat_dispersion_real
  _atom_type_scat_dispersion_imag
  _atom_type_scat_source
 'C' 'C' 0.0181 0.0091 'International Tables Vol C Tables 4.2.6.8 and 6.1.1.4'
 'H' 'H' 0.0000 0.0000 'International Tables Vol C Tables 4.2.6.8 and 6.1.1.4'
 'Cl' 'Cl' 0.3639 0.7018 'International Tables Vol C Tables 4.2.6.8 and 6.1.1.4'
 'N' 'N' 0.0311 0.0180 'International Tables Vol C Tables 4.2.6.8 and 6.1.1.4'

_shelx_space_group_comment
;
The symmetry employed for this shelxl refinement is uniquely defined
by the following loop, which should always be used as a source of
symmetry information in preference to the above space-group names.
They are only intended as comments.
;
_space_group_crystal_system        'hexagonal'
_space_group_IT_number             176
_space_group_name_H-M_alt          'P 63/m'
_space_group_name_Hall             '-P 6c'
loop_
  _space_group_symop_operation_xyz
 'x, y, z'
 '-y, x-y, z'
 '-x+y, -x, z'
 '-x, -y, z+1/2'
 'y, -x+y, z+1/2'
 'x-y, x, z+1/2'
 '-x, -y, -z'
 'y, -x+y, -z'
 'x-y, x, -z'
 'x, y, -z-1/2'
 '-y, x-y, -z-1/2'
 '-x+y, -x, -z-1/2'

_cell_length_a                     25.4158(16)
_cell_length_b                     25.4158(16)
_cell_length_c                     22.180(3)
_cell_angle_alpha                  90
_cell_angle_beta                   90
_cell_angle_gamma                  120
_cell_volume                       12408(2)
_cell_formula_units_Z              2.00004
_cell_measurement_reflns_used      4588
_cell_measurement_temperature      175.01(11)
_cell_measurement_theta_max        51.5610
_cell_measurement_theta_min        2.8290
_shelx_estimated_absorpt_T_max     0.967
_shelx_estimated_absorpt_T_min     0.868
_exptl_absorpt_coefficient_mu      0.809
_exptl_absorpt_correction_T_max    1.000
_exptl_absorpt_correction_T_min    0.616
_exptl_absorpt_correction_type     gaussian
_exptl_absorpt_process_details
;
CrysAlisPro 1.171.41.71a (Rigaku Oxford Diffraction, 2020)
Numerical absorption correction based on gaussian integration over
a multifaceted crystal model
Empirical absorption correction using spherical harmonics,
implemented in SCALE3 ABSPACK scaling algorithm.
;
_exptl_absorpt_special_details     ?
_exptl_crystal_colour              red
_exptl_crystal_colour_primary      red
_exptl_crystal_density_diffrn      0.518
_exptl_crystal_density_meas        ?
_exptl_crystal_density_method      ?
_exptl_crystal_description         needle
_exptl_crystal_F_000               2020
loop_
  _exptl_crystal_face_index_h
  _exptl_crystal_face_index_k
  _exptl_crystal_face_index_l
  _exptl_crystal_face_perp_dist
 9 8 -2 0.0802
 -9 -8 2 0.0802
 -1 1 14 0.0685
 1 -1 -14 0.0685
 14 -14 0 0.0209
 -14 14 0 0.0209

_exptl_crystal_recrystallization_method 
 'The material was recrystallised from --- by as supplied'
_exptl_crystal_size_max            0.18
_exptl_crystal_size_mid            0.137
_exptl_crystal_size_min            0.042
loop_
  _exptl_oxdiff_crystal_face_indexfrac_h
  _exptl_oxdiff_crystal_face_indexfrac_k
  _exptl_oxdiff_crystal_face_indexfrac_l
  _exptl_oxdiff_crystal_face_x
  _exptl_oxdiff_crystal_face_y
  _exptl_oxdiff_crystal_face_z
 8.7629 7.6119 -1.7933 -0.7299 0.0975 0.6765
 -8.7629 -7.6119 1.7933 0.7299 -0.0975 -0.6765
 -0.7766 0.7748 14.3932 0.7667 -0.0192 0.6417
 0.7766 -0.7748 -14.3932 -0.7667 0.0192 -0.6417
 14.0919 -14.4047 0.0134 0.0265 0.9963 -0.0816
 -14.0919 14.4047 -0.0134 -0.0265 -0.9963 0.0816

_exptl_transmission_factor_max     ?
_exptl_transmission_factor_min     ?
_diffrn_reflns_av_R_equivalents    0.0876
_diffrn_reflns_av_unetI/netI       0.0527
_diffrn_reflns_Laue_measured_fraction_full  0.956
_diffrn_reflns_Laue_measured_fraction_max  0.956
_diffrn_reflns_limit_h_max         22
_diffrn_reflns_limit_h_min         -22
_diffrn_reflns_limit_k_max         25
_diffrn_reflns_limit_k_min         -23
_diffrn_reflns_limit_l_max         22
_diffrn_reflns_limit_l_min         -16
_diffrn_reflns_number              15391
_diffrn_reflns_point_group_measured_fraction_full  0.956
_diffrn_reflns_point_group_measured_fraction_max  0.956
_diffrn_reflns_theta_full          50.421
_diffrn_reflns_theta_max           50.421
_diffrn_reflns_theta_min           2.828
_diffrn_ambient_environment        N~2~
_diffrn_ambient_temperature        175.01(11)
_diffrn_detector                   'Hybrid Pixel Array Detector'
_diffrn_detector_area_resol_mean   10.0000
_diffrn_detector_type              HyPix
_diffrn_measured_fraction_theta_full  0.956
_diffrn_measured_fraction_theta_max  0.956
_diffrn_measurement_details
;
List of Runs (angles in degrees, time in seconds):

  # Type    Start    End  Width  t~exp~   \w     \q     \k     \f   Frames
--------------------------------------------------------------------------
  1  \w     79.00 116.00   0.50  118.00    --   55.50 144.00 -63.00   74
  2  \w    -11.00  15.00   0.50  118.00    --  -55.65  56.00  49.00   52
  3  \w    -74.00  16.00   0.50  118.00    --  -55.65  67.00-110.00  180
  4  \w    -57.00 -28.00   0.50  118.00    --  -55.65  56.00  49.00   58
  5  \w      0.00  26.00   0.50   25.00    --   -0.08 -99.00 -90.00   52
  6  \w    -17.00  10.00   0.50   25.00    --   -0.08 -99.00 120.00   54
  7  \w    -18.00   7.00   0.50   25.00    --   -0.08 -99.00  30.00   50
;
_diffrn_measurement_device         'four-circle diffractometer'
_diffrn_measurement_device_type    'XtaLAB Synergy R, DW system, HyPix'
_diffrn_measurement_method         '\w scans'
_diffrn_orient_matrix_type        
 'CrysAlisPro convention (1999,Acta A55,543-557)'
_diffrn_orient_matrix_UB_11        -0.0382905000
_diffrn_orient_matrix_UB_12        -0.0392523000
_diffrn_orient_matrix_UB_13        0.0533168000
_diffrn_orient_matrix_UB_21        0.0387611000
_diffrn_orient_matrix_UB_22        -0.0312439000
_diffrn_orient_matrix_UB_23        0.0024362000
_diffrn_orient_matrix_UB_31        0.0439615000
_diffrn_orient_matrix_UB_32        0.0487143000
_diffrn_orient_matrix_UB_33        0.0443322000
_diffrn_radiation_monochromator    mirror
_diffrn_radiation_probe            x-ray
_diffrn_radiation_type             CuK\a
_diffrn_radiation_wavelength       1.54184
_diffrn_source                     'Rotating-anode X-ray tube'
_diffrn_source_type                'Rigaku (Cu) X-ray Source'
_reflns_Friedel_coverage           0.000
_reflns_Friedel_fraction_full      .
_reflns_Friedel_fraction_max       .
_reflns_number_gt                  1779
_reflns_number_total               4291
_reflns_odcompleteness_completeness  95.51
_reflns_odcompleteness_iscentric   1
_reflns_odcompleteness_theta       50.38
_reflns_special_details
;
 Reflections were merged by SHELXL according to the crystal
 class for the calculation of statistics and refinement.
 
 _reflns_Friedel_fraction is defined as the number of unique
 Friedel pairs measured divided by the number that would be
 possible theoretically, ignoring centric projections and
 systematic absences.
;
_reflns_threshold_expression       'I > 2\s(I)'
_computing_cell_refinement         'CrysAlisPro 1.171.41.71a (Rigaku OD, 2020)'
_computing_data_collection         'CrysAlisPro 1.171.41.71a (Rigaku OD, 2020)'
_computing_data_reduction          'CrysAlisPro 1.171.41.71a (Rigaku OD, 2020)'
_computing_molecular_graphics      'Olex2 (Dolomanov et al., 2009)'
_computing_publication_material    'Olex2 (Dolomanov et al., 2009)'
_computing_structure_refinement    'XL (Sheldrick, 2008)'
_computing_structure_solution      'XT (Sheldrick, 2015)'
_refine_diff_density_max           0.715
_refine_diff_density_min           -0.338
_refine_diff_density_rms           0.123
_refine_ls_extinction_coef         .
_refine_ls_extinction_method       none
_refine_ls_goodness_of_fit_ref     1.834
_refine_ls_hydrogen_treatment      constr
_refine_ls_matrix_type             full
_refine_ls_number_parameters       271
_refine_ls_number_reflns           4291
_refine_ls_number_restraints       201
_refine_ls_R_factor_all            0.3216
_refine_ls_R_factor_gt             0.2540
_refine_ls_restrained_S_all        1.792
_refine_ls_shift/su_max            0.000
_refine_ls_shift/su_mean           0.000
_refine_ls_structure_factor_coef   Fsqd
_refine_ls_weighting_details      
 'w=1/[\s^2^(Fo^2^)+(0.2000P)^2^] where P=(Fo^2^+2Fc^2^)/3'
_refine_ls_weighting_scheme        calc
_refine_ls_wR_factor_gt            0.5398
_refine_ls_wR_factor_ref           0.5786
_refine_special_details           
 'Distance restraints were imposed on the disordered Coronene atoms.  The enhanced rigid-bond restraint (SHELX keyword RIGU) was applied to the Coronene as well as restraints on similar amplitudes (esd 0.05) separated by less than 1.7 and restraints that its Uij components approximate to isotropic. (Acta Cryst. A68 (2012) 448-451).'
_olex2_refinement_description
;
1. Fixed Uiso
 At 1.2 times of:
  All C(H) groups, All C(H,H) groups
2. Restrained distances
 C17-C16 = C18-C17 = C18-C1 = C2-C1 = C3-C2 = C4-C3 = C5-C4 = C6-C5 = C7-C6 =
 C5-C20 = C8-C7 = C8-C21 = C21-C20 = C20-C19 = C2-C19 = C24-C19 = C24-C17 = C16-
 C15 = C15-C14 = C23-C14 = C24-C23 = C23-C22 = C14-C13 = C13-C12 = C12-C11 =
 C22-C11 = C22-C21 = C11-C10 = C9-C10 = C9-C8
 1.4 with sigma of 0.01
 C21-C10 \\sim C22-C9 \\sim C8-C11 \\sim C23-C20 \\sim C5-C2 \\sim C19-C4 \\sim
C14-C17 \\sim C24-C1 \\sim C7-
 C20 \\sim C2-C17 \\sim C22-C9 \\sim C11-C14 \\sim C12-C23 \\sim C24-C21 \\sim
C22-C19 \\sim C15-C24 \\sim C23-
 C16
 with sigma of 0.01
3. Restrained planarity
 C5, C6, C7, C8, C20, C21
 with sigma of 0.01
 C2, C3, C4, C5, C19, C20
 with sigma of 0.01
 C1, C2, C17, C18, C19, C24
 with sigma of 0.01
 C14, C15, C16, C17, C23, C24
 with sigma of 0.01
 C11, C12, C13, C14, C22, C23
 with sigma of 0.01
 C8, C9, C10, C11, C21, C22
 with sigma of 0.01
 C19, C20, C21, C22, C23, C24
 with sigma of 0.01
4. Uiso/Uaniso restraints and constraints
C1 \\sim C2 \\sim C3 \\sim C4 \\sim C5 \\sim C6 \\sim C7 \\sim C8 \\sim C9
\\sim C10 \\sim C11 \\sim C12 \\sim C13 \\sim C14 \\sim C15 \\sim C16 \\sim C17
\\sim C18 \\sim C19 \\sim C20 \\sim C21 \\sim C22 \\sim C23 \\sim C24: within
2A with sigma of 0.01 and sigma for terminal atoms of 0.02
: with sigma of 0.1 and sigma for terminal atoms of 0.2
5. Rigid body (RIGU) restrains
 C1, C2, C3, C4, C5, C6, C7, C8, C9, C10, C11, C12, C13, C14, C15, C16, C17,
 C18, C19, C20, C21, C22, C23, C24
 with sigma for 1-2 distances of 0.001 and sigma for 1-3 distances of 0.001
6. Others
 Fixed Sof: C1(0.16667) H1(0.16667) C2(0.16667) C3(0.16667) H3(0.16667)
 C4(0.16667) H4(0.16667) C5(0.16667) C6(0.16667) H6(0.16667) C7(0.16667)
 H7(0.16667) C8(0.16667) C9(0.16667) H9(0.16667) C10(0.16667) H10(0.16667)
 C11(0.16667) C12(0.16667) H12(0.16667) C13(0.16667) H13(0.16667) C14(0.16667)
 C15(0.16667) H15(0.16667) C16(0.16667) H16(0.16667) C17(0.16667) C18(0.16667)
 H18(0.16667) C19(0.16667) C20(0.16667) C21(0.16667) C22(0.16667) C23(0.16667)
 C24(0.16667)
7.a Secondary CH2 refined with riding coordinates:
 C38(H38A,H38B)
7.b Aromatic/amide H refined with riding coordinates:
 C1(H1), C3(H3), C4(H4), C6(H6), C7(H7), C9(H9), C10(H10), C12(H12), C13(H13),
 C15(H15), C16(H16), C18(H18), C26(H26), C27(H27), C29(H29), C30(H30), C31(H31),
  C32(H32), C34(H34), C35(H35), C36(H36), C37(H37), C40(H40), C41(H41)
;
_atom_sites_solution_hydrogens     geom
_atom_sites_solution_primary       dual
_atom_sites_solution_secondary     ?
loop_
  _atom_site_label
  _atom_site_type_symbol
  _atom_site_fract_x
  _atom_site_fract_y
  _atom_site_fract_z
  _atom_site_U_iso_or_equiv
  _atom_site_adp_type
  _atom_site_occupancy
  _atom_site_site_symmetry_order
  _atom_site_calc_flag
  _atom_site_refinement_flags_posn
  _atom_site_refinement_flags_adp
  _atom_site_refinement_flags_occupancy
  _atom_site_disorder_assembly
  _atom_site_disorder_group
 C1 C 0.197(2) 0.438(2) 0.7077(13) 0.319(17) Uiso 0.1667 1 d D U . A -1
 H1 H 0.200029 0.402242 0.704183 0.383 Uiso 0.1667 1 calc R U . A -1
 C2 C 0.1412(16) 0.4362(16) 0.7065(10) 0.322(16) Uiso 0.1667 1 d D U . A -1
 C3 C 0.093(2) 0.3759(15) 0.7076(13) 0.324(17) Uiso 0.1667 1 d D U . A -1
 H3 H 0.099594 0.342295 0.704045 0.388 Uiso 0.1667 1 calc R U . A -1
 C4 C 0.035(2) 0.3687(14) 0.7143(13) 0.324(17) Uiso 0.1667 1 d D U . A -1
 H4 H 0.001591 0.328442 0.715270 0.389 Uiso 0.1667 1 calc R U . A -1
 C5 C 0.0233(15) 0.4167(17) 0.7197(10) 0.323(16) Uiso 0.1667 1 d D U . A -1
 C6 C -0.0331(16) 0.409(2) 0.7372(13) 0.320(16) Uiso 0.1667 1 d D U . A -1
 H6 H -0.067602 0.369021 0.738317 0.383 Uiso 0.1667 1 calc R U . A -1
 C7 C -0.0389(12) 0.459(2) 0.7530(14) 0.325(16) Uiso 0.1667 1 d D U . A -1
 H7 H -0.076709 0.454605 0.765045 0.390 Uiso 0.1667 1 calc R U . A -1
 C8 C 0.0143(16) 0.5154(16) 0.7500(11) 0.331(16) Uiso 0.1667 1 d DS TU P A -1
 C9 C 0.0037(16) 0.560(2) 0.7746(13) 0.335(17) Uiso 0.1667 1 d D U . A -1
 H9 H -0.036073 0.550680 0.785766 0.402 Uiso 0.1667 1 calc R U . A -1
 C10 C 0.0535(18) 0.6184(19) 0.7823(13) 0.339(17) Uiso 0.1667 1 d D U . A -1
 H10 H 0.047095 0.649181 0.798973 0.406 Uiso 0.1667 1 calc R U . A -1
 C11 C 0.1125(16) 0.6330(15) 0.7661(11) 0.339(16) Uiso 0.1667 1 d D U . A -1
 C12 C 0.167(2) 0.6857(13) 0.7821(13) 0.341(17) Uiso 0.1667 1 d D U . A -1
 H12 H 0.163158 0.718237 0.798750 0.409 Uiso 0.1667 1 calc R U . A -1
 C13 C 0.225(2) 0.6947(14) 0.7756(14) 0.337(17) Uiso 0.1667 1 d D U . A -1
 H13 H 0.260933 0.731290 0.787095 0.404 Uiso 0.1667 1 calc R U . A -1
 C14 C 0.2273(16) 0.6451(17) 0.7508(11) 0.336(16) Uiso 0.1667 1 d D U . A -1
 C15 C 0.2866(13) 0.6548(17) 0.7538(14) 0.330(17) Uiso 0.1667 1 d D U . A -1
 H15 H 0.319899 0.692743 0.765938 0.397 Uiso 0.1667 1 calc R . . A -1
 C16 C 0.2940(14) 0.606(2) 0.7380(14) 0.326(17) Uiso 0.1667 1 d D U . A -1
 H16 H 0.333793 0.611219 0.739693 0.391 Uiso 0.1667 1 calc R . . A -1
 C17 C 0.2465(15) 0.5493(17) 0.7198(12) 0.327(16) Uiso 0.1667 1 d D U . A -1
 C18 C 0.249(2) 0.496(2) 0.7145(14) 0.324(17) Uiso 0.1667 1 d D U . A -1
 H18 H 0.287211 0.498262 0.715468 0.389 Uiso 0.1667 1 calc R U . A -1
 C19 C 0.1341(13) 0.4873(15) 0.7115(12) 0.326(15) Uiso 0.1667 1 d D U . A -1
 C20 C 0.0741(14) 0.4752(15) 0.7181(11) 0.327(15) Uiso 0.1667 1 d D U . A -1
 C21 C 0.0724(15) 0.5278(14) 0.7332(12) 0.333(15) Uiso 0.1667 1 d D U . A -1
 C22 C 0.1209(14) 0.5869(14) 0.7417(12) 0.335(15) Uiso 0.1667 1 d D U . A -1
 C23 C 0.1770(15) 0.5899(15) 0.7331(12) 0.334(15) Uiso 0.1667 1 d D U . A -1
 C24 C 0.1885(14) 0.5430(14) 0.7181(13) 0.329(15) Uiso 0.1667 1 d D U . A -1
 N1 N 0.333333 0.666667 0.5528(7) 0.137(5) Uani 1 3 d S T P . .
 N2 N -0.1509(4) 0.3996(6) 0.5987(4) 0.156(3) Uani 1 1 d . . . . .
 C25 C 0.2730(6) 0.6370(6) 0.5572(6) 0.149(4) Uani 1 1 d . . . . .
 C26 C 0.2344(6) 0.5809(6) 0.5282(5) 0.143(4) Uani 1 1 d . . . . .
 H26 H 0.253116 0.565150 0.502539 0.171 Uiso 1 1 calc R . . . .
 C27 C 0.1713(6) 0.5469(5) 0.5341(6) 0.153(4) Uani 1 1 d . . . . .
 H27 H 0.148816 0.508523 0.514910 0.184 Uiso 1 1 calc R . . . .
 C28 C 0.1423(5) 0.5701(6) 0.5684(6) 0.155(4) Uani 1 1 d . . . . .
 C29 C 0.1769(7) 0.6279(6) 0.5944(6) 0.175(5) Uani 1 1 d . . . . .
 H29 H 0.156846 0.645560 0.615227 0.209 Uiso 1 1 calc R . . . .
 C30 C 0.2417(6) 0.6607(5) 0.5902(6) 0.166(4) Uani 1 1 d . . . . .
 H30 H 0.264151 0.698905 0.609764 0.199 Uiso 1 1 calc R . . . .
 C31 C 0.0744(6) 0.5393(7) 0.5781(6) 0.170(4) Uani 1 1 d . . . . .
 H31 H 0.058547 0.562034 0.596878 0.204 Uiso 1 1 calc R . . . .
 C32 C 0.0348(6) 0.4813(6) 0.5616(6) 0.169(5) Uani 1 1 d . . . . .
 H32 H 0.049512 0.457747 0.542577 0.203 Uiso 1 1 calc R . . . .
 C33 C -0.0297(6) 0.4548(7) 0.5726(5) 0.159(4) Uani 1 1 d . . . . .
 C34 C -0.0684(7) 0.3931(7) 0.5654(6) 0.166(4) Uani 1 1 d . . . . .
 H34 H -0.052018 0.369535 0.549665 0.199 Uiso 1 1 calc R . . . .
 C35 C -0.1280(7) 0.3644(6) 0.5794(6) 0.164(4) Uani 1 1 d . . . . .
 H35 H -0.152762 0.321539 0.575824 0.197 Uiso 1 1 calc R . . . .
 C36 C -0.1162(7) 0.4600(7) 0.6060(6) 0.166(4) Uani 1 1 d . . . . .
 H36 H -0.135278 0.481684 0.619895 0.200 Uiso 1 1 calc R . . . .
 C37 C -0.0543(6) 0.4926(6) 0.5943(6) 0.170(5) Uani 1 1 d . . . . .
 H37 H -0.030216 0.535301 0.599878 0.204 Uiso 1 1 calc R . . . .
 C38 C -0.2164(5) 0.3699(5) 0.6206(8) 0.168(4) Uani 1 1 d . . . . .
 H38A H -0.235868 0.392335 0.604505 0.202 Uiso 1 1 calc R . . . .
 H38B H -0.239398 0.327550 0.605657 0.202 Uiso 1 1 calc R . . . .
 C39 C -0.2178(4) 0.3702(6) 0.6879(8) 0.138(4) Uani 1 1 d . . . . .
 C40 C -0.2278(4) 0.4095(6) 0.7196(5) 0.159(6) Uani 1 1 d . . . . .
 H40 H -0.235037 0.437880 0.698707 0.191 Uiso 1 1 calc R . . . .
 C41 C -0.2067(4) 0.3293(5) 0.7188(5) 0.159(5) Uani 1 1 d . . . . .
 H41 H -0.199138 0.301439 0.697222 0.190 Uiso 1 1 calc R . . . .
 Cl1 Cl 0.21205(15) 0.47493(14) 0.40693(17) 0.1880(19) Uani 1 1 d . . . . .

loop_
  _atom_site_aniso_label
  _atom_site_aniso_U_11
  _atom_site_aniso_U_22
  _atom_site_aniso_U_33
  _atom_site_aniso_U_23
  _atom_site_aniso_U_13
  _atom_site_aniso_U_12
 N1 0.088(5) 0.088(5) 0.235(17) 0.000 0.000 0.044(2)
 N2 0.117(8) 0.146(9) 0.188(10) 0.017(7) 0.011(6) 0.052(8)
 C25 0.179(11) 0.134(10) 0.155(11) -0.006(8) 0.005(9) 0.094(10)
 C26 0.131(10) 0.153(10) 0.164(11) -0.002(8) -0.001(8) 0.086(8)
 C27 0.142(11) 0.150(9) 0.191(12) 0.002(8) 0.009(8) 0.091(9)
 C28 0.113(9) 0.127(9) 0.201(12) -0.001(8) 0.007(8) 0.043(8)
 C29 0.160(12) 0.145(10) 0.224(14) -0.010(9) 0.025(9) 0.081(9)
 C30 0.113(9) 0.141(9) 0.213(14) -0.009(8) 0.001(8) 0.041(8)
 C31 0.136(10) 0.181(12) 0.210(13) 0.025(9) 0.016(8) 0.092(9)
 C32 0.125(10) 0.123(8) 0.240(14) 0.004(8) 0.034(8) 0.047(8)
 C33 0.129(11) 0.164(12) 0.162(11) 0.021(8) 0.006(7) 0.057(10)
 C34 0.134(11) 0.149(11) 0.217(13) -0.004(9) 0.006(9) 0.073(9)
 C35 0.128(11) 0.142(10) 0.221(14) -0.001(8) 0.017(8) 0.066(9)
 C36 0.134(10) 0.154(12) 0.219(14) 0.004(9) 0.011(8) 0.078(9)
 C37 0.133(10) 0.167(10) 0.226(14) 0.012(9) 0.018(8) 0.087(10)
 C38 0.109(9) 0.165(10) 0.218(16) -0.002(10) -0.002(9) 0.058(7)
 C39 0.096(7) 0.137(9) 0.171(13) 0.006(10) 0.002(8) 0.051(6)
 C40 0.114(7) 0.177(10) 0.197(17) 0.004(8) 0.004(6) 0.081(7)
 C41 0.112(7) 0.135(8) 0.214(17) -0.015(7) 0.003(6) 0.050(6)
 Cl1 0.181(3) 0.165(3) 0.239(4) 0.001(2) 0.018(2) 0.102(2)

_geom_special_details
;
 All esds (except the esd in the dihedral angle between two l.s. planes)
 are estimated using the full covariance matrix.  The cell esds are taken
 into account individually in the estimation of esds in distances, angles
 and torsion angles; correlations between esds in cell parameters are only
 used when they are defined by crystal symmetry.  An approximate (isotropic)
 treatment of cell esds is used for estimating esds involving l.s. planes.
;
loop_
  _geom_bond_atom_site_label_1
  _geom_bond_atom_site_label_2
  _geom_bond_distance
  _geom_bond_site_symmetry_2
  _geom_bond_publ_flag
 C1 H1 0.9500 . ?
 C1 C2 1.400(10) . ?
 C1 C18 1.400(10) . ?
 C2 C3 1.402(10) . ?
 C2 C19 1.402(10) . ?
 C3 H3 0.9500 . ?
 C3 C4 1.398(10) . ?
 C4 H4 0.9500 . ?
 C4 C5 1.401(10) . ?
 C5 C6 1.397(10) . ?
 C5 C20 1.400(10) . ?
 C6 H6 0.9500 . ?
 C6 C7 1.398(10) . ?
 C7 H7 0.9500 . ?
 C7 C8 1.400(10) . ?
 C8 C9 1.396(10) . ?
 C8 C21 1.399(10) . ?
 C9 H9 0.9500 . ?
 C9 C10 1.401(10) . ?
 C10 H10 0.9500 . ?
 C10 C11 1.400(10) . ?
 C11 C12 1.404(10) . ?
 C11 C22 1.400(10) . ?
 C12 H12 0.9500 . ?
 C12 C13 1.401(10) . ?
 C13 H13 0.9500 . ?
 C13 C14 1.398(10) . ?
 C14 C15 1.400(10) . ?
 C14 C23 1.403(10) . ?
 C15 H15 0.9500 . ?
 C15 C16 1.395(10) . ?
 C16 H16 0.9500 . ?
 C16 C17 1.397(10) . ?
 C17 C18 1.399(10) . ?
 C17 C24 1.402(10) . ?
 C18 H18 0.9500 . ?
 C19 C20 1.405(10) . ?
 C19 C24 1.407(10) . ?
 C20 C21 1.401(10) . ?
 C21 C22 1.400(10) . ?
 C22 C23 1.401(10) . ?
 C23 C24 1.401(10) . ?
 N1 C25 1.332(14) . ?
 N1 C25 1.332(14) 3_565 ?
 N1 C25 1.332(14) 2_665 ?
 N2 C35 1.359(13) . ?
 N2 C36 1.344(13) . ?
 N2 C38 1.522(13) . ?
 C25 C26 1.417(13) . ?
 C25 C30 1.417(14) . ?
 C26 H26 0.9500 . ?
 C26 C27 1.396(13) . ?
 C27 H27 0.9500 . ?
 C27 C28 1.379(14) . ?
 C28 C29 1.405(15) . ?
 C28 C31 1.513(15) . ?
 C29 H29 0.9500 . ?
 C29 C30 1.430(15) . ?
 C30 H30 0.9500 . ?
 C31 H31 0.9500 . ?
 C31 C32 1.354(14) . ?
 C32 H32 0.9500 . ?
 C32 C33 1.448(15) . ?
 C33 C34 1.383(14) . ?
 C33 C37 1.464(15) . ?
 C34 H34 0.9500 . ?
 C34 C35 1.348(14) . ?
 C35 H35 0.9500 . ?
 C36 H36 0.9500 . ?
 C36 C37 1.388(14) . ?
 C37 H37 0.9500 . ?
 C38 H38A 0.9900 . ?
 C38 H38B 0.9900 . ?
 C38 C39 1.493(16) . ?
 C39 C40 1.346(14) . ?
 C39 C41 1.386(14) . ?
 C40 C40 1.35(2) 10_557 ?
 C40 H40 0.9500 . ?
 C41 C41 1.39(2) 10_557 ?
 C41 H41 0.9500 . ?

loop_
  _geom_angle_atom_site_label_1
  _geom_angle_atom_site_label_2
  _geom_angle_atom_site_label_3
  _geom_angle
  _geom_angle_site_symmetry_1
  _geom_angle_site_symmetry_3
  _geom_angle_publ_flag
 C2 C1 H1 122.0 . . ?
 C18 C1 H1 122.0 . . ?
 C18 C1 C2 116(3) . . ?
 C1 C2 C3 111(3) . . ?
 C1 C2 C19 125(2) . . ?
 C3 C2 C19 124(2) . . ?
 C2 C3 H3 122.3 . . ?
 C4 C3 C2 115(3) . . ?
 C4 C3 H3 122.3 . . ?
 C3 C4 H4 117.7 . . ?
 C3 C4 C5 125(3) . . ?
 C5 C4 H4 117.7 . . ?
 C6 C5 C4 123(4) . . ?
 C6 C5 C20 120(3) . . ?
 C20 C5 C4 116(2) . . ?
 C5 C6 H6 119.8 . . ?
 C5 C6 C7 120(3) . . ?
 C7 C6 H6 119.8 . . ?
 C6 C7 H7 122.1 . . ?
 C6 C7 C8 116(3) . . ?
 C8 C7 H7 122.1 . . ?
 C9 C8 C7 110(3) . . ?
 C9 C8 C21 122(3) . . ?
 C21 C8 C7 128(2) . . ?
 C8 C9 H9 121.0 . . ?
 C8 C9 C10 118(3) . . ?
 C10 C9 H9 121.0 . . ?
 C9 C10 H10 119.0 . . ?
 C11 C10 C9 122(3) . . ?
 C11 C10 H10 119.0 . . ?
 C10 C11 C12 127(3) . . ?
 C22 C11 C10 118(2) . . ?
 C22 C11 C12 114(2) . . ?
 C11 C12 H12 117.0 . . ?
 C13 C12 C11 126(2) . . ?
 C13 C12 H12 117.0 . . ?
 C12 C13 H13 123.0 . . ?
 C14 C13 C12 114(2) . . ?
 C14 C13 H13 123.0 . . ?
 C13 C14 C15 110(3) . . ?
 C13 C14 C23 126(2) . . ?
 C15 C14 C23 124(2) . . ?
 C14 C15 H15 121.8 . . ?
 C16 C15 C14 116(2) . . ?
 C16 C15 H15 121.8 . . ?
 C15 C16 H16 118.1 . . ?
 C15 C16 C17 124(2) . . ?
 C17 C16 H16 118.1 . . ?
 C16 C17 C18 126(3) . . ?
 C16 C17 C24 116(2) . . ?
 C18 C17 C24 116(3) . . ?
 C1 C18 H18 118.0 . . ?
 C17 C18 C1 124(3) . . ?
 C17 C18 H18 118.0 . . ?
 C2 C19 C20 116(2) . . ?
 C2 C19 C24 115(2) . . ?
 C20 C19 C24 128(3) . . ?
 C5 C20 C19 124(2) . . ?
 C5 C20 C21 124(2) . . ?
 C21 C20 C19 111(3) . . ?
 C8 C21 C20 113(2) . . ?
 C8 C21 C22 118(2) . . ?
 C22 C21 C20 129(3) . . ?
 C11 C22 C21 122(2) . . ?
 C11 C22 C23 126(2) . . ?
 C21 C22 C23 111(3) . . ?
 C22 C23 C14 114(2) . . ?
 C22 C23 C24 129(3) . . ?
 C24 C23 C14 116(2) . . ?
 C17 C24 C19 124(2) . . ?
 C23 C24 C17 123(2) . . ?
 C23 C24 C19 111(3) . . ?
 C25 N1 C25 119.5(2) 3_565 2_665 ?
 C25 N1 C25 119.5(2) . 3_565 ?
 C25 N1 C25 119.5(2) . 2_665 ?
 C35 N2 C38 119.8(12) . . ?
 C36 N2 C35 122.4(9) . . ?
 C36 N2 C38 117.3(12) . . ?
 N1 C25 C26 123.9(12) . . ?
 N1 C25 C30 121.9(12) . . ?
 C26 C25 C30 114.1(11) . . ?
 C25 C26 H26 117.2 . . ?
 C27 C26 C25 125.7(11) . . ?
 C27 C26 H26 117.2 . . ?
 C26 C27 H27 120.7 . . ?
 C28 C27 C26 118.7(11) . . ?
 C28 C27 H27 120.7 . . ?
 C27 C28 C29 119.0(10) . . ?
 C27 C28 C31 124.9(13) . . ?
 C29 C28 C31 116.0(13) . . ?
 C28 C29 H29 119.4 . . ?
 C28 C29 C30 121.2(11) . . ?
 C30 C29 H29 119.4 . . ?
 C25 C30 C29 120.9(11) . . ?
 C25 C30 H30 119.5 . . ?
 C29 C30 H30 119.5 . . ?
 C28 C31 H31 118.0 . . ?
 C32 C31 C28 124.1(12) . . ?
 C32 C31 H31 118.0 . . ?
 C31 C32 H32 119.5 . . ?
 C31 C32 C33 120.9(12) . . ?
 C33 C32 H32 119.5 . . ?
 C32 C33 C37 120.3(13) . . ?
 C34 C33 C32 120.4(14) . . ?
 C34 C33 C37 119.2(11) . . ?
 C33 C34 H34 118.1 . . ?
 C35 C34 C33 123.8(12) . . ?
 C35 C34 H34 118.1 . . ?
 N2 C35 H35 121.6 . . ?
 C34 C35 N2 116.9(11) . . ?
 C34 C35 H35 121.6 . . ?
 N2 C36 H36 117.9 . . ?
 N2 C36 C37 124.2(11) . . ?
 C37 C36 H36 117.9 . . ?
 C33 C37 H37 123.3 . . ?
 C36 C37 C33 113.4(11) . . ?
 C36 C37 H37 123.3 . . ?
 N2 C38 H38A 109.7 . . ?
 N2 C38 H38B 109.7 . . ?
 H38A C38 H38B 108.2 . . ?
 C39 C38 N2 109.8(10) . . ?
 C39 C38 H38A 109.7 . . ?
 C39 C38 H38B 109.7 . . ?
 C40 C39 C38 122.7(12) . . ?
 C40 C39 C41 118.8(15) . . ?
 C41 C39 C38 118.4(12) . . ?
 C39 C40 C40 121.5(8) . 10_557 ?
 C39 C40 H40 119.2 . . ?
 C40 C40 H40 119.2 10_557 . ?
 C39 C41 H41 120.2 . . ?
 C41 C41 C39 119.6(8) 10_557 . ?
 C41 C41 H41 120.2 10_557 . ?

_shelx_res_file
;
TITL cx1893_a.res in P6(3)/m
    cx1893.res
    created by SHELXL-2017/1 at 09:16:14 on 25-Jun-2020
REM Old TITL cx1893 in P63/m #176
REM SHELXT solution in P6(3)/m
REM R1 0.584, Rweak 0.012, Alpha 0.118, Orientation as input
REM Formula found by SHELXT: C171 Cl20 N78
CELL 1.54184 25.4158 25.4158 22.1797 90 90 120
ZERR 2.00004 0.0016 0.0016 0.0025 0 0 0
LATT 1
SYMM -Y,+X-Y,+Z
SYMM +Y-X,-X,+Z
SYMM -X,-Y,0.5+Z
SYMM +Y,-X+Y,0.5+Z
SYMM -Y+X,+X,0.5+Z
SFAC C H Cl N
UNIT 252 192 12 16
DFIX 1.4 0.01 C17 C16 C18 C17 C18 C1 C2 C1 C3 C2 C4 C3 C5 C4 C6 C5 C7 C6 C5 =
 C20 C8 C7 C8 C21 C21 C20 C20 C19 C2 C19 C24 C19 C24 C17 C16 C15 C15 C14 C23 =
 C14 C24 C23 C23 C22 C14 C13 C13 C12 C12 C11 C22 C11 C22 C21 C11 C10 C9 C10 =
 C9 C8
SADI 0.01 C21 C10 C22 C9 C8 C11 C23 C20 C5 C2 C19 C4 C14 C17 C24 C1 C7 C20 =
 C2 C17 C22 C9 C11 C14 C12 C23 C24 C21 C22 C19 C15 C24 C23 C16
FLAT 0.01 C5 C6 C7 C8 C20 C21
FLAT 0.01 C2 C3 C4 C5 C19 C20
FLAT 0.01 C1 C2 C17 C18 C19 C24
FLAT 0.01 C14 C15 C16 C17 C23 C24
FLAT 0.01 C11 C12 C13 C14 C22 C23
FLAT 0.01 C8 C9 C10 C11 C21 C22
FLAT 0.01 C19 C20 C21 C22 C23 C24
SIMU 0.01 0.02 2 C1 > C24
RIGU 0.001 0.001 C1 > C24
ISOR C1 H1 C2 C18 C3 C19 C17 H18 H3 C4 C20 C24 C15 C16 H4 C5 C21 C23 C14 C6 =
 C8 C22 C13 H6 C7 C9 C11 C12 H13 H7 H9 C10 H12 H10

L.S. 20
PLAN  15
SIZE 0.042 0.137 0.18
TEMP -98.14(11)
BOND $H
list 4
fmap 2 53
acta
SHEL 999 1
REM <olex2.extras>
REM <HklSrc "%.\\cx1893.hkl">
REM </olex2.extras>

WGHT    0.200000
FVAR       0.14323
PART -1
C1    1    0.197133    0.437961    0.707706    10.16667    0.31914
AFIX  43
H1    2    0.200029    0.402242    0.704183    10.16667   -1.20000
AFIX   0
C2    1    0.141177    0.436154    0.706453    10.16667    0.32223
C3    1    0.093178    0.375920    0.707596    10.16667    0.32372
AFIX  43
H3    2    0.099594    0.342295    0.704045    10.16667   -1.20000
AFIX   0
C4    1    0.035210    0.368678    0.714318    10.16667    0.32428
AFIX  43
H4    2    0.001591    0.328442    0.715270    10.16667   -1.20000
AFIX   0
C5    1    0.023280    0.416667    0.719746    10.16667    0.32330
C6    1   -0.033074    0.408691    0.737195    10.16667    0.31951
AFIX  43
H6    2   -0.067602    0.369021    0.738317    10.16667   -1.20000
AFIX   0
C7    1   -0.038935    0.458770    0.753014    10.16667    0.32534
AFIX  43
H7    2   -0.076709    0.454605    0.765045    10.16667   -1.20000
AFIX   0
C8    1    0.014271    0.515411    0.750035    10.16667    0.33057
C9    1    0.003716    0.559861    0.774595    10.16667    0.33477
AFIX  43
H9    2   -0.036073    0.550680    0.785766    10.16667   -1.20000
AFIX   0
C10   1    0.053547    0.618437    0.782289    10.16667    0.33859
AFIX  43
H10   2    0.047095    0.649181    0.798973    10.16667   -1.20000
AFIX   0
C11   1    0.112544    0.632982    0.766118    10.16667    0.33935
C12   1    0.166697    0.685716    0.782070    10.16667    0.34076
AFIX  43
H12   2    0.163158    0.718237    0.798750    10.16667   -1.20000
AFIX   0
C13   1    0.225493    0.694731    0.775620    10.16667    0.33665
AFIX  43
H13   2    0.260933    0.731290    0.787095    10.16667   -1.20000
AFIX   0
C14   1    0.227342    0.645132    0.750793    10.16667    0.33552
C15   1    0.286576    0.654822    0.753792    10.16667    0.33042
AFIX  43
H15   2    0.319899    0.692743    0.765938    10.16667   -1.20000
AFIX   0
C16   1    0.294044    0.605833    0.737995    10.16667    0.32558
AFIX  43
H16   2    0.333793    0.611219    0.739693    10.16667   -1.20000
AFIX   0
C17   1    0.246457    0.549298    0.719817    10.16667    0.32682
C18   1    0.248554    0.495533    0.714461    10.16667    0.32431
AFIX  43
H18   2    0.287211    0.498262    0.715468    10.16667   -1.20000
AFIX   0
C19   1    0.134130    0.487282    0.711462    10.16667    0.32586
C20   1    0.074122    0.475163    0.718124    10.16667    0.32714
C21   1    0.072397    0.527791    0.733211    10.16667    0.33281
C22   1    0.120897    0.586874    0.741732    10.16667    0.33500
C23   1    0.176950    0.589906    0.733068    10.16667    0.33407
C24   1    0.188457    0.543037    0.718054    10.16667    0.32896

PART 0
N1    4    0.333333    0.666667    0.552762    10.33333    0.08796    0.08796 =
         0.23459    0.00000    0.00000    0.04398
N2    4   -0.150942    0.399558    0.598741    11.00000    0.11656    0.14647 =
         0.18813    0.01689    0.01120    0.05237
C25   1    0.272994    0.636981    0.557234    11.00000    0.17867    0.13411 =
         0.15465   -0.00594    0.00485    0.09355
C26   1    0.234423    0.580947    0.528235    11.00000    0.13113    0.15252 =
         0.16350   -0.00198   -0.00145    0.08565
AFIX  43
H26   2    0.253116    0.565150    0.502539    11.00000   -1.20000
AFIX   0
C27   1    0.171331    0.546909    0.534120    11.00000    0.14231    0.15039 =
         0.19062    0.00171    0.00870    0.09142
AFIX  43
H27   2    0.148816    0.508523    0.514910    11.00000   -1.20000
AFIX   0
C28   1    0.142340    0.570112    0.568373    11.00000    0.11283    0.12745 =
         0.20141   -0.00081    0.00734    0.04285
C29   1    0.176907    0.627920    0.594422    11.00000    0.16038    0.14550 =
         0.22365   -0.01015    0.02532    0.08084
AFIX  43
H29   2    0.156846    0.645560    0.615227    11.00000   -1.20000
AFIX   0
C30   1    0.241732    0.660701    0.590200    11.00000    0.11346    0.14084 =
         0.21296   -0.00944    0.00072    0.04133
AFIX  43
H30   2    0.264151    0.698905    0.609764    11.00000   -1.20000
AFIX   0
C31   1    0.074398    0.539309    0.578078    11.00000    0.13645    0.18052 =
         0.21015    0.02516    0.01641    0.09237
AFIX  43
H31   2    0.058547    0.562034    0.596878    11.00000   -1.20000
AFIX   0
C32   1    0.034780    0.481337    0.561619    11.00000    0.12543    0.12305 =
         0.24025    0.00352    0.03376    0.04740
AFIX  43
H32   2    0.049512    0.457747    0.542577    11.00000   -1.20000
AFIX   0
C33   1   -0.029704    0.454827    0.572645    11.00000    0.12914    0.16362 =
         0.16197    0.02057    0.00559    0.05656
C34   1   -0.068391    0.393089    0.565402    11.00000    0.13369    0.14904 =
         0.21688   -0.00448    0.00571    0.07273
AFIX  43
H34   2   -0.052018    0.369535    0.549665    11.00000   -1.20000
AFIX   0
C35   1   -0.127974    0.364376    0.579364    11.00000    0.12848    0.14217 =
         0.22071   -0.00133    0.01655    0.06611
AFIX  43
H35   2   -0.152762    0.321539    0.575824    11.00000   -1.20000
AFIX   0
C36   1   -0.116220    0.459961    0.605951    11.00000    0.13370    0.15415 =
         0.21912    0.00372    0.01141    0.07811
AFIX  43
H36   2   -0.135278    0.481684    0.619895    11.00000   -1.20000
AFIX   0
C37   1   -0.054290    0.492621    0.594321    11.00000    0.13330    0.16658 =
         0.22646    0.01202    0.01799    0.08725
AFIX  43
H37   2   -0.030216    0.535301    0.599878    11.00000   -1.20000
AFIX   0
C38   1   -0.216399    0.369884    0.620589    11.00000    0.10867    0.16452 =
         0.21806   -0.00233   -0.00160    0.05830
AFIX  23
H38A  2   -0.235868    0.392335    0.604505    11.00000   -1.20000
H38B  2   -0.239398    0.327550    0.605657    11.00000   -1.20000
AFIX   0
C39   1   -0.217814    0.370172    0.687874    11.00000    0.09594    0.13710 =
         0.17101    0.00644    0.00163    0.05091
C40   1   -0.227814    0.409478    0.719623    11.00000    0.11358    0.17702 =
         0.19713    0.00388    0.00404    0.08084
AFIX  43
H40   2   -0.235037    0.437880    0.698707    11.00000   -1.20000
AFIX   0
C41   1   -0.206706    0.329291    0.718762    11.00000    0.11168    0.13458 =
         0.21356   -0.01521    0.00293    0.04976
AFIX  43
H41   2   -0.199138    0.301439    0.697222    11.00000   -1.20000
AFIX   0

CL1   3    0.212047    0.474934    0.406935    11.00000    0.18068    0.16476 =
         0.23907    0.00058    0.01831    0.10169
HKLF 4


REM  cx1893_a.res in P6(3)/m
REM R1 =  0.2540 for    1779 Fo > 4sig(Fo)  and  0.3216 for all    4291 data
REM    271 parameters refined using    201 restraints

END

WGHT      0.2000      0.0000

REM Highest difference peak  0.715,  deepest hole -0.338,  1-sigma level  0.123
Q1    1   0.0156  0.6422  0.5900  11.00000  0.05    0.71
Q2    1   0.0013  0.6370  0.5694  11.00000  0.05    0.63
Q3    1  -0.1163  0.5847  0.7500  10.50000  0.05    0.60
Q4    1   0.0768  0.3919  0.4660  11.00000  0.05    0.59
Q5    1   0.2537  0.5971  0.7500  10.50000  0.05    0.52
Q6    1   0.1724  0.7681  0.5432  11.00000  0.05    0.51
Q7    1   0.1865  0.7716  0.5432  11.00000  0.05    0.50
Q8    1   0.0108  0.4737  0.7500  10.50000  0.05    0.49
Q9    1   0.3333  0.6667  0.7500  10.16667  0.05    0.48
Q10   1  -0.2154  0.3313  0.7500  10.50000  0.05    0.34
Q11   1   0.1844  0.4275  0.6124  11.00000  0.05    0.33
Q12   1  -0.0989  0.2427  0.6275  11.00000  0.05    0.33
Q13   1  -0.0622  0.2883  0.6993  11.00000  0.05    0.30
Q14   1   0.0578  0.5725  0.7500  10.50000  0.05    0.29
Q15   1  -0.0224  0.2976  0.6839  11.00000  0.05    0.29
;
_shelx_res_checksum                35123
_shelx_hkl_file
;
   0   0   2  442.34    4.90
   0   0   2  416.41    4.88
   0   0   3   -0.23    0.13
   0   0   3   -0.69    0.42
   0   0   4   10.33    0.73
   0   0  -4   15.67    0.40
   0   0   5    2.43    1.01
   0   0  -5    3.44    0.53
   0   0  15    0.35    0.52
   0   0  16    2.53    0.55
   0   0  17    1.00    0.61
   0   0  18   -0.13    0.62
   0   0  19   -0.51    0.58
   0   0  20   -0.51    0.58
   0   0  21    0.13    0.58
   0   0  22   -1.18    0.59
  -1   1   1  121.50    1.43
  -1   0  -1  123.17    1.44
   1  -1   1  119.82    1.43
  -1   1   2   98.55    1.10
   1  -1   2  102.72    1.17
  -1   0  -2  101.83    1.14
   0  -1  -2  102.30    1.16
   1  -1   3    4.56    0.48
  -1   0  -3    7.92    0.40
  -1   0  -3    6.27    0.53
   1  -1   3    7.31    0.34
   0  -1  -3    4.60    0.45
   0  -1   3    2.13    0.15
   1  -1   3    2.78    0.17
   0  -1  -4    5.27    0.63
  -1   0  -4   10.48    0.52
   0  -1   4    5.26    0.64
   1  -1   4    6.84    0.72
   1  -1   4   10.95    0.48
  -1   0  -4    7.60    0.72
   0  -1   4    6.06    0.25
   1  -1   4    5.54    0.23
   1  -1   5  868.04    9.68
  -1   0  -5  884.86    9.69
  -1   0  -5  850.66    9.64
   0  -1   5  856.40    9.68
   0  -1  -5  856.13    9.68
   0  -1   5  812.35    9.58
   1  -1   5  809.53    9.58
   0  -1   6 1403.35   16.91
  -1   0  -6 1427.24   16.92
   0  -1  -6 1482.31   16.84
   1  -1   6 1452.17   16.92
  -1   0  -6 1479.31   16.85
   1  -1   6 1514.02   16.80
   0  -1   6 1381.00   16.79
   0  -1  -7  294.10    3.25
   0  -1   7  355.39    3.42
   1  -1  -7  278.17    3.22
   1  -1   7  358.95    3.42
   0  -1   7  252.88    3.17
   1  -1   7  267.96    3.17
   0  -1  -8   17.85    0.57
   0  -1   8   16.11    0.86
   1  -1   8   15.67    0.87
   0  -1   9  186.94    2.50
   0  -1  10   26.76    1.16
   0  -1  11   30.76    1.04
  -1   1  12    4.13    0.47
  -1   1  13    1.19    0.48
  -1   0  14    1.12    0.49
  -1   1  14    1.26    0.54
  -1   0  15    2.05    0.56
  -1   1  15    2.22    0.56
   0  -1  16    0.30    0.57
  -1   0  16    0.00    0.57
  -1   1  16    0.03    0.53
   1  -1  16   -0.06    0.56
  -1   0  17    1.14    0.58
   1  -1  17    1.47    0.64
   0  -1  17    1.39    0.59
  -1   1  17    1.05    0.58
   1  -1  18   -0.38    0.68
   0  -1  18    0.09    0.63
  -1   0  18   -0.24    0.62
  -1   1  18   -0.60    0.64
  -1   0  19   -0.01    0.64
   1  -1  19   -1.17    0.60
   0  -1  19    0.46    0.65
  -1   1  19    0.64    0.58
   1  -1  20   -0.11    0.58
   0  -1  20   -0.71    0.64
  -1   1  20    0.24    0.58
  -1   0  20    0.08    0.61
   0  -1  21    0.10    0.64
  -1   0  21   -0.30    0.64
  -1   1  21   -0.50    0.61
  -1   1  22    0.29    0.56
  -1   0  22   -0.36    0.54
   0  -1  22    0.11    0.62
  -1   2   1   17.97    0.29
  -2   1   1   18.24    0.23
   1   1   1   12.09    0.19
   2  -1   1   14.27    0.34
   1  -2  -2   15.27    0.34
  -2   1   2   14.97    0.20
   1  -2  -3    2.20    0.44
   1  -2   3    0.62    0.49
  -2   1   3    1.63    0.20
   2  -1   3    0.43    0.42
   2  -1   4    3.53    0.63
  -1  -1  -4    2.47    0.80
   1  -2   4    3.16    0.84
   1  -2   4    5.08    0.29
  -1  -1   4    4.73    0.24
   1  -2   5    9.16    0.91
  -1  -1  -5   12.49    0.98
   1  -2   5   11.23    0.59
  -1  -1   5   26.47    0.38
   1  -2   5   24.64    0.40
   1  -2   6   43.23    1.08
  -1   2   6   43.05    1.09
  -1  -1  -6   53.25    0.92
  -1  -1  -6   46.90    1.12
   1  -2   6   49.39    0.64
  -1  -1   7   20.79    0.86
  -1  -1  -7   25.76    0.96
  -1  -1  -7   23.44    0.69
   1  -2   7   20.96    0.88
   1  -2   7   24.73    0.40
   1  -2   8   -0.90    0.77
   1  -2   8    0.42    0.28
  -1  -1  -8    0.28    0.61
   1  -2   9    1.83    0.87
  -1  -1   9    1.50    0.98
  -2   1   9    1.27    0.91
   1  -2  -9    1.10    0.56
  -1  -1  -9    1.30    0.65
   1  -2   9    2.12    0.27
   1  -2  10    4.59    1.03
  -2   1  10    4.14    1.02
  -2   1  11    1.92    1.12
  -2   1  11    5.60    0.46
  -2   1  12    7.91    0.49
  -2   1  13    3.47    0.50
  -2   1  14    4.57    0.52
  -1  -1  15    0.57    0.52
  -2   1  15   -0.31    0.51
  -2   1  16    0.57    0.54
  -1  -1  16   -0.08    0.60
   1  -2  17    1.08    0.63
  -1  -1  17    0.82    0.65
  -2   1  17    0.77    0.50
  -1  -1  18   -0.06    0.62
   1  -2  18    0.35    0.63
  -2   1  19    0.47    0.65
  -1  -1  19   -0.11    0.54
  -2   1  20   -0.12    0.65
  -1  -1  20    0.32    0.62
   1  -2  20   -0.45    0.65
  -2   1  21    0.17    0.55
  -1  -1  21    0.12    0.65
   1  -2  21   -0.86    0.64
  -1  -1  22   -0.17    0.60
   1   1  22   -1.09    0.56
  -2   1  22   -0.31    0.59
   1  -2  22    0.00    0.61
   2   0   0  453.31    5.28
   0   2   0  456.79    5.28
   0   2  -1    0.45    0.11
   0   2   1    0.41    0.24
   2   0  -1    0.41    0.08
   0   2   1    0.69    0.08
   2   0   2   77.89    0.98
  -2   2   2   93.40    0.99
   0  -2  -2  107.58    1.08
   2   0  -2   77.97    0.98
   2   0   2   83.01    0.98
   0   2   2   84.23    0.98
   0   2  -2   88.00    0.98
  -2   0  -2  111.25    1.10
  -2   2   3  352.95    4.11
   2   0   3  342.21    4.11
   2   0   3  352.28    4.11
   0  -2  -3  364.47    4.17
   0   2   3  353.92    4.10
   0   2  -3  354.12    4.10
  -2   2   4   37.38    0.54
   0   2   4   33.89    0.44
   0   2  -4   34.10    0.44
   2  -2   4   39.39    0.85
  -2   2   4   46.25    0.96
   2  -2   4   44.50    0.79
  -2   0  -4   41.70    0.82
  -2   0  -4   45.18    0.95
   0  -2  -4   39.55    0.86
   0  -2   4   30.98    0.49
   2  -2   5  497.11    5.78
  -2   0  -5  494.14    5.74
   0  -2   5  484.42    5.67
  -2   2   5  493.46    5.77
   0  -2  -5  552.16    5.80
   2  -2   5  490.71    5.72
  -2   0  -5  531.23    5.81
  -2   2   5  506.78    5.66
   0  -2   5  453.18    5.65
   2  -2   6  789.17    9.77
   0  -2   6  778.36    9.78
  -2   0  -6  814.77    9.74
  -2   2   6  845.74    9.79
   0  -2  -6  821.67    9.77
  -2   0  -6  877.15    9.80
   2  -2   6  836.09    9.72
  -2   2   6  845.17    9.66
   0  -2   6  829.61    9.65
  -2   0  -7    4.12    0.66
   0  -2   7    4.46    0.83
  -2   2   7    4.88    0.86
  -2   0  -7    4.43    0.78
  -2   2   7    4.87    0.34
   0  -2   7    5.12    0.33
  -2   0  -8   38.30    1.09
   0  -2  -8   34.70    0.81
  -2   2   8   35.26    0.57
   0  -2   8   38.39    0.49
  -2   2   9    4.25    0.92
   0  -2   9    4.81    1.05
  -2   2   9    4.89    0.39
   0  -2  -9    3.54    0.63
   2  -2  -9    2.73    0.42
  -2   2  10    1.81    0.44
   0  -2 -10    2.91    0.69
   0  -2  11    9.84    1.11
  -2   2  11   17.93    0.54
  -2   2  12   24.34    0.56
  -2   0  13    1.52    0.48
  -2   2  13    1.32    0.51
  -2   2  14    3.82    0.48
  -2   0  14    3.70    0.54
  -2   0  15    0.21    0.52
  -2   2  15    0.10    0.52
  -2   0  16    2.12    0.55
   0  -2  16    1.20    0.57
  -2   2  17    0.19    0.57
  -2   0  17    1.04    0.59
   0  -2  17   -0.04    0.64
  -2   2  18    0.44    0.64
   0  -2  18    0.07    0.67
  -2   0  18    0.44    0.58
  -2   0  19    0.04    0.59
  -2   2  19   -0.11    0.64
   0  -2  19    0.25    0.63
  -2   0  20   -0.02    0.66
  -2   2  20   -0.23    0.62
   0  -2  20    0.17    0.54
   2   0  20   -0.63    0.64
   2   0  21   -0.77    0.62
  -2   2  21   -0.85    0.58
  -2   0  21    0.61    0.61
   0  -2  21    0.16    0.59
   0  -2  22    0.63    0.57
  -2   0  22   -0.16    0.57
   2   0  22   -0.25    0.56
   2   1   0  117.19    1.42
  -2  -1   0  135.85    1.45
  -1   3  -1   21.06    0.29
   2   1  -1   20.79    0.28
  -1   3  -2    5.57    0.20
  -1   3   2    5.95    0.21
   2   1  -2    4.73    0.16
   2   1   2    4.61    0.16
   1  -3  -2    7.43    0.43
  -1   3   2    7.15    0.43
   1  -3  -3  587.70    7.05
   2   1  -3  595.39    6.98
   2   1   3  598.13    6.98
  -1   3  -3  602.77    6.98
  -1   3   3  608.85    6.99
   3  -2  -3  622.93    7.02
  -3   2   3  599.97    6.99
   2   1  -4   58.26    0.67
   2   1   4   66.70    0.68
  -3   2   4   66.07    0.73
   1  -3  -4   61.24    1.03
   3  -2   4   71.03    1.04
  -1   3   4   59.56    0.68
  -2  -1  -5    7.81    0.78
   3  -2   5    5.39    0.73
  -2  -1  -5   13.09    0.94
   1  -3   5    3.12    0.82
   1  -3  -5    5.80    0.77
   2   1  -5    1.04    0.17
   2   1   5    0.90    0.17
   1  -3   5    4.62    0.30
  -3   2   5    7.93    0.36
  -1   3  -5    1.03    0.22
  -1   3   6    1.59    0.15
  -1   3  -6    1.97    0.19
   1  -3   6    1.38    0.49
  -2  -1  -6    1.79    0.70
  -3   2   6    2.61    0.33
   1  -3   6    2.02    0.28
  -1   3  -7   97.36    1.16
  -1   3   7   95.56    1.16
  -3   2   7   84.29    1.41
  -2  -1  -7  114.81    1.56
   1  -3   7  102.81    1.28
  -2  -1  -7  102.00    1.40
   1  -3   7  100.91    1.49
  -3   2   7  107.48    1.21
   1  -3   7  104.94    1.19
   1  -3   8    0.70    0.29
  -2  -1  -8    0.86    0.86
   1  -3   8    0.49    0.94
  -3   2   8    2.46    0.87
  -3   2   8    0.59    0.38
  -2  -1  -8    0.16    0.68
  -3   2   9    2.41    1.04
  -2  -1  -9    1.54    0.91
   1  -3   9    0.77    0.98
  -3   2   9    3.05    0.39
  -2  -1  -9    2.69    0.74
  -3   2  10   10.11    1.01
   1  -3 -10    6.32    0.60
   1  -3  10   10.39    1.09
   1  -3  10   13.63    0.34
  -3   2  10    9.49    0.46
  -3   2  11    1.79    1.04
   1  -3  11    0.71    1.00
   1  -3 -11    1.16    0.65
  -3   2  11    0.19    0.48
  -3   2  12    4.86    0.49
  -3   2  13    6.19    0.48
  -2  -1  14    0.95    0.50
  -3   2  14    1.31    0.50
   2   1  14    1.33    0.48
   2   1  15   -0.28    0.54
  -3   2  15    0.20    0.44
  -2  -1  15    0.08    0.56
   2   1  16    0.64    0.56
  -3   2  16    0.53    0.56
  -2  -1  16    0.49    0.59
   2   1  17    0.78    0.56
  -2  -1  17    0.52    0.59
  -3   2  17    0.32    0.55
  -2  -1  18    0.02    0.62
   2   1  18   -0.29    0.58
   1  -3  18   -0.55    0.66
  -3   2  18   -0.47    0.58
  -2  -1  19    0.39    0.65
   2   1  19    0.96    0.62
   1  -3  19    0.00    0.68
  -3   2  19   -0.73    0.61
   1  -3  20    0.55    0.64
  -3   2  20    0.22    0.59
  -2  -1  20    0.09    0.62
   2   1  20    0.33    0.58
   1  -3  21   -0.03    0.58
   2   1  21    0.08    0.62
  -2  -1  21   -0.27    0.64
  -3   2  21    0.43    0.59
   2   1  22   -0.12    0.52
   1  -3  22   -0.02    0.57
  -2  -1  22    0.14    0.54
   1   2   0   44.05    0.56
   1   2   0   51.52    0.57
   2  -3   1   90.56    0.93
   3  -1  -1   84.25    0.97
   3  -1   1   81.41    1.01
  -1  -2  -1   86.44    0.94
   1   2   1   66.98    0.88
   1   2  -1   73.94    0.88
   1   2  -2   16.78    0.27
   1   2   2   16.99    0.27
  -1  -2  -2   18.87    0.47
   3  -1  -2   23.15    0.32
  -2   3   2   19.83    0.47
  -3   1   2   20.70    0.28
   1   2   2   19.02    0.27
  -3   1  -2   19.79    0.54
   2  -3   2   16.74    0.47
   1   2   3  443.80    5.15
   1   2  -3  444.14    5.15
  -3   1   3  445.26    5.16
   2  -3   3  446.00    5.23
  -1  -2   3  430.56    5.15
   1   2  -4   53.17    0.69
   1   2   4   55.83    0.69
  -3   1   4   49.45    0.75
  -2   3   4   29.67    1.07
   2  -3   4   26.17    1.05
  -3   1  -4   47.67    1.07
  -1  -2   4   60.24    0.71
   3  -1   4   71.48    0.72
   1   2   5  245.64    2.91
   1   2  -5  247.83    2.91
  -1  -2  -5  247.00    3.13
  -2   3   5  224.48    3.09
   2  -3   5  235.83    3.12
  -3   1   5  251.93    2.94
  -1  -2   5  268.37    2.92
   3  -1   5  248.78    2.92
   3  -1   6  152.54    1.53
   2  -3   6  135.05    1.52
  -1  -2   6  143.47    1.52
  -2   3   6  162.92    1.80
   2  -3   6  167.13    1.83
   2  -3   6  135.17    1.65
   1   2   6  126.04    1.50
   1   2  -6  133.85    1.50
  -2   3   6  127.70    1.51
  -2   3   6  145.28    1.54
  -2   3  -7   -0.07    0.14
  -2   3   7   -0.15    0.16
  -2   3   7   -0.42    0.36
   2  -3   7   -0.24    0.27
  -1  -2   7   -0.17    0.22
   2  -3   7   -0.51    0.54
   2  -3   7    0.11    0.80
  -3   1   7   -0.59    0.83
  -1  -2  -7   -1.18    0.81
  -2   3   7    0.02    0.71
   1   2  -7    0.04    0.13
   1   2   7   -0.21    0.11
  -2   3   8   46.03    0.73
  -3   1   8   45.00    1.08
  -1  -2   8   46.91    1.12
  -1  -2  -8   56.19    1.17
   2  -3   8   44.20    1.11
  -1  -2  -8   45.48    0.94
   2  -3   8   58.20    0.69
  -2   3   9    9.30    0.44
  -3   1   9    5.52    0.41
   2  -3   9    1.44    0.81
  -1  -2   9    3.73    0.78
  -1  -2  -9    7.17    0.72
  -3   1   9    7.73    1.02
   2  -3   9   11.25    0.37
  -2   3  10   13.63    0.50
  -3   1  10    7.62    0.48
  -1  -2 -10    9.56    0.79
  -1  -2  10    9.85    1.09
  -3   1  10   12.13    1.25
   2  -3 -10    7.13    0.58
   2  -3  10   15.26    0.39
  -2   3  11    3.25    0.45
  -3   1  11    3.65    0.45
  -3   1  11   -0.71    1.15
  -1  -2  11    0.41    1.02
  -2   3  12   -0.04    0.45
  -3   1  12    0.38    0.50
   1   2  12   -0.66    0.46
   1   2  13   -0.43    0.48
  -3   1  13    0.47    0.49
  -2   3  13   -0.27    0.46
   1   2  14    2.85    0.48
  -3   1  14    3.28    0.50
   1   2  15   -0.68    0.53
  -2   3  15   -0.42    0.52
  -3   1  15   -0.11    0.49
  -1  -2  16    3.55    0.59
  -3   1  16    3.24    0.55
  -2   3  16    3.56    0.51
   1   2  16    1.63    0.51
  -3   1  17   -0.06    0.60
   1   2  17    0.16    0.56
  -1  -2  17   -0.13    0.60
  -3   1  18    0.59    0.61
   2  -3  18    0.31    0.66
   1   2  18    0.74    0.60
  -1  -2  18    0.25    0.67
   3  -1  18   -0.38    0.62
  -3   1  19    0.17    0.59
   1   2  19   -0.74    0.62
   3  -1  19    0.26    0.60
   2  -3  19   -0.44    0.63
  -1  -2  19   -0.27    0.66
  -3   1  20   -0.20    0.62
   1   2  20    0.17    0.62
  -1  -2  20    0.07    0.66
   2  -3  20    0.20    0.64
   3  -1  20    0.02    0.61
   3  -1  21   -0.60    0.59
  -1  -2  21    0.25    0.62
  -3   1  21   -0.59    0.59
   1   2  21   -0.76    0.58
   2  -3  21    0.44    0.62
   3  -1  22   -0.11    0.61
  -1  -2  22    0.14    0.63
   2  -3  22    0.11    0.58
   1   2  22    0.09    0.57
   0   3   0   90.06    1.11
   3   0   0   92.90    1.11
   0   3  -1    0.45    0.16
  -3   0  -1    0.87    0.46
   3   0  -1    0.40    0.15
   0   3   1    0.33    0.11
  -3   0   2   91.34    1.06
   0   3   2   89.21    1.07
   0   3  -2   94.30    1.07
  -3   0   2   90.68    1.15
  -3   0  -2   88.99    1.21
  -3   3  -2   91.54    1.19
   3   0   2   83.63    1.06
   3   0  -2   87.11    1.06
   0   3   3   57.64    0.65
  -3   3   3   64.50    0.67
   3   0   3   45.43    0.63
   0  -3  -3   66.98    0.91
   3  -3  -3   69.42    0.83
   0   3   3   54.96    0.64
   0   3  -3   50.61    0.64
  -3   0  -3   64.52    0.94
  -3   3  -3   78.67    1.04
   3   0  -3   44.02    0.63
   3   0   3   45.40    0.63
   3   0   4  390.25    4.66
  -3   3   4  417.33    4.67
   0   3   4  398.60    4.67
   0  -3  -4  406.99    4.77
  -3   3   4  394.61    4.75
   0   3  -4  400.93    4.66
   0   3   4  389.87    4.66
   3  -3  -4  420.30    4.75
   0  -3   5  224.22    2.61
   3   0   5  217.24    2.61
   0   3  -5  215.20    2.60
   0   3   5  219.65    2.60
   0   3   5  222.41    2.62
  -3   3   5  234.06    2.62
   0  -3  -5  257.22    2.82
   3  -3   5  232.56    2.75
  -3   0  -5  226.36    2.78
  -3   0  -5  217.46    2.79
   3  -3  -5  243.15    2.75
   0   3   6  346.51    4.05
  -3   3   6  343.54    4.04
   3  -3   6  336.71    4.14
  -3   0  -6  349.00    4.23
  -3   3   6  356.79    4.21
   0  -3  -6  330.80    4.18
  -3   0  -6  331.51    4.16
   0   3   6  338.97    4.02
   0   3  -6  342.46    4.02
   3   0   6  342.26    4.03
  -3   0  -7    2.26    0.70
   3  -3   7    1.92    0.57
   0   3   7    2.74    0.15
   0   3  -7    2.74    0.16
  -3   0  -7    3.93    0.96
   0  -3   7    4.28    0.78
   0  -3  -7    3.96    0.64
  -3   3   7    5.56    0.87
   3   0   7    2.65    0.23
   0  -3   7    3.06    0.27
  -3   3   7    3.09    0.32
   0   3   7    2.87    0.35
   0  -3   8    0.08    0.34
  -3   0  -8   -0.42    0.73
   0   3   8   -0.16    0.35
  -3   3   8    0.17    0.34
  -3   3   8    0.56    0.15
   0  -3  -8    0.68    0.79
   0  -3   8   -0.29    0.94
  -3   3   8    0.07    0.79
  -3   0  -8    1.34    0.97
   0   3   9    4.88    0.42
  -3   3   9    4.65    0.40
   0  -3   9    8.13    0.33
  -3   0  -9    6.70    1.09
   0  -3   9    2.56    0.91
  -3   3   9    4.59    0.93
  -3   3  10   57.30    0.78
   0   3  10   77.15    0.81
   0  -3  10   61.30    1.45
   3  -3 -10   30.85    0.78
  -3   3  10   59.58    1.32
   0  -3 -10   45.42    0.96
  -3   0  11   12.73    0.49
  -3   3  11   12.98    0.46
   0  -3  11    7.13    1.10
   0  -3 -11    6.27    0.78
  -3   0  12   22.79    0.58
  -3   3  12   24.70    0.56
  -3   3  13   -0.68    0.46
  -3   0  13    0.76    0.51
  -3   0  14   -0.26    0.50
  -3   3  14   -0.63    0.50
  -3   3  15    2.17    0.50
  -3   0  15    1.58    0.55
   0   3  15    1.65    0.49
  -3   3  16    2.73    0.54
  -3   0  16    2.10    0.55
   0   3  16    1.85    0.55
   3   0  16    1.67    0.55
   0   3  17   -0.15    0.54
  -3   3  17   -0.75    0.55
   0  -3  17   -0.35    0.62
  -3   0  17   -0.30    0.51
   3   0  17   -0.41    0.57
   0   3  18   -0.24    0.61
  -3   3  18   -0.20    0.60
  -3   0  18    0.42    0.63
   0  -3  18   -0.65    0.71
   3   0  18    1.00    0.60
  -3   0  19    0.95    0.66
   0   3  19   -0.23    0.63
  -3   3  19   -0.36    0.56
   0  -3  19    0.02    0.68
   3   0  19   -0.38    0.60
   0   3  20   -0.12    0.54
  -3   3  20   -0.16    0.62
  -3   0  20    0.38    0.66
   0  -3  20   -0.17    0.65
   3   0  20    0.01    0.62
   3   0  21    0.67    0.61
  -3   0  21   -0.13    0.56
   0   3  21    0.01    0.58
   0  -3  21    0.21    0.65
  -3   0  22    0.26    0.59
   0  -3  22   -0.22    0.62
   3   0  22    0.42    0.60
  -1   4   0  191.33    2.26
  -1   4   0  185.80    2.24
   3   1  -1   67.48    0.77
  -1   4  -1   65.85    0.77
  -1   4   2   46.49    0.79
  -4   3   2   48.48    0.67
   3   1   2   42.58    0.52
   3   1  -2   44.25    0.52
  -1   4  -2   45.78    0.54
   3   1  -3   61.62    0.68
   3   1   3   62.19    0.68
  -3  -1   3   69.09    0.83
  -4   3  -3   75.67    1.04
  -1   4  -3   70.04    0.71
   4  -3  -4   35.37    0.68
  -4   3   4   31.60    0.42
  -1   4   4   33.87    0.44
   3   1   4   25.68    0.36
   3   1  -4   25.90    0.36
   1  -4  -4   30.82    0.83
  -3  -1   4   33.91    0.56
  -3  -1  -4   34.44    0.91
  -4   3  -4   36.54    1.08
   4  -3   4   32.27    0.92
  -1   4  -4    3.69    0.43
  -1   4   4    3.72    0.45
  -4   3   5   16.91    0.90
  -1   4   5   10.17    0.88
   4  -3   5   13.66    1.14
   1  -4  -5    7.97    1.14
  -3  -1  -5   12.76    1.11
  -4   3  -5   12.02    1.28
   4  -3  -5   13.81    1.00
   3   1  -5   14.82    0.86
  -1   4  -6   20.37    0.32
  -1   4   6   16.67    0.30
  -3  -1  -6   30.89    0.94
   4  -3   6   22.87    0.74
   1  -4  -6   26.83    0.75
  -4   3  -6   30.30    0.89
   1  -4   6   24.40    0.76
  -3  -1  -6   25.14    0.78
  -4   3   6   27.69    0.86
   4  -3  -6   21.58    0.65
  -4   3   6   21.58    0.40
   1  -4   6   21.64    0.40
  -1   4   7    9.65    0.21
  -1   4  -7    9.50    0.22
  -4   3   7    9.73    0.33
   4  -3  -7   10.15    0.62
  -3  -1  -7   11.03    0.95
  -3  -1  -7   11.67    0.75
   1  -4  -7    7.89    0.64
  -4   3   7    7.73    0.83
   1  -4   7   10.80    0.88
   4  -3   7   11.14    0.71
   1  -4   7   11.20    0.32
  -1   4   8   20.29    0.30
  -1   4  -8   21.85    0.31
  -4   3   8   23.22    0.45
  -4   3   8   24.23    0.94
   1  -4   8   19.58    0.96
   1  -4   8   16.14    0.48
  -3  -1  -8   27.90    1.08
  -3  -1  -8   23.90    0.86
   1  -4   8   23.38    0.39
  -1   4   9    2.54    0.13
  -3  -1  -9   -0.65    0.87
  -4   3   9    2.06    0.39
   1  -4   9    4.51    0.33
   1  -4   9   -0.20    1.08
  -4   3  10    6.74    0.44
  -4   3  10    2.49    1.02
   1  -4  10    0.26    1.10
  -3  -1 -10    4.64    1.17
   1  -4  10    9.05    0.39
  -4   3  11    5.46    1.05
   1  -4  11    3.22    1.07
  -4   3  11    3.56    0.38
   1  -4 -11    3.89    0.76
   1  -4 -11    2.45    0.96
  -4   3  12    4.88    0.42
   4  -3 -12    3.39    0.82
  -4   3  13   -0.87    0.49
  -3  -1  14    6.46    0.55
   3   1  14    5.72    0.49
  -4   3  14    5.91    0.47
  -4   3  15   -0.30    0.50
   3   1  15    0.23    0.53
  -3  -1  15   -0.04    0.55
  -4   3  16    0.78    0.57
   3   1  16    1.28    0.56
  -3  -1  16    1.34    0.57
  -4   3  17   -0.22    0.62
  -3  -1  17   -0.12    0.62
   3   1  17    0.45    0.56
  -4   3  18   -0.37    0.59
   1  -4  18   -0.12    0.65
  -3  -1  18    0.15    0.58
   3   1  18   -0.29    0.58
  -4   3  19    1.38    0.59
  -3  -1  19    0.23    0.60
  -1   4  19   -0.22    0.58
   3   1  19    0.49    0.61
   1  -4  19   -0.79    0.72
  -1   4  20   -0.66    0.59
   3   1  20    0.03    0.59
  -3  -1  20    0.78    0.59
  -4   3  20    0.26    0.60
   1  -4  20   -0.15    0.64
  -3  -1  21   -0.08    0.61
   3   1  21    0.17    0.60
   1  -4  21   -0.15    0.63
   3   1  22    0.14    0.51
   1  -4  22    0.33    0.59
  -3  -1  22    0.36    0.57
   2   2   0   14.70    0.22
   2   2   0   15.21    0.41
   2   2   0   15.01    0.25
   2   2  -1   59.57    0.72
   2   2   1   56.34    0.71
  -2  -2  -1   71.21    0.83
   4  -2   1   75.87    1.01
   2  -4  -2   76.56    1.03
   2   2   2   80.30    0.94
  -2   4   2   86.35    1.11
  -2  -2  -2   87.24    1.10
   2   2   2   79.83    0.94
   2   2  -2   79.82    0.94
   2   2   2   79.95    0.93
  -2  -2   2   73.95    0.92
  -2  -2   3    3.49    0.22
   2   2  -3    2.90    0.26
   2   2   3    3.23    0.25
  -4   2   3    3.69    0.29
   2  -4  -3    3.10    0.51
  -2  -2   4   35.56    0.48
   2   2   4   29.41    0.45
   2   2  -4   30.99    0.45
  -4   2   4   33.80    0.51
   4  -2   4   34.92    0.94
   2  -4  -4   37.02    0.85
   2  -4   4   36.02    0.85
   4  -2  -4   30.11    0.66
   2  -4   5   83.80    1.20
   4  -2   5   98.52    1.18
   2   2   5   72.40    0.84
   2   2  -5   86.23    0.85
  -4   2   5   92.54    0.88
  -2   4  -5   11.62    0.88
  -2   4   5   11.97    0.91
  -2  -2   5   89.90    0.86
   4  -2   6   45.54    0.48
   2  -4   6   41.47    0.91
  -2  -2  -6   43.89    0.93
   2   2  -6   42.44    0.43
   2   2   6   35.57    0.41
   2  -4  -6   46.63    0.88
  -2   4   6   32.00    0.44
  -4   2   6   43.83    0.50
   2  -4   7  145.41    1.54
   4  -2   7  133.15    1.54
  -2  -2  -7  126.89    1.76
  -2  -2  -7  146.57    1.91
   2  -4   7  124.74    1.67
   2  -4   7  137.35    1.86
  -2   4  -7  122.87    1.52
  -2   4   7  121.18    1.52
   2  -4  -7  132.65    1.77
   2   2   7  125.69    1.51
   2   2  -7  133.64    1.51
  -4   2   7  132.68    1.55
   2  -4  -8   32.07    0.88
  -4   2   8   36.37    0.56
  -2  -2  -8   34.05    0.93
   2  -4   8   28.26    0.68
   2  -4   8   27.52    0.99
  -2  -2  -8   35.77    1.02
  -4   2   8   30.74    0.98
   2  -4   8   39.51    0.50
   4  -2   8   37.94    0.49
  -2   4  -8   31.59    0.42
  -2   4   8   30.27    0.42
  -2  -2  -9   10.21    0.94
  -2  -2  -9    9.28    0.85
  -4   2   9   13.12    1.11
  -2  -2   9   10.69    0.97
   2  -4   9    4.00    1.00
  -4   2   9   12.74    0.47
   2  -4   9   18.51    0.39
   4  -2   9   19.73    0.39
   2  -4  -9   11.38    0.88
  -2  -2 -10   40.91    1.10
  -2  -2  10   45.35    1.45
  -2  -2 -10   43.40    1.42
  -4   2  10   46.91    1.35
  -4   2  10   43.88    0.78
   2  -4 -10   41.39    1.16
   2  -4  11    3.54    0.36
  -4   2  11    1.38    0.44
  -2  -2 -11    1.86    0.84
   2  -4 -11    0.55    0.87
   2  -4 -11    1.01    0.67
   2   2  12    0.13    0.44
  -4   2  12    0.41    0.42
  -4   2  13    4.04    0.47
   2   2  13    3.46    0.47
  -4   2  14    2.46    0.46
   2   2  14    2.21    0.47
  -2  -2  15   -0.20    0.55
  -4   2  15   -0.41    0.53
   2   2  15    0.58    0.54
  -4   2  16    4.55    0.54
   2   2  16    3.37    0.54
  -2  -2  16    5.05    0.65
  -2  -2  17    0.04    0.67
   2   2  17    0.19    0.55
  -4   2  17   -0.51    0.62
  -2  -2  18   -0.51    0.60
   4  -2  18   -0.38    0.64
   2   2  18    0.38    0.60
   2  -4  18   -0.31    0.66
  -4   2  18   -0.51    0.65
   2  -4  19   -0.35    0.69
   4  -2  19    0.00    0.65
  -2  -2  19   -0.19    0.55
   2   2  19    0.02    0.58
  -4   2  19   -1.14    0.62
   4  -2  20   -0.04    0.60
   2  -4  20    0.63    0.70
  -2  -2  20   -0.37    0.60
  -4   2  20   -0.21    0.62
   2   2  20   -0.65    0.62
   4  -2  21    0.49    0.52
   2  -4  21    0.36    0.63
   2   2  21    0.34    0.57
  -2  -2  21   -0.58    0.60
   2  -4  22   -0.74    0.63
   4  -2  22    0.17    0.54
  -2  -2  22    0.42    0.60
   2   2  22    0.09    0.56
   4  -1   0  235.53    2.40
   1   3   0  220.69    2.28
   4  -1   0  187.73    2.27
   1   3   0  189.46    2.27
   4  -1  -1   76.29    1.01
   4  -1   1   69.95    1.03
  -4   1  -1   83.79    1.05
   4  -1   1   69.91    0.80
   1   3   1   59.67    0.80
   1   3  -1   70.61    0.81
   1   3   2   49.73    0.64
   1   3  -2   51.85    0.64
   4  -1  -2   50.39    0.86
   3  -4   2   41.73    0.78
  -4   1  -2   52.37    0.96
  -3   4   2   59.72    0.92
  -1  -3  -2   48.55    0.82
   1   3   2   49.94    0.62
   1   3   3  732.75    8.64
   1   3  -3  740.33    8.64
  -3   4   3  760.63    8.70
   3  -4   3  698.68    8.70
   4  -1  -3  749.14    8.69
  -4   1  -3  749.87    8.74
  -3   4   3  764.25    8.71
   4  -1  -3  766.12    8.65
  -1  -3  -3  795.88    8.73
   1   3   3  743.10    8.64
  -4   1   3  739.78    8.64
  -1  -3   4  352.56    4.18
   4  -1   4  347.34    4.18
  -4   1  -4  357.03    4.32
   3  -4   4  345.61    4.31
   4  -1  -4  349.97    4.22
  -3   4   4  367.06    4.30
   1   3   4  359.86    4.17
   1   3  -4  365.66    4.18
   3  -4  -4  379.94    4.29
   1   3   4  357.77    4.18
  -3   4   4  376.41    4.19
  -4   1   4  356.43    4.18
  -1  -3   5  355.88    3.83
   4  -1   5  325.17    3.83
   3  -4   5  303.34    3.97
  -3   4   5  297.29    3.96
  -4   1  -5  314.41    3.98
   1   3  -5  325.21    3.83
   1   3   5  328.25    3.83
   3  -4  -5  341.38    3.97
  -3   4   5  331.63    3.84
   1   3   5  317.14    3.84
  -4   1   5  325.28    3.84
   4  -1   6   49.39    0.69
  -1  -3   6   53.80    0.69
   1   3   6   53.43    0.67
   1   3  -6   55.92    0.67
   3  -4   6   63.72    1.07
  -1  -3  -6   62.62    1.03
  -3   4   6   62.35    1.02
  -3   4   6   60.25    0.74
   1   3   6   54.71    0.72
  -4   1   6   58.05    0.72
   3  -4  -6   60.01    0.99
  -3   4   7   41.43    0.52
  -3   4   7   34.15    0.87
   3  -4   7   37.47    0.82
  -1  -3  -7   40.27    0.96
   3  -4   7   37.48    0.94
   1   3  -7   39.16    0.48
   1   3   7   42.73    0.49
  -3   4   7   41.30    0.58
  -4   1   7   47.00    0.60
   1   3   7   42.36    0.58
   3  -4  -7   42.05    0.90
   3  -4   7   46.68    0.55
   4  -1   7   45.39    0.53
   1   3  -8   -0.13    0.15
  -3   4  -8   -0.37    0.24
  -1  -3  -8   -0.68    0.68
   3  -4   8    0.10    0.31
  -1  -3   8   -0.13    0.28
   4  -1   8   -0.27    0.28
   1   3   8   -0.09    0.34
  -3   4   8   -0.05    0.36
  -4   1   8   -0.02    0.38
   1   3   8   -0.17    0.16
   3  -4   8   -0.02    0.65
   3  -4  -8   -0.26    0.74
  -3   4   9   59.32    0.80
  -4   1   9   47.84    1.37
  -1  -3  -9   59.17    1.25
  -1  -3   9   46.19    1.29
  -1  -3  -9   51.62    1.34
  -3   4   9   61.71    0.92
   1   3   9   70.92    0.90
  -4   1   9   81.09    0.93
   3  -4  -9   59.50    1.25
   4  -1   9   84.76    0.86
   3  -4   9   87.32    0.87
  -4   1  10   22.44    1.08
  -1  -3  10   25.63    1.24
  -1  -3 -10   27.92    0.99
  -4   1  10   46.65    0.70
  -3   4  10   35.85    0.71
   1   3  10   45.36    0.70
   3  -4 -10   32.03    1.11
   3  -4  10   59.85    0.66
  -4   1  11    6.71    1.21
  -1  -3 -11   11.89    0.89
  -1  -3  11    8.29    1.18
  -4   1  11   19.35    0.54
   1   3  11   18.55    0.55
  -3   4  11   19.05    0.53
   3  -4 -11    9.75    0.96
   3  -4  11   28.40    0.47
   3  -4  12    0.12    0.35
  -3   4  12   -0.33    0.46
  -4   1  12    0.50    0.50
   1   3  12    0.49    0.45
  -3   4  13    0.49    0.44
   1   3  13   -0.80    0.47
  -4   1  13    0.08    0.46
  -3   4  14    0.00    0.47
  -4   1  14    0.20    0.49
   1   3  14    1.14    0.46
  -3   4  15   -0.53    0.52
   1   3  15    0.27    0.49
  -4   1  15   -0.02    0.45
  -3   4  16   -0.50    0.56
   1   3  16   -0.82    0.49
  -1  -3  16   -0.20    0.58
  -4   1  16    0.21    0.57
  -3   4  17   -0.27    0.58
  -4   1  17   -0.08    0.56
   1   3  17   -0.53    0.55
  -1  -3  17   -0.11    0.65
  -4   1  18    0.17    0.64
  -3   4  18   -0.74    0.56
   1   3  18    0.15    0.60
   4  -1  18   -0.37    0.61
  -1  -3  18    0.06    0.66
  -3   4  19   -0.31    0.60
  -4   1  19   -0.33    0.61
   1   3  19    0.37    0.62
   3  -4  19    0.01    0.66
  -1  -3  19   -0.56    0.64
   4  -1  19   -0.08    0.61
  -4   1  20   -0.05    0.60
   1   3  20   -0.32    0.58
   4  -1  20   -0.16    0.60
   3  -4  20    0.59    0.67
  -1  -3  20    1.07    0.54
   1   3  21   -0.04    0.57
   4  -1  21    0.36    0.58
  -1  -3  21    0.31    0.59
  -4   1  21    0.15    0.60
   3  -4  21   -0.11    0.62
  -1  -3  22   -0.17    0.63
   4  -1  22    0.33    0.60
   3  -4  22    0.03    0.56
   4   0   0  162.09    1.86
   0   4   0  157.95    1.86
   0   4   0  157.41    1.88
   4   0   0  159.67    1.87
   4   0  -1  218.17    2.55
   0   4   1  215.11    2.54
   4   0   1  216.88    2.54
   0   4  -1  219.14    2.55
  -4   4  -2    3.62    0.70
  -4   0   2    2.96    0.68
  -4   0  -2    4.25    0.83
  -4   0   2    2.29    0.21
   4   0   2    1.90    0.22
   4   0  -2    1.68    0.22
   0   4   2    1.65    0.28
   0   4  -2    2.05    0.28
  -4   4   2    3.21    0.62
   0  -4  -2    4.04    0.64
  -4   4   3   38.65    0.84
   0  -4  -3   31.38    0.87
   4   0   3   31.98    0.42
  -4   0   3   28.34    0.43
   0   4   3   29.19    0.44
   4   0  -3   29.01    0.43
   4   0   3   28.58    0.42
  -4   4  -3   33.53    0.86
  -4   0  -3   34.92    1.03
   0   4   3   26.16    0.43
   0   4  -3   26.39    0.43
   0   4   4   96.49    1.14
  -4   0   4   92.41    1.14
   4   0   4   88.11    1.11
  -4   4   4   96.64    1.34
  -4   0  -4   96.06    1.42
  -4   4  -4  111.21    1.44
   0  -4  -4   93.31    1.38
   4  -4  -4  104.26    1.32
   0   4   4   97.83    1.13
   0   4  -4   90.22    1.12
  -4   0   5  240.64    2.93
   0   4   5  247.49    2.94
  -4   4   5  251.47    2.94
   0  -4   5  269.73    2.93
   4   0   5  233.62    2.92
   0  -4  -5  265.82    3.12
  -4   0  -5  258.17    3.10
  -4   4   5  266.28    3.10
   4  -4  -5  259.12    3.04
   0  -4  -5  244.46    3.09
   0   4   5  254.48    2.92
   0   4  -5  252.56    2.92
   0   4   6  166.32    2.05
  -4   4   6  186.62    2.06
   0   4  -6  169.46    2.03
   0   4   6  173.93    2.03
   4   0   6  167.70    2.03
   0  -4   6  173.55    2.04
   4  -4  -6  182.77    2.21
   0  -4  -6  209.05    2.32
   4  -4   6  172.36    2.23
  -4   4   6  196.07    2.28
  -4   0  -6  170.09    2.23
  -4   4   7   44.96    1.08
  -4   0  -7   41.46    0.98
   0  -4  -7   53.89    1.04
   4  -4   7   41.98    0.98
   0  -4   7   54.70    0.64
   4   0   7   48.57    0.62
   0   4  -7   49.66    0.61
   0   4   7   49.28    0.60
   4  -4  -7   43.35    0.92
   0   4   7   43.45    0.66
  -4   4   7   44.09    0.68
  -4   4   8    0.68    0.35
   0   4   8    0.68    0.34
   0  -4   8    0.91    0.29
   0   4   8    0.76    0.17
   4  -4   8    0.61    0.66
  -4   0  -8    1.66    0.79
   4  -4  -8    0.94    0.66
  -4   4   8    0.65    0.79
  -4   0  -8   -0.20    1.02
   0  -4   8   -0.89    0.85
   0  -4  -8   -0.37    0.75
   0   4  -8    0.50    0.17
  -4   4   9    3.19    0.95
   0  -4   9    1.32    1.11
  -4   0  -9   10.10    0.96
   0   4   9    3.81    0.16
   4  -4  -9    2.61    0.76
  -4   4   9    3.57    0.39
  -4   0   9    5.56    0.43
   0   4   9    6.80    0.39
   0  -4   9    6.30    0.35
  -4   0  10   18.20    1.16
  -4   4  10   18.18    0.98
  -4   4  10   16.19    0.48
  -4   0  10   20.86    0.52
   0   4  10   19.46    0.49
   0  -4  10   21.64    0.40
  -4   0  11   10.12    0.50
   0   4  11    8.83    0.43
  -4   4  11    9.53    0.44
   0  -4  11    5.96    1.23
  -4   0  11   11.76    1.15
   4  -4 -11    5.91    0.84
   0  -4 -11    4.89    0.81
  -4   4  12   21.35    0.51
  -4   0  12   20.10    0.54
   0   4  12   21.93    0.53
   0   4  13    0.13    0.38
  -4   0  13   -0.45    0.52
  -4   4  13    0.22    0.49
   0   4  14    1.34    0.48
  -4   0  14    1.90    0.50
  -4   4  14    2.97    0.51
  -4   0  15    2.50    0.53
   0   4  15    2.15    0.48
  -4   4  15    1.74    0.54
   4   0  16    0.51    0.55
  -4   0  16    0.89    0.48
  -4   4  16    1.36    0.54
   0   4  16   -0.53    0.56
   4   0  17    0.50    0.58
  -4   4  17    0.65    0.57
   0   4  17    0.08    0.54
   0  -4  18   -0.17    0.67
   4   0  18    0.36    0.59
  -4   4  18    0.06    0.58
   0   4  18    0.47    0.57
  -4   0  18   -0.08    0.60
   0  -4  19   -0.46    0.68
   4   0  19   -0.18    0.60
  -4   0  19    0.20    0.66
  -4   4  19    1.06    0.59
   0   4  19    0.21    0.54
   4   0  20   -0.04    0.61
   0  -4  20   -0.35    0.61
  -4   0  20    0.34    0.62
   0   4  20   -0.39    0.58
   0  -4  21   -0.02    0.59
  -4   0  21    0.36    0.58
   4   0  21    0.05    0.61
   0  -4  22    0.12    0.59
   4   0  22    0.32    0.54
   4   1   0   64.44    0.81
  -1   5   0   60.30    0.79
   4   1  -1    3.17    0.23
  -1   5   1    3.14    0.20
  -4  -1   2   18.70    0.80
  -4  -1  -2   20.74    0.94
   4   1   2   30.72    0.51
   4   1  -2   22.72    0.40
  -4  -1   2   19.37    0.27
  -1   5   2    2.85    0.26
  -1   5  -2   12.19    0.29
   4   1  -2   16.99    0.34
  -1   5   2   20.23    0.85
  -5   4   2   20.32    0.68
  -4  -1  -3   23.42    0.96
  -5   4  -3   19.15    0.76
  -4  -1   3   17.84    0.68
   4   1  -3   14.15    0.31
   4   1   3   15.23    0.31
  -1   5  -3   14.76    0.42
  -4  -1   3   17.28    0.31
  -1   5   3   19.17    0.81
  -5   4   3   17.04    0.64
   1  -5  -3   17.51    0.70
  -1   5  -4    0.06    0.51
   1  -5  -4    1.60    0.82
  -4  -1   4    2.50    0.67
   4   1  -4    1.70    0.47
   4   1   4    1.78    0.47
  -1   5  -5   57.57    0.73
   5  -4  -5   61.31    0.93
   5  -4   5   54.46    1.10
  -4  -1  -5   62.40    1.08
  -5   4  -5   58.00    1.18
   1  -5  -5   55.22    1.09
  -1   5   5   54.14    0.73
  -5   4   5   59.08    0.74
  -1   5   5   59.28    0.74
   4   1   5   57.72    0.70
   4   1  -5   56.90    0.70
   5  -4  -6   50.31    0.88
  -5   4  -6   43.74    1.01
   5  -4   6   45.40    0.98
  -5   4   6   41.05    0.94
  -4  -1  -6   44.14    0.94
   1  -5  -6   43.00    0.95
  -1   5   6   51.63    0.65
  -5   4   6   49.04    0.64
  -1   5   6   40.01    0.58
  -1   5  -6   51.64    0.60
  -1   5  -7    5.28    0.23
  -1   5   7    5.37    0.23
  -5   4   7    4.86    0.34
  -1   5   7    5.30    0.34
   5  -4  -7    4.70    0.69
  -4  -1  -7    3.54    0.77
  -4  -1  -7    6.43    0.89
   5  -4   7    4.61    0.70
   1  -5   7    2.11    0.78
   1  -5  -7    3.94    0.69
  -5   4   7    4.40    0.80
   1  -5   7    7.25    0.31
  -1   5   8   23.45    0.36
  -1   5  -8   23.98    0.36
   5  -4  -8   21.92    0.79
  -5   4   8   24.04    0.50
  -1   5   8   24.23    0.45
   1  -5   8   30.27    0.44
  -4  -1  -8   21.74    0.88
   1  -5  -8   22.90    0.91
  -4  -1  -8   27.56    1.20
   5  -4   8   21.41    0.85
  -5   4   8   21.42    0.93
  -1   5   9    3.45    0.19
   1  -5   9    0.46    0.51
  -5   4   9    0.16    1.06
  -5   4   9    1.40    0.43
  -1   5   9    0.54    0.38
   1  -5  -9    1.34    0.94
   5  -4  -9    3.32    0.70
  -4  -1  -9   -0.34    0.92
   1  -5   9    4.95    0.38
  -1   5  10    6.83    0.41
  -5   4  10    7.05    0.45
  -4  -1 -10    5.89    0.89
   1  -5  10    1.03    1.16
  -5   4  10    4.10    0.93
  -4  -1 -10    4.43    1.36
   1  -5 -10    5.71    0.91
   5  -4 -10    4.61    0.79
   1  -5  10    8.01    0.37
  -5   4  11    4.87    0.47
  -4  -1  11    4.98    0.46
  -1   5  11    4.22    0.40
   1  -5  11    1.17    1.07
  -5   4  11    2.26    1.04
   1  -5  11    7.10    0.36
   5  -4 -11    3.07    0.81
  -4  -1  12    6.27    0.49
  -1   5  12    7.19    0.43
  -5   4  13    4.29    0.50
  -1   5  13    4.86    0.46
  -4  -1  13    4.54    0.54
  -4  -1  14    0.89    0.55
   4   1  14    0.56    0.48
  -1   5  14    1.45    0.50
  -5   4  14    1.25    0.51
   4   1  15    1.01    0.53
  -4  -1  15    0.53    0.53
  -1   5  15   -0.02    0.52
  -5   4  15    0.48    0.53
  -4  -1  16    0.27    0.58
   4   1  16    0.49    0.56
  -5   4  16    0.12    0.54
  -1   5  16    0.26    0.52
  -4  -1  17    0.96    0.56
   4   1  17    0.90    0.56
  -1   5  17    1.09    0.56
  -5   4  17    1.39    0.57
   1  -5  18   -0.48    0.65
   4   1  18   -0.48    0.58
  -4  -1  18    0.45    0.59
  -1   5  18   -0.21    0.55
  -5   4  18    0.28    0.61
   1  -5  19    0.18    0.72
   4   1  19    1.07    0.61
  -1   5  19    0.98    0.57
  -4  -1  19    0.55    0.66
   1  -5  20   -0.03    0.72
   4   1  20   -0.17    0.60
  -4  -1  20    0.28    0.61
   5  -4  21   -0.70    0.62
   1  -5  21    0.37    0.63
  -4  -1  21    0.07    0.58
   4   1  21   -0.18    0.59
   1  -5  22    1.15    0.62
   5  -4  22   -0.12    0.58
  -2   5   0  142.64    1.67
   3   2   0  143.24    1.69
   3   2  -1   13.21    0.33
   3   2  -1   12.17    0.47
  -3  -2  -1   13.30    0.59
   3   2   2  489.49    5.97
   3   2  -2  504.83    5.97
  -2   5   2  530.02    5.97
  -2   5  -2  529.55    5.97
  -3  -2  -2  511.12    6.04
  -5   3   2  540.37    6.01
  -2   5   2  502.18    6.07
   3   2   3  163.24    1.98
   3   2  -3  155.57    1.98
   2  -5  -3  156.13    2.08
  -2   5   3  182.56    1.99
  -2   5  -3  181.72    1.99
  -2   5   3  186.53    2.21
   3   2  -4    7.17    0.28
   3   2   4    5.88    0.22
   2  -5  -4    3.80    0.67
   5  -3   4    4.30    0.81
  -2   5  -4    0.50    0.31
  -2   5   4    2.71    0.34
   3   2  -5   54.75    1.00
   3   2   5   48.52    0.99
   2  -5   5   43.57    1.25
  -3  -2   5   45.74    1.05
  -5   3  -5   43.22    1.30
   2  -5  -5   36.15    1.17
   5  -3   5   51.71    1.28
  -5   3   5   58.27    1.02
   5  -3  -5   56.34    1.12
  -2   5   6    9.85    0.36
  -3  -2  -6   15.13    0.79
   5  -3   6   14.55    0.80
  -5   3  -6   12.59    0.93
   2  -5   6   11.18    0.86
   3   2  -6   19.54    0.27
   3   2   6   18.04    0.27
   2  -5  -6   16.75    0.82
   5  -3  -6   18.03    0.57
  -5   3   6   19.29    0.36
  -5   3   7    1.46    0.33
   5  -3   7    1.19    0.75
  -3  -2  -7    1.73    0.85
   2  -5   7    1.63    0.74
  -5   3  -7    1.12    0.90
   5  -3   7    1.18    0.29
   2  -5   7    1.79    0.31
   2  -5  -7    0.52    0.68
  -3  -2  -7    2.94    0.75
   5  -3  -7    1.07    0.55
   3   2  -7    1.01    0.17
  -2   5  -7    0.10    0.24
  -2   5   7    1.00    0.22
   3   2   7    1.13    0.18
  -2   5   8    7.67    0.21
  -2   5  -8    9.24    0.24
  -5   3   8    6.72    0.87
  -5   3  -8    7.59    1.01
   2  -5   8    6.32    0.97
  -3  -2  -8    7.51    0.98
  -3  -2  -8    6.89    0.71
   2  -5   8    6.62    0.63
   2  -5   8   13.50    0.36
   5  -3   8   12.37    0.31
   5  -3  -8    7.58    0.64
   2  -5  -8    8.42    0.83
  -5   3   8    9.14    0.36
   5  -3   9    2.00    0.37
   2  -5   9    1.62    0.34
  -5   3   9    3.21    0.43
  -3  -2  -9    0.83    0.91
   2  -5  -9    0.96    0.86
   5  -3  -9    1.64    0.76
  -2   5   9    2.53    0.19
   2  -5 -10   10.84    0.92
   5  -3 -10   11.79    0.86
   2  -5  10   21.78    0.43
   5  -3  10   20.55    0.40
  -5   3  10    9.74    0.49
  -3  -2 -10   11.92    0.96
   2  -5  10    2.50    1.05
  -3  -2  10    7.33    1.04
  -3  -2 -10    5.96    1.12
  -5   3  10   14.49    1.11
   2  -5 -11    0.72    0.89
   5  -3 -11    1.92    0.81
  -3  -2 -11    0.58    0.88
   2  -5  11    3.13    0.37
   5  -3  11    1.93    0.34
  -5   3  11    2.14    0.43
   2  -5  11   -0.65    0.97
  -5   3  11    0.18    1.09
   2  -5  12    1.51    0.33
  -5   3  12    0.88    0.42
   3   2  12    0.48    0.44
  -5   3  13    9.62    0.47
   3   2  13    8.98    0.49
  -5   3  14   -0.20    0.50
  -3  -2  14    0.24    0.52
   3   2  14    0.00    0.46
  -5   3  15    0.67    0.50
   3   2  15    1.15    0.55
  -3  -2  15    0.19    0.58
  -5   3  16   -0.41    0.58
  -3  -2  16    0.16    0.62
   3   2  16    0.12    0.52
  -5   3  17    1.17    0.60
  -3  -2  17    1.07    0.61
   3   2  17    0.63    0.55
  -5   3  18    0.58    0.59
  -3  -2  18    0.16    0.62
   3   2  18    0.26    0.59
   3   2  19   -0.20    0.61
  -5   3  19    0.90    0.62
   5  -3  19    0.33    0.67
  -3  -2  19   -0.47    0.66
   2  -5  19    0.19    0.68
  -3  -2  20   -0.45    0.65
   3   2  20   -0.14    0.61
   5  -3  20    0.26    0.68
   2  -5  20   -0.24    0.65
  -3  -2  21   -0.36    0.65
   3   2  21   -0.06    0.52
   2  -5  21    0.27    0.63
   5  -3  21    0.29    0.60
   3   2  22   -0.34    0.54
  -3  -2  22    0.99    0.57
   2  -5  22    1.05    0.56
   5  -3  22   -0.32    0.59
   2   3   0  261.93    2.79
   2   3   0  254.99    2.78
   2   3  -1  578.48    6.72
   3  -5   1  570.55    6.73
   5  -2   1  608.34    6.84
   5  -2  -1  600.42    6.82
   5  -2   1  577.23    6.71
  -2  -3  -1  592.10    6.77
   2   3   1  571.95    6.71
   2   3   2   90.47    1.10
  -3   5   2  101.72    1.36
  -2  -3  -2  102.68    1.33
   2   3  -2   91.68    1.11
   2   3   2   91.59    1.11
   5  -2  -2   87.99    1.35
   5  -2   2   83.95    1.46
   3  -5   2   84.04    1.23
  -2  -3   3    7.12    0.25
  -2  -3  -3    6.99    0.70
  -3   5   3    7.79    0.75
   5  -2  -3    7.42    0.78
   2   3  -3    7.20    0.29
   2   3   3    7.13    0.28
   2   3   3    6.60    0.27
  -2  -3   4  109.97    1.46
   5  -2  -4  131.71    1.52
   3  -5  -4  139.64    1.66
   3  -5   4  121.57    1.68
   5  -2   4  144.47    1.79
   5  -2  -4  135.35    1.62
   2   3   4  121.32    1.46
   2   3  -4  120.50    1.46
  -5   2   4  129.42    1.47
   2   3   4  133.50    1.47
  -2  -3   5  329.13    3.63
   2   3   5  313.59    3.62
   2   3  -5  314.65    3.62
  -5   2   5  320.75    3.63
   2   3   5  289.90    3.63
   3  -5  -5  312.71    3.76
   5  -2  -5  291.23    3.68
   5  -2   5  293.25    3.79
   5  -2  -5  285.83    3.69
   3  -5   5  284.46    3.78
  -3   5   6   25.66    0.45
   5  -2  -6   28.98    0.55
  -5   2  -6   37.17    0.97
   3  -5   6   37.34    0.92
   2   3  -6   30.86    0.40
   2   3   6   30.07    0.40
   5  -2   6   34.75    0.43
  -2  -3   6   32.88    0.43
   5  -2  -6   33.18    0.64
   3  -5  -6   29.99    0.73
   2   3   6   30.51    0.46
  -5   2   6   34.58    0.48
  -3   5   7  131.66    1.53
   2   3   7  129.99    1.56
  -5   2   7  131.12    1.55
  -2  -3  -7  138.36    1.83
   3  -5   7  122.98    1.78
   2   3  -7  132.19    1.52
   2   3   7  138.14    1.52
   5  -2   7  148.16    1.54
  -2  -3   7  147.72    1.54
   3  -5  -7  141.75    1.81
  -3   5   8    0.26    0.25
   3  -5  -8    0.76    0.69
   3  -5   8    1.45    0.62
   3  -5   8    0.99    0.33
   5  -2   8    0.56    0.28
   2   3  -8    0.49    0.16
   2   3   8    0.63    0.19
   2   3   8    0.69    0.34
  -5   2   8    0.80    0.36
  -2  -3  -8    0.58    0.99
  -5   2  -8    1.42    1.03
   3  -5   8    1.94    0.81
   3  -5  -9    1.12    0.85
  -2  -3  -9    0.88    0.89
   3  -5   9   -0.93    0.71
   5  -2   9    1.94    0.32
   3  -5   9    2.38    0.35
  -5   2   9    2.26    0.41
   2   3   9    0.08    0.40
  -5   2  -9   11.32    1.20
  -5   2   9    8.97    1.07
  -2  -3  -9   15.65    1.08
   3  -5   9    5.55    0.96
  -3   5   9    3.00    0.19
   3  -5 -10    2.28    0.89
  -2  -3 -10    0.54    0.88
   5  -2  10    6.56    0.34
   3  -5  10    6.19    0.41
  -5   2  10    4.41    0.44
   2   3  10    2.53    0.43
  -2  -3  10   10.45    1.16
  -5   2  10    8.00    0.90
  -5   2  11    1.74    0.44
   2   3  11    2.05    0.46
   3  -5  11    2.23    0.37
   3  -5 -11    0.09    0.89
  -2  -3 -11    1.02    0.90
  -5   2  12    1.06    0.42
   2   3  12    0.37    0.43
   3  -5  12    1.14    0.36
   2   3  13   15.73    0.54
  -5   2  13   17.62    0.54
   2   3  14    0.34    0.46
  -5   2  14   -0.37    0.48
   2   3  15    1.54    0.51
  -5   2  15    1.35    0.51
   2   3  16    1.26    0.49
  -2  -3  16    0.29    0.59
  -5   2  16    0.50    0.59
  -2  -3  17    0.56    0.61
   2   3  17   -0.12    0.54
  -5   2  17    1.52    0.63
  -2  -3  18   -0.10    0.63
   5  -2  18    0.24    0.62
  -5   2  18   -0.01    0.60
   2   3  18   -0.06    0.59
   3  -5  19    0.72    0.67
  -2  -3  19    0.82    0.64
   5  -2  19    1.29    0.65
  -5   2  19    0.50    0.60
   2   3  19    0.31    0.62
   5  -2  20    0.10    0.60
  -2  -3  20    0.30    0.65
   3  -5  20   -0.29    0.72
   2   3  20   -0.47    0.57
  -5   2  20    1.10    0.60
   5  -2  21   -0.48    0.51
   3  -5  21    0.26    0.63
  -2  -3  21    0.21    0.64
   2   3  21    0.41    0.56
   3  -5  22    0.04    0.60
   5  -2  22   -0.02    0.53
  -2  -3  22    0.97    0.58
   5  -1   0 1565.39   15.75
   1   4   0 1548.51   15.64
   1   4   0 1548.70   15.65
   1   4   0 1542.35   15.71
   5  -1   1    6.10    0.21
   1   4   1    4.47    0.21
   1   4  -1    6.77    0.33
   5  -1   1    9.78    0.86
   5  -1  -1   10.93    0.90
  -5   1  -2   18.88    0.95
   5  -1  -2   21.20    0.91
   5  -1   2   17.20    0.96
   1   4   2   21.35    0.40
   1   4  -2   21.84    0.41
  -1  -4  -2   18.36    0.80
  -4   5   2   21.84    0.83
   1   4   2   24.53    0.37
  -4   5   3 1873.72   21.57
  -1  -4  -3 1872.72   21.57
   1   4  -3 1852.90   21.49
   1   4   3 1859.81   21.49
  -5   1   3 1841.85   21.49
   5  -1  -3 1874.52   21.55
  -4   5   3 1830.66   21.53
  -5   1  -3 1840.81   21.59
   1   4   4  140.49    1.68
  -1  -4  -4  133.33    1.87
   5  -1  -4  128.68    1.72
   5  -1  -4  134.42    1.80
  -5   1  -4  130.58    1.93
   1   4   4  129.04    1.69
  -5   1   4  138.19    1.70
  -1  -4   5  175.46    1.97
   5  -1   5  156.43    1.97
   4  -5  -5  166.39    2.13
  -1  -4  -5  177.08    2.20
   1   4  -5  180.18    1.97
   1   4   5  165.68    1.97
  -5   1  -5  156.54    2.18
  -4   5   5  164.02    2.14
  -5   1   5  165.11    1.98
   1   4   5  163.05    1.98
   5  -1   6   89.67    1.12
  -1  -4   6   97.37    1.12
   4  -5  -6   89.85    1.34
  -1  -4  -6   93.13    1.42
   1   4  -6   94.09    1.11
   1   4   6   94.08    1.12
  -4   5   6   89.68    1.36
  -1  -4  -6   95.01    1.41
  -5   1   6   92.48    1.14
   1   4   6   90.99    1.14
  -4   5   6   94.25    1.15
   5  -1   7   14.87    0.32
  -1  -4   7   14.53    0.33
   1   4  -7   13.93    0.28
   1   4   7   14.77    0.28
  -1  -4  -7   14.93    0.88
  -5   1   7   13.90    0.38
   1   4   7   13.83    0.37
  -1  -4  -7   14.56    0.84
   1   4   8    0.10    0.33
  -5   1   8   -0.05    0.35
  -4   5   8   -0.08    0.37
  -4   5   8   -0.48    0.26
  -4   5  -8    0.00    0.28
  -1  -4   8   -0.33    0.30
   4  -5   8    0.02    0.33
   5  -1   8   -0.28    0.28
   4  -5  -8   -0.75    0.79
   4  -5   8   -0.16    0.72
  -1  -4  -8    0.21    0.82
   1   4   8   -0.03    0.18
   1   4  -8   -0.04    0.17
   4  -5   9   35.38    0.50
  -1  -4   9   30.71    0.42
   5  -1   9   31.00    0.41
   4  -5   9   16.00    0.83
  -1  -4   9    5.80    0.98
  -1  -4  -9   24.06    1.19
   1   4   9   33.94    0.38
   4  -5  -9   24.24    0.98
  -4   5   9   15.75    0.32
   1   4   9   28.25    0.50
  -4   5   9   20.44    0.54
  -5   1   9   29.05    0.52
   4  -5 -10   37.23    1.14
  -4   5  10   54.16    0.77
  -5   1  10   49.55    0.74
   1   4  10   47.62    0.73
   4  -5  10   64.55    0.70
  -1  -4  10    6.90    1.19
  -1  -4 -10   29.39    1.23
  -1  -4 -10   36.98    1.19
  -5   1  10   34.09    1.35
   4  -5 -11   16.77    0.97
   4  -5  11   39.71    0.53
  -1  -4 -11   14.54    0.93
  -5   1  11   14.91    1.00
  -4   5  11   28.73    0.59
  -5   1  11   27.16    0.57
   1   4  11   24.36    0.54
  -4   5  12    5.03    0.48
  -5   1  12    4.45    0.46
   1   4  12    3.76    0.45
  -5   1  13    0.72    0.47
   1   4  13    0.76    0.44
  -4   5  13   -0.13    0.49
  -5   1  14   -0.38    0.46
   1   4  14   -0.48    0.48
  -4   5  14    0.33    0.48
   1   4  15    1.35    0.48
  -5   1  15    2.58    0.55
  -4   5  15    2.19    0.52
  -5   1  16    1.44    0.55
  -4   5  16    1.16    0.53
   1   4  16    1.45    0.52
  -1  -4  17    1.14    0.66
   5  -1  17    0.52    0.58
  -4   5  17    0.95    0.58
   1   4  17    0.15    0.53
  -5   1  17    0.72    0.63
  -1  -4  18   -0.10    0.65
   5  -1  18    0.09    0.59
   1   4  18    0.47    0.56
  -4   5  18   -0.15    0.57
  -5   1  18    0.25    0.61
  -1  -4  19    0.01    0.65
   5  -1  19    0.36    0.60
   1   4  19    0.84    0.53
  -5   1  19    0.08    0.57
  -1  -4  20   -0.09    0.64
   4  -5  20   -0.60    0.70
   5  -1  20    0.08    0.59
   1   4  20    0.09    0.58
  -5   1  20   -0.08    0.62
   4  -5  21   -0.75    0.69
   5  -1  21   -0.20    0.56
  -1  -4  21   -0.34    0.65
   4  -5  22   -0.82    0.62
   5   0   0  831.89    9.69
   5   0   0  821.93    9.69
   0   5   0  820.75    9.69
  -5   0   1  170.99    1.92
  -5   5  -1  179.20    1.76
   0   5  -1  148.76    1.69
   5   0  -1  140.13    1.68
   0   5   1  132.35    1.67
   5   0   1  139.94    1.67
   0   5   2   38.24    0.55
   0   5  -2   33.95    0.53
  -5   5   2   51.47    0.86
   0   5   2   35.75    0.51
   5   0   2   33.94    0.50
  -5   0   2   38.93    0.88
  -5   0  -2   45.52    1.04
  -5   5  -2   41.22    0.77
   5   0   2   39.97    0.52
   5   0  -2   39.26    0.52
   0  -5  -3    2.43    0.76
  -5   0   3    0.85    0.24
   0   5   3    1.67    0.26
   0   5  -3    1.24    0.26
   5   0   3    1.42    0.22
  -5   5   3    0.15    0.65
  -5   0  -3    0.90    0.87
  -5   5  -3   -0.01    0.76
   5   0   3    2.39    0.24
   5   0   4    3.77    0.20
   0   5  -4    3.45    0.25
   0   5   4    2.70    0.25
   0  -5  -4    5.15    0.71
  -5   5  -4    9.67    0.71
  -5   0  -4    6.78    0.76
  -5   5   4    7.46    0.56
  -5   0   4    2.67    0.24
  -5   0   5    0.82    0.27
   0   5  -5    1.74    0.25
   0   5   5    1.57    0.25
   5   0   5    1.68    0.21
   0  -5  -5    1.43    0.80
  -5   0  -5    1.12    0.68
  -5   5   5    1.15    0.66
   0   5   5    0.98    0.26
   0  -5   6    6.54    0.27
   0   5  -6    7.01    0.26
   0   5   6    6.51    0.24
   0   5   6    7.68    0.34
  -5   0   6    7.29    0.34
   0  -5  -6    7.12    0.74
   5  -5  -6    7.86    0.61
   0  -5  -6    8.58    0.74
   5  -5   6    6.12    0.74
  -5   5   6    9.17    0.73
   0  -5   7    6.37    0.29
   5   0   7    5.61    0.23
   0   5   7    5.72    0.23
   0   5  -7    5.00    0.24
  -5   5   7    4.12    0.35
  -5   0   7    4.26    0.34
   0   5   7    5.16    0.33
   5  -5  -7    4.60    0.64
   5  -5   7    3.36    0.77
  -5   0  -7    4.26    0.75
  -5   5   7    4.02    0.77
   0  -5  -7    5.20    0.80
  -5   5   8    1.76    0.81
   0  -5  -8    1.23    0.69
   0  -5   8    1.88    0.34
   0   5   8    2.13    0.21
   0   5  -8    1.79    0.23
   5  -5   8    1.43    0.76
  -5   0  -8    1.45    0.78
   5  -5  -8    0.92    0.68
   0   5   8    1.77    0.33
  -5   0   8    2.09    0.36
   0  -5   9    0.86    0.37
   0   5   9    0.40    0.20
   0   5  -9    0.31    0.21
   5  -5  -9    0.91    0.73
   5  -5   9    1.24    0.86
  -5   5   9   -1.03    0.94
   0  -5   9   -0.04    0.99
   0  -5  -9    0.10    0.94
  -5   5   9    0.73    0.41
   0   5   9    1.18    0.41
  -5   0  10    3.42    0.45
   0   5  10    4.51    0.42
  -5   5  10    4.18    0.44
   5  -5 -10    3.18    0.83
   0  -5  10    5.13    0.37
   0  -5 -11    4.82    0.90
   5  -5 -11    5.26    0.97
  -5   5  11    7.01    0.45
  -5   0  11    7.11    0.50
   0   5  11    6.35    0.42
  -5   0  12    9.65    0.48
   0   5  12    9.41    0.43
  -5   0  13    0.72    0.46
   0   5  13    1.05    0.44
  -5   5  13    0.56    0.47
  -5   0  14    2.25    0.50
  -5   5  14    2.16    0.45
   0   5  14    2.16    0.48
  -5   0  15    0.16    0.48
  -5   5  15    0.37    0.50
   0   5  15    0.00    0.47
  -5   5  16   -0.06    0.55
   0   5  16   -0.20    0.56
  -5   0  16   -0.63    0.55
   5   0  17    0.06    0.57
   0   5  17    0.41    0.55
  -5   5  17    0.55    0.58
  -5   0  17    0.68    0.64
   0  -5  18   -0.12    0.68
   5   0  18   -0.20    0.57
   0   5  18   -0.61    0.56
  -5   0  18   -0.29    0.65
   5   0  19    1.33    0.59
   0  -5  19    0.21    0.66
   0   5  19    0.82    0.58
  -5   0  19    0.62    0.63
   0  -5  20    0.44    0.63
   5   0  20    0.03    0.59
  -5   0  20    0.07    0.60
   0  -5  21   -0.07    0.62
   5   0  21    0.45    0.58
  -5   0  21   -0.80    0.57
  -5  -1   0  108.54    1.73
   5   1   0  112.91    1.39
  -1   6   0  117.64    1.44
  -1   6   0  122.39    1.37
   5   1   0  113.34    1.37
  -5  -1   0  110.02    1.47
   5   1  -1   16.15    0.34
  -1   6  -1   14.96    0.48
  -5  -1  -1   15.78    0.63
  -6   5   2   24.77    0.63
   5   1   2   23.23    0.38
   5   1   2   23.49    0.41
  -5  -1   2   23.28    0.81
  -1   6  -2   24.73    0.44
  -6   5  -3  176.56    2.29
  -5  -1   3  185.39    2.28
  -6   5   3  195.58    2.28
  -1   6   3  196.76    2.36
   5   1   3  179.27    2.15
   5   1  -3  181.20    2.15
  -5  -1   3  185.18    2.14
  -1   6   3  186.81    2.17
  -1   6  -3  177.83    2.16
  -5  -1  -4   27.32    0.86
  -5  -1   4   26.67    0.76
  -6   5  -4   27.78    0.88
  -5  -1   4   26.19    0.54
   1  -6  -4   30.18    0.82
   5   1  -4   33.41    0.54
   5   1   4   36.58    0.55
  -1   6  -4   28.52    0.58
  -1   6   5   -0.03    0.25
  -1   6  -5    0.28    0.24
   6  -5   5   -0.43    0.82
  -5  -1  -5   -1.42    0.72
   1  -6  -5   -0.54    0.71
  -5  -1   5   -0.13    0.29
   1  -6  -5    0.06    0.66
  -6   5  -5   -1.03    0.61
   5   1   5    0.37    0.20
   5   1  -5    0.60    0.22
  -1   6  -6    1.42    0.28
  -1   6   6    0.78    0.25
  -5  -1   6    0.21    0.30
  -6   5   6   -0.48    0.69
  -6   5  -6   -0.22    0.83
   1  -6  -6    1.27    0.87
   6  -5   6    1.81    0.82
  -5  -1  -6    0.31    0.78
  -1   6   6    0.59    0.30
   1  -6   7   14.34    0.39
  -1   6   7   11.52    0.37
  -5  -1   7   12.94    0.37
   6  -5   7   10.82    0.88
   1  -6  -7   13.31    0.93
  -5  -1  -7    9.96    0.79
  -6   5   7   11.30    0.82
  -1   6  -7   12.40    0.30
  -1   6   7   11.47    0.29
   6  -5  -7    9.90    0.67
   1  -6   8   17.34    0.40
  -1   6  -8   12.99    0.30
  -1   6   8   10.81    0.28
  -1   6   8   11.52    0.40
  -5  -1   8    9.98    0.42
  -6   5   8    9.57    0.42
  -5  -1  -8    5.32    0.90
   6  -5  -8    7.45    0.71
   1  -6  -8    2.12    0.89
  -5  -1  -8    3.62    1.18
   6  -5   8    7.17    0.85
  -6   5   8    1.76    0.94
   1  -6   8    0.86    0.96
   6  -5   9    0.45    0.89
  -6   5   9   -1.81    0.92
  -5  -1  -9   -0.84    1.16
   1  -6   9   -0.28    0.97
   1  -6   9    1.42    0.33
  -1   6   9    0.90    0.39
  -6   5   9    0.86    0.41
  -5  -1   9    1.33    0.42
  -5  -1  -9    1.03    0.94
   1  -6  -9   -0.59    0.98
   6  -5  -9    1.78    0.73
   1  -6   9    0.39    0.56
  -1   6  -9    0.79    0.24
  -1   6   9    0.90    0.23
  -1   6  10    3.07    0.43
  -5  -1  10    2.51    0.45
  -1   6  10    1.97    0.19
  -6   5  10   -1.33    0.92
   1  -6  10   -0.34    1.00
   1  -6  10    4.02    0.36
  -5  -1 -10    0.30    0.98
   1  -6 -10    0.89    1.03
   6  -5 -10    1.54    0.82
  -6   5  10    2.41    0.42
  -1   6  11    2.64    0.44
  -6   5  11    2.64    0.41
   1  -6  11    4.00    0.39
   6  -5 -11    1.99    0.84
  -5  -1  11    2.58    0.43
   1  -6  12   -0.33    0.36
   6  -5 -12   -0.18    0.88
  -5  -1  12   -0.37    0.48
  -6   5  12   -0.38    0.44
  -1   6  12    0.11    0.46
  -1   6  13   11.81    0.49
  -6   5  13   12.74    0.50
   5   1  14    0.27    0.47
  -5  -1  14    0.39    0.48
  -6   5  14    0.82    0.48
  -1   6  14    0.23    0.47
  -5  -1  15    1.08    0.54
   5   1  15    1.36    0.54
  -1   6  15    0.96    0.46
  -6   5  15    1.47    0.53
   5   1  16   -0.13    0.57
  -5  -1  16    0.58    0.59
  -6   5  16    0.46    0.52
  -1   6  16   -0.01    0.50
   5   1  17    0.66    0.55
  -1   6  17    0.74    0.56
  -5  -1  17    0.03    0.58
   5   1  18    0.02    0.56
  -5  -1  18   -0.53    0.65
   1  -6  19   -0.39    0.68
   5   1  19   -0.77    0.60
  -5  -1  19   -0.33    0.62
   1  -6  20   -0.36    0.69
   6  -5  20   -0.19    0.65
  -5  -1  20    0.52    0.60
   5   1  20   -0.55    0.58
   1  -6  21    0.00    0.60
   6  -5  21   -0.33    0.67
   5   1  21   -0.01    0.53
  -5  -1  21    0.31    0.59
   4   2   0  130.55    1.54
  -2   6   0  115.82    1.52
  -4  -2  -1    2.16    0.56
   4   2  -1    2.30    0.26
  -2   6  -1    1.36    0.35
   4   2   2   75.90    1.02
   4   2  -2   82.87    1.02
  -2   6   2   92.32    1.33
   4   2  -2   80.20    1.07
  -6   4   2   90.07    1.15
  -4  -2  -2   85.09    1.22
  -2   6  -2   85.93    1.04
   4   2  -3  589.44    7.09
   4   2   3  599.26    7.09
  -2   6   3  616.24    7.09
  -6   4   3  598.69    7.15
  -2   6   3  586.93    7.21
   4   2  -4  561.51    6.64
   4   2   4  564.22    6.64
  -2   6   4  589.89    6.64
  -2   6  -4  577.01    6.65
  -6   4  -4  520.40    6.75
  -4  -2   4  597.92    6.73
   6  -4   4  557.79    6.80
   2  -6  -4  550.26    6.74
   2  -6  -5    0.99    0.64
  -6   4  -5    1.25    0.79
   4   2   5    0.85    0.24
   4   2  -5    1.09    0.22
  -4  -2   5    1.01    0.44
   6  -4   5    0.35    0.77
  -4  -2  -5    0.97    0.71
  -2   6   5   -0.03    0.23
  -2   6  -5    0.80    0.30
   2  -6  -6  122.69    1.95
   2  -6   6  133.89    2.00
  -4  -2  -6  142.13    2.02
   6  -4   6  140.01    2.06
  -6   4  -6  160.31    2.10
  -2   6   6  152.88    1.81
  -2   6  -6  145.63    1.80
  -6   4   6  153.03    1.81
   4   2   6  156.84    1.79
   4   2  -6  159.76    1.79
   6  -4  -6  143.55    1.92
   6  -4   7  111.04    1.73
  -4  -2  -7  113.57    1.72
  -6   4  -7  134.17    1.86
   2  -6   7  117.46    1.75
  -2   6   7  109.76    1.38
  -2   6  -7  115.69    1.38
  -2   6   7  119.53    1.41
  -6   4   7  120.24    1.41
   4   2   7  115.97    1.37
   4   2  -7  120.03    1.37
   2  -6  -7  107.34    1.66
   6  -4  -7   99.43    1.53
   6  -4  -8    0.36    0.61
  -4  -2  -8   -1.52    0.87
   2  -6  -8   -1.44    0.85
  -6   4   8   -0.51    0.77
  -4  -2  -8   -0.99    1.10
   2  -6   8   -1.33    0.85
  -6   4  -8   -0.69    0.98
  -2   6   9   29.48    0.44
  -2   6  -9   30.85    0.45
  -6   4   9   32.22    0.57
  -2   6   9   31.88    0.57
  -4  -2  -9   27.05    1.09
   2  -6   9   20.72    0.77
   2  -6   9    5.24    1.20
  -6   4   9   26.26    1.13
  -4  -2  -9   28.18    1.43
   6  -4  -9   23.53    0.87
   2  -6  -9   26.04    1.11
   2  -6   9   42.78    0.53
   6  -4   9   39.33    0.52
  -2   6  10   21.49    0.53
  -6   4  10   24.02    0.54
   6  -4  10   35.96    0.53
   2  -6  10   37.12    0.53
   2  -6  10    2.34    1.13
  -4  -2 -10   16.16    1.06
  -6   4  10   15.47    1.22
  -4  -2 -10   16.85    1.32
   6  -4 -10   18.46    0.94
   2  -6 -10   14.92    1.09
   6  -4  11    1.06    0.35
   2  -6  11    1.42    0.40
   2  -6  11    0.22    1.02
  -6   4  11   -0.11    1.06
  -4  -2 -11   -0.06    0.92
   6  -4 -11    0.44    0.80
  -2   6  11   -0.02    0.41
  -6   4  11    0.32    0.46
   6  -4 -12    5.33    0.92
  -2   6  12   11.84    0.47
  -6   4  12   11.81    0.48
  -4  -2  12   10.70    0.50
   4   2  12   10.18    0.47
   2  -6  12   18.72    0.42
   6  -4  12   16.21    0.40
  -6   4  13   22.67    0.57
  -2   6  13   21.69    0.55
  -4  -2  13   20.95    0.59
  -2   6  14   -0.13    0.47
  -6   4  14   -0.33    0.49
   4   2  14    0.35    0.47
  -4  -2  14   -0.03    0.50
  -6   4  15    1.95    0.51
  -2   6  15    1.39    0.49
  -4  -2  15    1.58    0.59
   4   2  15    1.69    0.52
  -6   4  16    0.10    0.53
  -2   6  16   -0.43    0.53
   4   2  16   -0.21    0.50
  -4  -2  16   -0.48    0.58
  -6   4  17    0.36    0.59
  -2   6  17    0.38    0.56
   4   2  17    0.04    0.48
  -4  -2  17    0.72    0.60
   4   2  18   -0.23    0.58
  -4  -2  18   -0.10    0.64
  -4  -2  19    0.92    0.66
   4   2  19    0.49    0.61
   2  -6  19    0.17    0.68
   6  -4  19    0.42    0.64
   4   2  20    0.29    0.60
  -4  -2  20   -0.15    0.66
   6  -4  20   -0.60    0.69
   2  -6  20    0.09    0.73
   4   2  21    0.63    0.53
  -4  -2  21   -0.22    0.55
   2  -6  21   -0.25    0.63
   6  -4  21    0.48    0.60
   6  -3   0  722.54    7.61
   3   3   0  729.29    7.51
  -3   6   0  603.92    7.43
   6  -3   0  626.12    7.44
   3   3   0  700.45    7.45
   3   3   0  713.88    7.45
   6  -3   1  247.35    3.26
  -3  -3  -1  268.87    3.13
   3   3  -1  253.80    3.09
   3   3   1  256.95    3.03
   3   3  -1  263.33    3.04
   3   3   2  592.73    6.90
   3   3  -2  600.93    6.90
  -3  -3   2  587.14    6.88
   6  -3   2  558.64    7.05
   3  -6  -2  621.69    6.93
  -3   6   2  621.08    7.01
  -3  -3  -2  596.55    6.98
  -6   3   2  589.49    6.92
   3   3   2  592.67    6.90
  -3  -3   3   15.87    0.27
   3   3  -3   16.65    0.33
   3   3   3   17.06    0.33
  -3   6   3   13.43    0.75
  -3  -3  -3   16.84    0.69
   3   3   3   14.91    0.30
   3  -6   3   16.48    0.63
   3  -6  -3   18.07    0.54
  -3   6  -4  432.41    5.23
  -3  -3   4  438.28    5.21
   3   3   4  456.30    5.22
   3   3  -4  479.94    5.22
   3   3   4  444.08    5.22
  -3  -3  -4  450.36    5.34
   6  -3   4  458.53    5.41
   3  -6   4  414.55    5.32
   3  -6  -5   62.70    0.97
   3   3   5   59.61    0.67
   3   3  -5   58.29    0.64
   3   3   5   64.50    0.65
  -3   6  -5   45.11    0.73
   6  -3   5   55.39    1.06
   3  -6   5   45.53    0.97
   3  -6  -6  236.57    3.15
   6  -3  -6  220.92    3.05
  -6   3   6  253.18    2.99
   3   3   6  232.47    2.98
   3   3   6  254.50    2.97
   3   3  -6  265.69    2.98
  -3   6   6  314.57    3.00
  -3   6  -6  270.82    2.98
   6  -3   6  235.15    3.20
  -6   3  -6  215.92    3.18
   3  -6   6  209.67    3.15
  -3  -3   6  211.40    3.02
   6  -3   7   99.29    0.96
   6  -3  -7   74.82    1.12
   3  -6  -7   84.26    1.35
  -6   3   7   87.89    0.98
   3   3   7   75.67    0.96
   3   3  -7  101.17    0.94
  -3   6  -7   66.85    0.93
  -3   6   7   48.88    0.91
  -6   3  -7   83.90    1.45
   3  -6   7   79.74    1.36
  -3  -3  -7   65.00    1.22
   6  -3  -7   72.44    1.08
  -3  -3  -8    3.01    0.94
   3  -6  -8    3.16    0.75
   6  -3  -8    3.48    0.63
  -3   6  -8   -0.08    0.27
  -6   3  -8    2.99    1.05
  -3  -3  -8    1.18    0.87
   3  -6   8    1.77    0.82
   6  -3  -8    1.69    0.35
  -3   6   8    2.76    0.28
  -6   3   8    4.27    0.40
   3   3   8    3.45    0.35
   3   3  -8    4.71    0.23
   3   3   8    4.21    0.21
   6  -3   8    3.89    0.30
   3  -6   8    4.47    0.37
   6  -3  -9   22.46    0.78
   3  -6  -9   23.94    0.96
   3  -6   9   46.33    0.56
   6  -3   9   45.34    0.53
  -6   3   9   36.76    0.59
   3   3   9   30.25    0.55
   3  -6   9   20.34    0.83
  -6   3  -9   30.53    1.28
  -3  -3  -9   26.40    1.10
   3  -6   9    5.41    1.09
  -6   3   9   28.66    1.16
  -3  -3  -9   29.08    1.36
  -3   6   9   27.95    0.43
  -3   6  -9   25.75    0.43
   6  -3  10    9.61    0.39
   3  -6  10    7.22    0.38
   3  -6  10    0.50    0.94
  -3  -3 -10    3.29    1.14
   3  -6  10    0.90    0.61
  -6   3  10    1.85    0.84
   3  -6 -10    3.27    0.93
  -3  -3 -10    1.11    0.95
   6  -3 -10    3.18    0.72
   3   3  10    4.03    0.42
  -6   3  10    5.91    0.45
  -6   3  11    2.71    0.46
   3   3  11    2.77    0.45
  -6   3  11    2.95    1.05
   6  -3  11    3.15    0.33
   3  -6  11    3.91    0.39
   3  -6 -11    1.43    1.04
  -3  -3 -11    0.86    0.91
   6  -3 -11    0.71    0.71
   3   3  12    8.91    0.46
   6  -3 -12    5.87    0.74
   3   3  13    2.13    0.47
  -6   3  13    1.26    0.46
   3  -6  13    1.32    0.38
  -6   3  14   -0.37    0.52
  -3  -3  14   -0.55    0.51
   3   3  14   -0.29    0.46
  -6   3  15    1.20    0.53
   3   3  15    0.60    0.49
  -3  -3  15    0.89    0.56
  -6   3  16   -0.99    0.55
   3   3  16   -0.51    0.54
  -3  -3  16   -0.49    0.58
  -6   3  17    0.46    0.59
   3   3  17   -1.00    0.52
  -3  -3  17    0.17    0.61
   3   3  18   -0.30    0.58
  -6   3  18    0.15    0.60
  -3  -3  18   -0.22    0.64
   3   3  19    0.78    0.60
   6  -3  19    0.02    0.66
  -3  -3  19   -0.54    0.66
  -3  -3  20    0.29    0.61
   3   3  20   -0.24    0.51
   6  -3  20    0.06    0.67
   3  -6  20    0.02    0.71
  -3  -3  21    0.61    0.64
   3   3  21   -0.32    0.55
   6  -3  21    0.18    0.59
   3  -6  21    0.25    0.70
   6  -2   0 1880.22   20.84
   2   4   0 1886.59   20.79
   6  -2   0 1726.14   20.72
   2   4   0 1782.98   20.73
   2   4   0 1902.28   20.73
   6  -2  -1  130.40    1.98
   6  -2   1  132.76    2.03
   2   4   1  153.03    1.93
   6  -2   1  147.10    1.74
   2   4   1  149.33    1.75
   2   4  -1  152.16    1.76
   6  -2  -2  187.96    2.15
   6  -2   2  162.56    2.17
  -2  -4  -2  198.06    2.10
  -4   6   2  194.99    2.13
   2   4   2  155.99    1.93
   2   4  -2  162.31    1.94
   2   4   2  158.97    1.94
  -2  -4  -3   99.31    1.48
  -4   6   3  107.58    1.58
   2   4   3  110.69    1.32
   2   4  -3  115.53    1.32
  -2  -4   3  113.07    1.30
   6  -2  -3  103.09    1.52
  -2  -4   4  210.84    2.41
  -2  -4  -4  201.43    2.56
   2   4  -4  208.43    2.41
   2   4   4  211.93    2.42
   2   4   4  201.54    2.41
   6  -2  -4  200.22    2.54
  -2  -4   5  168.81    1.86
   6  -2  -5  144.85    1.91
  -2  -4  -5  156.33    2.07
   2   4  -5  163.22    1.86
   2   4   5  160.12    1.86
  -6   2   5  155.19    1.87
   2   4   5  151.77    1.87
   6  -2  -5  141.02    1.97
   4  -6   5  145.74    2.03
   6  -2   6   31.81    0.47
   2   4   6   31.98    0.46
   2   4  -6   33.94    0.46
  -6   2   6   32.47    0.52
   2   4   6   29.30    0.49
   4  -6   6   28.60    0.84
  -6   2  -6   26.85    0.86
   6  -2  -6   28.01    0.65
  -2  -4  -6   28.25    0.90
   4  -6  -6   30.05    0.83
   6  -2  -6   28.11    0.63
   6  -2   7   19.61    0.34
  -2  -4   7   22.95    0.36
  -6   2  -7   18.14    0.94
  -2  -4  -7   18.10    0.83
   4  -6   7   15.25    0.74
   2   4  -7   18.48    0.31
   2   4   7   17.72    0.30
  -6   2   7   17.60    0.41
   2   4   7   16.16    0.38
  -2  -4  -7   17.22    0.88
   6  -2  -7   14.11    0.56
   4  -6  -7   16.13    0.77
  -4   6  -7    7.88    0.43
  -4   6   7   14.71    0.41
   4  -6  -8   -0.62    0.86
   6  -2  -8    0.53    0.60
   4  -6   8   -0.91    0.79
  -2  -4  -8   -1.23    0.98
  -6   2  -8   -1.77    1.21
   2   4  -8    0.20    0.20
   2   4   8    0.08    0.21
  -6   2   8   -0.35    0.35
   4  -6   9   14.72    0.40
   6  -2   9   15.56    0.35
   6  -2  -9    8.42    0.71
   4  -6  -9    8.52    0.88
   2   4   9   12.03    0.25
   2   4  -9   10.81    0.23
   2   4   9   11.04    0.41
  -6   2   9   13.06    0.44
   4  -6   9    4.12    0.78
  -2  -4  -9    6.62    1.00
  -6   2  -9    7.98    1.21
  -4   6   9    5.71    0.32
  -4   6  -9    0.77    0.31
  -4   6  10   31.23    0.48
   6  -2 -10   25.66    0.87
   4  -6 -10   23.81    0.97
  -2  -4 -10   23.67    1.32
   4  -6  10    9.92    0.89
  -6   2 -10   19.20    1.40
  -6   2  10   24.48    1.24
  -2  -4  10   23.65    1.11
  -2  -4 -10   25.57    1.10
   4  -6  10   56.87    0.60
   6  -2  10   53.07    0.56
  -6   2  10   41.44    0.63
   2   4  10   36.50    0.61
   4  -6 -11   12.94    0.90
   6  -2 -11   14.33    0.83
   2   4  11   21.51    0.50
  -6   2  11   23.89    0.54
  -2  -4 -11   14.78    0.99
  -6   2  11   11.51    0.97
   2   4  12    0.05    0.43
   6  -2 -12    0.66    0.73
  -6   2  12    0.13    0.43
   4  -6  12    1.09    0.39
  -6   2  13    7.49    0.49
   2   4  13    7.38    0.46
  -6   2  14    0.53    0.51
   2   4  14    0.01    0.47
  -6   2  15   -0.45    0.55
   2   4  15    0.19    0.47
  -6   2  16   -0.52    0.55
   2   4  16   -0.75    0.51
  -2  -4  16   -0.41    0.59
  -6   2  17   -0.02    0.58
   2   4  17    0.49    0.53
  -2  -4  17   -1.36    0.70
   2   4  18   -0.76    0.56
  -6   2  18   -0.62    0.59
  -2  -4  18   -0.74    0.71
   6  -2  18   -0.14    0.62
   2   4  19   -0.17    0.55
  -6   2  19   -0.13    0.60
  -2  -4  19    0.01    0.65
   6  -2  19   -0.29    0.63
   2   4  20    0.38    0.57
   4  -6  20    0.26    0.67
   6  -2  20    0.17    0.59
  -2  -4  20   -0.83    0.66
  -2  -4  21    0.06    0.61
   6  -2  21    0.50    0.53
   4  -6  21   -0.15    0.66
   6  -1   0   93.80    1.08
   1   5   0  100.04    1.08
   1   5   0   75.22    1.13
   6  -1   0   43.51    1.44
   1   5   0   59.22    1.30
   1   5   1   62.21    0.81
   6  -1   1   65.70    0.81
   1   5  -1   76.33    0.86
   6  -1  -1   73.64    1.21
   6  -1   1   74.86    1.25
   1   5   1   79.79    1.15
   1   5   2  140.43    1.66
  -5   6   2  138.79    1.82
  -6   1  -2  138.15    1.94
   1   5  -2  142.81    1.67
  -1  -5  -3   85.82    1.26
  -5   6   3   83.33    1.34
   1   5   3   85.81    1.04
   1   5  -3   85.48    1.04
  -6   1   4   18.03    0.34
   1   5   4   16.76    0.34
   1   5  -4   18.90    0.35
   6  -1   4   17.35    0.30
  -1  -5  -4   20.80    0.80
  -5   6   4   15.36    0.70
  -6   1  -4   16.07    0.81
   1   5   5    3.59    0.25
   1   5  -5    3.98    0.26
  -1  -5   5    4.37    0.26
   6  -1   5    3.89    0.24
   6  -1  -5    2.62    0.30
  -6   1  -5    3.62    0.77
  -1  -5  -5    4.53    0.81
  -6   1   5    3.41    0.30
   1   5   5    3.06    0.25
   1   5  -6    0.97    0.26
   1   5   6    0.56    0.24
  -6   1   6    0.53    0.28
   1   5   6    1.40    0.30
  -1  -5  -6    0.35    0.70
   6  -1  -6    0.78    0.38
   6  -1   6    1.04    0.23
  -1  -5   6    1.12    0.27
  -1  -5  -7    6.59    0.85
  -1  -5   7    7.27    0.30
   6  -1   7    5.91    0.27
  -1  -5  -7    6.02    0.85
   5  -6  -7    4.91    0.72
  -6   1   7    5.05    0.35
   1   5   7    4.98    0.32
   1   5   7    5.59    0.24
   1   5  -7    6.06    0.25
  -1  -5   8    3.74    0.36
   6  -1   8    4.31    0.30
   1   5  -8    2.68    0.25
   1   5   8    1.93    0.23
   5  -6  -8    1.19    0.75
   5  -6   8    0.48    0.84
  -1  -5  -8    2.51    0.93
  -6   1   8    2.09    0.35
   1   5   8    4.27    0.35
   5  -6  -9    0.65    0.78
   5  -6   9    0.81    0.82
  -1  -5  -9    0.01    0.93
  -5   6   9    1.32    0.42
  -6   1   9    0.88    0.34
   1   5   9    2.72    0.40
  -5   6  -9    0.34    0.33
  -5   6   9   -0.14    0.28
   5  -6   9    1.68    0.38
  -1  -5  -9   -1.03    0.98
   1   5  -9    1.29    0.22
   6  -1   9    1.69    0.27
  -1  -5   9    2.29    0.35
   1   5   9    0.95    0.19
  -5   6  10    0.86    0.43
  -5   6  10    0.15    0.33
  -1  -5 -10   -1.09    1.02
   5  -6  10    0.24    0.38
   1   5  10    1.39    0.41
  -6   1  10    0.92    0.37
   1   5  10    0.02    0.18
   5  -6  10   -0.06    0.81
   5  -6 -10   -0.27    0.83
  -1  -5 -11    8.65    0.94
   5  -6 -11    8.78    0.98
   1   5  11   13.73    0.47
  -5   6  11   14.98    0.48
  -6   1  11   13.08    0.46
   5  -6  12    3.45    0.43
  -5   6  12    2.79    0.44
   1   5  12    2.40    0.40
  -6   1  12    3.19    0.48
   5  -6  13    2.05    0.41
   1   5  13    0.69    0.42
  -5   6  13    0.94    0.47
  -6   1  13    1.17    0.49
  -6   1  14    0.72    0.46
  -5   6  14    0.70    0.50
   1   5  14    1.23    0.48
  -5   6  15    0.15    0.50
  -6   1  15   -0.62    0.55
   1   5  15   -0.33    0.47
  -6   1  16    0.31    0.58
   1   5  16    0.37    0.56
  -6   1  17   -0.32    0.60
   1   5  17    0.60    0.54
  -1  -5  17   -0.31    0.63
   6  -1  17    0.05    0.58
   1   5  18   -0.14    0.54
  -6   1  18    0.04    0.56
   6  -1  18    0.80    0.59
  -6   1  19   -0.16    0.61
   1   5  19   -0.20    0.55
  -1  -5  19   -0.92    0.69
   6  -1  19   -0.13    0.58
  -1  -5  20   -0.09    0.66
   6  -1  20   -0.56    0.50
   6  -1  21    0.60    0.53
  -1  -5  21   -0.79    0.64
   0   6   0   87.82    0.95
   6   0   0   83.78    0.94
  -6   0   0   99.63    1.31
  -6   0   0  101.11    1.01
   0   6   0   67.21    0.92
   6   0   0   71.32    0.92
  -6   0   1  194.03    2.43
   6   0  -1  193.65    2.23
   6   0   1  191.79    2.22
   0   6   1  186.92    2.21
   0   6  -2    1.09    0.27
   0   6   2    1.90    0.21
   6   0   2    2.45    0.22
  -6   6  -2   -0.34    0.42
   6   0  -2    1.65    0.25
  -6   0   2   -1.02    0.72
  -6   0  -2   -1.29    0.86
   6   0   3   50.02    0.59
  -6   6   3   49.23    0.93
  -6   6  -3   38.95    0.86
  -6   0  -3   38.95    1.02
  -6   6   3   35.60    0.76
   0   6   3   46.97    0.64
   0   6  -3   52.65    0.65
  -6   0   4   15.47    0.31
   6   0   4   13.43    0.27
  -6   6   4   19.32    0.69
   0  -6  -4   21.28    0.77
  -6   0  -4   20.79    0.83
  -6   6   4   21.18    0.60
   0   6  -4   16.96    0.34
   0   6   4   16.22    0.32
   6   0   5   15.79    0.29
   0   6  -5   15.05    0.32
   0   6   5   15.33    0.32
   0  -6  -5   15.20    0.78
  -6   0  -5   15.99    0.80
   0   6   6    0.00    0.30
  -6   0   6    0.48    0.28
   0   6   6    0.46    0.25
   0  -6   6    0.33    0.29
   6   0   6    0.99    0.23
   0   6  -6    0.17    0.27
   0  -6  -6    0.29    0.76
  -6   6   6    1.19    0.74
  -6   0  -6    0.20    0.79
   0  -6  -6    0.63    0.76
   0  -6  -7    5.54    0.81
   0  -6   7    8.03    0.33
   6   0   7    6.92    0.25
   0   6  -7    7.14    0.28
   0   6   7    6.65    0.26
   6  -6   7    6.16    0.89
  -6   0  -7    5.63    0.81
   0  -6  -7    7.35    0.89
  -6   6   7    5.93    0.72
   0   6   7    6.06    0.33
  -6   0   7    6.86    0.35
   0   6   8    1.63    0.37
  -6   0   8    1.18    0.37
   6  -6  -8    0.72    0.71
   0   6   8    1.74    0.26
   0  -6   8    0.46    0.33
   0   6  -8    0.85    0.27
  -6   6   8    3.30    0.89
   0  -6  -8   -0.35    0.91
   6  -6   8   -0.62    0.91
  -6   0  -8   -0.25    0.91
   0  -6   9   46.78    0.55
   0   6   9   32.94    0.46
   0   6  -9   33.19    0.47
   6  -6  -9   22.67    0.94
   0   6   9   35.38    0.58
  -6   0   9   31.10    0.56
   0  -6  -9   15.48    1.07
   0  -6   9    4.72    1.18
   6  -6   9    8.49    0.99
  -6   6   9   22.06    1.03
   0  -6  10   10.77    0.45
   0  -6  10    1.95    1.14
   0  -6 -10    0.57    0.88
   6  -6 -10    5.62    0.83
  -6   6  10    2.03    0.36
   0   6  10    7.14    0.43
  -6   6  10    8.02    0.42
  -6   0  10   12.21    0.44
   0   6  10    6.11    0.19
   6  -6 -11    3.17    0.82
   0   6  11    4.49    0.44
  -6   6  11    4.81    0.43
  -6   0  11    4.11    0.46
  -6   6  12   -0.24    0.44
   0   6  12   -0.28    0.45
  -6   0  12   -0.76    0.44
   0   6  13    0.00    0.43
  -6   6  13    0.19    0.45
  -6   0  13    0.00    0.44
   0   6  14    0.27    0.46
  -6   0  14    0.57    0.51
   0   6  15    0.57    0.45
  -6   0  15    0.49    0.50
   6   0  15    0.31    0.50
  -6   0  16    0.35    0.58
   0   6  16    0.44    0.51
   6   0  16    0.19    0.57
  -6   0  17    0.47    0.64
   0   6  17    1.16    0.56
   6   0  17    1.48    0.59
  -6   0  18   -0.12    0.61
   0  -6  18   -0.05    0.66
   6   0  18    0.21    0.57
  -6   0  19    0.05    0.60
   6   0  19    0.29    0.57
   0  -6  19    0.40    0.74
   6   0  20   -0.02    0.55
  -6   0  20   -0.04    0.59
   0  -6  20    0.25    0.65
   6   0  21    0.34    0.52
   0  -6  21   -0.13    0.62
  -1   7   0    2.51    0.15
   6   1   0    2.28    0.19
  -6  -1   0   -0.02    0.78
   6   1   0    0.84    0.24
   6   1  -1   16.55    0.31
   6   1   1   13.53    0.27
  -1   7   1   15.81    0.26
   6   1  -1   13.67    0.25
  -1   7  -1   13.85    0.24
  -6  -1  -1   22.20    0.58
  -6  -1   1   22.04    0.86
  -1   7  -1   17.26    0.37
   6   1   2   57.83    0.74
  -1   7   2   59.66    0.73
  -1   7  -2   58.03    0.77
  -7   6   3    1.02    0.62
  -6  -1  -3    2.46    0.82
  -6  -1   3    0.89    0.67
   6   1  -3    1.43    0.25
   6   1   3    1.85    0.25
  -7   6  -3    1.44    0.61
  -1   7   3    1.29    0.31
  -6  -1   4   64.51    0.82
   6   1   4   68.56    0.82
   6   1  -4   70.65    0.82
  -1   7   4   65.99    0.85
  -1   7  -4   69.11    0.85
  -1   7   5    0.19    0.24
  -1   7  -5   -0.13    0.26
  -6  -1   5    0.75    0.27
   1  -7  -5   -0.74    0.65
  -7   6  -5    0.99    0.67
   6   1   5   -0.29    0.24
  -6  -1  -5   -0.43    0.81
  -6  -1   6   13.98    0.34
  -7   6  -6    9.50    0.78
  -6  -1  -6   11.25    0.84
   7  -6   6   12.93    0.97
   1  -7  -6   11.18    0.83
  -7   6   6    8.61    0.66
   1  -7  -6   11.38    0.82
  -1   7  -6   15.59    0.33
  -1   7   6   13.12    0.30
  -1   7   7    7.17    0.29
  -1   7  -7    8.31    0.32
  -6  -1   7    8.57    0.35
  -7   6   7    5.37    0.75
   1  -7  -7    7.00    0.88
   1  -7   7    9.68    0.37
  -6  -1  -7    6.18    0.86
   7  -6   7    3.78    0.93
  -1   7   8    5.01    0.29
  -1   7  -8    4.80    0.29
   1  -7   8    7.66    0.42
  -6  -1   8    5.06    0.41
  -6  -1  -8    2.72    0.95
  -7   6   8    2.34    0.96
   1  -7  -8    4.37    1.04
   1  -7   8    0.66    0.82
  -6  -1  -8    4.34    0.95
   7  -6   8    3.52    0.93
  -6  -1   9    2.44    0.43
  -1   7   9    2.34    0.26
  -1   7  -9    2.35    0.28
   1  -7   9    3.13    0.39
  -1   7   9    1.94    0.40
  -6  -1  -9    1.57    1.13
  -7   6   9    0.10    0.90
   1  -7   9    0.28    0.88
   1  -7  -9    0.26    0.86
   7  -6   9   -0.54    0.92
  -6  -1  -9    2.55    0.95
  -6  -1  10    2.91    0.42
   7  -6 -10    0.55    0.68
   1  -7  10    4.06    0.37
  -1   7  10    2.41    0.22
   1  -7  10   -0.27    1.01
  -7   6  10   -0.35    0.92
   1  -7  10   -0.11    0.48
  -1   7  10    2.00    0.41
  -1   7  11    1.25    0.41
   1  -7  11    2.24    0.40
   7  -6 -11   -0.39    0.73
  -6  -1  11    1.37    0.42
  -7   6  11   -0.28    0.80
   1  -7  12    2.86    0.34
   7  -6 -12    1.08    0.80
  -6  -1  12    2.52    0.45
  -1   7  12    1.72    0.42
  -1   7  13    3.50    0.46
  -6  -1  13    3.19    0.48
  -6  -1  14   -0.30    0.47
   6   1  14    0.25    0.48
  -1   7  14    0.78    0.47
   6   1  15    1.22    0.55
  -1   7  15    1.13    0.47
  -6  -1  15    1.58    0.52
   6   1  16    0.16    0.58
  -6  -1  16   -0.31    0.57
   6   1  17    0.28    0.53
  -6  -1  17    0.25    0.58
   6   1  18    0.58    0.48
  -6  -1  18   -0.28    0.60
   1  -7  19   -0.24    0.69
  -6  -1  19    0.77    0.60
   6   1  19    0.88    0.53
   7  -6  20    0.22    0.64
   1  -7  20   -0.80    0.66
   6   1  20    0.45    0.52
  -6  -1  20    0.50    0.61
   1  -7  21    0.05    0.62
   7  -6  21    0.43    0.61
   6   1  21    0.28    0.52
   5   2   0  158.86    1.92
  -2   7   0  158.12    1.90
  -2   7   1   58.15    0.67
  -2   7  -1   51.87    0.66
  -5  -2   1   57.29    1.09
   5   2  -1   52.77    0.70
  -5  -2  -1   59.14    0.89
  -2   7  -2   70.17    0.92
  -5  -2   2   71.38    1.21
  -2   7   2   71.24    1.18
  -5  -2  -2   73.12    1.09
  -5  -2   3   49.13    0.62
  -2   7  -3   44.94    0.66
  -2   7   3   55.27    0.66
   5   2   3   47.74    0.64
  -5  -2  -3   52.28    1.12
  -5  -2   3   53.14    0.98
  -2   7   3   45.57    0.97
  -7   5   3   42.49    0.82
   5   2  -3   39.91    0.68
   5   2  -4  358.30    4.03
   5   2   4  351.96    4.03
  -5  -2  -4  360.45    4.25
  -7   5  -4  344.17    4.17
   2  -7  -4  328.10    4.13
   7  -5   4  343.68    4.25
  -5  -2   4  350.28    4.14
  -5  -2   4  343.83    4.03
  -2   7   4  338.27    4.04
  -2   7  -4  320.73    4.07
   7  -5   5   -0.62    0.89
  -5  -2  -5    0.19    0.72
  -5  -2   5    0.68    0.55
   5   2   5    2.02    0.22
   5   2  -5    2.45    0.22
  -7   5  -5    0.01    0.75
   2  -7  -5    0.69    0.75
  -2   7   5    0.66    0.33
  -2   7  -5    0.20    0.33
   5   2  -6  204.82    2.21
   5   2   6  200.48    2.21
  -2   7   6  168.84    2.21
  -2   7  -6  189.47    2.22
   7  -5   6  144.76    2.45
  -5  -2  -6  176.19    2.51
  -7   5  -6  150.91    2.43
   2  -7  -6  143.12    2.39
  -2   7   7    7.95    0.28
  -2   7  -7    7.55    0.28
   2  -7  -7    8.38    0.87
   2  -7   7    5.74    0.84
  -7   5   7    7.37    0.71
  -5  -2  -7    7.26    0.83
   7  -5   7    8.70    0.90
  -7   5  -7    9.43    0.88
   5   2   7    9.25    0.26
   7  -5   8   -0.01    0.36
   2  -7   8   -0.54    0.35
   2  -7   8   -1.14    0.75
   2  -7  -8    0.49    0.86
   7  -5   8   -1.04    0.92
  -5  -2  -8   -1.19    0.94
  -2   7   8    0.09    0.26
  -2   7  -8   -0.56    0.29
   7  -5   9   11.11    0.39
   2  -7   9   10.95    0.41
  -2   7   9    7.61    0.27
  -2   7  -9    8.63    0.30
   2  -7  -9    5.53    1.02
   7  -5  -9    6.39    0.74
  -5  -2  -9    2.71    1.10
  -5  -2  -9    8.00    1.01
   2  -7   9    2.31    0.95
  -7   5   9    2.97    0.92
  -2   7   9    7.56    0.41
   7  -5  10   39.63    0.53
   2  -7  10   39.89    0.52
  -2   7  10   26.48    0.41
  -5  -2  10   26.71    0.56
  -2   7  10   28.45    0.55
  -7   5  10   30.81    0.56
   2  -7  10    7.34    0.69
   2  -7  10    3.82    1.24
  -7   5  10   13.48    1.18
  -5  -2 -10   19.64    1.13
   7  -5 -10   17.52    0.86
   2  -7 -10   19.78    1.16
   2  -7  11    0.42    0.37
   7  -5  11    0.49    0.35
  -5  -2  11   -0.17    0.44
  -7   5  11   -0.04    0.91
  -2   7  11   -0.21    0.42
  -7   5  11   -0.02    0.44
   7  -5 -11   -0.19    0.72
  -5  -2 -11    0.30    0.98
   7  -5 -12    3.61    0.79
   5   2  12    8.01    0.47
  -2   7  12    9.38    0.47
  -7   5  12   10.16    0.49
  -5  -2  12    9.94    0.54
   2  -7  12   16.87    0.45
   7  -5  12   17.13    0.44
  -2   7  13    0.46    0.47
  -7   5  13    0.88    0.47
   5   2  13    0.83    0.48
  -5  -2  13    0.57    0.53
   2  -7  13   -0.64    0.39
   7  -5  13    0.17    0.34
  -5  -2  14    0.93    0.52
   5   2  14    1.11    0.48
  -7   5  14    1.36    0.48
  -2   7  14    1.20    0.47
   5   2  15    0.88    0.49
  -5  -2  15    0.86    0.54
  -2   7  15    0.67    0.47
  -5  -2  16    1.34    0.49
   5   2  16    0.39    0.52
   5   2  17   -0.22    0.51
  -5  -2  17    0.87    0.62
  -5  -2  18    0.14    0.65
   5   2  18    0.09    0.52
   5   2  19    0.20    0.59
  -5  -2  19   -0.74    0.66
   7  -5  20    0.20    0.64
   2  -7  20   -0.04    0.71
  -5  -2  20    0.50    0.61
   5   2  20    0.34    0.54
   7  -5  21   -0.05    0.65
   2  -7  21   -0.28    0.66
   5   2  21    0.08    0.51
  -5  -2  21    0.49    0.60
  -3   7   0   72.64    0.90
   4   3   0   73.70    0.94
  -3   7   0   75.43    0.98
  -3   7  -1    0.19    0.12
   7  -4  -1   -0.15    0.13
   4   3  -1    0.36    0.31
  -3   7   1    0.23    0.17
   4   3  -2   78.54    0.95
  -3   7  -2   67.57    1.01
   7  -4   2   75.39    1.36
  -3   7   2   80.05    1.24
  -4  -3  -2   84.69    1.16
  -7   4   2   87.32    1.07
   4   3  -2   76.07    1.03
  -4  -3  -3  446.13    5.63
  -3   7   3  402.93    5.64
  -3   7   3  436.33    5.53
   4   3   3  416.91    5.52
   4   3  -3  411.98    5.52
   3  -7  -3  404.96    5.58
   4   3   3  416.06    5.51
  -3   7   4   18.34    0.80
  -4  -3  -4   20.62    0.76
  -3   7  -4   21.94    0.42
  -3   7   4   18.07    0.39
   4   3   4   16.91    0.31
   4   3  -4   17.14    0.32
   7  -4   4   19.86    0.93
   3  -7  -4   16.76    0.61
   4   3   4   17.17    0.30
   7  -4   5    4.69    0.91
  -3   7  -5    6.42    0.32
  -3   7   5    0.66    0.32
   4   3   5    6.89    0.25
   4   3  -5    6.38    0.25
  -4  -3   5    4.25    0.55
  -7   4  -5    1.28    0.77
   3  -7   5    0.97    0.56
   3  -7  -5    1.08    0.60
   4   3   5    4.85    0.25
   3  -7  -6   42.35    0.85
  -3   7   6    6.29    0.57
  -3   7  -6    9.31    0.48
   4   3   6   56.96    0.50
   4   3   6   47.85    0.53
   7  -4   6   46.63    1.02
  -4  -3   6   39.50    0.68
  -7   4  -6   46.27    1.06
   3  -7   6   39.76    0.91
  -4  -3  -7   13.26    0.91
   7  -4   7   12.30    0.97
  -7   4  -7   18.75    1.06
   3  -7   7   14.42    0.87
  -3   7   7   13.88    0.38
   3  -7  -7   13.73    0.85
   4   3  -7   16.29    0.29
   4   3   7   12.85    0.36
   4   3   7   17.00    0.31
  -7   4   8   -0.05    0.49
   3  -7  -8   -0.43    0.91
   7  -4  -8   -0.05    0.69
   4   3   8    0.24    0.37
   4   3  -8    0.12    0.37
   3  -7   9    1.23    0.91
  -4  -3  -9    0.63    1.16
  -7   4   9    3.16    0.98
  -7   4  -9   -0.81    1.18
   3  -7   9   -0.69    0.39
   7  -4   9   -0.36    0.32
  -7   4   9    0.59    0.40
   3  -7   9   -0.36    0.74
   3  -7  -9   -1.76    0.88
  -4  -3  -9    0.65    0.96
   7  -4  -9    0.00    0.65
   4   3   9    0.21    0.39
  -7   4  10    5.56    0.43
   4   3  10    2.41    0.42
  -3   7  10    4.08    0.22
   3  -7 -10    1.93    0.92
   7  -4 -10    1.98    0.67
   3  -7  10    0.56    0.70
  -4  -3 -10    1.73    1.00
   7  -4  10    4.09    0.38
   3  -7  10    2.93    0.39
   3  -7  10    3.11    1.00
  -7   4  10    3.58    1.02
  -4  -3 -10    6.01    1.27
  -3   7  10    0.93    0.41
   7  -4 -11    2.92    0.76
  -4  -3 -11    3.59    0.99
   7  -4  11    6.15    0.36
   3  -7  11    8.10    0.43
  -7   4  11    5.12    0.43
  -3   7  11    5.17    0.44
   4   3  11    4.79    0.41
  -7   4  11    4.15    1.03
   4   3  12    1.15    0.43
  -7   4  12    1.81    0.45
  -3   7  12    1.16    0.44
   7  -4  12    1.87    0.35
   3  -7  12    2.04    0.40
  -7   4  13   14.00    0.52
  -3   7  13   14.37    0.52
  -4  -3  13   11.88    0.55
   4   3  13   12.59    0.50
  -4  -3  14    0.59    0.55
   4   3  14    0.11    0.44
  -7   4  14    0.37    0.48
  -3   7  14   -0.03    0.46
   4   3  15    0.31    0.48
  -4  -3  15    1.00    0.57
  -7   4  15    0.59    0.54
  -4  -3  16    0.75    0.58
   4   3  16    1.08    0.54
  -7   4  16    1.27    0.54
  -4  -3  17    1.20    0.64
   4   3  17    0.63    0.52
  -4  -3  18    0.17    0.65
   4   3  18    0.10    0.58
   7  -4  19   -0.48    0.64
   4   3  19    0.27    0.55
  -4  -3  19    0.24    0.59
   3  -7  20    0.55    0.68
   7  -4  20   -0.12    0.61
   4   3  20    0.12    0.54
  -4  -3  20    0.52    0.65
   3  -7  21    0.09    0.67
   7  -4  21   -0.47    0.58
   4   3  21   -0.13    0.51
  -4  -3  21    0.50    0.59
   3   4   0  264.60    2.95
   3   4   0  255.69    3.03
  -4   7   0  255.40    2.92
   3   4   0  258.75    2.93
   7  -3   0  257.97    3.16
   3   4  -1   38.42    0.47
  -4   7  -1   28.96    0.38
   7  -3  -1   31.20    0.39
   3   4   1   38.51    0.44
   7  -3  -1   34.17    1.01
   7  -3   1   30.55    0.97
   3   4  -1   38.55    0.67
   3   4  -2   21.11    0.40
  -3  -4   2   22.01    0.31
   3   4   2   27.32    0.41
   7  -3   2   18.86    0.95
   7  -3  -2   16.43    0.88
   4  -7   2   24.60    0.61
  -4   7   2   22.25    0.82
  -3  -4  -2   24.11    0.72
  -7   3   2   19.93    0.48
  -4   7   3   48.61    1.00
  -3  -4  -3   48.53    0.86
   7  -3  -3   47.51    0.97
   4  -7   3   48.44    0.85
   3   4   3   44.79    0.59
   3   4  -3   44.37    0.59
  -3  -4   3   41.99    0.55
  -3  -4   4  230.92    2.54
  -4   7   4  192.89    2.73
  -3  -4  -4  219.58    2.72
   4  -7   4  185.47    2.67
   7  -3  -4  210.45    2.72
   3   4  -4  222.30    2.55
   3   4   4  218.43    2.55
   3   4   4  204.90    2.54
  -3  -4   5    8.93    0.25
   3   4  -5    9.06    0.28
   3   4   5    9.11    0.28
   3   4   5    7.00    0.27
   7  -3   5    6.53    0.81
   4  -7   5    8.61    0.73
  -3  -4  -5    7.76    0.64
  -3  -4  -6   47.94    1.00
   3   4   6   50.72    0.55
   3   4  -6   50.76    0.55
   3   4   6   45.44    0.57
  -7   3  -6   38.62    0.99
   4  -7   6   36.99    0.87
   7  -3  -6   41.50    0.84
   7  -3   6   40.55    1.09
  -4   7   6    7.72    0.64
  -4   7  -6   13.08    0.67
  -4   7   7   62.48    0.75
   7  -3   7   71.69    0.74
  -3  -4  -7   52.68    1.13
   4  -7  -7   51.28    1.09
   7  -3  -7   46.21    0.87
   3   4   7   62.91    0.71
   3   4  -7   66.74    0.72
   7  -3  -7   45.30    0.89
   4  -7   7   57.95    1.14
  -7   3  -7   63.48    1.26
  -3  -4   7   42.49    0.83
  -7   3   7   61.12    0.76
   3   4   7   53.12    0.73
   3   4   8    0.79    0.34
   4  -7  -8    0.78    0.85
  -7   3   8    0.52    0.35
  -4   7   8    0.39    0.20
  -4   7  -8   -0.48    0.28
   7  -3   8    1.03    0.30
   4  -7   8   -1.72    0.88
   3   4   8    3.04    0.41
  -3  -4  -8    1.84    0.93
   7  -3  -8    0.43    0.56
   3   4  -8    1.24    0.26
   7  -3   9    5.30    0.37
   4  -7   9    3.35    0.36
  -3  -4  -9    3.07    1.05
   4  -7  -9    2.91    0.88
  -3  -4  -9    3.38    1.00
   7  -3  -9    2.74    0.59
   4  -7   9    1.12    0.82
  -3  -4  -9    4.63    1.00
  -7   3  -9    6.24    0.97
  -4   7   9    2.75    0.31
  -4   7  -9    0.14    0.32
   3   4  -9    3.75    0.25
   3   4   9    4.18    0.23
  -7   3   9    3.92    0.42
   3   4   9    4.03    0.37
   4  -7  10    1.51    0.74
   4  -7 -10    4.47    0.91
   7  -3 -10    4.26    0.59
  -3  -4 -10    5.26    1.04
  -4   7  10    6.83    0.25
  -3  -4 -10    3.27    1.05
  -7   3  10    4.66    1.06
   4  -7  10   10.68    0.41
   7  -3  10   12.17    0.39
  -7   3  10   10.70    0.45
   3   4  10    8.04    0.40
   3   4  11    1.77    0.39
   7  -3  11    4.36    0.33
   4  -7  11    3.15    0.37
  -7   3  11    3.02    0.44
   7  -3 -11    1.54    0.63
  -3  -4 -11    1.90    1.05
   3   4  12    1.20    0.43
   4  -7  12    2.88    0.40
  -7   3  12    1.74    0.44
   7  -3 -12    1.17    0.65
  -7   3  13    8.98    0.51
   3   4  13    7.46    0.41
  -7   3  14   -0.19    0.47
   3   4  14    0.34    0.47
   3   4  15    0.75    0.45
  -7   3  15    1.82    0.51
  -3  -4  15    0.58    0.57
  -7   3  16   -0.42    0.57
   3   4  16    0.36    0.54
  -3  -4  16    0.42    0.66
   3   4  17    0.95    0.57
  -7   3  17    0.93    0.58
  -3  -4  17    0.02    0.69
   3   4  18    0.16    0.56
   7  -3  18    0.19    0.61
  -3  -4  18    0.70    0.61
   3   4  19    0.16    0.53
  -3  -4  19   -0.20    0.59
   7  -3  19    0.51    0.65
  -3  -4  20   -0.40    0.59
   3   4  20   -0.09    0.53
   7  -3  20    0.08    0.66
   4  -7  20   -0.01    0.66
  -3  -4  21    0.11    0.63
   7  -3  21   -0.76    0.59
   4  -7  21    0.48    0.63
   2   5   0   71.99    0.86
   7  -2   0   69.72    0.85
   2   5   0   72.30    1.07
   2   5  -1   98.90    1.17
   2   5   1   93.95    1.15
   7  -2   1  100.38    1.15
   7  -2  -1   94.28    1.42
   7  -2  -1   94.33    1.13
   2   5   1   94.87    1.34
  -5   7   2    4.77    0.70
   7  -2   2    2.74    0.82
   7  -2  -2    3.07    0.70
   2   5  -2    4.18    0.30
   7  -2  -3   29.09    0.82
  -2  -5  -3   31.41    0.75
  -5   7   3   29.98    0.80
   2   5   3   32.46    0.48
   2   5  -3   34.25    0.49
  -2  -5   4  202.88    2.33
  -5   7   4  177.23    2.52
  -2  -5  -4  205.90    2.54
   7  -2  -4  181.34    2.49
   2   5  -4  201.75    2.35
   2   5   4  197.21    2.35
   7  -2  -5   30.42    0.75
  -2  -5   5   34.71    0.46
   2   5   5   30.92    0.47
  -2  -5  -5   34.17    0.86
   2   5  -5   33.44    0.47
   2   5   5   31.34    0.46
  -2  -5   6   53.46    0.59
   7  -2   6   44.09    0.59
   2   5   6   38.72    0.61
  -7   2   6   37.02    0.61
  -2  -5  -6   32.55    0.96
   2   5   6   43.37    0.59
   2   5  -6   47.09    0.59
  -7   2  -7   13.68    1.03
   2   5  -7   20.18    0.36
   2   5   7   17.48    0.34
  -7   2   7   15.85    0.41
   2   5   7   15.41    0.40
   7  -2   7   20.30    0.37
  -2  -5   7   23.62    0.37
  -2  -5  -7   14.24    0.92
   7  -2  -7   11.75    0.51
   5  -7  -8    0.77    0.74
   2   5   8    0.72    0.33
  -7   2   8    0.66    0.40
  -5   7   8   -0.14    0.42
  -5   7  -8    0.36    0.39
   7  -2   8    0.71    0.30
   2   5   8    1.53    0.24
   2   5  -8    1.05    0.22
  -2  -5  -8    1.19    0.92
   5  -7   8   -0.08    0.89
   7  -2  -8    1.15    0.50
  -2  -5  -9    0.61    1.01
   7  -2  -9   -0.48    0.61
   5  -7   9   -0.72    0.85
  -5   7  -9   -0.30    0.31
  -5   7   9   -0.64    0.43
   7  -2   9   -0.39    0.33
   5  -7  -9   -0.09    0.86
  -7   2  -9   -1.35    1.23
   2   5   9   -0.38    0.22
  -5   7  10    8.22    0.44
   5  -7  10   49.08    0.55
   7  -2  10   46.95    0.49
   2   5  10   29.92    0.39
  -7   2  10   31.50    0.56
   2   5  10   32.20    0.55
  -2  -5 -10   24.98    1.15
   5  -7  10    6.63    0.86
  -2  -5 -10    9.48    1.17
  -7   2 -10   15.43    1.17
   5  -7 -10   22.20    1.03
   7  -2 -10   17.70    0.73
  -2  -5 -11   14.15    1.12
   7  -2 -11   10.24    0.71
  -7   2  11   20.91    0.51
   2   5  11   18.22    0.48
  -7   2  12    5.80    0.48
   2   5  12    4.52    0.41
  -7   2  13    5.04    0.52
   2   5  13    4.28    0.44
  -7   2  14   -0.69    0.49
   2   5  14   -0.35    0.48
   5  -7  14   -0.06    0.38
  -7   2  15    0.66    0.53
   2   5  15    0.68    0.50
  -2  -5  16    0.41    0.61
   2   5  16    0.59    0.51
  -7   2  16    0.19    0.55
  -2  -5  17    0.62    0.67
   2   5  17    0.64    0.53
  -7   2  17    0.77    0.60
  -2  -5  18   -0.98    0.71
   7  -2  18   -0.05    0.63
   2   5  18    0.14    0.53
   7  -2  19   -0.60    0.64
  -2  -5  19    0.32    0.61
   2   5  19    0.13    0.54
  -2  -5  20   -0.26    0.60
   7  -2  20    0.07    0.56
   5  -7  21   -0.05    0.68
   7  -2  21    0.22    0.58
  -2  -5  21    0.34    0.60
   1   6   0 1094.13   12.38
   1   6   0 1098.08   12.39
   1   6   0 1097.16   12.48
   1   6  -1   22.51    0.40
   7  -1   1   22.16    0.32
   1   6   1   20.66    0.33
   1   6  -1   20.24    0.31
   7  -1  -1   22.07    0.30
   1   6   2   30.43    0.42
   1   6  -2   29.38    0.47
   1   6   2   20.61    0.78
  -6   7   2   23.18    0.72
   1   6   3   14.63    0.34
   1   6  -3   13.95    0.34
   1   6  -4  391.62    4.35
   1   6   4  374.13    4.35
   7  -1   4  362.91    4.34
  -7   1  -4  355.66    4.56
  -1  -6  -4  379.29    4.51
  -6   7   4  351.77    4.50
   1   6   5    3.51    0.28
   1   6  -5    3.73    0.28
   1   6  -6  155.94    1.85
   1   6   6  150.51    1.85
   7  -1   6  157.08    1.84
  -1  -6  -6  131.80    2.11
  -7   1   6  136.94    1.85
   1   6   7   -0.07    0.26
   1   6   7   -0.32    0.32
  -1  -6  -7   -0.21    0.84
   7  -1   7    0.26    0.28
  -1  -6   7   -0.53    0.34
  -7   1   8    2.64    0.40
  -1  -6   8    4.52    0.34
   7  -1   8    4.39    0.31
   1   6  -8    3.43    0.28
   1   6   8    2.86    0.26
  -7   1  -8   -0.43    1.08
  -1  -6  -8   -0.62    0.97
   1   6   8    2.84    0.36
   6  -7   8    0.74    0.94
   7  -1  -8    1.44    0.46
  -1  -6  -8    1.97    1.02
  -6   7   9    0.63    0.41
  -6   7  -9    9.66    0.43
  -1  -6   9   12.50    0.44
   1   6   9    6.94    0.27
   1   6  -9    7.55    0.27
   7  -1  -9    4.02    0.53
  -1  -6  -9    5.73    1.06
  -7   1  -9    4.08    1.22
  -1  -6  -9    2.23    0.95
   1   6   9    6.14    0.39
  -7   1   9    7.86    0.44
  -1  -6  10   51.52    0.51
  -1  -6 -10    9.83    1.06
  -1  -6  10   13.14    1.07
   6  -7  10    6.02    1.09
   1   6  10   35.30    0.43
   7  -1 -10   21.93    0.75
   6  -7 -10   22.43    0.92
   1   6  10   40.90    0.59
  -7   1  10   38.38    0.58
  -6   7  10   10.75    0.49
   7  -1 -11    3.60    0.59
   1   6  11    7.44    0.44
   6  -7 -11    3.91    0.87
  -7   1  11    8.44    0.46
  -7   1  12    2.72    0.46
   1   6  12    2.45    0.44
  -7   1  13    3.47    0.51
   1   6  13    3.40    0.44
   1   6  14    1.18    0.46
  -7   1  14    1.44    0.53
   1   6  15    0.27    0.45
  -7   1  15    0.43    0.52
   7  -1  16   -0.70    0.54
  -7   1  16   -0.40    0.57
   1   6  16    0.02    0.50
  -1  -6  17    0.73    0.64
   7  -1  17    0.21    0.61
  -7   1  17    1.03    0.58
   1   6  17    0.55    0.54
   7  -1  18   -0.08    0.63
  -1  -6  18   -0.05    0.70
  -7   1  18    0.13    0.60
  -1  -6  19   -0.38    0.71
   7  -1  19    0.03    0.55
   7  -1  20   -0.57    0.52
  -1  -6  20    0.24    0.64
  -1  -6  21   -0.06    0.63
   7  -1  21   -0.38    0.54
   0   7   0  345.64    3.94
   0   7   0  342.20    3.93
   7   0   0  337.66    3.93
   0   7   0  359.13    4.07
  -7   0   0  341.88    3.96
  -7   0   0  363.85    4.14
   0   7  -1  162.34    1.99
   0   7  -1  172.83    1.97
   7   0  -1  169.64    1.97
   7   0   1  167.13    1.97
   0   7   1  172.67    1.97
   0   7   1  170.12    2.20
  -7   0   1  144.20    2.18
  -7   7  -1  145.24    2.02
   7   0   2    1.73    0.14
   7   0   2    1.55    0.23
   0   7   2    1.48    0.21
   0   7   2    0.83    0.69
   0   7  -2    1.57    0.31
   0   7  -3  435.65    5.00
  -7   0  -3  424.45    5.19
   7   0   3  422.62    4.98
  -7   7   3  438.65    5.12
   0   7  -4    0.04    0.31
  -7   7   4    0.42    0.54
   0   7   4    2.47    0.30
  -7   0  -4    1.19    0.88
  -7   7   4    3.03    0.71
   7   0   4    1.99    0.18
   7   0   5    7.41    0.24
  -7   0  -5    8.40    0.94
   0   7   5    8.14    0.30
   0   7  -5    8.28    0.32
  -7   0   5    8.01    0.28
   0  -7  -5    7.52    0.69
   7   0   6   10.64    0.26
   0   7  -6   11.82    0.35
   0   7   6   12.16    0.32
   0  -7  -6   11.21    0.89
  -7   7   6    8.17    0.64
  -7   0  -6    9.24    0.91
  -7   0   6   11.52    0.35
   0  -7   7   11.77    0.36
   0  -7  -7    7.27    0.93
   7   0  -7    4.77    0.39
   0   7  -7    9.02    0.33
   0   7   7    9.37    0.31
  -7   0  -7   10.87    0.95
  -7   7   7    1.01    0.83
   0  -7  -7   12.71    0.95
   7  -7   7    8.57    1.00
  -7   0   7    8.79    0.37
   0  -7   8   14.33    0.37
   0  -7  -8    9.28    0.99
   7  -7   8    6.77    0.99
  -7   7   8    0.25    0.83
   0  -7  -8    4.81    1.06
  -7   0   8   11.26    0.39
   0   7   8   12.62    0.32
   0   7  -8   11.84    0.34
   0   7   9   19.68    0.47
  -7   0   9   19.77    0.49
   0   7   9   20.50    0.38
   0  -7  10    0.11    0.27
   0  -7  10    0.01    0.94
   0  -7 -10    0.04    0.96
   0  -7  10    0.26    0.36
   0   7  10    0.27    0.40
   7  -7  10   -0.10    0.86
  -7   0  10    0.29    0.40
   0   7  10    0.05    0.23
   0   7  11    0.61    0.41
  -7   0  11    0.76    0.41
   0  -7  11    0.79    0.35
   0   7  12    0.05    0.42
  -7   0  12    0.43    0.42
   0   7  13   -0.24    0.44
  -7   0  13   -0.32    0.47
   0   7  14    0.02    0.46
  -7   0  14    0.34    0.54
   7   0  15    0.09    0.50
  -7   0  15   -0.25    0.56
   7   0  16    0.05    0.58
  -7   0  16   -0.50    0.57
   7   0  17   -0.17    0.61
  -7   0  17    0.91    0.54
   0  -7  18    0.14    0.66
   7   0  18   -0.08    0.56
  -7   0  18   -0.25    0.61
   7   0  19   -0.15    0.52
   0  -7  19    0.11    0.72
   0  -7  20    0.32    0.68
   7   0  20   -0.20    0.52
   0  -7  21   -0.27    0.61
   7   0  21   -0.12    0.55
  -1   8   0  219.08    2.55
   7   1   0  218.44    2.56
  -1   8   0  210.74    2.58
  -1   8  -1    9.98    0.37
  -7  -1  -1   11.13    0.54
  -1   8  -1    8.60    0.22
   7   1  -1   11.12    0.25
   7   1  -1   10.98    0.30
  -1   8   1    8.18    0.22
   7   1   1    8.67    0.23
  -7  -1   1   11.24    0.83
   7   1   2    4.43    0.24
  -1   8  -2    3.27    0.35
  -1   8   2    4.18    0.22
  -8   7  -2    1.24    0.47
   7   1  -2    3.64    0.24
  -7  -1  -2    2.28    0.58
  -7  -1   2    2.09    0.75
   7   1  -3   42.37    0.55
   7   1   3   42.21    0.55
  -7  -1  -3   35.69    1.07
  -7  -1   3   34.45    0.93
  -1   8  -3   44.15    0.60
  -1   8   3   41.77    0.59
  -8   7   3   39.64    0.86
  -1   8  -4    0.55    0.29
   7   1   4    1.52    0.27
   7   1  -4    1.52    0.26
  -8   7   4    0.68    0.71
  -7  -1  -4    0.34    0.94
  -1   8  -5    3.89    0.35
  -1   8   5    3.00    0.31
  -7  -1   5    2.57    0.24
  -8   7   5    1.48    0.58
  -8   7  -5    1.96    0.76
  -7  -1  -5    3.98    0.94
  -1   8   6    1.65    0.31
   8  -7   6    0.58    1.04
  -7  -1   6    1.01    0.29
   8  -7   7   -0.06    1.03
  -7  -1  -7    0.07    0.96
  -1   8  -7    0.84    0.34
  -1   8   7    0.87    0.31
   1  -8  -7    0.26    0.84
  -7  -1   7    0.60    0.32
   1  -8  -7    0.40    1.02
  -8   7   7    0.02    0.76
   1  -8   8    0.12    0.38
  -7  -1   8   -0.22    0.37
  -1   8   8   -0.13    0.27
  -1   8  -8    0.21    0.32
   8  -7   8    0.62    1.02
  -7  -1  -8   -0.42    0.97
  -8   7   8   -0.25    0.83
   1  -8  -8    0.25    0.77
   1  -8   9    0.06    0.36
  -7  -1   9   -0.62    0.40
  -1   8  -9    0.32    0.30
  -7  -1  -9   -0.84    0.97
   8  -7   9    0.00    0.83
  -8   7   9    0.38    1.01
   1  -8   9   -0.10    0.97
   1  -8  10    2.30    0.41
  -7  -1  10    0.13    0.41
  -1   8  10    1.13    0.24
   8  -7  10    0.27    0.97
  -8   7  10    0.09    0.83
   1  -8  11    2.07    0.38
  -7  -1  11    0.71    0.43
   1  -8  12   -0.15    0.38
   8  -7  12   -0.74    0.43
  -7  -1  12   -0.40    0.46
  -7  -1  13    1.08    0.45
   8  -7  13    0.94    0.45
   7   1  13    0.34    0.44
  -7  -1  14   -0.56    0.52
   8  -7  14   -0.48    0.42
   7   1  14   -0.01    0.49
   7   1  15   -0.18    0.51
  -7  -1  15    0.21    0.51
   7   1  16    0.15    0.52
  -7  -1  16   -0.65    0.61
   7   1  17   -0.01    0.54
  -7  -1  17    0.08    0.59
   7   1  18    0.25    0.56
  -7  -1  18    0.00    0.58
   1  -8  19    1.04    0.68
   7   1  19   -0.83    0.54
  -7  -1  19   -0.10    0.58
   1  -8  20    0.65    0.65
   7   1  20    0.16    0.55
   1  -8  21    0.30    0.61
   8  -7  21    0.05    0.65
   6   2   0   37.50    0.48
   6   2   0   37.40    0.43
  -2   8   1    5.56    0.19
   6   2   1    4.65    0.21
  -2   8  -1    5.43    0.19
   6   2  -1    4.19    0.19
  -6  -2  -1    4.08    0.54
  -6  -2   1    2.72    0.83
  -2   8  -1    3.15    0.29
   6   2  -1    5.43    0.30
  -6  -2   2   45.42    0.96
   6   2  -2   53.47    0.70
  -6  -2  -2   59.10    0.93
   6   2   2   50.47    0.69
  -6  -2  -3  169.32    2.28
  -2   8   3  150.60    2.30
  -8   6   3  176.61    2.26
   6   2  -3  181.51    2.10
   6   2   3  181.83    2.10
  -2   8  -3  181.19    2.13
  -2   8   3  189.28    2.14
  -6  -2  -3  153.76    2.37
  -6  -2   3  145.71    2.27
  -6  -2   4    0.32    0.21
   6   2  -4    0.16    0.24
   6   2   4    0.16    0.24
  -6  -2  -4   -0.16    0.93
   8  -6   4    0.94    0.95
  -6  -2   4    0.61    0.63
   6   2  -4   -0.07    0.26
  -2   8  -4    0.76    0.34
  -2   8   4    0.65    0.34
  -8   6  -4    1.38    0.65
   2  -8  -5    1.57    0.66
  -8   6  -5    2.32    0.77
  -2   8   5    3.11    0.31
  -6  -2   5    3.43    0.27
   6   2  -5    4.59    0.27
   6   2   5    5.04    0.28
  -6  -2   5    2.89    0.61
   8  -6   5    4.71    0.98
  -6  -2  -5    2.80    0.85
   6   2  -6    0.11    0.24
   6   2   6    0.29    0.24
  -2   8   6    0.02    0.30
   2  -8  -6   -0.56    0.76
  -8   6  -6   -0.46    0.86
  -6  -2  -6    0.20    0.86
   8  -6   6   -0.36    0.96
  -2   8   7    2.24    0.31
  -2   8  -7    1.01    0.33
  -6  -2  -7    0.22    1.00
   8  -6   7   -1.90    1.04
  -8   6  -7    0.50    0.96
  -8   6   7   -0.66    0.84
   2  -8   7   -1.15    0.81
  -6  -2   7    1.30    0.38
  -2   8   8    2.56    0.30
  -2   8  -8    0.31    0.32
  -6  -2   8    1.06    0.39
   2  -8   8    0.05    0.38
   2  -8   8    1.46    0.83
  -8   6   8    0.59    0.74
   8  -6   8    0.80    0.96
  -6  -2  -8    0.17    0.91
   2  -8  -9    0.78    0.95
  -6  -2   9    1.51    0.41
   2  -8   9    2.68    0.38
  -2   8  -9    2.05    0.30
  -2   8   9    1.20    0.27
   8  -6   9    1.54    1.03
  -6  -2  -9   -0.11    0.95
   8  -6   9    2.13    0.41
  -6  -2  -9    3.93    1.17
   2  -8   9    0.61    0.98
   2  -8  10    2.06    0.43
   8  -6  10    2.37    0.39
  -6  -2  10    1.56    0.45
  -2   8  10    0.86    0.24
  -6  -2 -10   -1.06    0.96
   2  -8  10    0.15    0.64
  -8   6  10    1.14    0.86
   2  -8  10    0.09    1.07
  -6  -2  11   -0.50    0.45
   6   2  11   -0.08    0.38
  -6  -2 -11   -0.47    0.99
  -8   6  11   -0.18    0.91
   2  -8  11   -0.22    0.37
   8  -6  11   -0.41    0.37
   2  -8  12   -0.61    0.48
   8  -6  12   -0.19    0.40
   6   2  12   -0.25    0.42
  -6  -2  12   -0.28    0.44
   8  -6  13    4.21    0.42
   2  -8  13    3.99    0.38
   6   2  13    1.57    0.44
  -6  -2  13    1.63    0.48
   6   2  14    0.13    0.50
  -6  -2  14   -0.44    0.51
   8  -6  14    0.14    0.39
   6   2  15    0.10    0.49
  -6  -2  15   -0.51    0.56
  -6  -2  16    0.75    0.55
   6   2  16    0.90    0.52
  -6  -2  17    0.57    0.64
   6   2  17    0.28    0.55
   6   2  18   -0.02    0.54
  -6  -2  18   -0.05    0.64
  -6  -2  19   -0.18    0.56
   6   2  20    0.33    0.52
  -6  -2  20    0.74    0.61
   8  -6  20    0.40    0.63
   2  -8  20    0.27    0.70
   6   2  21    0.08    0.52
   2  -8  21   -0.08    0.69
   8  -6  21   -1.04    0.60
  -3   8   0   56.35    0.73
  -3   8   0   51.41    0.61
  -3   8   1   66.19    0.79
  -3   8  -1   66.30    0.89
   5   3  -1   71.76    0.84
  -3   8  -1   72.13    0.79
   8  -5  -1   61.48    0.77
   5   3  -2   53.64    0.69
  -3   8   2   54.22    1.02
   5   3  -2   50.95    0.77
  -8   5   2   51.37    0.82
  -5  -3  -2   57.42    0.94
  -3   8  -2   55.14    0.74
   8  -5   2   49.43    1.25
  -5  -3   3   79.49    0.96
   5   3   3   74.57    0.95
   5   3   3   93.67    0.99
   5   3  -3   88.98    0.99
  -5  -3  -3   85.73    1.24
  -3   8   3   79.29    1.31
   5   3  -3   72.08    1.04
  -8   5   3   77.16    1.11
  -3   8   3   87.33    1.02
  -3   8  -3   85.55    1.02
   3  -8  -3   65.51    1.11
   5   3   4   51.83    0.69
   5   3   4   57.07    0.71
   5   3  -4   62.81    0.72
  -3   8   4   55.66    1.07
  -5  -3  -4   62.87    1.04
  -3   8  -4   48.46    0.72
  -5  -3   4   53.66    0.97
   3  -8  -4   60.76    0.95
  -3   8  -5   -0.46    0.23
   5   3   5    0.88    0.27
   5   3   5    1.71    0.43
   5   3  -5    2.01    0.44
  -5  -3  -5    1.02    0.85
  -8   5  -5   -1.09    0.80
   3  -8  -5   -1.36    0.72
   3  -8   5    0.26    0.62
   8  -5   5    0.05    0.91
  -5  -3  -5    1.07    0.70
  -5  -3   5    1.14    0.60
   5   3   6    6.43    0.31
   3  -8   6    7.10    0.70
  -5  -3  -6    6.30    0.91
  -5  -3   6    5.35    0.59
  -8   5  -6    7.34    0.87
   8  -5   6    5.76    0.92
   5   3   6    7.68    0.26
   5   3  -6    7.70    0.27
  -3   8   6    6.83    0.41
  -5  -3  -7   30.11    1.85
   8  -5   7   30.08    1.94
  -3   8   7   30.89    1.58
   5   3   7   30.63    1.58
   8  -5   8    2.71    0.36
   5   3   8    1.16    0.25
   5   3  -8    1.30    0.26
  -3   8   8   -0.04    0.30
  -8   5  -8    0.13    1.17
   3  -8   8    3.69    0.95
  -3   8  -8    3.75    0.30
   8  -5   8    2.77    1.01
   3  -8  -8    0.74    0.82
   5   3   8    1.17    0.37
   3  -8   9    8.71    0.40
   8  -5   9    9.31    0.43
  -3   8  -9    5.58    0.30
  -3   8   9    4.78    0.26
  -5  -3  -9    3.52    1.06
   8  -5  -9    0.51    0.64
  -5  -3  -9    2.06    1.23
   3  -8   9    0.83    0.91
  -8   5   9    1.11    0.85
  -8   5  -9    0.31    1.06
   3  -8  -9    4.31    0.95
   5   3   9    4.72    0.39
  -3   8  10    0.31    0.24
   3  -8  10    0.16    0.38
   8  -5  10    0.19    0.36
   3  -8  10    0.09    0.88
  -8   5  10    0.55    0.97
  -5  -3 -10    1.54    1.01
   3  -8  10   -0.19    0.71
   5   3  10    0.18    0.37
   3  -8  11    5.05    0.41
   8  -5  11    4.61    0.36
  -5  -3 -11    2.59    1.06
  -5  -3  11    2.63    0.46
   5   3  11    3.29    0.41
   5   3  12    1.74    0.45
  -5  -3  12    1.53    0.49
   3  -8  12    3.61    0.44
   8  -5  12    3.20    0.40
  -5  -3  13    5.98    0.51
   5   3  13    5.67    0.46
   3  -8  13   12.57    0.47
   8  -5  13   10.32    0.37
  -5  -3  14    0.96    0.56
   5   3  14    0.49    0.47
  -5  -3  15   -0.18    0.54
   5   3  15   -0.07    0.42
   5   3  16    0.40    0.52
  -5  -3  16    0.20    0.57
  -5  -3  17    0.28    0.63
   5   3  17    0.25    0.56
  -5  -3  18   -0.01    0.61
   5   3  18    0.10    0.57
   5   3  19    0.46    0.54
  -5  -3  19    0.38    0.65
   3  -8  20   -0.53    0.68
   8  -5  20   -0.38    0.63
  -5  -3  20    0.40    0.60
   5   3  20   -0.42    0.51
   8  -5  21   -0.74    0.64
   3  -8  21    0.25    0.64
  -5  -3  21    0.80    0.60
  -4   8   0    7.79    0.17
   4   4   0    8.17    0.23
   8  -4   0    7.20    0.16
   8  -4   0    7.76    0.93
  -4   8  -1   73.10    0.89
   8  -4  -1   75.30    0.89
   4   4   1   80.61    0.92
   4   4  -1   81.82    0.91
   4   4  -1   67.23    1.05
   4   4  -1   75.18    0.94
   8  -4   1   73.86    1.38
   8  -4  -1   69.60    1.33
   4   4  -2   29.11    0.43
   8  -4  -2   21.87    0.89
   8  -4   2   23.45    0.99
   4  -8   2   20.54    0.51
  -4   8   2   27.42    0.83
  -4  -4  -2   30.00    0.72
  -8   4   2   28.20    0.56
   4   4  -2   24.22    0.59
   4   4   2   27.78    0.40
   4   4   3    5.68    0.29
   8  -4  -3    5.19    0.78
  -4   8   3    5.16    0.84
  -4  -4  -3    6.64    0.74
   4   4  -3    5.94    0.29
   4  -8   3    3.38    0.43
  -4   8  -3    2.35    0.39
  -4  -4  -4   52.88    0.96
  -4   8   4   40.63    0.96
   4   4   4   36.88    0.52
   4   4   4   42.65    0.55
   4   4  -4   42.50    0.56
   4  -8   4   41.23    0.78
   8  -4  -4   45.98    0.98
  -4   8   4   48.66    0.65
  -4  -4  -5    5.73    0.69
   8  -4   5    5.97    0.88
   4   4   5    5.62    0.26
   4   4   5    5.63    0.23
   4   4  -5    6.54    0.25
   8  -4  -5    6.69    0.77
   4  -8   5    4.80    0.67
  -4  -4  -6   31.53    0.89
   4   4   6   33.34    0.49
   4   4   6   39.75    0.48
   4   4  -6   38.32    0.48
   8  -4   6   28.01    1.01
  -8   4  -6   29.38    0.99
   4  -8   6   28.34    0.93
   8  -4  -6   27.35    0.89
  -4  -4   6   26.67    0.76
  -4   8   6   45.08    0.61
  -4  -4  -7   36.58    1.26
   4   4   7   37.72    0.87
   4   4  -7   44.00    0.86
   4   4   7   36.15    0.84
  -4  -4   7   28.41    0.97
   4  -8   7   39.24    1.19
  -8   4  -7   45.45    1.46
   8  -4   7   35.02    1.35
   8  -4  -7   25.72    1.10
  -4   8   7   32.47    0.88
  -4   8   8    0.56    0.42
   8  -4   8    7.25    0.35
  -4  -4  -8    2.24    0.91
  -4  -4  -8    1.05    0.99
   4   4   8    3.99    0.27
   8  -4  -8    3.75    0.55
   4  -8   8    0.12    0.92
  -8   4  -8   -1.14    1.11
   4   4   8    3.09    0.35
   4   4  -8    3.99    0.27
  -4  -4  -9   10.49    0.97
   4  -8  -9    6.51    0.87
   4   4   9    9.81    0.38
  -4   8   9    8.10    0.34
  -4   8  -9    2.74    0.39
  -4  -4  -9    3.84    1.02
  -4  -4  -9    7.65    1.07
   4  -8   9    5.68    0.88
  -8   4  -9    5.52    1.14
   8  -4   9   18.76    0.38
   4  -8   9   20.57    0.45
   4   4   9   12.26    0.26
   4   4  -9   14.42    0.28
  -4   8  10    0.50    0.22
   8  -4  10    0.61    0.38
   4  -8  10    0.53    0.39
  -4  -4 -10    1.41    0.99
   4  -8  10   -0.38    0.74
   4   4  10    0.60    0.37
  -8   4 -10    0.87    1.13
  -8   4  11   -0.31    0.43
   4  -8  11   -0.41    0.44
   8  -4  11   -0.25    0.34
   4   4  11   -0.58    0.40
   8  -4 -11   -0.41    0.63
  -4  -4 -11    0.59    1.02
  -8   4  12    1.09    0.44
   4   4  12    1.27    0.41
   4  -8  12    1.78    0.40
   8  -4  12    2.16    0.36
  -8   4  13   -0.14    0.46
   4   4  13   -0.06    0.40
   4   4  14   -0.13    0.46
  -4  -4  14   -0.01    0.54
   4  -8  14    0.36    0.39
  -4  -4  15    0.33    0.55
   4   4  15    0.97    0.46
  -4  -4  16    0.20    0.62
   4   4  16    0.27    0.53
  -4  -4  17    0.09    0.62
   4   4  17    0.29    0.57
  -4  -4  18    0.47    0.58
   4   4  18   -0.52    0.53
   8  -4  19    0.09    0.62
   4   4  19   -0.24    0.52
  -4  -4  19    0.31    0.60
   4  -8  20   -0.28    0.67
   8  -4  20    0.01    0.60
  -4  -4  20    0.17    0.59
   4  -8  21    0.42    0.68
   8  -4  21   -0.32    0.57
  -4  -4  21    0.45    0.58
   3   5   0    9.19    0.32
   3   5   0   10.57    0.22
   8  -3   0    7.42    0.17
   3   5   0    7.44    0.58
   8  -3   0    5.50    0.88
   3   5  -1    3.76    0.28
   3   5  -1    3.90    0.19
   3   5  -1    3.85    0.59
   8  -3  -1    3.63    0.83
   8  -3   1    2.40    0.86
   3   5   1    3.66    0.20
  -5   8  -1    4.06    0.12
   8  -3  -1    3.44    0.14
   8  -3  -2    6.61    0.82
   8  -3   2    5.75    0.81
   3   5   2   10.11    0.26
  -5   8   2    7.53    0.74
   3   5  -2    8.94    0.30
  -3  -5  -3    6.83    0.65
  -5   8   3    6.06    0.69
   3   5  -3    6.39    0.30
   3   5   3    7.35    0.29
  -3  -5   3    5.25    0.20
   8  -3  -3    6.15    0.78
  -3  -5  -4  139.28    2.23
  -5   8   4  134.39    2.25
   3   5   4  165.90    2.06
   3   5  -4  172.17    2.07
  -3  -5   4  193.70    2.05
   8  -3  -4  147.61    2.27
  -3  -5   5   18.51    0.31
   3   5   5   15.91    0.34
   3   5  -5   16.40    0.35
  -3  -5  -5   12.99    0.69
   8  -3   5   13.05    0.97
   8  -3  -5   12.13    0.73
   3   5   5   13.83    0.32
  -5   8  -6    4.24    0.51
   8  -3  -6   13.26    0.74
   3   5  -6   23.93    0.39
   3   5   6   21.49    0.37
   3   5   6   16.68    0.38
  -3  -5   6   26.46    0.36
  -3  -5  -6   16.00    0.88
  -5   8   7    2.60    0.45
  -3  -5  -7    3.06    0.81
   3   5   7    4.67    0.35
   3   5  -7    4.03    0.25
   3   5   7    4.49    0.27
   8  -3   7    4.46    0.32
  -5   8   8    0.54    0.36
   3   5   8    1.08    0.34
  -5   8  -8   -0.03    0.44
  -3  -5   8    2.55    0.41
  -3  -5  -8   -0.10    0.95
  -8   3  -8   -0.02    1.20
   3   5   8    0.52    0.26
   3   5  -8    0.87    0.27
  -3  -5  -8    1.69    0.94
   8  -3   8    1.51    0.31
  -5   8   9    0.04    0.28
  -8   3  -9   -0.97    1.17
   8  -3   9    1.92    0.32
  -8   3   9    1.13    0.41
   3   5   9    0.38    0.34
  -5   8  -9    0.02    0.46
  -3  -5  -9    1.23    0.95
   5  -8   9    0.31    0.88
   3   5  -9    1.18    0.25
   3   5   9    0.75    0.24
  -8   3  10   19.10    0.53
   3   5  10   15.21    0.47
   5  -8  10    3.37    0.86
  -3  -5 -10    9.88    1.06
   8  -3  10   28.17    0.48
   5  -8  10   28.19    0.53
   8  -3 -10    9.64    0.67
   5  -8 -10    9.64    0.85
   3   5  10   18.47    0.37
   8  -3 -11    2.08    0.60
  -3  -5 -11    1.66    0.88
   5  -8  11    0.32    0.76
   5  -8  11    4.44    0.40
   8  -3  11    5.01    0.34
  -8   3  11    3.11    0.43
   3   5  11    2.58    0.37
  -8   3  12    0.73    0.43
   3   5  12    1.54    0.41
  -8   3  13    1.12    0.48
   5  -8  13    1.95    0.43
  -8   3  14   -0.52    0.51
   3   5  14    0.27    0.43
   5  -8  14    0.43    0.42
  -3  -5  15   -0.36    0.58
   3   5  15    0.07    0.50
  -3  -5  16   -0.05    0.65
   3   5  16    0.63    0.50
  -3  -5  17    0.18    0.69
   3   5  17   -0.31    0.51
   8  -3  18   -0.40    0.61
  -3  -5  18    0.20    0.61
   3   5  18   -0.42    0.55
   8  -3  19   -0.47    0.66
  -3  -5  19   -0.08    0.55
   8  -3  20   -0.02    0.58
  -3  -5  20    0.55    0.58
   8  -3  21    0.26    0.55
   5  -8  21    0.06    0.68
  -3  -5  21   -0.27    0.62
   8  -2   0  109.99    1.66
   2   6   0  113.51    1.33
   2   6   0  110.24    1.30
   8  -2   0  109.08    1.29
   2   6  -1   64.03    0.76
   2   6  -1   58.80    0.80
   8  -2   1   62.95    0.76
   8  -2  -1   66.09    0.75
   2   6   1   60.59    0.76
   2   6  -1   53.64    1.01
   2   6   1   52.87    1.02
   8  -2   1   46.41    1.19
   8  -2  -1   49.01    1.14
   2   6  -2    0.69    0.30
   2   6   2    1.22    0.28
  -6   8   2    0.33    0.62
   8  -2   2    0.27    0.88
   8  -2  -2    0.62    0.81
  -6   8   3  227.79    3.18
   8  -2  -3  215.83    3.18
   2   6  -3  267.48    3.03
   2   6   3  261.58    3.02
  -2  -6   4    2.80    0.25
  -6   8   4    2.28    0.73
   2   6   4    2.02    0.29
   2   6  -4    2.55    0.31
   8  -2   5    1.70    0.25
  -2  -6   5    1.85    0.27
  -2  -6  -5    2.48    0.72
   2   6   5    2.20    0.30
   2   6  -5    2.35    0.30
  -2  -6   6    3.42    0.26
   8  -2   6    4.09    0.26
  -2  -6  -6    3.51    0.88
   2   6  -6    4.00    0.31
   2   6   6    4.30    0.29
   8  -2   7    3.00    0.29
   2   6  -7    5.05    0.32
   2   6   7    5.44    0.30
  -2  -6   7    5.53    0.31
   2   6   7    3.58    0.33
  -2  -6  -7    3.05    0.82
  -8   2  -8    8.47    1.17
   2   6  -8    6.90    0.30
  -2  -6   8    9.68    0.35
   8  -2   8    6.72    0.31
   2   6   8    7.37    0.32
  -2  -6  -8    8.04    1.12
   2   6   8    8.16    0.34
  -8   2   8    6.98    0.40
  -6   8  -9    0.15    0.48
  -8   2   9    1.61    0.38
  -6   8   9    0.24    0.36
  -8   2  -9    2.25    1.15
  -2  -6  -9    0.59    1.06
   8  -2  -9    0.65    0.50
   6  -8   9    1.00    0.96
   2   6  -9    0.81    0.26
   2   6   9    1.37    0.28
   2   6   9    2.74    0.37
   8  -2   9    0.73    0.31
  -8   2  10   -0.11    0.38
   2   6  10   -0.33    0.37
   6  -8  10    0.29    0.88
   8  -2 -10   -0.84    0.53
   2   6  10   -0.40    0.28
  -6   8  10   -0.13    0.20
   2   6  11   17.96    0.48
  -8   2  11   18.27    0.48
   2   6  12    0.70    0.41
  -8   2  12    0.34    0.41
   6  -8  12    0.72    0.43
   2   6  13    7.93    0.47
  -8   2  13    8.45    0.50
   2   6  14   -0.58    0.45
  -8   2  14   -0.38    0.49
   6  -8  14   -0.09    0.46
   2   6  15   -0.20    0.47
  -8   2  15    0.03    0.54
   2   6  16    0.04    0.51
  -8   2  16    1.15    0.56
   2   6  17    0.60    0.52
   8  -2  17    0.11    0.59
  -2  -6  17   -0.44    0.66
   8  -2  18   -0.62    0.63
  -2  -6  18    0.17    0.68
   8  -2  19    0.08    0.61
  -2  -6  19    0.50    0.61
  -2  -6  20    0.51    0.58
   8  -2  20    0.61    0.58
  -2  -6  21   -0.16    0.59
   6  -8  21    1.01    0.65
   8  -2  21    0.09    0.56
   1   7   0   72.88    1.20
   8  -1   0   75.62    0.92
   1   7   0   78.26    0.93
   1   7   0   81.57    0.97
   8  -1  -1  184.61    2.18
   1   7   1  184.42    2.19
   8  -1   1  185.74    2.18
   1   7  -1  189.06    2.18
   1   7  -1  192.26    2.21
   1   7  -2   77.72    0.97
   1   7   2   77.51    0.94
   1   7  -3  177.07    2.07
   1   7   3  174.78    2.07
   8  -1   4  234.82    2.83
   1   7   4  247.76    2.85
   8  -1   5    9.58    0.26
   1   7  -5    9.48    0.33
   1   7   5    9.25    0.32
   8  -1   6   35.25    0.50
  -1  -7   6   40.26    0.54
  -1  -7  -6   31.87    1.07
   1   7  -6   37.34    0.55
   1   7   6   34.92    0.54
  -1  -7  -7    3.37    0.97
  -1  -7   7    7.34    0.33
   8  -1   7    7.35    0.30
   1   7   7    5.82    0.32
   1   7  -7    6.11    0.33
  -1  -7  -7    5.05    0.95
  -8   1   7    5.01    0.36
  -1  -7  -8   -0.55    0.99
   1   7   8    0.29    0.27
   1   7  -8    0.35    0.30
  -8   1   8   -0.24    0.36
   7  -8   8    0.54    0.99
  -1  -7  -8    0.61    0.96
  -1  -7   8    0.28    0.37
   8  -1   8    0.85    0.28
  -1  -7   9   32.82    0.46
   1   7  -9   24.20    0.41
   1   7   9   21.88    0.39
  -8   1   9   21.71    0.49
   7  -8   9    2.84    1.00
  -8   1  -9    6.15    1.22
   8  -1  -9   10.61    0.52
  -1  -7  10   14.96    0.37
   8  -1 -10    6.22    0.55
  -7   8  10    1.42    0.34
   1   7  10    9.39    0.24
  -8   1  10   11.30    0.44
   1   7  10   11.72    0.42
   7  -8  10    1.54    0.93
  -1  -7 -10    3.22    1.03
  -8   1  11   -0.67    0.43
   1   7  11   -0.01    0.40
   7  -8  11    0.20    0.90
  -8   1  12    5.36    0.46
   1   7  12    5.35    0.43
  -8   1  13    0.40    0.49
   1   7  13    1.18    0.44
  -8   1  14   -0.05    0.46
   1   7  14    0.66    0.45
  -8   1  15    0.30    0.53
  -8   1  16    0.19    0.58
   8  -1  16    0.24    0.54
   8  -1  17   -0.38    0.62
   8  -1  18   -0.25    0.60
  -1  -7  18   -0.12    0.70
   8  -1  19   -0.07    0.58
  -1  -7  19   -0.20    0.71
   8  -1  20   -0.03    0.56
  -1  -7  20   -0.19    0.63
   0   8   0   40.07    0.59
   0   8   0   40.20    0.52
   8   0   0   42.17    0.52
  -8   0   0   39.67    1.03
   0   8   0   42.58    0.94
   8   0   1    0.41    0.19
   0   8   1    0.71    0.22
  -8   0  -1   -0.34    0.88
  -8   0   1    0.85    0.83
   0   8   1    0.37    0.64
  -8   0  -1    0.20    0.48
   0   8  -1    0.58    0.31
   0   8  -1    0.80    0.19
   8   0  -1    0.72    0.17
   8   0   2   12.22    0.29
   0   8  -2   12.42    0.35
   0   8   2   11.33    0.77
   8   0   2   13.04    0.20
   0   8   2   11.31    0.28
   0   8  -3  179.87    2.09
   0   8   3  178.53    2.09
  -8   8   3  183.49    2.33
   8   0   3  174.50    2.05
   0   8   4    6.54    0.35
   0   8  -4    5.91    0.35
  -8   8   4    3.39    0.45
  -8   0  -4    5.63    0.98
  -8   8   4    4.90    0.73
   8   0   4    7.41    0.21
   0   8  -5    3.77    0.35
   0   8   5    3.54    0.34
   8   0   5    3.61    0.21
  -8   0  -5    4.05    1.00
   0   8  -6    0.69    0.35
  -8   8   6    0.70    0.68
   0  -8  -7    3.00    0.98
   0   8  -7    8.54    0.35
   0   8   7    7.06    0.33
   0  -8   7   10.25    0.37
   8  -8   7    6.63    1.11
  -8   0  -7    5.75    1.03
  -8   0   7    7.03    0.35
   0  -8  -7    4.29    0.88
  -8   0   8   -0.63    0.36
   8  -8   8   -0.57    1.03
   0  -8   8   -0.38    0.35
   0  -8  -8    1.05    0.94
   0   8   8   -0.44    0.31
   0   8  -8   -0.26    0.32
   0  -8   9    6.93    0.39
   0   8  -9    4.83    0.30
   0   8   9    3.57    0.28
  -8   0   9    3.60    0.38
   0  -8  -9   -0.17    1.00
   8   0  -9    1.09    0.37
   8  -8   9    0.80    0.99
   0  -8 -10   -0.87    0.97
   0  -8  10    0.46    0.40
   0   8  10    0.09    0.24
  -8   0  10   -0.29    0.41
   8  -8  10    0.22    0.99
  -8   0  11    1.27    0.44
   8  -8  11    0.07    0.93
  -8   0  12    0.02    0.46
  -8   0  13    1.77    0.46
  -8   0  14    0.46    0.51
   8   0  15    0.43    0.52
  -8   0  15    0.56    0.53
   8   0  16   -0.58    0.53
  -8   0  16    0.15    0.57
   8   0  17    0.10    0.55
  -8   0  17    0.09    0.58
   8   0  18    0.28    0.55
   0  -8  18    0.07    0.67
   8   0  19    0.14    0.56
   0  -8  19    0.21    0.71
   0  -8  20    0.77    0.67
   8   0  20    0.47    0.54
   8  -8  21   -0.67    0.64
  -8  -1   0    1.00    0.88
  -1   9   0    0.29    0.36
  -1   9   0    1.63    0.74
   8   1   0    2.31    0.29
   8   1   0    2.43    0.19
  -1   9   0    2.29    0.19
  -1   9  -1    6.03    0.35
  -9   8  -1    3.98    0.41
  -1   9   1   10.47    0.24
   8   1   1   10.91    0.26
  -1   9  -1    9.55    0.20
   8   1  -1    9.94    0.22
   8   1  -1    9.54    0.31
  -8  -1   1    4.53    0.88
  -8  -1  -1    5.97    0.53
  -8  -1  -1    4.68    0.88
  -1   9   1    6.64    0.77
   8   1  -2   10.97    0.32
   8   1  -2   10.64    0.23
  -1   9  -2   10.74    0.22
  -1   9  -2    8.26    0.36
   8   1   2    9.95    0.27
  -1   9   2    9.83    0.26
  -8  -1   2    7.47    0.86
  -9   8  -2    4.41    0.52
  -8  -1  -2    7.34    0.63
   8   1   3    0.52    0.28
  -8  -1   3    0.37    0.81
  -9   8   3    0.21    0.73
  -9   8  -3    1.00    0.58
  -1   9   3    0.84    0.31
  -1   9  -3    0.58    0.31
  -1   9  -4   28.74    0.47
  -1   9   4   27.70    0.46
  -9   8  -4   18.95    0.74
  -8  -1  -4   22.17    1.08
  -9   8   4   22.55    0.83
  -1   9  -5    2.49    0.37
  -1   9   5    2.25    0.33
  -9   8   5    1.14    0.69
  -8  -1  -5    1.60    1.07
  -1   9  -6   15.93    0.40
  -1   9   6   14.05    0.39
   1  -9  -6    7.37    0.92
  -9   8   6    0.32    0.70
  -8  -1  -6    8.85    1.12
   9  -8   6    6.40    1.12
   9  -8   7   14.11    1.20
  -8  -1  -7   12.72    1.11
  -9   8   7    0.39    0.78
   1  -9  -7    6.21    1.08
  -8  -1   7   17.81    0.38
  -1   9   7   19.41    0.41
  -1   9  -7   19.36    0.41
  -9   8   8    0.25    0.75
   1  -9  -8    0.14    0.99
  -1   9  -8    0.24    0.34
  -1   9   8    0.31    0.30
   1  -9   8    0.47    0.37
  -8  -1  -8   -1.04    0.98
   9  -8   8   -1.37    1.05
  -8  -1   8   -0.28    0.34
  -8  -1   9    1.75    0.39
   1  -9   9    2.76    0.37
  -1   9   9    2.01    0.29
  -1   9  -9    1.99    0.33
   9  -8   9    0.62    1.02
  -9   8   9   -0.01    0.72
   1  -9  -9   -0.19    0.92
   1  -9   9    0.56    0.94
   1  -9  10    2.87    0.41
  -1   9 -10    2.12    0.29
  -1   9  10    1.49    0.26
  -8  -1  10    1.39    0.41
   9  -8  10    2.36    0.45
   9  -8  10    0.39    0.98
   9  -8  11   -0.79    0.43
   1  -9  11   -0.45    0.42
  -8  -1  11    0.14    0.43
   9  -8  12    4.20    0.42
   1  -9  12    5.74    0.43
   9  -8  13    2.35    0.44
  -8  -1  13    1.75    0.50
   8   1  13    2.49    0.45
   9  -8  14   -0.25    0.46
   8   1  14   -0.05    0.46
  -8  -1  15    1.03    0.50
   9  -8  15    1.19    0.45
   8   1  15    0.45    0.53
   8   1  16    0.19    0.52
  -8  -1  16    0.77    0.56
   8   1  17    0.13    0.49
  -8  -1  17   -0.28    0.59
   8   1  18    0.14    0.50
   1  -9  19   -0.29    0.66
   8   1  19    0.19    0.50
   1  -9  20   -0.18    0.64
   8   1  20    0.09    0.50
  -2   9   0   77.88    1.06
   7   2   0   78.53    1.01
  -7  -2  -1    2.99    0.75
  -7  -2   1    3.04    0.82
   7   2  -1    3.71    0.19
  -2   9   1    4.53    0.26
   7   2   1    3.79    0.21
  -2   9  -1    2.90    0.14
   7   2  -1    3.05    0.27
  -2   9  -2   20.26    0.46
  -7  -2  -2   18.07    0.62
   7   2   2   20.25    0.35
  -7  -2   2   17.74    0.86
   7   2  -2   20.76    0.36
  -2   9  -2   19.72    0.28
   7   2  -2   20.57    0.30
  -2   9  -3   34.03    0.56
  -7  -2   3   28.50    0.92
  -9   7  -3   24.25    0.75
  -7  -2  -3   27.11    1.02
   7   2  -3   33.05    0.51
   7   2   3   33.25    0.51
  -9   7   3   27.39    0.77
  -7  -2  -3   29.60    0.83
  -2   9   4   52.42    0.81
  -2   9  -4   59.62    0.82
  -7  -2  -4   51.54    1.13
  -7  -2  -4   47.38    1.28
  -9   7  -4   46.34    1.09
  -7  -2   4   48.07    1.11
   7   2   4   64.82    0.77
   7   2  -4   66.06    0.77
  -2   9   5    1.77    0.35
  -2   9  -5    2.16    0.37
   9  -7   5   -0.90    1.07
   7   2   5    2.71    0.27
   7   2  -5    3.17    0.27
  -7  -2   5    1.62    0.26
  -9   7  -5   -1.47    0.77
  -7  -2   6   11.79    0.35
   2  -9  -6   11.52    0.95
   9  -7   6   11.08    1.15
  -7  -2  -6   11.19    1.07
  -2   9  -6   12.69    0.36
  -2   9   6   11.16    0.34
  -7  -2   7   29.67    0.52
   9  -7   7   24.43    1.18
  -7  -2  -7   23.49    1.10
   2  -9  -7   21.22    0.85
  -2   9   7   31.76    0.50
  -2   9  -7   35.13    0.52
  -2   9   8    0.89    0.31
  -2   9  -8    0.71    0.33
   2  -9   8    1.43    0.40
  -9   7   8   -0.09    0.80
   2  -9   8   -0.29    0.88
   2  -9  -8    2.41    0.91
  -7  -2   8    0.77    0.33
   9  -7   8    0.43    1.02
  -7  -2  -8    1.64    0.98
  -2   9   9   14.03    0.35
  -2   9  -9   14.15    0.35
  -7  -2   9   10.09    0.37
  -7  -2  -9    9.83    1.08
   9  -7   9    4.20    1.04
  -9   7   9    0.34    0.98
   2  -9   9    6.29    0.97
   2  -9   9   22.69    0.45
   9  -7   9   22.70    0.48
  -2   9  10    4.03    0.28
  -9   7  10    0.05    0.81
   7   2  10    3.20    0.37
  -7  -2  10    3.54    0.35
   9  -7  10    7.34    0.41
   2  -9  10    7.85    0.41
   7   2  11    0.97    0.39
  -7  -2  11    1.30    0.38
   2  -9  11    1.77    0.39
   9  -7  11    1.78    0.37
  -7  -2  12    2.54    0.46
   7   2  12    2.51    0.45
   2  -9  12    4.85    0.45
   9  -7  12    4.49    0.45
  -7  -2  13    2.65    0.47
   7   2  13    2.14    0.47
   2  -9  13    5.80    0.43
   9  -7  13    4.63    0.43
   9  -7  14    0.45    0.42
  -7  -2  14    0.62    0.48
   7   2  14   -0.14    0.44
  -7  -2  15    1.55    0.58
   7   2  15    2.17    0.50
  -7  -2  16   -0.49    0.61
   7   2  16   -0.28    0.47
   7   2  17   -0.06    0.50
  -7  -2  17    2.59    0.60
  -7  -2  18    0.32    0.58
   7   2  18    0.30    0.56
  -7  -2  19   -0.38    0.58
   7   2  19    0.52    0.52
   7   2  20   -0.41    0.49
   2  -9  20    0.11    0.67
  -6  -3   0   11.01    0.91
   6   3   0   13.96    0.34
  -3   9   0   20.45    0.56
  -3   9   0   18.42    0.26
  -3   9   1    8.92    0.73
  -3   9   1   10.57    0.21
  -6  -3   1    8.63    0.87
  -6  -3  -1    9.17    0.92
   6   3  -1   10.84    0.31
  -3   9  -1    8.06    0.18
  -3   9  -1    7.83    0.32
  -6  -3   2   19.14    0.89
   6   3  -2   18.47    0.32
  -6  -3  -2   20.72    0.70
  -3   9   2   21.72    0.90
   9  -6  -2   17.12    0.23
  -3   9  -2   21.37    0.43
   6   3  -3   52.93    0.71
   6   3   3   53.76    0.71
  -6  -3  -3   45.53    1.23
  -6  -3   3   44.45    1.08
  -9   6   3   46.08    0.90
  -3   9   3   44.02    1.08
  -6  -3  -3   50.97    1.02
  -3   9   3   57.01    0.80
  -3   9   4   17.77    0.90
   6   3  -4   14.66    0.41
  -6  -3  -4   20.30    0.83
   6   3   4   23.30    0.37
   6   3  -4   23.57    0.38
  -6  -3  -4   19.90    1.04
  -6  -3   4   16.76    0.77
   3  -9  -4   17.03    0.64
  -3   9   4   13.56    0.39
  -3   9  -4   17.70    0.47
  -6  -3   4   18.38    0.31
   6   3   4   17.84    0.30
   6   3   5    0.08    0.24
  -6  -3   5   -0.05    0.25
   6   3   5    0.43    0.28
   6   3  -5    0.14    0.31
  -6  -3  -5    0.92    0.95
  -6  -3   5    0.10    0.70
   9  -6   5    0.21    1.00
  -6  -3  -5    0.15    0.82
  -9   6  -5    0.68    0.77
   3  -9  -5   -0.77    0.71
  -3   9  -5   -0.17    0.40
   3  -9  -6    1.59    0.82
   3  -9   6    1.80    0.86
  -3   9   6   -0.06    0.47
   6   3  -6    1.18    0.38
  -6  -3   6    0.95    0.39
   6   3   6    1.11    0.38
   6   3   6    1.51    0.36
  -6  -3  -6    1.39    0.87
  -6  -3  -6   -0.98    1.07
   9  -6   6   -1.19    1.09
  -3   9  -7    1.53    0.39
  -3   9   7    0.13    0.36
  -6  -3  -7    1.71    0.91
   9  -6   7    2.17    1.03
   6   3  -7    0.82    0.26
  -6  -3   7    1.62    0.33
   6   3   7    0.55    0.32
  -9   6  -7    0.01    1.07
   3  -9   7   -0.57    0.86
  -6  -3   8   -0.53    0.39
   6   3   8    0.04    0.32
   3  -9   8   -0.20    0.84
  -9   6  -8   -0.18    0.95
  -6  -3  -8   -0.37    0.93
   9  -6   8   -1.69    1.02
  -3   9  -8   -0.36    0.33
   3  -9   9    5.17    0.41
   9  -6   9    4.45    0.37
  -3   9   9    2.92    0.30
  -3   9  -9    4.16    0.33
  -6  -3   9    2.30    0.38
   6   3   9    2.46    0.35
   3  -9   9    3.38    1.03
  -9   6   9    1.41    0.88
  -6  -3  -9    1.01    1.00
  -3   9  10    1.13    0.26
   3  -9  10    0.69    0.94
  -9   6  10    0.00    0.91
   3  -9  10    2.02    0.42
   9  -6  10    1.99    0.39
  -6  -3  10    1.05    0.40
   6   3  10    1.15    0.40
   9  -6  11    7.89    0.37
   3  -9  11    8.26    0.41
  -6  -3  11    4.46    0.48
   6   3  11    4.79    0.41
   3  -9  12    0.49    0.43
   9  -6  12    0.51    0.38
  -6  -3  12    0.07    0.45
   6   3  12   -0.08    0.40
   3  -9  13    1.13    0.45
   9  -6  13    1.51    0.41
  -6  -3  13    0.52    0.46
   6   3  13    0.25    0.42
   3  -9  14    0.99    0.43
  -6  -3  14    0.05    0.51
   6   3  14    0.12    0.45
  -6  -3  15    0.49    0.58
   6   3  15    0.60    0.49
  -6  -3  16    0.31    0.55
   6   3  16    0.07    0.49
   6   3  17    0.66    0.55
  -6  -3  17    0.86    0.63
  -6  -3  18    1.05    0.64
   6   3  18    0.08    0.52
  -6  -3  19   -0.04    0.55
   6   3  19    0.27    0.51
   3  -9  20   -0.50    0.65
   9  -6  20    0.09    0.63
  -6  -3  20   -0.35    0.59
   6   3  20    0.16    0.50
  -4   9   0   44.62    0.54
   5   4   0   44.70    0.61
  -4   9  -1   34.70    0.42
   9  -5  -1   32.93    0.41
   5   4  -1   34.73    0.50
   9  -5  -1   33.53    1.09
   9  -5   1   34.02    1.09
   5   4  -2   17.20    0.33
  -9   5   2   18.61    0.56
  -4   9   2   17.87    0.83
   5   4  -2   15.92    0.49
   9  -5  -2   17.54    0.23
   9  -5   2   15.74    1.05
   4  -9  -2   14.42    0.45
   5   4  -3    0.32    0.28
   5   4   3    0.36    0.27
  -5  -4  -3    0.52    0.70
  -4   9   3    0.66    0.86
   5   4  -3   -0.13    0.45
  -5  -4  -4    1.52    0.69
  -4   9   4    0.48    0.83
   4  -9   4    1.00    0.68
   5   4  -4    1.10    0.28
   5   4   4    1.20    0.27
  -4   9  -4    0.45    0.43
  -4   9   4    0.72    0.38
  -5  -4  -5    8.04    0.78
   5   4  -5    9.63    0.31
   5   4   5    8.79    0.29
  -4   9   5    6.18    0.40
   5   4   5    7.19    0.28
  -5  -4   5    7.01    0.76
   9  -5  -5    6.73    0.91
   9  -5   5    6.77    0.98
   4  -9   5    7.11    0.72
  -5  -4  -6    8.95    0.84
   5   4   6   11.82    0.28
   5   4  -6   14.47    0.33
  -4   9   6    3.33    0.50
  -4   9  -6    1.05    1.02
   5   4   6   12.32    0.30
   9  -5   6   13.98    1.10
   9  -5  -6   27.66    1.06
  -5  -4   6   10.81    0.69
  -9   5  -6   19.47    1.02
   4  -9   6   17.46    0.87
  -5  -4  -7    7.91    0.85
   9  -5   7    6.23    1.07
  -4   9   7    8.75    0.53
   5   4  -7   12.63    0.32
   5   4   7   11.11    0.30
   5   4   7    9.76    0.34
  -5  -4  -7    8.69    1.04
   4  -9   7    5.44    0.94
  -9   5  -7    3.12    1.12
  -5  -4   7    4.86    0.59
   9  -5  -7    3.89    0.90
  -4   9  -8   -0.31    0.38
   5   4   8    0.28    0.32
  -5  -4  -8   -0.26    0.95
  -5  -4  -8    1.23    0.86
   9  -5  -8   -0.20    0.71
   9  -5   8   -0.52    0.36
   4  -9   8   -0.19    0.82
  -9   5  -8   -0.79    0.99
   5   4  -8    0.55    0.30
   5   4   9   -0.21    0.35
  -4   9  -9    1.70    0.29
  -4   9   9   -0.39    0.28
   4  -9   9    0.43    0.45
   9  -5   9    0.79    0.34
   5   4   9    0.15    0.25
  -5  -4  -9   -1.22    0.83
   4  -9   9   -0.88    0.91
  -9   5   9    1.10    0.82
  -4   9  10    2.73    0.27
   5   4  10    2.93    0.36
   9  -5  10    4.64    0.35
   4  -9  10    4.50    0.42
   4  -9  10    1.15    0.87
  -9   5  10    1.39    1.04
   4  -9  10    0.96    0.77
  -5  -4 -10    1.64    1.09
   5   4  11    0.52    0.32
   9  -5  11    0.49    0.36
   4  -9  11    0.20    0.40
   5   4  12   -0.69    0.37
  -5  -4  12   -0.81    0.47
   9  -5  12   -0.22    0.45
   4  -9  12   -0.02    0.45
   5   4  13    0.65    0.44
  -5  -4  13    0.81    0.54
   4  -9  13    0.75    0.44
   9  -5  13    0.62    0.35
   4  -9  14   -0.03    0.45
   5   4  14    0.27    0.42
  -5  -4  14    0.09    0.56
   5   4  15   -0.21    0.50
  -5  -4  15   -0.14    0.54
   5   4  16   -0.03    0.53
  -5  -4  16    0.47    0.59
   5   4  17    0.43    0.53
  -5  -4  17   -0.42    0.63
   5   4  18    0.13    0.51
  -5  -4  18    1.11    0.61
   5   4  19   -0.59    0.52
  -5  -4  19    2.23    0.65
  -5  -4  20    0.02    0.59
   9  -5  20   -0.78    0.65
   4  -9  21   -0.39    0.68
  -5   9   0  163.49    1.97
   9  -4   0  133.33    2.27
   4   5   0  169.48    1.98
   9  -4   0  187.22    1.97
   4   5   0  149.05    1.99
   4   5  -1   38.84    0.54
   9  -4   1   30.28    1.08
   9  -4  -1   28.70    0.99
   4   5  -1   43.62    0.49
  -5   9  -1   35.45    0.44
   4   5   1   38.60    0.49
   9  -4  -1   34.71    0.45
   4   5  -1   30.84    0.71
   4   5   2    1.50    0.24
  -5   9   2    1.31    0.77
   4   5  -2    0.92    0.50
   9  -4   2    0.45    0.98
   9  -4  -2    0.30    0.88
  -9   4   2    1.14    0.44
   4   5  -2    1.36    0.30
   4   5   3   41.66    0.56
   4   5  -3   41.50    0.58
   4   5   3   42.66    0.57
   9  -4  -3   33.39    1.01
   9  -4   3   31.07    1.08
  -4  -5  -3   37.79    0.85
  -5   9   3   33.33    0.89
  -5   9   4    1.21    0.83
  -4  -5  -4    2.28    0.71
   9  -4  -4    1.61    0.79
   5  -9   4    1.32    0.56
   4   5  -4    2.14    0.30
   4   5   4    1.93    0.29
  -5   9  -5   -0.18    0.50
  -4  -5  -5    0.99    0.71
   9  -4   5    1.01    0.94
   9  -4  -5    1.20    0.83
   4   5   5    0.88    0.29
   4   5  -5    1.15    0.30
   5  -9   5    0.38    0.66
  -5   9   5    0.32    0.47
  -4  -5  -6   11.02    0.90
   4   5  -6   11.66    0.31
   4   5   6   10.44    0.29
   4   5   6   12.13    0.32
   9  -4   6   12.82    1.07
   5  -9   6   19.17    0.78
   9  -4  -6    6.64    0.83
  -5   9   6    6.25    0.47
  -5   9  -6    1.58    0.50
  -5   9   7    5.54    0.44
  -5   9  -7   -0.57    0.46
  -9   4  -7    5.50    1.07
   9  -4  -7    3.41    0.84
   4   5  -7   11.84    0.31
   4   5   7   12.98    0.32
  -4  -5   7    4.17    0.62
  -4  -5  -7    9.00    0.90
   4   5   7   10.61    0.36
   9  -4   7   13.93    0.36
  -9   4  -8    3.39    1.21
   4   5   8    6.33    0.47
   4   5  -8    5.02    0.37
   9  -4   8    7.95    0.38
  -4  -5  -8    2.00    0.84
  -5   9   8   -0.49    0.36
   4   5   8    2.64    0.35
   4   5   9    6.66    0.44
  -5   9  -9    1.93    0.45
  -4  -5  -9    2.31    1.07
  -9   4  -9    6.10    1.11
  -4  -5  -9    5.37    1.11
   4   5   9    7.60    0.34
   4   5  -9    6.93    0.34
   9  -4   9   10.09    0.45
   9  -4  10    6.58    0.34
   5  -9  10    7.61    0.40
  -9   4  10    1.48    0.88
   4   5  10    4.75    0.22
  -4  -5 -10    4.29    1.18
   5  -9  10    0.74    0.88
   4   5  10    4.56    0.40
   9  -4  11    0.48    0.42
   5  -9  11    0.74    0.42
   4   5  11   -0.16    0.40
   5  -9  12   -0.01    0.40
   9  -4  12    0.41    0.31
   4   5  12    0.01    0.41
   5  -9  13    0.97    0.43
   4   5  13    0.04    0.44
   4   5  14   -0.09    0.47
   5  -9  14   -0.33    0.48
  -4  -5  14   -0.36    0.55
  -4  -5  15    0.21    0.64
   4   5  15    0.09    0.47
  -4  -5  16    1.11    0.66
   4   5  16    0.52    0.50
  -4  -5  17   -0.34    0.59
   4   5  17    0.15    0.51
  -4  -5  18   -0.13    0.58
   4   5  18    0.18    0.52
   9  -4  19    0.08    0.61
  -4  -5  19   -0.08    0.58
   9  -4  20   -0.25    0.63
  -4  -5  20    0.02    0.58
   5  -9  21   -0.23    0.64
   3   6   0   -0.05    0.32
   3   6   0    0.22    0.61
   9  -3   0   -0.01    0.88
   3   6   0    0.12    0.18
   9  -3   0    0.10    0.15
   3   6  -1    0.13    0.31
   3   6  -1   -0.42    0.55
   9  -3   1   -0.83    0.96
   9  -3  -1   -0.17    0.81
   9  -3  -1    0.21    0.14
   3   6  -1    0.26    0.23
   3   6   1   -0.05    0.20
  -6   9  -1    0.06    0.10
   9  -3   1    0.00    0.17
   3   6  -2    7.39    0.30
   9  -3   2    7.10    0.88
   9  -3  -2    7.30    0.82
   3   6  -2    5.75    0.58
  -6   9   2    9.04    0.80
   9  -3  -2    6.52    0.16
   3   6   2    9.38    0.33
   3   6  -3    8.02    0.32
   3   6   3    8.36    0.31
  -3  -6   3    9.70    0.25
  -6   9   3    7.71    0.76
   9  -3   3    7.24    0.96
   9  -3  -3    6.98    0.84
   3   6   4  118.12    1.45
   3   6  -4  122.41    1.45
  -3  -6   4  126.82    1.42
  -6   9   4   97.15    1.74
  -3  -6  -4   96.71    1.64
   9  -3  -4   91.73    1.70
   3   6  -5   26.94    0.46
   3   6   5   26.40    0.45
  -3  -6   5   26.70    0.40
   9  -3   6   19.45    0.38
   3   6  -6   20.50    0.41
   3   6   6   19.26    0.39
   9  -3   7    2.35    0.30
  -3  -6   7    0.92    0.25
  -6   9  -7   -0.84    0.56
  -6   9   7    0.47    0.49
   3   6   7    0.81    0.29
   3   6  -7    0.71    0.30
  -3  -6  -7    0.32    0.83
   3   6   8    3.30    0.33
  -6   9   8    0.26    0.44
   3   6  -8    6.16    0.34
   3   6   8    4.14    0.26
   9  -3   8    4.53    0.31
  -3  -6  -8    3.19    0.87
  -3  -6  -8    0.23    0.80
  -9   3  -8    7.52    1.19
   3   6   9    5.62    0.34
  -6   9   9   -0.03    0.30
  -6   9  -9    2.34    0.51
   3   6  -9    8.61    0.25
   3   6   9    8.23    0.27
   9  -3   9   12.84    0.34
   6  -9   9    0.94    0.98
  -3  -6  -9    1.21    0.95
  -9   3  -9    3.16    1.28
  -6   9  10    1.94    0.47
   3   6  10   24.47    0.38
   3   6  10   20.02    0.47
   6  -9  10   39.99    0.57
   9  -3  10   33.91    0.45
  -3  -6 -10   11.76    1.19
   6  -9  10    3.01    0.96
   9  -3  11   15.27    0.35
   6  -9  11   18.37    0.49
   6  -9  12    7.40    0.44
   3   6  12    2.70    0.41
   6  -9  13    2.95    0.46
   3   6  13    1.05    0.42
   6  -9  14    0.66    0.47
   3   6  14    0.24    0.44
   3   6  15    0.90    0.46
   6  -9  15    1.50    0.43
  -3  -6  15    0.02    0.58
   3   6  16   -0.85    0.51
  -3  -6  16    0.02    0.66
  -3  -6  17   -0.67    0.69
   9  -3  18    0.31    0.61
  -3  -6  18   -1.02    0.63
  -3  -6  19    0.53    0.54
   9  -3  19    0.59    0.58
  -3  -6  20    0.13    0.57
   9  -3  20   -0.42    0.56
   6  -9  21   -0.14    0.65
   2   7   0   72.57    0.87
   9  -2   0   70.77    0.86
   2   7   1    1.79    0.21
   9  -2   1    1.76    0.20
   9  -2  -1    1.63    0.16
   2   7  -1    1.98    0.21
   2   7  -1    1.97    0.64
   2   7   1    1.90    0.64
   2   7  -1    1.95    0.32
   9  -2  -2   11.29    0.20
   2   7   2   12.06    0.29
   2   7  -3   79.02    1.00
   2   7   3   80.04    0.99
   2   7  -4   60.41    0.78
   2   7   4   58.89    0.77
  -2  -7   5    0.04    0.31
   9  -2   5    0.04    0.25
   2   7  -5    0.47    0.35
   2   7   5    0.84    0.32
   2   7  -6   22.18    0.44
   9  -2   6   22.75    0.39
   2   7  -7    5.29    0.34
   2   7   7    5.08    0.31
  -2  -7   7    6.94    0.32
   9  -2   7    5.01    0.30
  -2  -7  -7    3.28    0.91
  -2  -7  -8    2.02    1.03
   2   7   8    1.17    0.29
   2   7  -8    1.26    0.31
  -2  -7  -8    0.73    0.96
  -2  -7   8    2.29    0.39
   9  -2   8    2.69    0.31
  -2  -7  -9    0.58    1.01
   7  -9   9    0.16    1.01
   2   7   9    2.95    0.24
   2   7  -9    3.32    0.25
  -7   9   9    0.19    0.50
   9  -2   9    4.89    0.31
  -2  -7   9    4.34    0.29
   2   7  10    2.82    0.23
   7  -9  10    0.47    0.91
   7  -9  10    3.70    0.43
  -7   9  10    0.35    0.38
   2   7  11    0.45    0.38
   7  -9  11    1.12    0.49
   2   7  12    1.89    0.40
   7  -9  12    2.12    0.45
   2   7  13    0.28    0.42
   7  -9  13    0.85    0.44
   7  -9  14    0.12    0.50
   7  -9  15    0.35    0.43
   9  -2  17   -0.67    0.58
  -2  -7  17    1.54    0.66
   9  -2  18   -0.33    0.58
  -2  -7  18    0.22    0.68
   9  -2  19    0.23    0.55
  -2  -7  19   -0.65    0.61
  -2  -7  20    0.55    0.57
   9  -2  20    0.07    0.47
   1   8   0   25.61    0.36
   9  -1   0   27.12    0.36
   1   8   0   25.04    0.47
  -9   1   0   21.54    0.53
   1   8   0   23.37    0.87
   1   8   1    2.80    0.70
   1   8  -1    4.24    0.36
   1   8  -1    3.01    0.69
   9  -1  -1    6.08    0.19
   1   8  -1    5.41    0.19
   9  -1   1    5.63    0.22
   1   8   1    5.79    0.23
   1   8   2    4.91    0.25
   1   8  -2    4.73    0.19
   9  -1  -2    4.64    0.18
   1   8  -2    4.23    0.35
   1   8  -3  104.21    1.26
   1   8   3  102.38    1.26
  -8   9   4   10.93    0.89
   1   8  -4   11.74    0.47
   9  -1   4    9.66    0.38
   9  -1   5    9.63    0.27
   1   8  -5    8.51    0.38
   1   8   5    9.26    0.36
   1   8   6    0.29    0.33
   1   8  -6    0.41    0.35
  -1  -8   6    0.45    0.32
   9  -1   6    0.58    0.26
   9  -1   7   -0.31    0.27
  -1  -8  -7    0.28    0.87
   1   8   7   -0.51    0.33
  -1  -8   8    0.31    0.35
   1   8  -8   -0.20    0.31
   1   8   8    0.39    0.30
   8  -9   8   -0.63    1.08
  -1  -8  -8    0.07    0.94
   1   8  -9    4.00    0.30
   1   8   9    4.11    0.29
  -1  -8  -9    0.85    1.14
   8  -9   9    0.43    1.01
  -1  -8   9    5.65    0.38
   1   8  10   -0.48    0.30
   1   8 -10   -0.27    0.30
  -1  -8  10   -0.02    0.40
   8  -9  10    0.08    1.00
  -9   1  11    0.56    0.41
   8  -9  11    0.47    0.93
  -9   1  12   -0.02    0.44
  -9   1  13    0.20    0.46
   9  -1  16    0.94    0.56
   9  -1  17    0.19    0.58
  -1  -8  18    0.24    0.70
   9  -1  18    0.41    0.55
  -1  -8  19    0.26    0.70
   9  -1  19    0.52    0.47
   9  -1  20   -0.33    0.49
   0   9   0   44.84    1.10
  -9   0   0   39.39    1.27
   0   9   0   53.39    0.80
   0   9   0   63.23    0.75
   9   0   0   62.11    0.74
   0   9   1    8.11    0.82
  -9   0  -1    7.80    0.59
   9   0   1    9.92    0.26
   0   9  -1   10.65    0.23
   9   0  -1   10.93    0.24
   0   9   1   10.58    0.26
  -9   0  -1    6.74    0.97
   0   9  -1    9.67    0.39
   9   0   2    8.86    0.27
   0   9   2    9.35    0.27
   0   9   2    8.55    0.80
   9   0  -2    9.41    0.22
   0   9  -2    8.94    0.22
   9   0   2    9.27    0.17
   9   0   3   31.07    0.40
  -9   9   3   30.60    1.01
   0   9  -3   33.03    0.55
   0   9   3   31.71    0.54
   0   9   4    4.73    0.36
   0   9  -4    3.00    0.40
  -9   0  -4    5.21    1.08
   0   9  -5   11.39    0.39
   0   9   5   10.36    0.38
   0   9  -6    0.51    0.36
   0   9   6    0.95    0.36
  -9   0  -6    0.66    1.17
   0   9   7    8.02    0.35
   0   9  -7    8.45    0.38
   0   9  -8   -0.37    0.34
   9  -9   8   -0.31    1.13
   0  -9   8   -0.56    0.36
   0  -9  -8   -0.05    1.07
   0   9   9    0.17    0.29
   0   9  -9    0.08    0.32
   0  -9   9    0.24    0.37
   9  -9   9    0.07    1.08
   0   9 -10    0.38    0.30
   0   9  10    0.94    0.27
   0  -9  10    1.64    0.41
  -9   0  10    0.60    0.39
   9  -9  10   -0.06    0.97
  -9   0  11   -0.13    0.41
  -9   9  11   -0.16    0.43
  -9   0  12    1.21    0.44
  -9   0  13    2.19    0.48
  -9   0  14    0.12    0.48
   9   0  14   -0.49    0.48
   9   0  15    0.74    0.56
   9   0  16   -0.03    0.56
   9   0  17    0.10    0.53
   9   0  18    0.05    0.55
   0  -9  18    0.45    0.67
   9   0  19   -0.09    0.51
   0  -9  19    0.52    0.70
   9   0  20    0.73    0.53
   0  -9  20   -0.01    0.63
  -1  10   0    5.57    0.40
   9   1   0    7.73    0.24
  -1  10   0    6.83    0.22
  -9  -1   0    2.93    1.01
  -1  10   0    4.63    0.90
  -1  10   1   -0.23    0.23
   9   1   1   -0.03    0.24
   9   1  -1   -0.04    0.23
  -1  10  -1    0.11    0.19
  -1  10   1   -0.90    0.82
  -1  10  -1   -0.46    0.40
  -9  -1   2   29.79    1.12
   9   1   2   32.43    0.51
  -1  10  -2   36.06    0.48
  -1  10  -2   39.24    0.61
   9   1  -2   40.46    0.51
  -9  -1  -2   28.16    0.79
 -10   9   2   27.25    0.82
  -1  10   2   27.00    0.96
  -1  10   3   12.95    0.97
  -9  -1  -3   12.98    0.78
 -10   9   3   14.14    0.86
 -10   9   3   13.79    0.58
  -1  10   3   19.29    0.49
  -1  10  -3   17.31    0.45
  -9  -1  -4   -0.39    1.16
  -9  -1  -4   -0.03    0.81
 -10   9   4   -0.19    0.85
  -1  10  -4    0.70    0.40
  -1  10   4    0.10    0.36
 -10   9   4   -0.19    0.50
  -1  10   5   14.15    0.43
  -1  10  -5   16.43    0.45
  -1  10  -6   12.97    0.42
  -1  10   6   11.67    0.38
   1 -10  -6    1.31    0.86
 -10   9   6    0.01    0.58
  -9  -1  -6    6.13    1.19
  10  -9   6    6.73    1.18
  -1  10   7   -0.48    0.34
  -1  10  -7   -0.49    0.37
  10  -9   7    0.22    1.20
  -9  -1  -7    0.39    1.11
 -10   9   7    0.11    0.62
   1 -10  -7   -1.00    0.98
   1 -10   8    4.95    0.38
  -1  10   8    3.16    0.33
  -1  10  -8    3.28    0.36
  10  -9   8    1.59    1.15
   1 -10  -8    0.72    0.90
  -1  10   9    0.24    0.30
  -1  10  -9    0.18    0.35
   1 -10   9    0.11    0.38
   1 -10  -9   -0.21    0.84
  -1  10  10    2.92    0.29
  -1  10 -10    2.41    0.32
   1 -10  10    4.17    0.41
  10  -9  10    3.56    0.45
  -9  -1  10    2.04    0.39
  -1  10  11    0.30    0.26
  -9  -1  11    0.71    0.41
  10  -9  11    0.55    0.44
   1 -10  11   -0.43    0.44
  -9  -1  12    0.31    0.43
   9   1  12    0.05    0.40
   1 -10  12    0.45    0.42
  10  -9  12   -0.21    0.44
  -9  -1  13    0.24    0.47
   9   1  13    0.22    0.42
  10  -9  13    0.87    0.50
  -9  -1  14    0.46    0.49
   9   1  14    0.00    0.51
  10  -9  14    0.46    0.47
   9   1  15    0.58    0.47
  10  -9  15    0.11    0.49
   9   1  16    0.61    0.43
   9   1  17   -0.10    0.50
   9   1  18    0.13    0.53
   1 -10  19    0.24    0.68
   9   1  19    0.52    0.49
   1 -10  20    0.05    0.63
  -2  10   0    5.11    0.74
  -8  -2   0    4.79    0.96
  -2  10   0    9.13    0.22
   8   2   0    9.61    0.25
   8   2   0    9.35    0.35
  -2  10   0    6.44    0.42
  -8  -2   1    9.84    0.97
  -8  -2  -1    9.59    1.03
  -2  10  -1    8.06    0.43
   8   2  -1   14.36    0.36
  -2  10   1   14.50    0.28
   8   2  -1   14.05    0.27
  -2  10  -1   12.72    0.24
   8   2   1   14.55    0.31
   8   2  -2   55.34    0.70
   8   2  -2   55.89    0.74
   8   2   2   54.99    0.73
   8   2  -3   46.03    0.60
   8   2   3   46.48    0.60
 -10   8  -3   24.76    0.88
  -8  -2   3   33.88    1.12
  -2  10  -3   46.45    0.69
  -2  10   3   45.95    0.69
  -8  -2  -3   40.48    1.02
 -10   8   3   35.34    0.88
   8   2  -4    0.03    0.31
   8   2   4    0.22    0.29
  -2  10   4   -0.50    0.39
  -8  -2   4   -1.19    0.85
 -10   8   4   -0.15    0.78
  -8  -2  -4   -1.16    0.79
  -2  10  -5   24.68    0.43
  -2  10   5   12.46    0.41
   8   2   5   14.12    0.31
  10  -8   5   14.72    1.27
  -8  -2  -5   14.34    1.23
   2 -10  -5   11.89    0.84
 -10   8  -5    7.67    0.94
   8   2   5   23.04    0.38
  -8  -2  -5   16.83    0.96
   8   2   6   21.01    0.51
  10  -8   6   18.38    1.33
 -10   8  -6    9.31    0.94
  -8  -2  -6   20.20    1.27
   2 -10  -6   15.21    1.05
  -2  10  -6   29.57    0.58
  -2  10   6   33.88    0.61
  -2  10   7    3.20    0.34
  -2  10  -7    1.80    0.38
  -8  -2   7    1.40    0.30
   8   2   7    1.19    0.31
 -10   8   7   -0.12    0.76
  10  -8   7    0.11    1.15
  -8  -2  -7    1.76    1.09
   2 -10   8    1.38    0.43
  -2  10   8    0.73    0.34
  -2  10  -8    1.16    0.36
  -8  -2   8    0.21    0.32
   8   2   8    0.26    0.32
 -10   8   8   -0.04    0.82
   2 -10  -8    0.25    0.88
   2 -10   8    0.54    0.92
  10  -8   8    0.69    1.09
   8   2   9    3.40    0.34
  -8  -2   9    4.31    0.39
   2 -10   9    8.93    0.41
  -2  10   9    5.52    0.31
  -2  10  -9    6.33    0.35
  10  -8   9    3.24    1.21
 -10   8   9    0.01    0.78
   2 -10   9    2.72    0.93
  10  -8  10   -0.47    0.40
   2 -10  10   -0.02    0.38
  -2  10  10   -0.34    0.28
  -2  10 -10   -0.13    0.32
  -8  -2  10   -0.19    0.36
   8   2  10   -0.63    0.37
 -10   8  10   -0.10    0.76
  10  -8  11    4.50    0.44
   2 -10  11    3.86    0.46
  -8  -2  11    0.77    0.39
   8   2  11    0.78    0.37
  -2  10  11    1.46    0.26
  10  -8  12    2.92    0.42
   2 -10  12    3.43    0.43
  -8  -2  12    1.43    0.46
   8   2  12    0.90    0.43
   2 -10  13   -0.84    0.45
  10  -8  13   -0.57    0.45
  -8  -2  13   -0.62    0.49
  -8  -2  14    0.00    0.50
  10  -8  14   -0.11    0.47
   8   2  14    0.22    0.45
   8   2  15    0.50    0.42
  -8  -2  16    1.47    0.56
   8   2  16    0.68    0.50
  -8  -2  17   -0.33    0.58
   8   2  17   -0.86    0.53
   8   2  18   -0.04    0.54
   8   2  19    0.74    0.46
   2 -10  20    0.28    0.69
  -7  -3   0   54.60    1.35
   7   3   0   77.71    0.93
  -3  10   0   80.53    0.88
   7   3   0   77.40    0.89
  -3  10   0   43.36    0.93
   7   3  -1    0.63    0.31
  -3  10  -1    0.63    0.15
   7   3  -1    0.34    0.20
   7   3   1    0.64    0.23
  -7  -3  -1    0.28    0.94
  -7  -3   1   -0.08    0.96
  -3  10   1    0.71    0.20
  -7  -3  -2   63.81    1.13
 -10   7   2   57.98    1.09
  -3  10  -2   72.64    1.06
   7   3  -2   76.08    0.92
   7   3  -2   76.98    0.89
  -3  10  -2   73.36    0.87
  -7  -3  -3    0.43    0.80
  -3  10   3    0.09    0.81
 -10   7   3    0.01    0.70
  -7  -3   3    0.62    0.84
   7   3   3    0.37    0.30
   7   3  -3    0.13    0.30
  -3  10  -3   -0.76    0.48
  -3  10   4   18.79    1.00
  -7  -3  -4   21.86    0.94
  -3  10   4   23.16    0.56
  -3  10  -4   25.29    0.56
   7   3   4   26.58    0.43
   7   3  -4   26.97    0.43
  -7  -3   4   18.18    0.89
  -7  -3  -4   26.69    1.30
 -10   7  -4   16.15    0.84
   3 -10  -4   22.90    0.73
   7   3   5   -0.35    0.22
  -7  -3   5    0.11    0.25
  -7  -3  -5    0.33    0.89
  -7  -3  -5    0.26    1.06
  -7  -3   5    0.08    0.81
  10  -7   5    0.36    1.14
 -10   7  -5   -0.11    0.81
   3 -10  -5    0.43    0.70
   7   3   5    0.37    0.31
   7   3   6   29.70    0.45
  -7  -3   6   30.47    0.46
  -3  10   6   22.76    0.57
   7   3  -6   15.61    0.45
  -7  -3  -6   32.95    1.11
  -3  10  -6   23.40    0.59
   7   3   6   41.12    0.46
   7   3  -6   41.44    0.46
   3 -10   6   26.81    0.92
  10  -7   6   33.07    1.26
  -7  -3  -6   31.82    1.21
 -10   7  -6   18.86    1.02
   3 -10  -6   29.91    0.86
  10  -7   7   21.76    1.21
  -7  -3  -7   21.74    1.19
 -10   7  -7   13.59    1.16
   3 -10   7   21.70    1.07
  -3  10  -7   29.62    0.53
  -7  -3  -7   25.65    1.12
   7   3  -7   38.92    0.52
   7   3   7   38.63    0.52
   7   3   7   25.60    0.49
  -7  -3   7   26.19    0.52
  -3  10   8    0.24    0.31
  -7  -3   8   -0.22    0.29
   7   3   8   -0.01    0.31
 -10   7   8   -0.18    0.73
 -10   7  -8    0.08    0.92
  -7  -3  -8    0.07    0.92
  10  -7   8    0.26    1.18
  -7  -3  -8    0.21    1.01
  -3  10  -9    0.74    0.35
  -3  10   9    0.67    0.29
   3 -10   9    1.47    0.45
  10  -7   9    0.70    0.40
  10  -7   9    0.66    1.08
   3 -10   9    0.31    1.00
 -10   7   9    0.09    0.86
   7   3   9    0.47    0.33
  -7  -3   9    0.32    0.36
  -3  10  10    3.46    0.30
  -3  10 -10    4.19    0.33
  -7  -3  10    2.60    0.39
   7   3  10    3.20    0.34
 -10   7  10    2.84    0.98
  10  -7  10    6.09    0.40
   3 -10  10    6.85    0.44
  10  -7  11    1.07    0.38
   3 -10  11    1.07    0.41
  -7  -3  11    0.07    0.35
   7   3  11    0.54    0.35
  10  -7  12    9.12    0.43
   3 -10  12    9.49    0.46
   7   3  12    9.64    0.43
  -7  -3  13    1.06    0.50
   7   3  13    0.43    0.36
  10  -7  13    1.44    0.42
  10  -7  14   -0.11    0.43
   3 -10  14   -0.04    0.44
   7   3  14    0.24    0.46
   7   3  15    1.14    0.46
  -7  -3  15    0.93    0.58
   7   3  16    1.68    0.53
  -7  -3  16    2.31    0.62
  -7  -3  17    0.96    0.59
   7   3  17   -0.38    0.55
   7   3  18    0.53    0.50
  -7  -3  18    0.79    0.58
   7   3  19    0.62    0.51
  10  -7  20    0.38    0.61
   3 -10  20    0.22    0.65
  -4  10   0   62.93    0.76
   6   4   0   57.55    0.81
  -4  10  -1    0.55    0.14
  -4  10   1    0.49    0.70
  10  -6   1   -0.36    1.03
  -4  10  -1   -0.63    0.56
   6   4  -1    0.69    0.32
  10  -6  -2    1.09    0.10
   4 -10  -2    0.10    0.38
   6   4  -2    1.25    0.31
  -4  10  -2    0.82    0.14
  10  -6   2    0.27    1.05
  -4  10   2    1.38    0.83
 -10   6   2    0.91    0.56
   6   4   3   17.30    0.36
   6   4  -3   15.36    0.35
  -4  10   3   10.49    0.53
  -4  10  -3   16.91    0.53
  -6  -4  -3   15.47    0.83
 -10   6   3   14.28    0.63
  -4  10   3   14.47    0.95
  -6  -4   3   12.19    0.90
   4 -10  -3   11.74    0.54
   6   4  -4    8.21    0.28
   6   4   4    8.38    0.28
  -4  10   4    4.69    0.42
  -4  10  -4    6.17    0.42
  -6  -4  -4    3.29    1.10
   4 -10   4    1.01    0.67
  -6  -4  -4    8.56    0.91
   6   4  -4    5.82    0.50
  -6  -4   4    4.56    0.80
  -4  10   4    6.04    0.89
  -6  -4  -5    4.56    1.01
  -6  -4  -5   -1.70    1.13
  -6  -4   5    0.82    0.76
  10  -6   5    3.69    1.14
 -10   6  -5   -0.85    0.85
   4 -10   5    0.47    0.73
   6   4   5    4.89    0.40
   6   4  -5    5.02    0.41
  -6  -4   5    2.14    0.27
  -4  10   5   -0.41    0.31
  -4  10  -5    0.07    0.34
  -6  -4  -6    9.17    0.87
  -6  -4   6   10.59    0.77
  -6  -4  -6   12.95    1.13
  10  -6   6   11.96    1.13
 -10   6  -6    5.92    0.93
   4 -10   6    8.08    0.79
  10  -6  -6    5.35    1.00
   6   4   6   15.23    0.34
   6   4  -6   16.59    0.35
  -6  -4   6   11.65    0.34
   6   4   6   11.33    0.32
  -4  10  -6    1.16    0.56
  10  -6  -7    7.51    0.99
  10  -6   7   10.97    1.15
  -6  -4  -7   12.26    1.07
   4 -10   7   13.49    0.97
 -10   6  -7    6.99    1.02
  -6  -4   7   14.94    0.39
   6   4   7   14.35    0.34
  -6  -4  -7   13.63    0.98
  -4  10   7    6.65    0.42
  -4  10  -7    0.35    0.47
   6   4  -7   22.56    0.37
   6   4   7   19.88    0.34
 -10   6  -8   -1.21    1.01
  10  -6   8    0.41    1.08
  -6  -4  -8   -0.93    0.84
  10  -6  -8    0.27    0.83
  -6  -4  -8   -0.37    0.84
   6   4   8   -0.40    0.26
   6   4  -8   -0.22    0.27
  -4  10   8    0.17    0.37
  -4  10  -8    1.35    0.37
  -4  10   9    4.52    0.32
  -4  10  -9    5.50    0.37
  -6  -4   9    4.04    0.41
   6   4   9    3.96    0.35
   4 -10   9    3.34    0.89
 -10   6  -9    2.26    1.05
 -10   6   9    2.39    0.91
   4 -10  10    0.51    0.42
  10  -6  10    0.22    0.36
  -4  10 -10    0.28    0.30
   6   4  10   -0.36    0.35
  -6  -4  10   -0.21    0.39
 -10   6  10   -0.26    0.74
   4 -10  11    1.50    0.41
  10  -6  11    1.47    0.39
   6   4  11    0.98    0.38
  -6  -4  11    0.56    0.45
   4 -10  12   -0.10    0.47
  10  -6  12    0.37    0.43
  -6  -4  12   -0.17    0.48
   6   4  12   -0.52    0.38
   6   4  13    0.63    0.39
   4 -10  13    0.89    0.49
  10  -6  13    0.74    0.41
  -6  -4  13    0.45    0.49
   6   4  14    0.57    0.47
   4 -10  14    0.08    0.46
  -6  -4  14   -0.28    0.54
  -6  -4  15    0.17    0.53
   6   4  15    0.39    0.50
  -6  -4  16    0.66    0.56
   6   4  16    0.24    0.50
  -6  -4  17   -0.22    0.62
   6   4  18    0.13    0.52
  -6  -4  18   -0.42    0.64
  -6  -4  19   -0.08    0.54
  10  -6  20   -0.26    0.61
   5   5   0   77.04    0.99
  -5  10   0   79.73    0.94
  10  -5  -1   90.70    1.20
  -5  10  -1   92.05    1.20
   5   5  -1  100.63    1.22
   5   5   1   99.22    1.22
   5   5  -1   97.79    1.25
  10  -5   1   75.54    1.63
  10  -5  -1   83.12    1.65
  10  -5  -2    8.49    0.17
   5   5   2   13.69    0.37
  -5  10  -2    9.95    0.19
  10  -5   2   10.64    1.06
   5 -10   2    7.64    0.40
  10  -5  -2   12.01    1.02
   5   5  -2   11.54    0.34
  -5  10   2   13.41    0.87
   5   5  -2    9.51    0.51
 -10   5   2   13.44    0.54
   5   5  -2   10.03    0.24
   5   5   3   46.31    0.58
   5   5  -3   47.68    0.60
   5   5   3   47.79    0.59
  -5  10   3   28.60    0.70
  -5  10  -3   39.81    0.71
   5   5  -3   34.10    0.72
  -5  10   3   40.53    1.08
   5 -10   3   27.90    0.74
  10  -5  -3   38.51    1.17
  10  -5   3   34.39    1.29
  -5  -5  -4    1.57    0.84
   5   5  -4   -0.13    0.51
  10  -5  -4   -0.07    0.95
  -5  10   4    0.52    0.91
   5   5  -4   -0.15    0.28
   5   5   4    0.23    0.27
  -5  10   4   -0.78    0.48
   5   5   5    7.29    0.36
   5   5  -5    6.83    0.33
  -5  10  -5    1.35    0.52
  -5  10   5    2.57    0.49
   5 -10   5   -1.14    0.67
  10  -5  -5    2.89    0.93
  -5  -5  -5    4.74    0.91
  10  -5   5    2.10    1.23
   5   5  -6   15.52    0.34
   5   5   6   15.50    0.34
  -5  -5  -6   10.32    0.81
  10  -5  -6    4.88    0.92
  -5  -5   6   10.16    0.75
  10  -5   6   13.00    1.19
 -10   5  -6    5.05    0.88
   5 -10   6    9.75    0.81
  -5  10   6    6.62    0.48
  -5  10  -6    2.81    0.69
   5   5   7   16.00    0.35
  -5  -5  -7   16.23    1.01
   5   5  -7   29.34    0.46
   5   5   7   36.90    0.57
  -5  10   7    6.84    0.43
  -5  10  -7    0.44    0.39
   5 -10   7   10.60    0.79
  -5  -5   7   10.20    0.70
 -10   5  -7    8.67    0.97
  -5  -5  -7   14.08    1.09
  10  -5   7   12.95    1.15
  -5  10   8    1.27    0.45
  -5  10  -8   -0.39    0.47
  10  -5   8   -0.63    0.33
 -10   5  -8   -0.11    1.17
   5   5   8   -0.45    0.29
   5   5  -8   -0.26    0.28
  -5  -5  -8   -0.83    0.89
  -5  -5  -8   -0.45    1.05
  10  -5  -8   -0.69    0.75
  -5  10   9   14.44    0.38
  10  -5   9   13.41    0.40
   5   5  -9   11.48    0.32
   5   5   9    9.88    0.30
   5   5   9    7.85    0.38
  10  -5  10    0.75    0.34
   5 -10  10    0.94    0.42
  -5  10  10    0.58    0.25
   5   5  10    0.15    0.33
  10  -5  11    1.36    0.37
   5 -10  11    1.06    0.44
   5   5  11    0.01    0.35
  10  -5  12   -0.61    0.38
   5 -10  12   -0.33    0.43
   5   5  12   -0.36    0.41
   5 -10  13    0.79    0.47
  -5  -5  13    0.11    0.53
   5   5  13    0.12    0.44
   5 -10  14   -0.01    0.49
  -5  -5  14    0.51    0.56
   5   5  14   -0.03    0.45
   5 -10  15   -0.08    0.47
  -5  -5  15   -0.12    0.56
   5   5  15   -0.86    0.48
  -5  -5  16    0.48    0.60
   5   5  16    0.84    0.49
  -5  -5  17   -0.26    0.63
  -5  -5  18   -0.86    0.60
  10  -5  19    0.37    0.60
  -5  -5  19    0.63    0.63
  10  -5  20   -0.03    0.58
   4   6   0   49.87    0.63
  10  -4   0   48.19    0.61
  10  -4   1    8.30    0.92
  10  -4  -1    9.76    0.95
   4   6   1    9.74    0.26
  -6  10  -1    8.69    0.17
   4   6  -1    9.73    0.24
  10  -4  -1   10.89    0.19
   4   6  -1   10.09    0.35
   4   6  -1    8.89    0.62
   4   6  -2    5.42    0.34
  10  -4  -2    4.33    0.91
  -6  10   2    5.68    0.82
  10  -4   2    2.90    0.96
   4   6  -2    4.58    0.56
  -6  10  -2    3.22    0.11
  10  -4  -2    4.58    0.16
   4   6   2    6.31    0.34
   4   6  -2    4.60    0.22
   4   6   3   14.08    0.33
   4   6  -3   15.35    0.38
   4   6   3   15.68    0.38
   4   6  -3   12.03    0.64
  -6  10   3   11.46    0.81
  10  -4   3   10.81    1.06
  10  -4  -3   11.43    0.95
  -6  10   4   -0.23    0.90
  10  -4  -4    0.17    0.87
   4   6  -4    0.72    0.34
   4   6   4    0.40    0.32
  -6  10  -5    0.38    0.52
  -6  10   5    5.19    0.76
   4   6  -5    5.32    0.38
   4   6   5    5.50    0.34
  10  -4   5    1.10    1.10
  -4  -6  -5    2.28    0.82
  10  -4  -5    1.17    0.91
  -6  10   6    1.29    0.49
  -4  -6  -6    1.80    0.81
  10  -4  -6    1.77    0.82
   4   6  -6    2.31    0.32
   4   6   6    2.33    0.31
  -6  10  -6    0.66    0.65
  -6  10   7   -0.46    0.52
  10  -4   7    0.12    0.44
  -4  -6  -7   -0.71    0.99
 -10   4  -7   -0.05    1.03
   4   6   7    1.04    0.43
   4   6  -7    0.43    0.44
   4   6   8   -0.12    0.26
   4   6  -8    0.06    0.29
  -4  -6  -8    0.15    0.81
  -4  -6   8   -0.53    0.53
  -6  10   8   -0.46    0.57
  -6  10  -8   -0.37    0.42
  10  -4   9    1.87    0.32
  -6  10   9   -0.11    0.40
   4   6   9    0.58    0.34
   4   6  -9    1.23    0.28
   4   6   9    1.00    0.26
   6 -10  10    1.70    0.43
  10  -4  10    1.10    0.34
  -6  10  10    0.08    0.33
   4   6  10    0.58    0.35
  -6  10 -10    0.13    0.38
   4   6 -10    1.09    0.27
   6 -10  10    0.14    0.93
  10  -4  11   -0.41    0.35
   6 -10  11   -0.87    0.50
   4   6  11   -0.13    0.36
   6 -10  12   -0.46    0.46
   4   6  12   -0.51    0.39
   6 -10  13    0.08    0.46
   4   6  13   -0.03    0.41
   6 -10  14   -0.73    0.51
   4   6  14    0.12    0.44
   4   6  15   -0.56    0.47
   6 -10  15   -0.37    0.44
  -4  -6  15   -0.63    0.64
  -4  -6  16    0.65    0.67
  -4  -6  17   -0.74    0.60
  -4  -6  18   -0.64    0.58
  10  -4  19   -0.62    0.63
  -4  -6  19    0.80    0.58
  10  -4  20    0.54    0.59
  -4  -6  20   -0.42    0.62
   3   7   0    0.43    0.21
  10  -3   0    0.10    0.17
   3   7   0    0.47    0.35
  10  -3   0   -0.12    0.96
   3   7   0    0.24    0.61
   3   7  -1    1.29    0.35
  10  -3  -1    1.56    0.99
  10  -3   1    0.79    0.97
   3   7  -1    1.33    0.59
  10  -3  -1    0.58    0.15
   3   7   1    0.91    0.23
   3   7  -1    0.97    0.19
   3   7  -2    4.56    0.22
   3   7  -2    4.20    0.35
  10  -3   2    2.49    1.01
  10  -3  -2    2.09    0.92
   3   7  -2    2.57    0.65
  -7  10   2    3.02    0.85
  10  -3  -2    4.80    0.18
   3   7   2    5.44    0.33
  -3  -7   3    5.10    0.23
  -7  10   3    5.10    0.88
  10  -3  -3    3.33    0.90
   3   7   3    4.57    0.34
   3   7  -3    4.48    0.34
   3   7  -4   17.73    0.43
   3   7   4   16.72    0.42
  -3  -7   5   14.35    0.31
   3   7   5   13.31    0.38
   3   7  -5   14.49    0.40
  -3  -7   6    1.22    0.29
  -3  -7  -6    0.22    0.86
   3   7   6    0.98    0.33
   3   7  -6    1.05    0.34
  10  -3   6    0.54    0.27
  -3  -7   7    3.07    0.28
  10  -3   7    3.23    0.30
   3   7   7    3.33    0.33
   3   7  -7    3.70    0.36
 -10   3  -8   -0.12    1.11
  -7  10  -8    2.51    0.96
  -7  10   8    0.21    0.54
   3   7   8    3.87    0.26
   3   7  -8    3.83    0.27
  10  -3   8    5.48    0.31
  -7  10   9    0.96    0.41
  -7  10  -9    1.00    0.51
   3   7   9   11.06    0.31
   3   7  -9   12.30    0.32
  10  -3   9   15.85    0.37
   7 -10  10    1.34    1.01
   3   7 -10    9.33    0.30
   3   7  10    9.46    0.30
  10  -3  10   13.89    0.35
   7 -10  10   16.62    0.52
  -7  10  10    0.36    0.28
  -7  10 -10    1.71    0.55
   7 -10  11    7.29    0.47
   7 -10  12    3.01    0.44
   7 -10  13    1.54    0.50
   7 -10  14    0.96    0.52
   7 -10  15    1.10    0.50
  -3  -7  16   -0.13    0.67
  -3  -7  17   -1.13    0.69
  10  -3  18   -0.24    0.61
  -3  -7  18   -0.57    0.60
  10  -3  19   -0.24    0.62
  -3  -7  19   -0.12    0.57
  10  -3  20   -0.43    0.56
  -3  -7  20   -0.06    0.56
   2   8   0   21.28    0.45
  10  -2   0   20.75    0.32
   2   8   0   21.33    0.33
   2   8  -1    1.65    0.35
   2   8   1    1.68    0.75
   2   8  -1    1.26    0.70
  10  -2   1    1.63    0.21
   2   8   1    1.55    0.23
   2   8  -1    1.50    0.19
  10  -2  -1    1.89    0.18
   2   8  -2    1.46    0.20
  10  -2  -2    1.44    0.19
   2   8   2    1.08    0.27
   2   8  -2    0.37    0.65
  -8  10   2    0.09    0.76
   2   8  -2    0.47    0.37
   2   8   3   17.98    0.43
   2   8  -3   19.23    0.45
  -8  10   4    3.48    0.86
   2   8  -4    4.26    0.39
   2   8   4    5.10    0.36
   2   8  -5    0.62    0.38
   2   8   5    0.33    0.36
  -2  -8   5    0.45    0.29
  10  -2   5    0.33    0.29
  -2  -8   6    0.84    0.32
   2   8  -6    0.98    0.35
   2   8   6    1.98    0.32
  10  -2   6    1.34    0.29
   2   8   7   10.42    0.36
   2   8  -7   10.22    0.38
  -2  -8   7   11.12    0.33
   2   8  -8    3.71    0.33
  -2  -8   8    4.82    0.35
  10  -2   8    4.42    0.34
  -8  10  -9   -0.15    0.47
   8 -10   9    0.01    1.08
   2   8   9    0.23    0.30
   2   8  -9    0.58    0.30
  -8  10   9    0.20    0.49
  -2  -8   9    1.05    0.33
  10  -2   9    0.05    0.25
   2   8 -10    2.55    0.29
   2   8  10    1.50    0.26
   8 -10  10    0.07    1.03
  -8  10 -10    1.29    0.42
  -8  10  10    0.10    0.47
   8 -10  11    0.61    0.45
  -8  10  11   -0.08    0.29
   8 -10  12   -0.22    0.45
   8 -10  13    0.56    0.49
   8 -10  14    0.28    0.54
   8 -10  15    1.01    0.53
  10  -2  16    1.07    0.56
  -2  -8  17   -0.43    0.66
  10  -2  17    0.25    0.61
  10  -2  18    0.22    0.60
  -2  -8  18   -0.94    0.70
  -2  -8  19   -0.41    0.60
  10  -2  19   -0.63    0.56
  10  -2  20   -0.47    0.54
  -2  -8  20   -0.51    0.63
   1   9   0   10.40    0.27
  10  -1   0   10.69    0.24
  10  -1   1    3.60    0.25
   1   9   1    3.27    0.24
   1   9  -1    3.53    0.23
  10  -1  -1    3.18    0.20
   1   9  -1    2.81    0.80
   1   9   1    2.87    0.77
 -10   1  -1    3.27    0.56
   1   9  -1    3.68    0.39
   1   9   2   12.22    0.32
  10  -1  -2   11.65    0.25
   1   9  -2   14.46    0.43
   1   9  -2   14.27    0.29
   1   9   2    9.27    0.86
  -9  10   2    9.02    0.80
   1   9   3    4.66    0.40
   1   9  -3    4.37    0.37
  10  -1  -3    5.14    0.20
  10  -1   3    4.10    0.21
  -9  10   3    3.78    0.95
   1   9   4   10.35    0.41
   1   9  -4   11.88    0.41
  -9  10   4    7.35    0.87
  10  -1   4    8.76    0.23
   1   9  -5   15.88    0.43
   1   9   5   14.40    0.40
   1   9  -6    0.18    0.37
   1   9   6   -0.18    0.35
  10  -1   6    0.64    0.24
  -1  -9   6    0.21    0.31
   1   9   7   53.56    0.78
   1   9  -7   54.50    0.78
  -1  -9   8    1.56    0.35
   1   9  -8    1.57    0.33
   1   9   8    1.05    0.32
   9 -10   8    1.61    1.14
  -1  -9  -8    0.50    0.95
   1   9   9    4.89    0.32
   1   9  -9    4.80    0.33
   1   9  10    6.70    0.29
   1   9 -10    7.31    0.32
  -1  -9  10   11.41    0.39
  -9  10  10    0.32    0.49
  -9  10 -10    2.52    0.48
  -9  10  11   -0.02    0.37
   1   9  11    1.31    0.26
  10  -1  15   -0.16    0.53
  10  -1  16    0.15    0.53
  10  -1  17    0.13    0.53
  10  -1  18   -0.33    0.53
  -1  -9  18   -0.45    0.69
  -1  -9  19   -0.26    0.69
  10  -1  19   -0.04    0.54
   0  10   0  256.62    2.94
  10   0   0  253.46    2.94
   0  10  -1   43.98    0.69
  10   0  -1   44.58    0.57
   0  10   1   44.02    0.59
   0  10  -1   41.38    0.57
   0  10  -1   37.03    1.07
   0  10   1   38.81    1.16
   0  10  -2  117.89    1.37
   0  10   2  114.04    1.33
  10   0   2  108.07    1.32
   0  10   2   80.01    1.65
 -10   0  -2   76.31    1.49
 -10  10   2   86.52    1.60
   0  10  -2  117.18    1.31
  10   0  -2  108.13    1.30
 -10  10   3   10.57    0.91
  10   0  -3   11.20    0.26
   0  10  -3   10.95    0.26
   0  10  -4    3.18    0.41
   0  10   4    3.90    0.40
   0  10  -5   -0.59    0.42
   0  10   5   -0.30    0.38
   0  10  -6   61.05    0.84
   0  10   6   60.19    0.83
   0  10  -7    6.32    0.39
   0  10   7    6.20    0.37
   0 -10   7    6.80    0.35
   0  10   8   10.50    0.38
   0  10  -8   12.19    0.42
   0  10   9    3.33    0.31
   0  10  -9    3.68    0.35
   0  10 -10    0.21    0.32
   0  10  10   -0.26    0.30
   0 -10  11    0.63    0.42
   0  10  11    0.07    0.28
 -10  10  11   -0.05    0.44
  10   0  13    0.04    0.45
  10   0  14   -0.43    0.52
  10   0  15    0.45    0.54
  10   0  16    0.11    0.49
  10   0  17    0.85    0.44
  10   0  18    1.42    0.48
   0 -10  18    0.02    0.66
   0 -10  19   -0.69    0.70
  -1  11   0   85.60    1.18
 -10  -1   0   69.67    1.68
  -1  11   0   72.00    1.52
  -1  11   0   95.21    1.12
  10   1   0   96.55    1.12
  -1  11  -1   16.90    0.47
  10   1   1   19.29    0.36
  -1  11   1   20.29    0.35
  -1  11  -1   17.06    0.31
  10   1  -1   18.32    0.32
 -10  -1   1   19.07    1.20
 -10  -1  -1   15.03    1.18
  -1  11  -1   13.72    0.96
  -1  11   1   15.22    1.01
  -1  11  -2   29.37    0.56
  -1  11  -2   28.26    0.39
  10   1  -2   26.60    0.39
  10   1   2   27.01    0.45
 -10  -1  -2   21.10    0.80
 -11  10   2   22.26    0.95
  -1  11   2   21.16    1.04
 -10  -1  -2   20.92    1.25
  10   1  -3    1.93    0.22
  -1  11  -3    2.28    0.21
 -10  -1  -3   -0.38    0.82
  -1  11   3    0.79    0.89
 -11  10   3    0.49    0.76
  -1  11  -3   -0.35    0.42
  -1  11   3    0.01    0.42
 -11  10   4    0.03    0.86
 -10  -1  -4    0.13    0.81
  -1  11  -4    0.05    0.43
  -1  11   4    0.06    0.41
 -10  -1  -5   -0.07    0.90
  -1  11   5   -0.05    0.38
  -1  11  -5    0.38    0.42
  -1  11  -6    1.13    0.39
  -1  11   6    1.30    0.37
  -1  11   7   -0.08    0.33
  -1  11  -7   -0.43    0.38
   1 -11   8    4.16    0.40
  -1  11   8    2.86    0.36
  -1  11  -8    3.30    0.37
  -1  11   9   -0.41    0.34
  -1  11  -9   -0.47    0.37
   1 -11   9   -0.05    0.37
  -1  11 -10    0.20    0.34
  -1  11  10    0.12    0.30
   1 -11  10    0.55    0.43
  10   1  10    0.17    0.34
  11 -10  11    0.26    0.46
   1 -11  11    0.54    0.45
  10   1  11    0.55    0.39
  -1  11  11    0.35    0.28
  11 -10  12    0.19    0.47
   1 -11  12    0.07    0.44
  10   1  12    0.20    0.40
  11 -10  13   -0.39    0.51
  10   1  13   -0.16    0.41
  11 -10  14    0.82    0.55
  10   1  14   -0.12    0.44
  11 -10  15   -0.25    0.52
  10   1  15    0.47    0.40
  10   1  16    0.34    0.46
   1 -11  19    0.60    0.65
  -2  11   0    4.95    0.91
  -9  -2   0    4.69    1.06
  -2  11   0    5.37    0.25
   9   2   0    5.12    0.24
   9   2   0    5.53    0.33
  -2  11  -1    8.17    0.47
  -9  -2  -1    9.75    1.14
  -9  -2   1    8.80    1.06
  -2  11   1   10.58    1.05
   9   2  -1   10.33    0.26
  -2  11  -1   10.22    0.23
  -2  11   1   11.39    0.28
   9   2   1   10.32    0.29
   9   2  -1   10.86    0.34
  -2  11  -2    9.45    0.42
  -9  -2   2    7.64    1.07
  -9  -2  -2    8.31    0.71
 -11   9   2    8.58    0.78
  -2  11   2    7.88    1.02
  -9  -2  -2    7.91    1.15
 -11   9  -2    6.79    0.65
  -2  11  -2    8.41    0.21
   9   2  -2    9.73    0.26
   9   2   2   10.10    0.31
   9   2  -2   11.51    0.37
  -2  11   3    0.07    0.40
  -2  11  -3    0.59    0.39
  -2  11  -3    0.64    0.20
   9   2  -3    1.46    0.23
 -11   9  -3    1.60    0.68
  -9  -2  -3    1.23    0.84
 -11   9   3    1.22    0.72
   9   2   3    1.37    0.35
   9   2  -3    0.86    0.35
  -9  -2  -4    4.46    0.90
 -11   9   4    3.55    0.86
  -9  -2  -4    2.85    1.12
 -11   9  -4    2.47    0.67
  -2  11  -4    5.61    0.44
  11  -9   5    1.60    1.24
  -9  -2  -5    2.43    1.17
  -9  -2  -5    3.58    0.88
  -2  11   5    4.88    0.42
  -2  11  -5    5.24    0.40
   2 -11  -5    1.33    0.76
 -11   9   5   -0.01    0.65
  -2  11  -6    0.11    0.39
   2 -11  -6   -0.24    0.89
 -11   9   6    1.69    0.61
  11  -9   6    0.93    1.27
  -9  -2  -6    0.03    0.90
  -2  11  -7   -0.17    0.38
  -2  11   7   -0.35    0.34
  -9  -2  -7    0.07    0.96
   9   2   7   -0.36    0.28
 -11   9   7   -0.05    0.73
   2 -11  -7   -0.24    0.90
   2 -11   8    2.42    0.46
   9   2   8    1.26    0.30
 -11   9   8    0.05    0.62
   2 -11   8    0.03    0.91
  -2  11  -8    2.45    0.38
  -2  11   8    1.36    0.33
  -2  11  -9    1.18    0.36
  -2  11   9    1.28    0.32
   9   2   9    0.65    0.34
  -2  11  10    0.88    0.31
  -2  11 -10    0.60    0.35
  -9  -2  10   -0.04    0.38
   9   2  10    0.14    0.36
  -2  11  11   -0.48    0.28
  11  -9  11    0.44    0.50
   2 -11  11    0.06    0.47
  -9  -2  11   -0.07    0.40
   9   2  11   -0.15    0.35
   2 -11  12    0.26    0.44
  11  -9  12   -0.52    0.47
  -9  -2  12   -0.05    0.44
   9   2  12   -0.18    0.36
   2 -11  13    0.91    0.46
  11  -9  13    0.41    0.46
  -9  -2  13    0.60    0.47
   9   2  13   -0.10    0.41
  11  -9  14   -0.13    0.52
   9   2  14   -0.71    0.41
  11  -9  15    0.57    0.44
   9   2  15   -0.11    0.46
   9   2  16    0.17    0.50
   9   2  17    0.55    0.51
   8   3   0    1.95    0.32
  -8  -3   0    2.04    1.04
   8   3   0    2.08    0.25
  -3  11   0    2.73    0.20
  -3  11  -1    0.07    0.49
  -3  11  -1    0.71    0.19
   8   3  -1    0.73    0.23
   8   3  -1    0.67    0.31
  -3  11   1    0.86    0.22
   8   3   1    0.73    0.26
  -8  -3  -1    1.74    1.02
  -8  -3   1   -0.62    0.99
   8   3  -2    5.55    0.26
   8   3  -2    5.16    0.31
  -8  -3  -2    1.99    1.03
 -11   8   2    4.47    0.74
  -8  -3   2    2.17    1.01
   8   3   2    4.93    0.29
  -3  11  -2    4.16    0.17
  -8  -3  -3    6.20    0.81
 -11   8   3    6.10    0.79
  -8  -3   3    4.83    0.97
   8   3  -3    7.06    0.25
  -3  11  -3    6.22    0.20
   8   3   3    9.09    0.35
   8   3  -3    8.77    0.36
  -3  11   3    7.48    0.50
  -3  11  -3    5.49    0.47
 -11   8  -3    4.12    0.70
  -8  -3  -4    4.26    0.78
  -8  -3   4    3.84    0.94
   8   3   4    4.38    0.34
   8   3  -4    4.10    0.34
  -3  11  -4    3.28    0.48
  -3  11   4    5.10    0.44
 -11   8  -4    5.71    0.85
   3 -11  -4    6.85    0.66
   8   3   5   27.92    0.47
   8   3  -5   28.55    0.47
  -8  -3  -5   21.06    1.07
  -3  11   5   17.06    0.57
  -8  -3   5   15.78    0.95
   3 -11  -5   14.99    0.86
 -11   8  -5   10.31    0.90
  -8  -3  -5   19.26    1.26
  11  -8   5   19.19    1.34
   3 -11  -6    2.60    0.86
 -11   8  -6    1.53    0.85
  -3  11  -6    1.62    0.37
  -8  -3  -6    0.55    0.93
  -8  -3  -6    1.89    1.19
  11  -8   6    1.60    1.21
   8   3   6    2.31    0.32
   8   3   6    1.99    0.25
   8   3  -6    2.48    0.33
  -3  11   7    5.32    0.38
  -3  11  -7    5.12    0.42
   8   3   7    3.84    0.27
   3 -11   7    1.90    0.76
 -11   8   7    0.11    0.70
 -11   8  -7    1.10    0.91
  11  -8   7    2.29    1.24
  -8  -3  -7    3.75    0.93
  -3  11   8    0.87    0.34
  -3  11  -8    1.51    0.39
  -8  -3   8    0.77    0.32
 -11   8   8    0.01    0.81
   3 -11   8    1.44    0.94
   8   3   8    0.61    0.24
  -3  11  -9    1.22    0.35
  -3  11   9    0.92    0.33
  -8  -3   9    0.76    0.37
   3 -11   9    1.64    0.46
 -11   8   9   -0.14    0.79
   3 -11   9    1.34    0.90
   8   3   9    0.43    0.31
   8   3  10    2.10    0.33
  -8  -3  10    2.31    0.37
  -3  11  10    3.48    0.31
  -3  11 -10    3.96    0.35
 -11   8  10   -0.02    0.88
  11  -8  10    5.59    0.39
   3 -11  10    6.01    0.43
   8   3  11    0.60    0.30
  -8  -3  11    0.28    0.39
  -3  11  11    1.01    0.29
  11  -8  11    2.34    0.43
   3 -11  11    2.27    0.43
  11  -8  12   -0.13    0.39
   3 -11  12   -0.07    0.46
  -8  -3  12   -0.87    0.45
   8   3  12   -0.56    0.40
   3 -11  13   -0.24    0.47
  11  -8  13   -0.27    0.44
   8   3  13   -0.35    0.39
   8   3  14    0.71    0.44
  -8  -3  14    0.80    0.50
   3 -11  14    1.30    0.44
  -8  -3  15    0.48    0.50
   8   3  15   -0.07    0.49
  -8  -3  16    0.22    0.54
   8   3  16    0.62    0.51
   8   3  17    0.78    0.48
   8   3  18   -0.24    0.48
   3 -11  20    0.07    0.65
   7   4   0    0.52    0.28
  11  -7   0    0.15    1.20
  -7  -4   0    0.45    1.06
  -4  11   0    0.45    0.25
  -4  11   0    1.51    0.44
   7   4  -1    1.79    0.29
  11  -7   1    1.72    1.20
  -7  -4  -1    2.77    1.09
  -7  -4   1    3.05    1.02
  -4  11  -1    1.97    0.19
  -4  11   1    2.15    0.90
 -11   7   2    7.47    0.68
  -4  11   2    8.70    1.04
  -7  -4   2    9.26    0.98
  11  -7   2    7.55    1.24
  -4  11  -2    7.19    0.18
  -4  11  -2    8.03    0.46
  -4  11   3    7.02    0.40
  -4  11  -3    4.15    0.41
  11  -7  -3    3.06    0.11
   4 -11  -3    2.30    0.53
   7   4  -3    6.25    0.37
   7   4   3    7.64    0.43
  -7  -4  -3    4.71    0.75
  -4  11  -3    3.11    0.17
 -11   7   3    4.97    0.67
  -4  11   3    4.74    0.96
  -7  -4   3    4.09    0.98
  -7  -4  -4    0.11    0.86
  -7  -4  -4    0.17    1.10
  -4  11   4    0.09    1.00
  -7  -4   4   -0.65    0.89
  -4  11   4   -0.77    0.64
   7   4  -4    1.01    0.32
   7   4   4    0.78    0.33
   4 -11  -4   -0.83    0.51
  -4  11  -5    1.81    0.55
  -4  11   5    2.32    0.49
 -11   7  -5    0.55    0.90
   4 -11   5    2.42    0.81
   7   4   5    6.86    0.33
   7   4  -5    6.74    0.34
  -7  -4  -5    5.39    0.88
  -7  -4  -5    2.29    1.17
  -7  -4   5    2.95    0.81
  11  -7   5   -0.53    1.22
  -4  11  -6   26.94    0.81
   7   4  -6   14.69    0.75
  -7  -4  -6   32.14    1.28
   7   4   6   42.78    0.73
   7   4  -6   44.85    0.74
  11  -7  -6   15.34    1.31
  -7  -4  -6   27.81    1.42
 -11   7  -6   15.36    1.23
  11  -7   6   24.75    1.39
  -7  -4   6   21.85    1.04
   4 -11   6   20.78    1.07
  -4  11   7    1.14    0.44
   7   4   7    0.56    0.26
  -4  11  -7    0.58    0.43
   7   4  -7    2.10    0.28
   7   4   7    1.77    0.26
  -7  -4   7    0.65    0.31
   4 -11   7    0.43    0.80
 -11   7  -7    0.78    0.88
  11  -7  -7    0.12    0.99
  -7  -4  -7    1.93    0.97
  11  -7   7    0.56    1.16
   7   4   8    0.16    0.28
  -4  11   8   -0.49    0.32
  -4  11  -8   -0.05    0.33
   7   4   8   -0.19    0.30
   4 -11   8   -0.01    0.80
 -11   7  -8   -0.13    0.88
  -7  -4   8   -0.08    0.32
  11  -7   9   -0.61    0.40
   7   4   9   -0.21    0.32
  -4  11   9    0.01    0.30
  -4  11  -9    0.20    0.36
   4 -11   9   -0.15    0.79
 -11   7   9    0.06    0.93
   7   4  10   -0.02    0.32
  -7  -4  10   -0.47    0.38
  11  -7  10    0.56    0.37
  -4  11  10    0.21    0.31
  -4  11 -10    0.02    0.35
   7   4  11    2.07    0.38
  -7  -4  11    2.00    0.36
  11  -7  11    4.42    0.44
   4 -11  11    4.64    0.44
  -4  11  11    2.49    0.29
  -7  -4  12    1.17    0.46
   7   4  12    1.09    0.39
  -7  -4  13    0.49    0.48
  11  -7  13    0.63    0.52
   4 -11  13    0.84    0.51
   7   4  13    0.61    0.38
   4 -11  14    1.21    0.51
  11  -7  14    0.42    0.39
  -7  -4  14    0.76    0.48
   7   4  14    1.34    0.46
   7   4  15   -0.15    0.47
  -7  -4  15    0.24    0.57
   7   4  16    1.00    0.47
  -7  -4  16    0.66    0.61
   7   4  17    0.00    0.49
  11  -7  20   -0.17    0.58
   6   5   0   38.27    0.59
  -5  11   0   25.27    0.75
  11  -6   0   27.69    1.31
  -5  11   0   45.82    0.53
  -5  11  -1    6.09    0.56
   6   5  -1   20.57    0.45
  11  -6  -1   13.07    1.19
  11  -6   1   10.95    1.18
  -5  11   1   11.09    0.81
  -5  11  -1   16.56    0.25
  -5  11  -2    1.07    0.49
   6   5  -2    2.09    0.40
  11  -6  -2    2.56    1.13
  -5  11   2    2.13    0.90
 -11   6   2    1.00    0.57
  11  -6   2    2.90    1.17
  11  -6  -2    0.79    0.14
  -5  11  -2    1.00    0.15
  -5  11  -3   13.12    0.67
  -5  11   3    2.20    0.66
  -5  11  -3   15.78    0.24
   6   5  -3   16.01    0.40
   6   5   3   16.20    0.39
  -5  11   3   10.29    1.05
  11  -6   3    7.40    1.20
  11  -6  -3    9.17    1.16
   5 -11   3    2.24    0.65
  11  -6  -3   16.59    0.23
  11  -6  -4   -0.45    1.14
   6   5  -4    0.08    0.50
  -5  11   4   -0.17    0.97
  -6  -5  -4    0.13    0.88
   6   5   4    0.30    0.32
   6   5  -4    0.30    0.33
   5 -11   4   -1.17    0.60
  -6  -5   4   -0.54    0.93
  -5  11  -4    1.72    0.59
   6   5   5    1.78    0.31
   6   5  -5    0.94    0.28
  -5  11   5    2.79    0.48
   5 -11   5    0.92    0.70
   6   5  -5   -0.31    0.47
  -6  -5  -5    2.23    0.91
  -6  -5   5    0.54    0.86
  11  -6  -5   -1.81    1.05
  -5  11   6   -0.26    0.35
  -6  -5  -6   -0.27    0.99
  -6  -5  -6   -0.72    1.16
  11  -6   6   -1.89    1.15
  -6  -5   6   -1.29    0.75
  11  -6  -6    0.63    0.96
   6   5   6   -0.01    0.40
   6   5  -6   -0.05    0.36
 -11   6  -6   -0.36    0.90
  11  -6   7   22.41    1.28
  -6  -5  -7   21.95    1.20
  -6  -5   7   18.99    0.80
   5 -11   7   19.10    0.87
 -11   6  -7   15.02    1.12
  11  -6  -7   10.63    1.05
   6   5   7   41.55    0.49
  -6  -5  -7   24.06    0.95
  -6  -5   7   27.19    0.51
   6   5  -7   46.98    0.52
  -5  11  -7   22.64    0.62
  -5  11   7   12.32    0.64
   6   5   8   -0.14    0.29
  -6  -5   8    0.46    0.36
   5 -11   8   -0.25    0.77
 -11   6  -8    0.01    0.97
  -5  11   8   -0.08    0.38
   6   5  -8    1.06    0.33
  11  -6   9   14.65    0.39
   6   5   9    7.11    0.34
  -6  -5   9    6.54    0.42
   6   5   9   11.45    0.29
   6   5  -9   13.24    0.33
  -5  11  -9    6.62    0.38
  -5  11   9    8.82    0.37
  -6  -5  10   -0.31    0.43
  11  -6  10   -0.25    0.36
   5 -11  10    0.21    0.49
   6   5  10   -0.25    0.34
  -5  11 -10   -0.28    0.32
  -5  11  10   -0.31    0.29
  -6  -5  11    0.53    0.44
   5 -11  11    1.07    0.47
  11  -6  11   -0.19    0.41
   6   5  11    0.11    0.35
  -5  11  11    0.60    0.29
   6   5  12    0.11    0.38
   5 -11  12    1.03    0.45
  11  -6  12    0.67    0.38
  -6  -5  12   -0.19    0.48
  11  -6  13    1.62    0.40
   6   5  13    0.70    0.41
  -6  -5  13    1.19    0.50
   6   5  14    0.33    0.42
   5 -11  14    0.53    0.50
  -6  -5  14    0.19    0.52
   5 -11  15    1.47    0.47
   6   5  15    1.14    0.46
  -6  -5  15    0.75    0.59
   6   5  16    0.56    0.49
  -6  -5  16    0.71    0.55
  -6  -5  17    0.16    0.62
  11  -6  20   -0.02    0.61
   5   6   0  248.17    2.89
   5   6   0  255.57    2.87
  -6  11   0  206.23    2.97
  11  -5   0  191.09    3.25
   5   6  -1    4.41    0.38
  -6  11  -1    5.14    0.20
  11  -5  -1    3.42    0.16
   5   6   1    4.25    0.28
   5   6  -1    4.04    0.25
  -6  11  -1    2.85    0.57
  11  -5   1    2.65    1.07
  11  -5  -1    2.27    1.07
   5   6  -2   21.94    0.34
  11  -5   2   16.02    1.15
  11  -5  -2   18.98    1.12
   5   6   2   28.87    0.45
  -6  11  -2   19.28    0.27
  11  -5  -2   17.19    0.27
  -6  11  -2   13.90    0.60
   5   6  -2   27.56    0.48
 -11   5   2   13.96    0.51
  -6  11   2   19.22    0.98
   5   6  -2   17.17    0.64
   5   6  -3    1.37    0.66
  11  -5   3   -0.44    1.08
  11  -5  -3    1.67    1.05
  -6  11   3    2.06    0.89
  -6  11  -3    0.35    0.62
   5   6   3    2.17    0.35
  -6  11   3    1.44    0.73
   5   6  -3    1.30    0.35
   5   6   3    1.35    0.31
  -6  11  -3    1.58    0.14
  11  -5  -3    2.29    0.15
  -6  11   4    0.58    0.53
  -6  11  -4    0.62    0.66
  -6  11   4    2.93    0.95
  11  -5  -4    0.81    1.10
   5   6  -4    2.14    0.58
   5   6  -4    4.07    0.34
   5   6   4    4.04    0.34
   5   6  -5    1.16    0.32
   5   6   5    0.64    0.29
  -6  11   5   -0.30    0.49
  11  -5  -5   -0.16    0.97
  -6  11  -5    0.34    0.59
   5   6   6   28.15    0.43
   5   6  -6   29.39    0.46
  -6  11   6   13.67    0.68
  -6  11  -6    4.50    0.60
  11  -5  -6    6.41    0.96
  11  -5   6   12.92    1.22
  -5  -6  -6   16.73    0.96
  -6  11  -7   -0.57    0.46
 -11   5  -7    0.17    0.96
  11  -5  -7   -0.63    0.81
  -5  -6   7   -0.87    0.72
  -5  -6  -7   -0.71    0.86
   5   6  -7   -0.05    0.32
   5   6   7   -0.26    0.31
 -11   5  -8    0.01    1.05
  11  -5   8    0.49    0.34
  -5  -6   8    0.30    0.57
  -6  11   8   -0.10    0.34
   5   6   8    0.12    0.29
   5   6  -8    0.17    0.30
  11  -5   9   -0.43    0.32
  -6  11   9   -0.77    0.40
   5   6   9   -0.11    0.25
   5   6  -9   -0.23    0.27
   5   6  10    2.10    0.24
   5   6 -10    2.49    0.26
   6 -11  10    3.70    0.46
  11  -5  10    3.31    0.37
  -6  11 -10    1.02    0.36
  -6  11  10    1.15    0.33
  -6  11  11   -0.27    0.27
  11  -5  11   -0.04    0.38
   6 -11  11    0.87    0.46
   5   6  11    0.15    0.36
   5   6  12    0.34    0.39
   6 -11  12   -0.12    0.46
  11  -5  12    0.08    0.36
  -5  -6  12    0.67    0.49
   5   6  13    0.29    0.41
  -5  -6  13    0.03    0.55
   6 -11  13   -0.04    0.53
  -5  -6  14    0.28    0.59
   6 -11  14    1.06    0.51
  -5  -6  15   -0.65    0.57
   6 -11  15    0.10    0.52
  -5  -6  16    1.00    0.59
  -5  -6  17   -0.47    0.62
  11  -5  19    0.34    0.59
  11  -5  20    0.23    0.58
  11  -4   0   21.33    0.31
   4   7   0   20.18    0.34
   4   7  -1   11.57    0.39
   4   7  -1   10.28    0.72
  11  -4   1    9.30    1.07
  11  -4  -1    9.57    1.09
   4   7  -1   11.99    0.29
  11  -4  -1   10.35    0.21
   4   7   1   11.53    0.30
   4   7  -2   13.37    0.40
  -7  11   2    8.56    0.94
   4   7  -2    8.49    0.78
   4   7  -2   12.95    0.30
  11  -4   2    8.45    1.17
  11  -4  -2    8.37    1.06
   4   7   2   11.59    0.34
  11  -4  -2    8.67    0.21
   4   7   3    3.50    0.38
  11  -4  -3    0.93    0.17
   4   7  -3    0.60    0.37
  -7  11   3    0.40    0.89
  11  -4   3    1.22    1.13
  11  -4  -3    0.83    1.00
   4   7  -3    1.33    0.66
   4   7  -4    1.54    0.36
   4   7   4    1.46    0.35
   4   7  -5    0.52    0.37
   4   7   5    0.61    0.35
  -7  11   5   -1.38    0.94
  11  -4  -5   -1.70    0.96
   4   7   6    1.24    0.32
   4   7  -6    1.18    0.34
  -7  11   6   -0.14    0.58
  -4  -7  -6    0.69    0.80
  -7  11  -6   -0.35    0.63
   4   7  -7   -0.43    0.30
   4   7   7   -0.28    0.27
  -7  11   7   -0.29    0.49
  11  -4   7   -0.29    0.31
  -4  -7  -7   -0.98    0.86
  -4  -7   8    0.54    0.60
  11  -4   8    0.47    0.29
  -7  11   8   -0.19    0.43
  -7  11  -8   -0.92    0.46
   4   7   8    0.32    0.30
   4   7  -8    0.69    0.30
  -7  11   9   -0.08    0.36
  -7  11  -9    0.31    0.33
  11  -4   9    2.86    0.35
   4   7  -9    2.22    0.39
   4   7   9    1.73    0.28
   4   7 -10   -0.09    0.26
   4   7  10   -0.44    0.24
   7 -11  10   -0.58    0.99
  -7  11  10   -0.08    0.40
  11  -4  10   -0.14    0.32
  -7  11  11    0.23    0.31
   7 -11  11   -0.27    0.46
  11  -4  11    0.17    0.32
   4   7  11   -0.02    0.23
   7 -11  12    0.40    0.47
   7 -11  13    0.47    0.50
  -4  -7  14    0.24    0.57
   7 -11  14    0.81    0.55
  -4  -7  15   -0.38    0.65
   7 -11  15   -0.10    0.53
  -4  -7  16    0.94    0.64
  -4  -7  17    0.19    0.61
  -4  -7  18    0.05    0.63
  11  -4  18   -0.62    0.59
  11  -4  19    0.14    0.56
  11  -3   0    2.13    0.21
   3   8   0    2.90    0.27
   3   8   0    3.06    0.40
   3   8   1   20.08    0.37
   3   8  -1   20.04    0.33
  11  -3  -1   16.67    0.29
   3   8  -1   16.91    0.46
   3   8   2   18.35    0.37
  11  -3  -2   17.74    0.29
   3   8  -2   16.77    0.44
  -8  11   2   16.09    0.98
   3   8   3   58.50    0.86
   3   8  -3   61.01    0.87
  11  -3  -3   65.15    0.79
   3   8  -3   67.16    0.81
  -3  -8   3   70.97    0.80
   3   8  -3   41.55    1.12
  -8  11   3   44.46    1.29
   3   8  -4   10.44    0.42
   3   8   4    9.66    0.39
  -3  -8   4   12.05    0.28
  -8  11   4    7.93    0.94
   3   8   5   28.00    0.53
   3   8  -5   29.77    0.54
  -3  -8   6    3.08    0.29
   3   8   6    2.59    0.35
   3   8  -6    2.81    0.37
  11  -3   7   23.90    0.44
   3   8   7   23.00    0.46
   3   8  -7   24.33    0.48
  11  -3   8   16.34    0.34
   3   8  -8   15.16    0.37
   3   8   8   14.66    0.38
  -8  11   8    5.09    0.53
  -8  11  -8    1.09    0.65
   3   8  -9   11.48    0.37
   3   8   9   10.41    0.34
  11  -3  10   16.21    0.31
  -8  11  10    0.84    0.39
  -8  11 -10    3.16    0.32
   3   8 -10   25.29    0.56
   3   8  10   10.61    0.27
   8 -11  11   -0.07    0.44
   3   8  11    0.19    0.24
   8 -11  12    0.50    0.50
   8 -11  13    0.92    0.48
   8 -11  14    2.19    0.53
  -3  -8  15    1.22    0.62
   8 -11  15    3.27    0.55
  -3  -8  16    1.08    0.68
  -3  -8  17    1.48    0.69
  11  -3  17    0.49    0.57
  -3  -8  18    0.80    0.62
  11  -3  18    0.00    0.56
  11  -3  19    0.28    0.53
   2   9   0   31.01    0.57
   2   9   0   34.48    0.45
  11  -2   0   26.81    0.42
   2   9   0   22.35    0.86
   2   9  -1  105.90    1.36
  11  -2  -1  111.91    1.30
   2   9  -1  108.51    1.30
   2   9   1  110.65    1.31
   2   9   1   80.22    1.64
   2   9  -1   76.28    1.57
  11  -2   1  113.19    1.31
   2   9  -2   34.38    0.59
   2   9   2   33.69    0.50
   2   9  -2   34.02    0.47
  11  -2  -2   32.52    0.45
   2   9  -2   24.57    0.94
  -9  11   2   26.26    1.05
   2   9  -3  185.02    2.22
   2   9   3  184.43    2.22
  11  -2  -3  182.25    2.18
   2   9   4   12.05    0.43
   2   9  -4   13.22    0.46
  11  -2   4   12.39    0.28
   2   9   5   12.02    0.41
   2   9  -5   11.32    0.43
  11  -2   5   12.77    0.28
   2   9  -6   13.55    0.41
   2   9   6   13.14    0.39
   2   9  -7   32.20    0.55
  11  -2   7   31.97    0.48
   2   9  -8    0.87    0.35
   2   9   8    0.48    0.31
  11  -2   8    0.75    0.26
  -2  -9   8    0.76    0.34
   2   9  -9   20.95    0.43
   2   9   9   18.78    0.39
  -9  11   9   -0.56    0.61
  -9  11  -9    2.84    0.58
  -2  -9   9   27.66    0.42
   2   9 -10   -0.15    0.31
   2   9  10   -0.43    0.33
  -9  11  10   -0.42    0.42
  -9  11 -10   -1.15    0.60
   2   9  11   -0.04    0.26
   9 -11  11   -0.14    0.46
  -9  11  11   -0.14    0.44
   9 -11  13    1.97    0.50
   9 -11  14   -0.30    0.51
   9 -11  15   -0.86    0.55
  11  -2  16    0.91    0.56
   9 -11  16    0.91    0.52
  -2  -9  17   -0.40    0.69
  11  -2  17    0.06    0.57
  -2  -9  18    0.36    0.69
  11  -2  18   -0.38    0.53
  11  -2  19    0.36    0.48
   1  10   0  434.48    5.18
  11  -1   0  444.42    5.15
   1  10  -1   86.53    1.15
   1  10  -1   60.61    1.45
   1  10   1   57.55    1.43
 -11   1  -1   49.54    1.20
  11  -1  -1   98.01    1.07
   1  10  -1   90.89    1.07
  11  -1   1   87.80    1.07
   1  10   1   91.78    1.08
   1  10   2   89.24    1.02
  11  -1  -2   85.55    0.99
   1  10  -2   80.85    0.99
 -11   1  -2   54.56    1.25
   1  10   2   52.87    1.41
   1  10  -2   60.23    1.40
 -10  11   2   58.42    1.42
   1  10  -2   83.29    1.07
   1  10   3  134.19    1.68
   1  10  -3  130.78    1.68
   1  10  -3  135.42    1.63
  11  -1   3  136.54    1.61
   1  10  -4   16.43    0.46
   1  10   4   15.91    0.44
  11  -1   4   14.96    0.27
   1  10   5   26.70    0.53
  11  -1   5   27.80    0.40
   1  10   6   99.08    1.35
   1  10  -6  107.44    1.36
   1  10   7    0.75    0.35
   1  10  -7    0.94    0.37
  -1 -10   7    1.39    0.33
   1  10   8    4.17    0.34
   1  10  -8    3.82    0.36
   1  10   9    2.91    0.34
   1  10  -9    3.05    0.35
   1  10 -10    7.74    0.37
   1  10  10    7.17    0.31
 -10  11  10   -0.09    0.54
 -10  11 -10    2.19    0.54
  -1 -10  10   11.43    0.40
 -10  11  11   -0.07    0.43
   1  10  11   -0.38    0.27
  11  -1  14    0.36    0.48
  11  -1  16    0.01    0.56
  -1 -10  17   -0.01    0.65
  11  -1  17    0.21    0.51
  -1 -10  18   -0.33    0.71
  11   0   0    1.61    0.24
   0  11   0    1.23    0.25
   0  11  -1    8.49    0.94
   0  11   1    8.80    0.88
   0  11   1   20.67    0.40
  11   0  -1   16.59    0.32
  11   0   1   15.06    0.34
   0  11  -1   16.44    0.32
   0  11  -1   12.26    0.50
 -11  11   2   11.72    0.93
   0  11   2    9.18    1.01
   0  11  -2    9.72    0.88
 -11   0  -2    9.40    0.77
   0  11  -2   20.67    0.33
  11   0  -2   18.11    0.31
   0  11  -2   16.00    0.50
  11   0  -3   12.54    0.29
 -11  11   3    4.95    0.85
 -11   0  -3    4.41    0.78
   0  11   3    8.51    0.44
   0  11  -3    8.28    0.45
   0  11  -3   13.49    0.31
   0  11  -4    0.89    0.43
   0  11   4    0.90    0.41
 -11   0  -4    0.02    0.83
 -11  11   4   -0.26    0.88
  11   0  -4    2.03    0.22
   0  11  -4    2.32    0.22
   0  11  -5    7.92    0.44
   0  11   5    6.50    0.40
   0  11  -6    4.40    0.41
   0  11   6    3.68    0.39
   0  11   7    2.11    0.36
   0  11  -7    2.52    0.40
   0 -11   7    2.41    0.37
   0 -11   8    1.02    0.36
   0  11   8    0.70    0.36
   0  11  -8    0.54    0.38
   0 -11   9   -0.05    0.40
   0  11  -9    0.10    0.36
   0  11   9    0.05    0.33
   0 -11  10    0.35    0.43
   0  11  10    0.00    0.31
   0  11 -10    0.03    0.35
   0 -11  11   -0.53    0.41
   0  11  11   -0.19    0.30
 -11  11  11    0.05    0.51
  11   0  12   -0.19    0.40
  11   0  13    0.44    0.42
  11   0  14   -0.52    0.49
  11   0  15    0.11    0.45
  11 -11  15   -0.35    0.54
  11 -11  16   -0.25    0.50
   0 -11  18    0.11    0.66
  -1  12   0   16.31    0.31
  11   1   0   15.61    0.32
  -1  12  -1   16.17    0.52
 -11  -1  -1    7.45    1.24
  -1  12  -1   10.10    1.00
  -1  12   1   10.62    1.05
  11   1  -1   19.60    0.34
  11   1   1   18.00    0.36
  -1  12  -1   17.18    0.31
  -1  12   1   18.21    0.35
  -1  12  -2   51.09    0.78
 -11  -1  -2   28.11    1.41
  -1  12  -2   53.30    0.64
  11   1  -2   53.65    0.65
 -12  11   2   34.44    1.11
  -1  12   2   29.71    1.16
  -1  12  -2   28.20    1.07
  11   1  -3   59.44    0.70
  -1  12  -3   58.95    0.69
  -1  12   3   51.79    0.80
  -1  12  -3   52.57    0.81
 -12  11   3   31.21    1.09
 -11  -1  -3   27.50    1.03
 -11  -1  -4    4.90    0.95
 -12  11   4    3.22    0.85
  -1  12  -4   10.12    0.48
  -1  12   4    9.81    0.46
  -1  12  -4   11.48    0.26
  11   1  -4   12.11    0.27
 -11  -1  -5    1.07    0.89
  -1  12   5    1.71    0.40
  -1  12  -5    2.04    0.41
 -11  -1  -6    2.14    0.91
  -1  12   6    2.74    0.40
  -1  12  -6    2.30    0.43
  -1  12   7   10.67    0.41
  -1  12  -7   13.07    0.46
   1 -12   8    1.42    0.40
  -1  12  -8    1.28    0.39
  -1  12   8    1.04    0.37
  -1  12   9    4.61    0.37
  -1  12  -9    5.07    0.38
  -1  12 -10   -0.11    0.37
  -1  12  10   -0.06    0.33
   1 -12  10    0.35    0.46
   1 -12  11   -0.06    0.43
  12 -11  11    0.32    0.47
  -1  12  11   -0.36    0.31
  12 -11  12    0.72    0.53
   1 -12  12    0.85    0.45
  12 -11  13    3.18    0.50
  12 -11  14    0.47    0.53
  12 -11  15    0.67    0.54
  -2  12   0    4.64    0.41
  -2  12   0   10.09    0.26
  10   2   0   10.44    0.28
 -12  10   0    0.66    0.43
 -10  -2   0    5.39    1.18
  -2  12   0    6.60    0.98
  10   2   1   17.83    0.38
  10   2  -1   17.33    0.35
  -2  12  -1   26.53    0.34
  -2  12   1   19.60    0.38
 -12  10  -1    5.95    0.54
 -10  -2  -1   11.59    1.24
 -10  -2   1    7.11    1.18
  -2  12  -1   11.06    1.00
  -2  12   1   10.64    0.92
  10   2   2    1.05    0.29
 -10  -2  -2   -0.19    1.18
  -2  12   2    1.02    0.90
 -12  10   2    1.74    0.80
  -2  12  -2    0.99    0.19
  -2  12  -2    0.09    0.45
 -12  10   3    1.13    0.83
  -2  12   3   -0.29    1.00
 -10  -2  -3    0.61    0.80
  10   2  -3    0.49    0.25
  -2  12  -3    0.74    0.20
  -2  12  -3    1.52    0.47
  -2  12   3    0.88    0.42
  -2  12  -4   14.78    0.26
  10   2  -4   14.77    0.29
  -2  12   4   11.85    0.42
  -2  12  -4   12.57    0.45
 -12  10   4    9.61    0.89
 -10  -2  -4    8.88    0.87
  -2  12  -5    6.66    0.43
  -2  12   5    5.33    0.41
 -10  -2  -5    4.24    0.95
 -10  -2  -6    0.20    0.88
 -12  10   6   -0.03    0.49
  -2  12  -6    2.25    0.41
  -2  12   6    1.42    0.38
  -2  12  -7    1.87    0.40
  -2  12   7    2.30    0.39
   2 -12   8    0.43    0.41
  -2  12   8    0.21    0.37
  -2  12  -8    0.34    0.38
   2 -12   9   -0.53    0.43
  -2  12  -9   -0.13    0.38
  -2  12   9   -0.04    0.35
  12 -10  10    0.89    0.51
   2 -12  10    0.72    0.44
  -2  12  10   -0.09    0.34
  -2  12 -10    0.14    0.37
  12 -10  11    0.73    0.47
   2 -12  11    0.89    0.44
  10   2  11    0.24    0.29
  -2  12  11    0.32    0.30
  10   2  12   -0.29    0.38
  12 -10  12    0.03    0.45
   2 -12  12    0.01    0.49
   2 -12  13   -0.78    0.42
  12 -10  13   -0.20    0.53
  12 -10  14    0.32    0.55
  12 -10  15    0.84    0.49
   2 -12  19    0.31    0.65
  -3  12   0   46.32    0.83
  -9  -3   0   31.22    1.35
  -3  12   0   35.30    1.20
   9   3   0   51.19    0.71
  -3  12   0   50.80    0.64
   9   3   0   51.71    0.66
  -9  -3  -1   17.26    1.22
  -9  -3   1   17.00    1.14
  -3  12  -1   23.45    0.63
   9   3  -1   30.14    0.43
   9   3   1   29.69    0.45
  -3  12  -1   28.19    0.40
   9   3  -1   30.04    0.50
  -3  12  -2    6.75    0.56
 -12   9   2    4.75    0.77
  -9  -3  -2    3.78    1.17
  -9  -3   2    3.81    1.01
   9   3  -2    7.07    0.34
  -3  12  -2    6.85    0.20
   9   3   2    6.70    0.30
   9   3  -2    6.93    0.23
   9   3   3    2.93    0.32
   9   3  -3    3.30    0.32
  -3  12  -3    0.69    0.48
  -3  12   3    1.08    0.49
 -12   9  -3   -0.26    0.70
  -3  12  -3    3.12    0.21
 -12   9   3    1.25    0.81
  -9  -3   3   -0.51    1.03
   9   3  -3    2.84    0.24
   9   3   4   11.63    0.35
   9   3  -4   13.36    0.38
  -3  12  -4   12.31    0.24
   9   3  -4   13.50    0.28
   3 -12  -4    5.38    0.66
  -9  -3   4    6.15    0.96
 -12   9  -4    6.31    0.75
  -3  12   4   11.30    0.46
  -3  12  -4   10.19    0.49
  -9  -3  -4    8.89    0.88
  -3  12  -5    3.09    0.38
  -3  12   5    2.74    0.38
   9   3  -5    2.43    0.34
   9   3   5    2.42    0.33
  -9  -3  -5    1.60    0.81
  -3  12  -6   -0.10    0.44
  -3  12   6   -0.48    0.39
  -9  -3  -6   -1.04    1.00
 -12   9   6    0.11    0.60
 -12   9  -6    0.36    0.77
  -9  -3  -7    0.94    0.96
  -3  12   7    4.59    0.38
  -3  12  -7    4.19    0.41
 -12   9   7    0.11    0.73
   3 -12   7    1.94    0.75
  -3  12  -8    0.13    0.39
  -3  12   8   -0.02    0.35
  -3  12  -9    3.13    0.40
  -3  12   9    3.08    0.35
  -3  12  10    1.19    0.33
  -3  12 -10    1.32    0.37
  12  -9  10    2.37    0.48
   9   3  10    0.50    0.30
   3 -12  10    3.23    0.46
  -3  12  11   -0.52    0.32
   9   3  11   -0.37    0.32
   3 -12  11   -0.45    0.44
  12  -9  11   -0.20    0.43
   9   3  12    0.37    0.38
  12  -9  12    0.69    0.44
   3 -12  12    0.53    0.47
   9   3  13    0.45    0.41
   3 -12  13    1.36    0.49
  12  -9  13    0.68    0.47
   9   3  14    0.21    0.45
  12  -9  14    1.33    0.49
   3 -12  14    1.11    0.48
  12  -9  15   -0.01    0.44
  -8  -4   0    6.23    1.16
  12  -8   0    6.96    1.35
   8   4   0    3.40    0.36
  -4  12   0    3.29    0.22
   8   4  -1   45.96    0.66
  -4  12  -1   46.83    0.58
  -4  12   2    0.42    0.87
 -12   8   2    1.62    0.70
  -8  -4  -2    0.30    1.29
  -8  -4   2    0.25    1.02
   8   4  -2    3.03    0.36
  -4  12  -2    2.65    0.17
  -4  12  -2    1.37    0.61
 -12   8   3   24.26    0.88
  -4  12   3   22.14    1.10
  12  -8   3   21.71    1.46
   4 -12  -3   16.01    0.69
  -8  -4   3   21.71    1.19
   8   4  -3   42.12    0.51
  -4  12   3   13.40    0.72
  -4  12  -3    3.53    0.76
   8   4   3   40.72    0.56
   8   4  -3   41.86    0.57
  -4  12  -3   43.38    0.48
  -8  -4  -4    1.94    0.85
  -4  12   4    2.92    0.99
  -8  -4   4    0.58    0.94
 -12   8  -4   -0.76    0.74
   4 -12  -4    0.65    0.64
  -4  12   4    1.86    0.50
  -4  12  -4   -0.30    0.53
   8   4   4    4.26    0.30
   8   4  -4    4.18    0.31
  -8  -4  -5    3.44    0.88
  12  -8   5    1.91    1.24
  -8  -4   5    2.63    0.90
 -12   8  -5    0.43    0.83
   4 -12   5    0.88    0.66
  -4  12   5    1.38    0.44
   8   4  -5    6.81    0.38
   8   4   5    6.09    0.36
  12  -8  -6    0.22    1.03
  -8  -4  -6   -0.10    0.89
 -12   8  -6   -0.05    0.81
   4 -12   6    0.44    0.81
  -4  12  -6    0.60    0.47
  -4  12   6    0.48    0.47
   8   4   6    0.33    0.28
   8   4  -6    0.14    0.31
   4 -12   7    1.68    0.84
 -12   8  -7    1.46    0.98
   8   4  -7    7.10    0.34
   8   4   7    7.22    0.33
  12  -8  -7    1.03    1.05
  -8  -4  -7    4.27    1.00
  -4  12  -7    5.42    0.38
  -4  12   7    4.81    0.36
 -12   8   8    0.09    0.73
 -12   8  -8    0.56    0.92
   8   4   8    0.91    0.26
  -4  12   8    2.42    0.39
  -4  12  -8    2.25    0.38
  -4  12   9    6.91    0.37
  -4  12  -9    8.19    0.40
   4 -12  10    0.43    0.46
  12  -8  10    0.19    0.42
  -4  12 -10    0.01    0.37
   8   4  10    0.08    0.31
  -4  12  10    0.31    0.31
  -4  12  11    0.32    0.30
   4 -12  11    0.48    0.45
  12  -8  11    1.05    0.40
   8   4  12    0.16    0.36
  12  -8  12    0.97    0.46
   4 -12  12    0.30    0.50
   8   4  13    0.17    0.40
   4 -12  13    0.87    0.53
  12  -8  13    0.42    0.48
   8   4  14    0.12    0.39
  12  -8  14    0.14    0.45
   8   4  15    0.23    0.43
  -7  -5   0   -0.10    1.14
  12  -7   0   -1.77    1.31
  -5  12   0   -0.86    0.76
   7   5   0    0.66    0.34
  -7  -5   1   15.08    1.17
  12  -7  -1   17.10    1.35
  12  -7   1   15.72    1.35
  -7  -5  -1   18.62    1.26
   7   5  -1   24.26    0.47
  -5  12   1   17.54    1.03
  -5  12  -1   23.42    0.34
   7   5  -2    1.99    0.35
  -7  -5   2    1.99    1.06
  -5  12   2    2.34    1.06
 -12   7   2    3.18    0.69
  -5  12  -2    1.91    0.16
  -7  -5  -2    3.62    1.20
  12  -7   2    6.11    1.20
   5 -12   2    5.11    0.50
  -7  -5   3   10.05    1.01
  12  -7   3   10.61    1.25
   5 -12   3    5.47    0.60
   7   5   3   17.54    0.36
   7   5  -3   17.34    0.37
  -5  12  -3   22.63    0.28
  12  -7  -3   15.71    0.23
  12  -7  -3    9.66    1.24
  -5  12   3   12.01    1.10
  -5  12   3    6.62    0.76
  -5  12  -3    0.95    0.67
  12  -7  -4    0.13    0.12
   5 -12   4   -1.37    0.69
  12  -7  -4   -0.95    1.16
  -7  -5  -4   -2.25    1.20
  -7  -5   4    0.08    0.97
  -5  12   4    0.36    1.03
  -5  12   4   -0.59    0.33
  -5  12  -4   -0.12    0.39
   7   5   4    0.41    0.43
   7   5  -4    0.59    0.43
  -5  12   5    1.47    0.67
 -12   7  -5    0.55    0.85
   5 -12   5    1.65    0.69
  -5  12  -5   -0.18    0.68
  -7  -5  -5    0.59    1.19
  -7  -5  -5    2.28    0.94
  12  -7   5    0.44    1.17
  -7  -5   5    0.41    0.85
  12  -7  -5   -0.12    1.13
   7   5   5    1.78    0.32
   7   5  -5    1.87    0.34
   5 -12   6    3.21    0.66
 -12   7  -6    2.26    0.87
  -7  -5  -6    6.35    0.97
   7   5  -6    2.83    0.40
  -7  -5   6    4.17    0.77
  12  -7  -6    1.99    1.05
   7   5  -6   11.64    0.34
   7   5   6   11.62    0.34
  -5  12   6    3.37    0.48
 -12   7  -7    0.08    1.06
  -7  -5  -7    0.37    1.03
  12  -7  -7    0.29    0.98
  -5  12  -8    1.10    0.41
  -5  12   8    0.16    0.39
   7   5  -8    2.23    0.29
   7   5   8    2.03    0.28
 -12   7  -8    0.99    1.06
  -5  12  -9    0.54    0.38
  -5  12   9   -0.69    0.36
 -12   7   9    0.10    0.86
  12  -7   9    0.86    0.38
  -5  12 -10    0.76    0.39
  -5  12  10    1.14    0.32
   5 -12  10    0.73    0.51
  12  -7  10    0.56    0.40
   7   5  10    0.17    0.32
  -5  12  11    1.18    0.30
   7   5  11    1.11    0.33
  12  -7  11    2.84    0.39
   5 -12  11    2.74    0.47
   7   5  12    0.89    0.36
  12  -7  12    1.25    0.43
   5 -12  12    1.68    0.47
   7   5  13    1.32    0.40
   5 -12  13    1.84    0.50
  12  -7  13    1.79    0.45
   7   5  14    0.83    0.42
   5 -12  15   -0.21    0.47
   6   6   0    3.00    0.32
   6   6   0    4.14    0.29
   6   6  -1   17.87    0.32
   6   6   1   20.02    0.39
  -6  12  -1   15.02    0.26
   6   6  -1   14.84    0.38
  -6  12   1    9.62    0.92
  12  -6   1    8.64    1.29
  12  -6  -1   10.79    1.28
  -6  12  -1    4.41    0.64
  12  -6  -2   16.27    1.18
  12  -6   2   11.73    1.24
   6   6  -2   13.17    0.30
   6   6   2   12.65    0.35
  -6  12  -2   10.13    0.20
  12  -6  -2   10.94    0.20
  -6  12   2    7.86    0.97
 -12   6   2    7.59    0.54
   6   6  -2   11.47    0.37
  -6  12  -3   -0.56    0.58
   6   6   3    4.84    0.42
   6   6  -3    4.89    0.43
  -6  12  -3    3.18    0.17
  12  -6  -3    3.26    0.18
  -6  12   3    1.61    1.12
  12  -6   3   -1.07    1.18
  12  -6  -3    0.05    1.16
   6   6  -3    4.12    0.28
   6   6   4    1.87    0.42
   6   6  -4    2.19    0.45
   6   6  -4    0.58    0.58
  12  -6  -4    0.26    1.14
  -6  12   4    1.06    0.98
  -6  12  -4   -0.09    0.60
   6   6  -5    1.17    0.36
   6   6   5    1.59    0.36
   6   6  -5    0.51    0.49
  -6  -6   5    0.63    0.93
  12  -6  -5    0.36    1.13
  -6  12  -5    0.07    0.74
  -6  12   6    3.24    0.47
   6   6  -6    4.18    0.54
  -6  -6  -6    6.93    0.94
  -6  -6   6    4.60    0.86
  12  -6  -6    1.88    0.99
 -12   6  -6    2.07    0.83
   6   6   6    8.89    0.30
   6   6  -6    9.12    0.32
  -6  12   7    3.36    0.61
  -6  12  -7    5.14    0.66
   6   6   7   10.29    0.34
   6   6  -7   10.33    0.35
  -6  -6   7    3.81    0.75
 -12   6  -7    3.68    0.91
  12  -6   8    0.23    0.36
   6   6  -8    0.21    0.29
   6   6   8   -0.34    0.28
  -6  12   8   -0.11    0.46
   6   6  -9    4.48    0.30
   6   6   9    4.11    0.29
  12  -6   9    4.34    0.36
   6 -12  10    3.24    0.52
  12  -6  10    2.50    0.36
  -6  12  10    0.57    0.30
  -6  12 -10    1.13    0.38
  -6  -6  10    0.32    0.38
  12  -6  11    0.37    0.37
   6 -12  11    0.73    0.48
  -6  12  11    0.17    0.31
   6 -12  12    0.74    0.46
  12  -6  12    1.17    0.39
  12  -6  13    0.23    0.36
   6 -12  13    0.48    0.55
  -6  -6  13   -0.28    0.48
   6 -12  14    8.68    0.60
   6 -12  15   -0.29    0.51
  12  -6  19    0.33    0.57
   5   7   0    0.12    0.27
   5   7   0    0.46    0.39
  12  -5   1    1.36    1.24
  12  -5  -1    2.15    1.12
   5   7  -1    1.93    0.39
   5   7  -1    1.88    0.24
  12  -5  -1    2.49    0.23
   5   7   1    2.05    0.28
  12  -5   2   13.93    1.23
  12  -5  -2   14.71    1.14
  12  -5  -2   14.97    0.25
   5   7  -2   16.38    0.31
   5   7   2   15.09    0.37
   5   7  -2   15.47    0.44
  -7  12   2   10.57    0.99
   5   7  -2    9.72    0.67
   5   7  -3    3.29    0.27
   5   7  -3    2.13    0.65
  12  -5   3    0.63    1.18
  12  -5  -3    0.77    1.12
  -7  12   3    1.54    0.92
   5   7  -3    3.07    0.38
  12  -5  -3    2.51    0.15
   5   7   3    3.61    0.37
  -7  12  -4    0.92    0.66
  -7  12   4    0.42    1.00
  12  -5  -4    1.39    1.10
   5   7  -4    0.88    0.67
   5   7   4    1.39    0.36
   5   7  -4    1.89    0.38
  -7  12  -5   -0.04    0.59
  -7  12   5   -1.46    0.73
   5   7  -5    0.75    0.31
   5   7   5    0.65    0.29
   5   7  -5   -0.12    0.61
  -7  12   5    1.34    0.99
  12  -5  -5   -0.17    0.94
   5   7   6    3.59    0.39
   5   7  -6    3.49    0.35
  -7  12  -6    0.05    0.57
  12  -5  -6    0.54    0.94
 -12   5  -7   -0.29    0.96
  12  -5   7    1.02    0.32
  -5  -7   7    0.25    0.71
   5   7   7    0.74    0.30
   5   7  -7    0.38    0.33
  -7  12   7   -0.03    0.46
  -7  12  -7   -0.07    0.57
  12  -5   8    0.09    0.32
   5   7   8   -0.13    0.30
   5   7  -8    0.49    0.56
  -7  12  -8   -0.20    0.30
  12  -5   9    2.58    0.37
  -7  12  -9   -0.05    0.51
  -7  12   9   -0.29    0.47
   5   7  -9    2.00    0.33
   5   7   9    1.70    0.29
  -7  12  10    0.20    0.37
  -7  12 -10    1.38    0.44
   5   7  10    0.62    0.28
   5   7 -10    0.26    0.30
  12  -5  10    0.59    0.34
  -7  12  11   -0.06    0.29
  12  -5  11   -0.20    0.43
   7 -12  11    0.11    0.45
   7 -12  12    1.72    0.50
  12  -5  12    1.32    0.33
   7 -12  13   -0.15    0.48
  -5  -7  13    0.63    0.56
   7 -12  14    0.59    0.52
  -5  -7  14   -0.70    0.60
   7 -12  15   -0.88    0.57
  -5  -7  15   -0.16    0.57
  12  -5  19    0.64    0.62
  12  -4   0   12.47    0.27
   4   8   0   12.22    0.31
  12  -4   0   13.32    1.21
   4   8   1   19.36    0.36
  12  -4  -1   17.77    0.29
   4   8  -1   18.33    0.33
  12  -4  -1   18.68    1.21
   4   8  -1   18.21    0.46
  -8  12   2    6.90    0.98
   4   8  -2    7.43    0.74
   4   8  -2   11.04    0.27
  12  -4  -2    9.50    0.21
   4   8   2   11.71    0.34
  12  -4  -2    6.23    1.13
   4   8  -2   11.24    0.43
  12  -4  -3    4.18    0.17
   4   8  -3    5.19    0.40
   4   8   3    4.28    0.39
  -8  12   3    1.21    0.87
   4   8  -3    2.37    0.69
   4   8  -3    6.04    0.26
   4   8  -4    0.81    0.38
   4   8   4    0.60    0.36
  -8  12   4    0.35    0.98
   4   8  -4   -0.33    0.71
  12  -4  -4   -0.02    0.17
   4   8   5    2.15    0.36
   4   8  -5    2.54    0.39
  12  -4   6   19.52    0.39
  -8  12   6    6.02    0.64
  -8  12  -6    3.30    0.71
   4   8  -6   17.92    0.42
   4   8   6   17.23    0.41
  12  -4   7   -0.08    0.30
   4   8   7    0.27    0.28
   4   8  -7    0.55    0.30
  -8  12   7    0.21    0.69
  -8  12  -7    0.00    0.56
  12  -4   8    0.82    0.29
   4   8   8    1.20    0.31
   4   8  -8    1.02    0.35
  -8  12   8    0.37    0.50
  -8  12  -8    0.05    0.50
   4   8   9   -0.13    0.25
   4   8  -9    0.15    0.27
  12  -4   9    0.26    0.32
  -8  12   9   -0.08    0.41
  -8  12  -9    0.03    0.57
  12  -4  10    0.03    0.34
  -8  12  10    0.40    0.52
  -8  12 -10   -0.08    0.55
   4   8  10   -0.19    0.28
   4   8 -10    0.15    0.31
   8 -12  11    0.83    0.54
   4   8  11    0.15    0.27
  -8  12  11   -0.12    0.36
   8 -12  12   -0.01    0.53
   8 -12  13    0.72    0.51
   8 -12  14    1.40    0.55
  -4  -8  14    1.02    0.57
   8 -12  15    0.19    0.55
  -4  -8  15    0.48    0.59
   8 -12  16   -0.02    0.52
  12  -4  18    0.23    0.60
  12  -4  19   -0.02    0.56
   3   9   0  124.65    1.14
  12  -3   0  129.92    1.06
   3   9  -1   10.97    0.43
   3   9   1   12.57    0.32
   3   9  -1   12.92    0.29
  12  -3  -1   11.18    0.26
   3   9  -2   16.02    0.45
   3   9  -2   17.68    0.30
   3   9   2   18.19    0.38
  12  -3  -2   15.84    0.28
  -9  12   2   12.85    0.99
   3   9  -2   10.25    0.74
   3   9  -3   14.09    0.29
   3   9  -3   11.93    0.42
   3   9   3   11.73    0.41
  12  -3  -3   11.60    0.23
   3   9  -3    7.86    0.78
  -9  12   3    8.06    0.92
   3   9   4    5.41    0.39
   3   9  -4    5.61    0.39
  -9  12   4    2.88    0.91
   3   9  -4    1.83    0.65
  12  -3  -4    5.57    0.20
  12  -3   5    1.03    0.26
  -3  -9   5    1.01    0.26
  -9  12   5   -0.06    0.93
   3   9  -5    1.22    0.39
   3   9   5    0.59    0.36
  12  -3   6   20.21    0.38
   3   9   6   21.08    0.47
   3   9  -7    0.63    0.37
   3   9   7    0.82    0.35
  -3  -9   7    0.93    0.28
  12  -3   7    0.61    0.29
  12  -3   8    1.69    0.27
   3   9   8    1.97    0.34
   3   9  -8    1.35    0.35
  -9  12   8    1.99    0.60
   3   9   9    0.16    0.35
   3   9  -9   -0.02    0.33
  -9  12   9   -0.06    0.46
  -9  12  -9   -0.17    0.53
  -9  12 -10   -0.63    0.49
  -9  12  10    0.78    0.34
   3   9 -10    7.48    0.29
   3   9  10    7.58    0.30
   3   9  11   -0.17    0.27
   9 -12  11   -0.23    0.51
  -9  12  11    0.02    0.49
   9 -12  12    2.37    0.50
   9 -12  13    0.01    0.57
   9 -12  14    0.10    0.52
   9 -12  15    0.80    0.67
  -3  -9  15    0.28    0.61
   9 -12  16    1.97    0.50
  12  -3  16    1.06    0.55
  -3  -9  16    2.16    0.69
  12  -3  17   -0.24    0.58
  12  -3  18   -0.44    0.56
  12  -2   0  256.05    2.89
   2  10   0  255.61    2.89
   2  10  -1    1.73    0.43
   2  10   1    2.67    0.29
   2  10  -1    2.27    0.25
  12  -2  -1    2.20    0.21
   2  10  -1    1.73    0.95
   2  10   1    1.62    0.82
 -12   2  -1    1.09    0.55
   2  10   2   22.89    0.43
  12  -2  -2   21.87    0.34
   2  10  -2   23.75    0.37
   2  10  -2   20.50    0.51
 -10  12   2   13.00    0.99
   2  10  -2   12.97    0.88
   2  10  -3    0.48    0.81
   2  10  -3    2.16    0.43
   2  10  -3    2.61    0.29
  12  -2   3    2.11    0.20
  12  -2  -3    2.30    0.19
 -10  12   3    0.55    0.87
   2  10   3    2.67    0.42
  12  -2   4   71.33    0.93
   2  10   4   72.98    1.02
   2  10  -4   74.41    1.03
  12  -2  -4   83.05    0.94
   2  10  -4   84.47    0.95
  12  -2   5    0.83    0.22
  -2 -10   5    1.35    0.29
 -10  12   5    2.06    0.93
   2  10   5    0.45    0.37
   2  10  -5    1.43    0.39
   2  10   6   45.74    0.74
   2  10  -6   47.80    0.76
  -2 -10   6   57.43    0.70
  12  -2   6   54.49    0.68
   2  10   7   17.54    0.44
  12  -2   7   17.32    0.34
   2  10  -8    0.57    0.37
   2  10   8    0.44    0.34
  -2 -10   8    1.01    0.40
 -10  12  -9    1.46    0.56
   2  10  -9    4.02    0.36
   2  10   9    3.66    0.33
  -2 -10   9    5.17    0.31
 -10  12   9   -0.12    0.60
 -10  12 -10    3.04    0.57
 -10  12  10    1.32    0.49
   2  10 -10   10.44    0.36
   2  10  10   11.65    0.38
 -10  12  11   -0.08    0.41
   2  10  11    0.04    0.23
  12  -2  15    0.01    0.51
  12  -2  16   -0.43    0.52
  12  -2  17   -0.01    0.50
  12  -1   0   14.83    0.32
   1  11   0   14.76    0.49
   1  11   1    6.50    0.94
   1  11  -1    6.25    0.82
   1  11  -1   13.57    0.31
   1  11   1   14.36    0.39
  12  -1  -1   10.96    0.27
  12  -1   1   10.59    0.30
   1  11  -1   10.45    0.47
   1  11  -2   19.38    1.00
 -11  12   2   21.15    1.03
  12  -1  -2   31.07    0.44
   1  11  -2   38.68    0.49
   1  11   2   31.39    0.50
   1  11  -2   30.46    0.59
   1  11  -3   26.84    0.39
  12  -1  -3   24.23    0.37
   1  11   3   26.04    0.54
   1  11  -3   26.16    0.53
   1  11  -3   15.74    0.94
 -11  12   3   15.04    0.91
   1  11  -4    4.69    0.43
   1  11   4    4.64    0.41
  12  -1  -4    5.96    0.23
   1  11  -4    6.20    0.25
   1  11  -5    2.52    0.42
   1  11   5    2.12    0.39
   1  11  -6    6.51    0.44
   1  11   6    6.64    0.41
  -1 -11   6    6.76    0.36
   1  11  -7    2.34    0.39
   1  11   7    1.93    0.36
  -1 -11   7    2.35    0.34
  -1 -11   8    0.51    0.35
   1  11  -8    0.21    0.38
   1  11   8    0.44    0.36
   1  11   9    3.46    0.35
   1  11  -9    3.54    0.38
 -11  12  10   -0.20    0.58
 -11  12 -10   -0.09    0.56
   1  11  10   -0.24    0.32
   1  11 -10   -0.36    0.37
  -1 -11  10    0.34    0.37
   1  11  11    0.20    0.29
 -11  12  11   -0.28    0.45
  12  -1  13    0.02    0.45
  12  -1  14    0.12    0.51
   0  12   0   34.38    0.47
  12   0   0   32.23    0.47
   0  12  -1    6.59    0.47
   0  12   1    4.38    0.92
   0  12  -1    4.95    1.00
   0  12  -1    9.67    0.27
  12   0  -1    9.20    0.26
  12   0   1    8.93    0.30
   0  12   1   10.25    0.31
   0  12  -2    0.38    0.22
  12   0  -2    0.51    0.22
   0  12  -2   -0.07    0.45
   0  12  -2   -0.44    0.91
 -12  12   2    1.19    0.86
   0  12  -3    0.71    0.45
   0  12   3    1.24    0.43
  12   0  -3    2.01    0.23
   0  12  -3    1.47    0.21
 -12  12   3    0.23    0.82
   0  12  -3    0.98    0.78
  12   0  -4   12.07    0.29
   0  12   4    7.69    0.44
   0  12  -4    8.21    0.46
   0  12  -4   11.95    0.29
   0  12   5    6.50    0.43
   0  12  -5    6.98    0.45
   0  12  -5    7.94    0.24
  12   0  -5    7.97    0.25
   0  12   6    8.48    0.43
   0  12  -6    9.81    0.45
   0  12   7    4.22    0.41
   0  12  -7    4.73    0.43
   0  12   8    1.04    0.36
   0  12  -8    1.49    0.39
   0 -12   8    2.12    0.37
   0 -12   9    0.76    0.38
   0  12  -9    0.43    0.39
   0  12   9    0.03    0.35
   0 -12  10    0.75    0.40
   0  12 -10   -0.08    0.38
   0  12  10    0.20    0.33
   0 -12  11    0.03    0.41
  12 -12  11   -0.79    0.54
 -12  12  11   -1.03    0.53
   0  12  11    0.35    0.32
  12 -12  12    1.20    0.52
  12 -12  13    1.76    0.59
  12 -12  14   -0.31    0.53
  12 -12  15    0.39    0.65
  12 -12  16   -0.03    0.47
  12   1   0   89.89    1.15
  -1  13   0   70.47    1.22
  -1  13   1   45.22    0.62
  12   1   1   44.84    0.62
  12   1  -1   46.22    0.60
  -1  13  -1   46.61    0.60
  -1  13  -2   18.64    0.33
  12   1  -2   18.07    0.33
  12   1  -3   29.50    0.44
  -1  13  -3   28.75    0.42
  -1  13   3   21.18    0.57
  -1  13  -3   20.06    0.57
 -13  12   3   13.99    1.02
  -1  13   4   25.79    0.59
  -1  13  -4   26.79    0.61
  -1  13  -5    9.95    0.26
  12   1  -5   10.24    0.28
  -1  13   5    8.29    0.46
  -1  13  -5    8.61    0.48
  -1  13  -6   20.58    0.54
  -1  13   6   19.48    0.52
  -1  13  -7    3.78    0.44
  -1  13   7    3.51    0.41
   1 -13   8    1.29    0.40
  -1  13   8    0.95    0.40
  -1  13  -8    0.68    0.43
   1 -13   9    2.31    0.47
  -1  13  -9    1.28    0.40
  -1  13   9    1.66    0.37
  -1  13 -10    2.68    0.41
  -1  13  10    2.15    0.36
  13 -12  11   -0.20    0.57
   1 -13  11    0.46    0.54
  -1  13  11    0.12    0.34
  13 -12  12    1.54    0.55
   1 -13  12    0.94    0.41
  13 -12  13   -0.38    0.53
  13 -12  14    0.38    0.54
  13 -12  15   -0.13    0.54
  13 -12  16   -0.07    0.50
  11   2   0    4.66    0.27
  -2  13   0    4.11    0.42
  11   2   1    0.60    0.28
  -2  13  -1    0.31    0.22
  11   2  -1    0.72    0.23
  -2  13  -1    0.42    0.42
  11   2   2    9.37    0.31
  -2  13  -2    9.86    0.25
  -2  13  -3   44.25    0.55
  11   2  -3   44.43    0.56
  -2  13   3   37.69    0.69
  -2  13  -3   36.95    0.70
  -2  13  -4    2.87    0.23
  11   2  -4    3.42    0.30
  -2  13  -4    2.65    0.46
  11   2  -5    2.06    0.24
  -2  13  -5    1.42    0.21
  -2  13   5    1.37    0.41
  -2  13  -5    1.31    0.43
  -2  13  -6    4.14    0.42
  -2  13   6    4.04    0.42
  -2  13  -7    1.02    0.44
  -2  13   7    1.55    0.41
  -2  13  -8    2.08    0.42
  -2  13   8    2.23    0.38
   2 -13   9    1.75    0.43
  -2  13  -9    1.22    0.41
  -2  13   9    0.77    0.37
  -2  13  10    1.96    0.34
  -2  13 -10    2.46    0.39
  13 -11  11   -0.29    0.50
   2 -13  11   -0.33    0.46
  -2  13  11   -0.52    0.33
   2 -13  12    0.51    0.57
  13 -11  12    0.32    0.50
  13 -11  13    1.20    0.48
   2 -13  13    2.00    0.45
  13 -11  14    0.03    0.51
  13 -11  15   -0.32    0.54
  -3  13   0    3.75    0.25
  10   3   0    4.15    0.28
  10   3   0    4.01    0.36
  10   3  -1    1.41    0.35
 -13  10  -1   -0.13    0.47
  -3  13  -1   -0.54    0.44
  10   3  -1    1.46    0.28
  -3  13  -1    1.37    0.24
  10   3   1    1.70    0.37
 -10  -3  -1    0.09    1.13
 -10  -3   1   -0.78    1.12
 -13  10  -2    4.06    0.64
  10   3   2   10.24    0.34
  10   3  -2   10.59    0.38
  -3  13  -2   11.23    0.25
  10   3  -2   10.52    0.27
 -13  10   2    7.37    0.79
 -10  -3   2    5.71    1.09
  -3  13  -2    7.33    0.45
  -3  13  -3    0.52    0.41
  -3  13   3    0.79    0.41
 -13  10  -3    0.21    0.65
  -3  13  -3    0.36    0.20
  10   3  -3    0.90    0.22
 -10  -3   3    1.43    1.03
 -13  10   3    1.04    0.75
  10   3   3    1.43    0.34
  10   3  -3    1.27    0.35
  -3  13  -4   21.26    0.34
  10   3  -4   20.21    0.34
  -3  13   4   15.32    0.49
  -3  13  -4   15.99    0.52
 -10  -3  -4    9.81    0.91
 -13  10  -4    4.58    0.61
 -10  -3  -5    0.81    0.90
  -3  13   5    1.51    0.45
  -3  13  -5    0.59    0.42
  -3  13  -5    1.58    0.19
  10   3  -5    1.88    0.23
 -10  -3  -6   -0.21    0.94
  -3  13  -6   -0.26    0.44
  -3  13   6    0.13    0.40
  -3  13  -7    0.47    0.41
  -3  13   7    0.13    0.40
  -3  13  -8   -0.19    0.41
  -3  13   8   -0.37    0.37
  -3  13   9    0.44    0.36
  -3  13  -9    0.52    0.42
   3 -13   9    0.76    0.42
  -3  13  10    0.05    0.35
  -3  13 -10   -0.35    0.39
   3 -13  10   -0.09    0.48
  13 -10  10   -0.08    0.46
  -3  13  11    0.70    0.32
  13 -10  11    0.36    0.47
  13 -10  12   -0.07    0.49
   3 -13  12   -0.52    0.49
  13 -10  13    0.82    0.49
   3 -13  13    0.87    0.52
  13 -10  14    1.75    0.55
  13 -10  15    0.15    0.44
  13  -9   0   77.48    2.05
  -9  -4   0   74.76    2.01
   9   4   0  134.91    1.51
  -4  13   0  128.78    1.50
  -4  13   0  111.54    1.62
   9   4   0  125.90    1.53
  13  -9   1   -1.46    1.29
  -9  -4  -1    1.35    1.15
  -9  -4   1    0.17    1.13
  -4  13  -1    3.14    0.21
   9   4   1    3.33    0.30
   9   4  -1    3.87    0.26
   9   4  -1    3.06    0.35
  -4  13  -2    3.83    0.20
   9   4   2    3.79    0.31
   9   4  -2    4.30    0.26
 -13   9   2    1.26    0.68
  -9  -4  -2    1.56    1.15
  -9  -4   2    0.98    1.08
 -13   9   3   10.26    0.82
  -9  -4   3    8.23    1.05
 -13   9  -3    6.49    0.76
   9   4  -3   21.64    0.53
   9   4   3   22.38    0.55
  -4  13  -3   20.56    0.43
   9   4  -3   23.30    0.47
  -4  13   3    8.81    0.62
   9   4   4    1.76    0.32
   9   4  -4    1.86    0.33
  -4  13  -4    2.01    0.20
   9   4  -4    2.40    0.27
  -9  -4   4   -0.06    1.00
 -13   9  -4    0.04    0.72
  -9  -4   5    4.14    0.90
  13  -9  -5    5.08    1.25
  -9  -4  -5    3.94    0.90
 -13   9  -5    3.84    0.75
   9   4  -5    8.11    0.33
   9   4   5    8.18    0.33
  -4  13   5    6.26    0.45
  -4  13  -5    6.06    0.48
   9   4   6    6.37    0.33
   9   4  -6    6.67    0.35
  -4  13   6    4.39    0.38
  -4  13  -6    4.84    0.40
 -13   9  -6    1.69    0.88
  -9  -4  -6    3.24    0.92
  13  -9  -6    1.53    1.13
  -4  13   7    6.18    0.42
  -4  13  -7    8.63    0.47
  -4  13   8    0.38    0.38
  -4  13  -8    0.06    0.43
  -4  13  -9    4.49    0.43
  -4  13   9    4.51    0.39
  13  -9  10    6.53    0.42
   4 -13  10    7.71    0.49
  -4  13 -10    4.42    0.40
  -4  13  10    4.15    0.37
  13  -9  11    0.36    0.44
   4 -13  11    0.21    0.45
  -4  13  11   -0.15    0.33
  13  -9  12   -0.37    0.43
   4 -13  12    0.51    0.52
  13  -9  13    2.60    0.48
   4 -13  13    5.48    0.57
   4 -13  14    0.55    0.50
  13  -9  14    0.16    0.50
  13  -8   0   89.34    2.49
  -8  -5   0   76.07    2.36
   8   5  -1    5.42    0.38
  13  -8  -1    6.09    1.28
  -5  13   1    3.70    0.99
  -8  -5  -1    3.15    1.13
  -8  -5   1    4.07    1.19
  13  -8   1    5.30    1.31
  -5  13  -1    6.51    0.27
  -5  13  -2    5.77    0.18
  13  -8  -2    2.85    1.28
  -5  13   2    2.93    0.91
  -8  -5  -2    3.23    1.17
  -8  -5   2    3.98    1.11
 -13   8   2    3.80    0.66
  13  -8   2    4.84    1.27
  -5  13  -2    0.36    0.83
   8   5  -2    6.51    0.37
   8   5   3   -0.09    0.37
   8   5  -3    0.07    0.38
  13  -8  -3   -0.10    1.24
  -8  -5   3    0.02    1.00
  -5  13  -3    0.53    0.23
   8   5  -4   17.18    0.41
   8   5   4   17.45    0.42
  13  -8  -4    8.79    1.24
  -8  -5   4    8.66    1.02
  -5  13  -4   15.33    0.27
  -5  13   4    6.03    0.56
  -5  13  -4    5.14    3.08
  -8  -5  -5    0.15    0.78
 -13   8  -5    0.67    0.76
  -5  13  -5   -0.78    0.50
   8   5   5    0.36    0.30
   8   5  -5    0.37    0.31
  13  -8  -5    0.44    1.18
  -8  -5   5    0.09    0.84
  -8  -5   6    5.35    0.84
  -8  -5  -6    5.43    1.00
  13  -8  -6    2.93    1.13
  -5  13  -6    9.16    0.51
  -5  13   6    1.59    0.45
   8   5   6   11.14    0.38
   8   5  -6   10.69    0.37
 -13   8  -6    3.00    0.96
  -5  13   7    2.32    0.41
  -5  13  -7   -0.07    0.45
 -13   8  -7    0.21    0.92
   8   5   7    1.61    0.30
   8   5  -7    1.76    0.32
  -5  13   8    0.75    0.34
  -5  13  -8    0.72    0.42
  -5  13   9    1.14    0.34
  -5  13  -9    1.55    0.41
  13  -8   9    1.10    0.40
  -5  13 -10    3.50    0.42
  -5  13  10    3.43    0.35
  13  -8  10    7.21    0.48
   5 -13  10    7.64    0.55
  -5  13  11   -0.40    0.30
  13  -8  11   -0.36    0.47
   5 -13  11   -0.54    0.51
   5 -13  12    0.65    0.49
  13  -8  12    0.11    0.43
   5 -13  13   -0.28    0.53
  13  -8  13    0.17    0.54
   5 -13  14    0.14    0.54
  13  -8  14    0.07    0.40
   5 -13  15   -0.20    0.51
  13  -7   0    1.87    1.30
   7   6   0    3.13    0.36
  -6  13  -1   18.10    0.36
   7   6  -1   18.72    0.48
  -6  13   1   12.13    1.07
  13  -7   1   12.07    1.31
  13  -7  -1   13.34    1.27
  -7  -6   2   -1.42    1.10
   7   6  -2    0.67    0.36
  -6  13  -2    0.47    0.16
  -6  13   2   -0.10    1.06
 -13   7   2    0.21    0.56
  13  -7  -2   -0.03    1.21
  -6  13  -3    2.61    0.52
  -7  -6   3    6.70    1.10
  13  -7  -3    4.98    1.18
   7   6  -3   11.78    0.46
   7   6   3   12.06    0.45
  -6  13  -3    9.42    0.30
  13  -7  -4    0.66    0.13
  -6  13  -4    0.48    0.19
   7   6   4    0.84    0.29
   7   6  -4    0.89    0.30
  -7  -6   4   -0.77    0.97
  13  -7  -4    0.00    1.16
  -6  13  -4    0.06    0.70
  -6  13  -5   -0.05    0.44
  -6  13   5   -0.32    0.37
   7   6   5    0.96    0.42
   7   6  -5    0.51    0.38
  -7  -6   5   -0.67    0.77
  13  -7  -5    0.41    1.07
  13  -7  -6    0.49    1.03
  -7  -6   6    1.37    0.83
   7   6  -6    4.57    0.34
   7   6   6    4.69    0.33
  -6  13   6    0.45    0.61
  -6  13  -6    2.85    0.62
 -13   7  -6    1.27    0.92
  -7  -6  -6    2.49    0.81
   7   6   7    1.10    0.30
   7   6  -7    1.46    0.30
 -13   7  -7    0.49    0.91
  -6  13   7    0.00    0.48
  -6  13  -8    2.41    0.48
   7   6   8    3.50    0.32
   7   6  -8    3.39    0.33
  -6  13  -9    1.76    0.38
  13  -7   9    2.80    0.38
   7   6   9    2.51    0.30
   7   6  -9    2.14    0.34
   6 -13  10   -0.18    0.50
  13  -7  10    0.05    0.37
  -6  13  10   -0.39    0.34
  -6  13 -10   -0.29    0.38
  13  -7  11    0.33    0.44
   6 -13  11    0.76    0.50
  -6  13  11    0.33    0.32
   6 -13  12    0.81    0.48
  13  -7  12    0.76    0.44
  13  -7  13    0.20    0.41
   6 -13  14    0.43    0.58
   6 -13  15    0.37    0.52
   6   7   0    3.19    0.34
   6   7   0    5.19    0.27
  13  -6   1    0.67    1.17
  13  -6  -1   -0.14    1.12
   6   7  -1    1.91    0.26
   6   7   1    1.12    0.29
   6   7  -1    1.26    0.33
  -7  13  -2    1.52    0.66
  -7  13   2   -0.43    0.95
  13  -6  -2   -0.50    1.09
  13  -6  -2    0.55    0.16
   6   7   2    0.92    0.33
   6   7  -2    0.62    0.26
   6   7  -2    0.84    0.32
   6   7   3    1.33    0.33
   6   7  -3    1.39    0.35
  -7  13   3    1.08    1.11
  13  -6  -3    1.04    1.05
  -7  13  -3    0.24    0.63
   6   7  -3    3.06    0.31
  13  -6  -3    1.67    0.15
   6   7  -4   -0.43    0.53
  13  -6  -4   -0.54    1.04
   6   7   4   -0.03    0.34
   6   7  -4    0.29    0.35
   6   7  -4    0.10    0.25
  13  -6  -4   -0.02    0.13
  -7  13  -4   -0.19    0.60
  -6  -7   5   -0.29    0.94
   6   7  -5    0.01    0.57
  13  -6  -5    0.36    1.10
  -7  13  -5   -0.02    0.54
  -7  13   5   -0.45    0.51
   6   7  -5    0.38    0.34
   6   7   5    0.15    0.35
  13  -6  -6    0.21    0.99
  -6  -7   6   -0.39    0.84
   6   7  -6   -0.08    0.53
   6   7   6    0.33    0.33
   6   7  -6    0.64    0.34
  -7  13  -6    0.03    0.49
  -7  13   6   -0.26    0.38
  -7  13  -7   -0.31    0.42
  -7  13   7   -0.01    0.30
   6   7  -7   -0.10    0.43
  13  -6   8   -0.17    0.35
   6   7   8    0.09    0.32
   6   7  -8   -0.15    0.36
  -7  13  -8   -0.21    0.50
  -7  13   8   -0.03    0.55
  13  -6   9    1.14    0.35
  -7  13  -9    0.14    0.46
  -7  13   9   -0.57    0.42
   6   7  -9    0.06    0.36
  13  -6  10   -0.28    0.41
   6   7  10   -0.01    0.31
   6   7 -10   -0.24    0.34
  13  -6  11    0.17    0.40
   7 -13  11    0.00    0.48
  -7  13  11   -0.16    0.32
   7 -13  12    0.44    0.52
  13  -6  12   -0.03    0.40
   7 -13  13   -0.22    0.50
   7 -13  14    0.18    0.54
   7 -13  15    0.04    0.58
  13  -6  19   -0.13    0.58
  13  -5   0   -0.65    1.19
   5   8   0   -0.06    0.40
   5   8   0    0.87    0.27
   5   8  -1    0.60    0.25
  13  -5  -1    0.78    0.19
   5   8   1    2.11    0.29
   5   8  -1    0.96    0.40
  -8  13   1    0.16    0.79
  13  -5   1    0.25    1.22
  13  -5  -1    0.40    1.22
   5   8   2    2.74    0.33
   5   8  -2    1.66    0.26
  13  -5  -2    1.39    0.17
   5   8  -2    0.81    0.64
  -8  13   2    0.67    0.95
  13  -5   2    1.72    1.21
  13  -5  -2    1.02    1.15
   5   8  -2    1.48    0.41
  -8  13   3   -0.16    0.59
   5   8   3    1.10    0.42
   5   8  -3    1.37    0.42
  13  -5  -3    0.65    1.09
  -8  13   3    0.92    0.90
   5   8  -3    0.20    0.66
   5   8  -3    1.82    0.28
  13  -5  -3    1.81    0.16
  -8  13   4    2.50    0.68
  13  -5  -4    2.30    1.06
   5   8  -4    2.64    0.71
  13  -5  -4    3.35    0.17
   5   8   4    4.18    0.37
   5   8  -4    3.97    0.38
   5   8  -4    4.52    0.26
   5   8  -5    0.50    0.32
   5   8   5    0.44    0.34
  -8  13  -5   -0.07    0.79
   5   8  -5    0.02    0.61
   5   8   6    0.48    0.38
   5   8  -6    0.08    0.41
   5   8  -6   -0.06    0.60
  -8  13   6   -0.35    0.56
  -8  13  -6   -0.06    0.54
   5   8  -7    4.90    0.34
   5   8   7    4.24    0.35
  -8  13  -7    0.07    0.53
  13  -5   7    5.56    0.32
  -8  13   7   -0.08    0.50
  13  -5   8   -0.16    0.30
   5   8  -8   -0.12    0.29
   5   8   8   -0.11    0.27
  -8  13  -8   -0.06    0.59
  -8  13   8   -0.02    0.43
   5   8   9    0.69    0.31
   5   8  -9    0.26    0.33
  -8  13   9    0.10    0.61
  -8  13  -9   -0.63    0.62
  13  -5   9    0.68    0.35
   5   8  10    1.68    0.49
  13  -5  10    3.31    0.54
  -8  13  11   -0.34    0.40
   5   8  11    0.33    0.28
  13  -5  11    0.32    0.34
   8 -13  11    0.30    0.57
   8 -13  12    1.98    0.52
   8 -13  13    2.02    0.54
   8 -13  14    0.58    0.55
   8 -13  15    0.16    0.56
   8 -13  16    0.25    0.49
  13  -5  18    0.27    0.56
   4   9   0    1.20    0.26
   4   9   0    1.07    0.41
   4   9  -1    3.46    0.41
   4   9  -1    3.82    0.25
   4   9   1    4.23    0.29
  13  -4  -1    3.30    0.21
  13  -4  -2   -0.18    0.18
   4   9  -2    0.17    0.26
   4   9  -2    0.57    0.73
  -9  13   2   -0.67    0.93
   4   9   2    0.11    0.30
   4   9  -2   -0.01    0.41
   4   9  -3   17.45    0.91
  -9  13   3   12.91    0.93
   4   9   3   25.70    0.51
   4   9  -3   25.84    0.52
   4   9  -3   32.25    0.43
  13  -4  -3   23.26    0.35
  -9  13   4   -0.38    0.96
   4   9  -4   -0.55    0.69
   4   9   4    0.08    0.36
   4   9  -4   -0.05    0.38
   4   9  -4    0.49    0.24
  13  -4  -4   -0.11    0.20
   4   9  -5   -0.44    0.70
   4   9  -5    0.01    0.39
   4   9   5   -0.08    0.37
  13  -4  -5    0.08    0.17
  -9  13  -6    0.07    0.67
  -9  13   6   -0.18    0.66
  13  -4   6    4.89    0.32
   4   9   6    4.23    0.36
   4   9  -6    5.03    0.38
   4   9   7    1.90    0.33
  -9  13   7    0.27    0.66
  -9  13  -7    0.03    0.75
  13  -4   7    2.49    0.31
   4   9  -7    2.21    0.32
  13  -4   8    0.45    0.28
  -9  13  -8    0.20    0.67
   4   9   8    0.47    0.32
   4   9  -8    0.13    0.35
  13  -4   9   -0.12    0.36
  -9  13   9   -0.22    0.66
  -9  13  -9    0.41    0.51
   4   9  -9   -0.48    0.34
   4   9   9    0.16    0.31
   4   9  10   -0.32    0.30
   4   9 -10   -0.31    0.34
  13  -4  10    0.53    0.28
  -9  13  10   -0.65    0.49
   4   9  11   -0.25    0.29
   9 -13  11    0.11    0.52
  -9  13  11    0.01    0.49
   9 -13  12    1.59    0.61
   9 -13  13   -0.01    0.56
   9 -13  14    1.62    0.55
   9 -13  15    0.51    0.59
   9 -13  16   -0.10    0.48
  13  -4  17    0.67    0.55
  13  -4  18    0.04    0.57
  13  -3   0    9.27    0.26
   3  10   0    8.60    0.42
   3  10   1    5.27    0.30
   3  10  -1    5.38    0.27
  13  -3  -1    5.13    0.22
   3  10  -2    1.05    0.82
 -10  13   2   -0.50    0.92
   3  10  -2    0.38    0.27
  13  -3  -2    0.21    0.19
   3  10   2    0.16    0.33
   3  10  -2    0.12    0.39
   3  10   3    8.56    0.42
   3  10  -3    9.13    0.43
   3  10  -3    9.33    0.27
  13  -3  -3    9.28    0.22
  13  -3   4   22.86    0.37
   3  10  -4   13.24    0.85
 -10  13   4   12.71    1.04
   3  10   4   21.61    0.49
   3  10  -4   22.82    0.51
   3  10  -4   26.50    0.38
  13  -3  -4   23.55    0.35
   3  10   5   10.88    0.42
   3  10  -5   11.42    0.44
  13  -3  -5   10.74    0.24
   3  10   6    0.29    0.37
   3  10  -6    0.67    0.39
  13  -3   6    0.11    0.26
   3  10   7    2.48    0.37
  13  -3   7    2.07    0.26
   3  10  -7    2.15    0.40
   3  10  -8    1.08    0.37
   3  10   8    0.55    0.36
  13  -3   8    0.96    0.25
   3  10   9   -0.38    0.37
   3  10  -9   -0.28    0.42
 -10  13  -9   -0.41    0.55
 -10  13   9   -0.05    0.51
   3  10 -10   -0.48    0.34
   3  10  10   -0.24    0.31
 -10  13  10   -0.06    0.66
 -10  13  11    0.23    0.61
  10 -13  11    1.21    0.52
  10 -13  12    0.07    0.56
  10 -13  13    0.19    0.55
  10 -13  14   -0.22    0.61
  10 -13  15   -0.09    0.56
  13  -3  16    0.01    0.55
  10 -13  16    0.94    0.55
  13  -2   0   45.12    0.60
   2  11   0   52.45    0.63
   2  11   1    6.19    0.36
  13  -2  -1    4.11    0.22
   2  11  -1    5.43    0.27
   2  11  -1    3.85    0.44
   2  11  -2   22.93    0.36
  13  -2  -2   23.42    0.36
   2  11   2   21.31    0.41
 -11  13   2   12.17    0.97
   2  11  -2   11.33    0.82
   2  11  -2   21.78    0.54
   2  11  -3    7.83    0.85
 -11  13   3    8.31    0.86
   2  11   3   16.36    0.48
   2  11  -3   16.16    0.49
   2  11  -3   16.20    0.29
  13  -2  -3   15.93    0.28
  13  -2  -4    2.04    0.20
   2  11  -4    1.90    0.40
   2  11   4    1.87    0.40
   2  11  -4    2.76    0.27
 -11  13   4    0.80    0.95
   2  11  -4    1.22    0.85
   2  11  -5    1.06    0.40
   2  11   5    1.26    0.38
  13  -2  -5    1.15    0.20
   2  11  -5    1.21    0.24
   2  11   6   10.88    0.41
   2  11  -6   11.24    0.44
   2  11   7    0.20    0.37
   2  11  -7   -0.08    0.40
  -2 -11   8   -0.19    0.34
   2  11   8   -0.11    0.36
   2  11  -8   -0.09    0.40
   2  11  -9    0.35    0.39
   2  11   9   -0.11    0.34
 -11  13  10   -0.09    0.50
   2  11 -10    0.91    0.35
   2  11  10    0.79    0.37
 -11  13  11   -0.35    0.45
   2  11  11    0.00    0.30
  13  -1   0    9.73    0.28
   1  12   0   10.21    0.30
   1  12  -1    4.56    0.25
   1  12   1    4.71    0.30
  13  -1  -1    4.35    0.24
   1  12  -2    0.18    0.95
 -12  13   2   -0.40    0.88
  13  -1  -2    2.48    0.22
   1  12  -2    2.62    0.24
   1  12  -2    1.61    0.44
   1  12  -3    1.11    0.88
 -12  13   3    0.84    0.92
   1  12   3    1.64    0.42
   1  12  -3    1.98    0.44
   1  12  -3    2.59    0.24
  13  -1  -3    2.27    0.21
   1  12   4    0.56    0.40
   1  12  -4    0.13    0.43
   1  12  -4    0.26    0.23
  13  -1  -4    0.29    0.19
 -12  13   4    0.84    0.87
   1  12  -5    0.31    0.43
   1  12   5   -0.25    0.41
  13  -1  -5   -0.12    0.21
   1  12  -5   -0.12    0.24
  -1 -12   5   -0.05    0.34
  13  -1  -6    1.58    0.21
   1  12  -6    1.18    0.40
   1  12   6    1.11    0.37
  -1 -12   6    1.43    0.34
   1  12   7    0.52    0.37
   1  12  -7    0.33    0.41
  -1 -12   7    0.49    0.34
   1  12   8    0.93    0.38
   1  12  -8    1.09    0.41
  -1 -12   8    0.90    0.36
   1  12  -9   -0.47    0.40
   1  12   9   -0.42    0.36
  -1 -12   9   -0.55    0.37
   1  12  10    0.63    0.34
   1  12 -10    0.46    0.38
 -12  13  10    0.34    0.60
   1  12  11    0.75    0.31
 -12  13  11   -0.14    0.53
  13   0   0    2.82    0.28
   0  13   0    3.41    0.35
   0  13  -1   11.65    0.28
  13   0  -1   11.78    0.29
   0  13   1   11.19    0.32
   0  13  -2    0.05    0.45
  13   0  -2    0.14    0.22
   0  13  -2    0.17    0.24
 -13  13   2   -0.21    0.83
   0  13  -3    5.47    0.47
   0  13   3    5.65    0.44
   0  13  -3    6.42    0.24
  13   0  -3    6.33    0.24
   0  13  -4    0.01    0.20
  13   0  -4   -0.19    0.23
   0  13   4   -0.41    0.43
   0  13  -4   -0.44    0.44
  13   0  -5    0.09    0.26
   0  13  -5    0.32    0.28
   0  13  -5   -0.16    0.44
   0  13   5    0.46    0.42
   0 -13   6   -0.25    0.41
   0  13  -6    0.36    0.45
   0  13   6   -0.21    0.41
  13   0  -6   -0.02    0.24
   0  13  -6    0.13    0.23
   0  13  -7    3.65    0.45
   0  13   7    4.43    0.43
   0  13   8   -0.26    0.39
   0  13  -8    0.11    0.43
   0 -13   8   -0.17    0.38
   0  13   9    1.30    0.39
   0  13  -9    1.40    0.43
   0 -13   9    2.01    0.41
   0  13 -10   -0.14    0.41
   0  13  10    0.07    0.36
   0 -13  10   -0.37    0.42
 -13  13  11   -0.10    0.65
   0  13  11    0.55    0.33
  13 -13  11    1.10    0.54
  13 -13  12   -0.27    0.64
  13 -13  13    1.12    0.58
  13 -13  14    0.14    0.55
  13 -13  15   -0.20    0.58
  13 -13  16   -0.02    0.47
  -1  14   0   36.90    0.53
  13   1   0   37.58    0.54
  -1  14  -1    2.25    0.25
  13   1   1    2.08    0.29
  -1  14  -1    1.65    0.47
  13   1  -2    1.37    0.24
  -1  14  -2    1.38    0.22
  -1  14  -2    0.95    0.47
  -1  14  -3    1.40    0.48
  -1  14   3    0.98    0.46
  -1  14  -3    1.99    0.22
  13   1  -3    2.32    0.24
  13   1  -4    0.55    0.24
  -1  14  -4    0.52    0.26
  -1  14   4    0.36    0.41
  -1  14  -4    0.09    0.45
  -1  14  -5    1.14    0.21
  13   1  -5    0.88    0.23
  -1  14  -5    1.45    0.45
  -1  14   5    1.58    0.44
  13   1  -6    1.65    0.28
  -1  14  -6    1.39    0.26
  -1  14   6    1.19    0.44
  -1  14  -6    1.11    0.46
   1 -14   7    0.09    0.39
  13   1  -7    0.57    0.26
  -1  14  -7    0.19    0.24
  -1  14  -7    0.14    0.46
  -1  14   7    0.41    0.42
  -1  14   8   -0.42    0.43
  -1  14  -8   -0.04    0.45
   1 -14   8   -0.19    0.43
  -1  14   9    1.04    0.40
  -1  14  -9   -0.15    0.44
   1 -14   9    0.12    0.41
   1 -14  10    0.89    0.44
  -1  14 -10    0.95    0.44
  -1  14  10    0.29    0.40
  14 -13  11    0.93    0.60
   1 -14  11    0.58    0.49
 -14  13  11   -0.01    0.58
  -1  14  11    0.18    0.40
  14 -13  12    0.14    0.55
  14 -13  13    1.01    0.60
  14 -13  14   -0.09    0.53
  14 -13  15    0.12    0.64
  14 -13  16    0.04    0.46
  12   2   0    5.19    0.29
  -2  14   0    4.34    0.26
  12   2   1   42.63    0.60
  -2  14  -1   41.26    0.57
  -2  14  -2   12.08    0.28
  -2  14  -2   10.45    0.52
  -2  14  -3   38.71    0.74
  -2  14   3   39.26    0.73
  12   2  -4    6.32    0.25
  -2  14  -4    5.71    0.23
  -2  14  -4    4.54    0.50
  -2  14   4    4.84    0.48
  -2  14   5    1.23    0.43
  12   2  -5    1.39    0.28
  -2  14  -5    1.13    0.21
  -2  14  -5    1.40    0.46
  -2  14  -6    1.04    0.22
  12   2  -6    1.32    0.26
  -2  14   6    0.84    0.44
  -2  14  -6    0.90    0.47
  -2  14   7    5.71    0.44
  -2  14  -7    6.32    0.47
  -2  14   8    1.60    0.41
  -2  14  -8    1.74    0.45
   2 -14   8    2.22    0.42
  -2  14   9    4.02    0.42
  -2  14  -9    3.77    0.47
   2 -14  10   -0.15    0.43
  -2  14 -10    0.21    0.42
  -2  14  10    0.18    0.36
   2 -14  11    1.02    0.48
  14 -12  11   -0.01    0.48
  -2  14  11    0.86    0.37
  14 -12  12   -0.35    0.56
   2 -14  12    0.12    0.52
  14 -12  13    0.64    0.50
  14 -12  14   -0.22    0.52
  14 -12  15   -0.75    0.55
  -3  14   0    1.99    0.26
  -3  14   0    2.09    0.48
  11   3   0    2.36    0.28
  11   3  -1   15.30    0.33
  11   3   1   15.48    0.36
  -3  14  -2    0.26    0.21
  11   3  -2    0.09    0.25
  -3  14  -2   -0.06    0.47
  11   3  -3    0.21    0.24
  -3  14  -3   -0.30    0.19
  -3  14   3    0.07    0.49
  -3  14  -3   -0.13    0.44
  -3  14  -4    6.41    0.23
  11   3  -4    7.36    0.26
  -3  14  -4    6.63    0.48
  -3  14  -5    4.60    0.24
  -3  14  -5    4.20    0.48
  -3  14   5    3.74    0.44
  11   3  -5    4.94    0.26
  -3  14  -6    0.27    0.44
  -3  14   6    0.26    0.41
  -3  14  -6    0.17    0.20
  11   3  -6    0.29    0.25
  -3  14   7    0.86    0.43
  -3  14  -7    1.77    0.45
  -3  14  -8    0.73    0.41
  -3  14   8    0.32    0.41
  -3  14  -9    0.61    0.45
  -3  14   9    0.08    0.41
   3 -14   9    0.26    0.47
  -3  14 -10   -0.55    0.43
  -3  14  10    0.48    0.39
   3 -14  10    0.32    0.47
  14 -11  10   -0.83    0.51
  -3  14  11   -0.33    0.35
   3 -14  11    0.38    0.51
  14 -11  11   -0.09    0.50
  14 -11  12    9.04    0.50
   3 -14  12   -0.22    0.56
   3 -14  13   -0.07    0.52
  14 -11  13    0.12    0.56
  14 -11  14    0.04    0.51
  14 -11  15    0.08    0.49
  10   4   0   37.09    0.50
  10   4   0   29.93    0.52
  -4  14  -1   12.78    0.32
  10   4   1   13.50    0.41
 -14  10  -2    2.47    0.60
  10   4   2    9.63    0.34
 -10  -4   2    3.70    1.09
  10   4  -2    9.84    0.37
  10   4  -2   11.26    0.29
  -4  14  -2   10.10    0.24
  -4  14  -2    6.95    0.52
  -4  14  -3    2.21    0.48
  -4  14   3    2.48    0.48
  10   4   3    2.61    0.33
  10   4  -3    3.21    0.34
  -4  14  -3    2.27    0.19
  10   4  -3    3.00    0.26
 -14  10  -3    0.84    0.70
 -10  -4   3    1.51    1.07
  -4  14   4    7.84    0.44
  -4  14  -4    8.00    0.46
 -10  -4   4    3.80    1.02
  10   4   4   11.29    0.40
  10   4  -4   12.41    0.41
  10   4  -4   14.09    0.33
  -4  14  -4   10.00    0.24
  -4  14   5    1.57    0.39
  -4  14  -5    1.98    0.46
  10   4  -5    2.06    0.27
  -4  14  -5    1.78    0.21
  -4  14   6    4.49    0.46
  -4  14  -6    3.94    0.44
  -4  14  -6    4.81    0.19
  -4  14   7    0.01    0.42
  -4  14   8    0.18    0.40
  -4  14  -8    0.32    0.44
   4 -14   9   -0.18    0.48
  -4  14   9   -0.03    0.40
  -4  14  -9   -0.39    0.44
  -4  14 -10    2.61    0.42
  -4  14  10    1.98    0.37
  14 -10  10    3.13    0.47
  14 -10  11   -0.08    0.49
   4 -14  11   -0.80    0.52
  -4  14  11   -0.21    0.36
   4 -14  12   -0.38    0.51
  14 -10  13    0.49    0.50
   4 -14  13    1.23    0.57
   4 -14  14    2.06    0.53
  14 -10  14    1.28    0.51
  14 -10  15    0.05    0.47
   9   5   0    0.93    0.35
  -9  -5   1   14.38    1.21
   9   5  -1   29.20    0.50
  -5  14  -1   31.37    0.41
  -5  14  -1   11.86    0.69
  -5  14  -2    3.85    0.21
   9   5  -2    3.47    0.34
   9   5  -3   11.55    0.39
   9   5   3   11.98    0.37
   9   5   4   11.61    0.41
   9   5  -4   12.05    0.41
  -9  -5   4    3.66    1.01
 -14   9  -4    3.39    0.75
  -5  14  -4    8.14    0.21
  -5  14  -4    0.29    0.53
  -5  14   4    7.76    0.50
  -5  14   5   -0.45    0.50
  -5  14  -5   -0.06    0.53
   9   5   5    0.27    0.32
   9   5  -5    0.80    0.34
  -5  14  -5    0.52    0.18
  -9  -5   5    0.12    0.93
 -14   9  -5    0.08    0.86
  -5  14  -6    5.47    0.49
   9   5  -6    6.28    0.34
   9   5   6    6.08    0.33
  -5  14   7   17.23    0.46
  -5  14  -7   17.86    0.47
  -5  14   8    0.49    0.39
  -5  14  -8    0.56    0.42
  -5  14  -9    9.22    0.46
  -5  14   9    7.67    0.45
  -5  14 -10   -0.34    0.43
  14  -9  10    0.23    0.44
  -5  14  11    0.70    0.35
   5 -14  11    0.84    0.53
  14  -9  11    0.34    0.43
   5 -14  12    0.22    0.51
  14  -9  12    0.63    0.50
   5 -14  13    1.87    0.56
  14  -9  13    1.56    0.48
   5 -14  14   -0.25    0.56
  14  -9  14   -0.26    0.46
  -6  14   0  494.84    3.26
   8   6   0   47.52    3.26
  -8  -6   1    7.56    1.11
  -6  14  -1    1.17    0.38
  -8  -6   2    0.04    1.12
   8   6  -2    0.73    0.41
  14  -8  -3   11.29    1.32
  -8  -6   3    9.12    1.10
  -6  14  -3   -0.44    0.71
   8   6  -3   22.10    0.50
   8   6   3   23.90    0.50
   8   6   4    0.10    0.34
   8   6  -4    0.24    0.35
  -8  -6   4    0.15    0.98
  14  -8  -4    0.19    1.16
  -6  14  -4    0.07    0.16
  -6  14  -4   -0.31    0.69
  -6  14   4   -0.08    0.67
 -14   8  -5    0.56    0.82
   8   6   5    4.57    0.35
   8   6  -5    4.31    0.37
  -6  14  -5    3.90    0.19
  14  -8  -5    0.89    1.15
  -8  -6   5    1.45    0.94
  -6  14  -5    0.08    0.60
  -6  14   5    1.32    0.57
  -6  14  -6   -0.16    0.51
  -6  14   6   -0.03    0.52
 -14   8  -6   -0.11    0.92
   8   6   6    0.77    0.33
   8   6  -6   -0.11    0.37
  -6  14   7    2.01    0.48
   8   6   7    2.82    0.34
   8   6  -7    2.81    0.33
   8   6  -8   -0.03    0.34
   8   6   8   -0.32    0.32
  -6  14  -8   -0.44    0.42
  14  -8   9    1.49    0.38
  -6  14   9    1.11    0.41
  -6  14  -9    1.65    0.47
  14  -8  10    0.67    0.42
   6 -14  10    0.66    0.52
  -6  14  10    0.81    0.39
  -6  14 -10    0.53    0.44
  14  -8  11    0.95    0.40
   6 -14  11    0.38    0.53
  -6  14  11   -0.33    0.35
  14  -8  12    0.00    0.43
   6 -14  12    0.44    0.52
   6 -14  13    2.81    0.61
  14  -8  13    1.58    0.48
   6 -14  14   -0.18    0.55
   6 -14  15    0.13    0.54
   7   7   0    4.68    0.40
   7   7   0    4.51    0.30
   7   7  -1    3.76    0.30
   7   7   1    3.48    0.31
   7   7  -2    3.70    0.26
   7   7   2    3.14    0.32
   7   7  -2    2.64    0.37
  -7  -7   3   -0.65    1.10
  14  -7  -3   -0.04    1.14
   7   7  -3    0.23    0.26
   7   7   3    0.21    0.34
   7   7  -3    0.02    0.35
  -7  14   3   -0.87    0.64
  -7  14  -3   -0.06    0.78
  -7  -7   4   -0.82    1.02
  14  -7  -4    0.09    0.98
   7   7  -4   -0.05    0.27
   7   7   4    0.48    0.34
   7   7  -4   -0.12    0.36
  -7  14   4    0.35    0.51
  -7  14  -4   -0.18    0.54
   7   7  -5    1.07    0.26
   7   7   5    0.75    0.35
   7   7  -5    1.05    0.61
  -7  -7   5   -0.29    1.05
  14  -7  -5    0.65    1.12
  -7  14   5   -0.71    0.46
  -7  14  -5    0.01    0.34
  14  -7  -6    4.59    0.16
  -7  14   6    3.90    0.55
  -7  14  -6    6.17    0.73
   7   7   6    5.81    0.35
   7   7  -6    6.26    0.37
   7   7  -7    3.51    0.36
   7   7   7    3.18    0.34
  -7  14  -8    1.27    0.50
  14  -7   8    2.42    0.41
  -7  14  -9    0.79    0.55
  14  -7   9    1.81    0.49
   7   7   9    1.91    0.42
   7   7  -9    1.83    0.43
  -7  14  10   -0.30    0.39
  14  -7  10    0.08    0.38
  14  -7  11   -0.19    0.40
   7 -14  11    0.37    0.53
   7 -14  12    0.15    0.55
   7 -14  13   -0.41    0.51
   7 -14  14    0.35    0.55
   7 -14  15    0.44    0.59
   6   8   0   22.36    0.40
   6   8   0   16.28    0.47
   6   8   1    0.57    0.31
   6   8  -1    0.77    0.29
   6   8  -1    0.35    0.34
   6   8  -2    7.57    0.27
   6   8   2    7.41    0.33
   6   8   3    9.51    0.39
   6   8  -3   10.22    0.41
   6   8  -4    1.90    0.27
  -8  14  -4    0.10    0.57
  -8  14   4    0.27    0.57
   6   8  -4    2.21    0.44
   6   8   4    1.70    0.42
  14  -6  -4    1.23    0.15
  14  -6  -4    1.06    1.13
   6   8   5    0.07    0.37
   6   8  -5   -0.03    0.37
  14  -6  -5    0.01    0.15
   6   8  -5    0.12    0.26
  -8  14   5   -0.60    0.54
  -8  14  -5    0.05    0.56
   6   8   6    1.66    0.32
   6   8  -6    1.86    0.37
  -8  14   6    0.67    0.72
   6   8   7    0.44    0.33
   6   8  -7    0.39    0.63
  -8  14   7   -0.05    0.46
  -8  14  -7    0.15    0.34
  14  -6   7    0.19    0.37
   6   8   8    0.22    0.33
   6   8  -8    0.14    0.35
  -8  14  -8   -0.40    0.66
  -8  14   8   -0.62    0.65
  14  -6   8    0.05    0.36
  -8  14   9   -0.81    0.48
  14  -6   9    0.34    0.34
   6   8   9    0.05    0.30
   6   8  -9    0.11    0.34
  -8  14  10    0.29    0.47
  -8  14 -10   -0.48    0.49
   6   8 -10    2.15    0.32
  14  -6  10    3.00    0.37
   6   8  10    1.76    0.29
   8 -14  11    0.09    0.60
  14  -6  11    1.17    0.39
   8 -14  12    0.78    0.57
   8 -14  13    0.17    0.55
   8 -14  14   -0.03    0.57
   8 -14  15    0.93    0.57
   8 -14  16    0.01    0.52
  14  -6  18   -0.52    0.56
   5   9   0    1.76    0.28
   5   9   0    0.96    0.42
   5   9  -1   43.44    0.57
   5   9   1   40.80    0.58
   5   9  -2    0.45    0.41
   5   9   2    0.43    0.32
  14  -5  -2    0.36    0.18
   5   9  -2    0.73    0.25
   5   9  -3   45.59    1.23
   5   9   3  100.27    1.05
   5   9  -3   91.03    1.03
   5   9  -3   94.91    0.96
  14  -5  -3   79.10    0.93
  -9  14   3   11.23    1.12
  -9  14  -3    6.81    1.19
   5   9  -4    4.20    0.30
  -9  14   4   -0.19    0.67
  -9  14  -4    0.17    0.69
   5   9  -4    2.94    0.40
   5   9   4    3.25    0.37
  14  -5  -4    2.45    0.17
   5   9  -4    1.09    0.61
   5   9  -5    2.33    0.62
   5   9  -5    9.26    0.29
   5   9   5    7.25    0.38
   5   9  -5    6.86    0.36
  14  -5  -5    7.81    0.22
  -9  14   5    0.72    0.70
  -9  14  -5    0.13    0.81
  14  -5  -6    1.04    0.17
   5   9   6    1.10    0.33
  14  -5   6    0.80    0.29
  -9  14  -6    0.47    0.58
  -9  14   6   -0.27    0.60
  -9  14   7    0.12    0.56
  -9  14  -7    1.60    0.57
   5   9   7    6.59    0.39
  14  -5   7    7.11    0.34
   5   9   8    0.03    0.33
   5   9  -8    0.30    0.30
  -9  14  -8   -0.38    0.52
  -9  14   8   -0.08    0.49
  14  -5   8   -0.41    0.28
   5   9  -9    8.41    0.38
   5   9   9    7.69    0.36
  14  -5   9    8.78    0.34
  -9  14  10   -0.33    0.50
   5   9  10   -0.41    0.29
   5   9 -10    0.63    0.34
  14  -5  10   -0.39    0.35
   5   9  11   -0.19    0.28
   9 -14  11   -0.30    0.54
   9 -14  12   -1.17    0.64
   9 -14  13    1.27    0.60
   9 -14  14    0.37    0.57
   9 -14  15    0.57    0.61
   9 -14  16    0.36    0.49
  14  -5  17    1.36    0.54
   4  10   0   23.28    0.42
   4  10   0   18.53    0.51
   4  10  -1    3.57    0.29
  14  -4  -1    3.55    0.22
   4  10  -2    0.72    0.25
   4  10  -2    0.47    0.42
  14  -4  -2    0.53    0.19
   4  10   2    0.24    0.31
   4  10  -2   -0.06    0.76
   4  10   3    3.52    0.42
  14  -4  -3    4.08    0.20
   4  10  -3    3.61    0.26
   4  10   4   12.53    0.44
   4  10  -4   13.03    0.45
  14  -4  -4   13.72    0.27
  14  -4  -5    7.43    0.23
   4  10   5    7.04    0.41
   4  10  -5    7.66    0.28
   4  10  -5    7.17    0.43
  14  -4   5    7.50    0.28
   4  10  -6    6.04    0.41
   4  10   6    6.18    0.39
  14  -4   6    6.15    0.28
  14  -4  -6    5.50    0.21
 -10  14   6    0.07    0.66
 -10  14  -6    1.53    0.67
  14  -4   7    3.14    0.27
   4  10   7    2.16    0.32
   4  10  -7    2.18    0.33
   4  10  -8    1.22    0.37
   4  10   8    1.43    0.35
  14  -4   8    1.53    0.30
   4  10   9    1.51    0.35
   4  10  -9    1.84    0.36
   4  10  10    0.56    0.33
   4  10 -10    0.60    0.35
 -10  14  10   -0.28    0.43
  10 -14  11    1.08    0.57
   4  10  11    0.30    0.30
  10 -14  12    0.57    0.57
  10 -14  13    0.34    0.56
  10 -14  14    0.26    0.63
  10 -14  15    0.43    0.57
  10 -14  16    0.02    0.55
   3  11   0    5.76    0.43
   3  11   0    8.24    0.30
   3  11  -1   14.17    0.31
   3  11   1   14.40    0.35
   3  11  -2    2.55    0.43
   3  11   2    2.67    0.31
   3  11  -2    2.57    0.24
  14  -3  -2    2.65    0.21
   3  11   3   27.03    0.56
   3  11  -3   27.97    0.57
   3  11  -4    8.06    0.27
  14  -3  -4    7.49    0.25
   3  11   4    6.20    0.41
   3  11  -4    6.84    0.44
   3  11  -5   -0.90    0.79
  14  -3  -5   -0.08    0.20
   3  11  -5   -0.09    0.24
   3  11   5   -0.20    0.40
   3  11  -5   -0.34    0.42
  14  -3  -6    0.48    0.21
   3  11  -6    0.86    0.25
   3  11   6    0.28    0.38
   3  11  -6    0.24    0.40
   3  11  -7    0.65    0.45
   3  11   7    0.47    0.40
 -11  14  -7   -0.61    0.60
   3  11   8    0.24    0.49
 -11  14  -8    0.85    0.80
   3  11   9    0.12    0.40
   3  11  -9   -0.04    0.38
 -11  14  -9    0.06    0.61
 -11  14   9    0.06    0.55
   3  11 -10    1.03    0.36
   3  11  10    1.00    0.34
 -11  14  10    0.31    0.71
 -11  14  11    0.28    0.68
   3  11  11    1.41    0.32
  11 -14  12    1.08    0.57
  11 -14  13    1.52    0.56
  11 -14  14    0.02    0.61
  11 -14  15    0.04    0.62
  11 -14  16    0.40    0.53
   2  12   0    0.44    0.45
   2  12   0    0.63    0.27
  14  -2   0    0.69    0.25
   2  12  -1    1.62    0.46
  14  -2  -1    1.81    0.24
   2  12   1    1.65    0.29
   2  12  -1    1.76    0.25
   2  12  -2    1.65    0.45
  14  -2  -2    1.31    0.22
   2  12  -2    2.05    0.26
   2  12   3    0.33    0.40
   2  12  -3   -0.25    0.42
  14  -2  -3    0.44    0.23
   2  12  -3    0.09    0.23
   2  12   4    7.86    0.42
   2  12  -4    8.79    0.44
  14  -2  -4    8.48    0.23
   2  12  -4    8.21    0.24
   2  12   5    0.37    0.41
   2  12  -5    0.28    0.43
  14  -2  -5    0.18    0.19
   2  12  -5    0.07    0.30
   2  12  -6    0.54    0.25
  14  -2  -6    0.46    0.21
   2  12  -6   -0.01    0.42
   2  12   6   -0.08    0.39
  14  -2  -7    0.02    0.21
   2  12   7    0.02    0.40
   2  12  -7   -0.28    0.42
   2  12   8    0.57    0.39
   2  12  -8    0.45    0.42
   2  12   9    0.58    0.38
   2  12  -9   -0.05    0.39
 -12  14   9   -0.11    0.60
   2  12  10    3.52    0.42
   2  12 -10    3.29    0.39
   2  12  11    0.58    0.32
 -12  14  11    0.14    0.50
  14  -1   0   10.82    0.32
   1  13   0    8.50    0.49
   1  13   1    0.82    0.29
   1  13  -1    0.97    0.29
  14  -1  -1    0.92    0.25
   1  13  -1    0.82    0.46
   1  13  -2    1.44    0.25
  14  -1  -2    1.49    0.24
   1  13  -2    1.19    0.45
   1  13  -3    0.86    0.24
  14  -1  -3    0.73    0.23
   1  13  -3    0.40    0.46
   1  13   3    0.53    0.44
   1  13  -4    2.69    0.25
  14  -1  -4    2.60    0.21
   1  13   4    2.05    0.44
   1  13   5    0.82    0.43
   1  13  -5    0.76    0.43
   1  13  -5    1.25    0.24
  14  -1  -5    1.09    0.20
   1  13   6    1.11    0.40
   1  13  -6    1.20    0.44
   1  13  -6    1.94    0.25
  14  -1  -6    2.09    0.26
   1  13   7    0.04    0.40
   1  13  -7    0.96    0.44
   1  13  -7    0.55    0.25
  14  -1  -7    0.66    0.24
   1  13  -8    0.33    0.44
   1  13   8   -0.28    0.40
   1  13  -9    0.38    0.44
   1  13   9   -0.08    0.41
   1  13  10    0.10    0.37
   1  13 -10    0.35    0.35
 -13  14  11   -0.10    0.67
   1  13  11    0.61    0.35
   0  14   0    3.12    0.48
  14   0   0    3.10    0.27
   0  14   0    3.23    0.29
   0  14  -1    0.51    0.47
   0  14  -1    1.08    0.26
  14   0  -1    1.19    0.27
  14   0  -2    0.52    0.25
   0  14  -2    0.64    0.24
   0  14  -2    0.20    0.46
   0  14  -3    1.29    0.26
  14   0  -3    1.69    0.26
   0  14  -3    0.81    0.46
   0  14   3    0.89    0.47
  14   0  -4    0.09    0.24
   0  14  -4    0.02    0.23
   0  14  -4   -0.03    0.47
  14   0  -5    0.39    0.25
   0  14  -5    0.54    0.22
   0  14  -5    0.08    0.48
   0  14   5    0.08    0.45
   0  14  -6    0.42    0.28
  14   0  -6    0.19    0.24
   0  14  -6    0.22    0.48
   0  14   6    0.11    0.45
   0  14  -7    0.34    0.25
  14   0  -7    0.22    0.25
   0  14  -7   -0.09    0.44
   0  14   7   -0.48    0.41
   0  14  -8    0.51    0.26
  14   0  -8    0.20    0.26
   0  14  -8    0.14    0.45
   0  14   8    0.04    0.41
   0  14   9   -0.13    0.43
   0  14  -9   -0.49    0.44
   0  14 -10   -0.50    0.43
   0  14  10   -0.07    0.41
 -14  14 -10   -1.45    0.79
 -14  14  10   -0.23    0.61
  14 -14  11    0.15    0.56
 -14  14  11   -0.92    0.60
   0  14  11    0.04    0.31
  14 -14  12   -0.24    0.64
  14 -14  13    0.31    0.58
  14 -14  14    0.12    0.55
  14 -14  15    0.09    0.58
  14 -14  16    0.11    0.46
  -1  15   0    2.72    0.28
  14   1   0    2.51    0.29
  -1  15   0    2.18    0.45
  14   1  -1   -0.06    0.28
  -1  15  -1   -0.04    0.28
  -1  15  -1   -0.07    0.49
  -1  15  -2    0.06    0.24
  14   1  -2    0.26    0.29
  -1  15  -2   -0.20    0.51
  -1  15  -3    8.94    0.27
  14   1  -3    9.02    0.27
  -1  15   3    7.10    0.49
  -1  15  -3    7.37    0.52
  14   1  -4    0.60    0.25
  -1  15  -4    0.53    0.23
  -1  15  -4    0.13    0.49
  -1  15   4    0.53    0.47
  -1  15  -5    3.80    0.24
  -1  15  -5    3.30    0.50
  -1  15   5    3.01    0.47
  -1  15   6    0.33    0.45
  -1  15  -6   -0.21    0.48
  14   1  -6    0.27    0.22
  -1  15  -6   -0.01    0.22
  -1  15   7    1.45    0.47
  -1  15  -7    0.42    0.50
  -1  15  -7    1.13    0.28
  14   1  -7    1.19    0.31
  -1  15  -8    0.58    0.45
  -1  15   8    0.02    0.42
  14   1  -8    0.43    0.28
  -1  15  -8    0.11    0.26
  -1  15  -9   -0.12    0.48
  -1  15   9    0.19    0.44
  -1  15  -9    0.20    0.27
  14   1  -9    0.24    0.29
  -1  15 -10   -0.25    0.45
  -1  15  10   -0.42    0.40
  14   1 -10    0.11    0.28
 -15  14  11   -0.10    0.66
  15 -14  11    0.30    0.62
  15 -14  12   -0.26    0.54
  15 -14  13    0.35    0.60
  15 -14  14   -0.08    0.53
  15 -14  15   -0.09    0.63
  15 -14  16   -0.19    0.45
  -2  15   0   23.45    0.41
  13   2   0   26.51    0.43
  -2  15  -1    3.14    0.52
  -2  15  -1    3.93    0.28
  13   2  -1    3.48    0.28
  13   2   1    3.41    0.30
  -2  15  -2   -0.28    0.50
  13   2  -2    0.43    0.25
  -2  15  -2    0.45    0.23
  -2  15   3    0.66    0.46
  -2  15  -3    0.81    0.48
  -2  15  -3    0.19    0.22
  13   2  -3    0.58    0.28
  -2  15  -4   -0.44    0.49
  -2  15   4   -0.31    0.46
  13   2  -4    0.27    0.24
  -2  15  -4    0.11    0.21
  -2  15  -5    0.02    0.45
  -2  15   5    0.24    0.47
  13   2  -5    0.22    0.26
  -2  15  -5   -0.10    0.22
  -2  15  -6   -0.40    0.49
  -2  15   6   -0.10    0.45
  13   2  -6   -0.14    0.26
  -2  15  -6    0.24    0.21
   2 -15   7    1.47    0.46
  -2  15   7    0.56    0.45
  -2  15  -7    1.11    0.48
  -2  15  -7    1.28    0.26
  13   2  -7    1.48    0.27
  -2  15   8    1.10    0.43
  -2  15  -8    1.00    0.50
   2 -15   8    1.67    0.48
  -2  15  -8    1.49    0.25
  13   2  -8    2.11    0.28
  -2  15   9   -0.29    0.41
  -2  15  -9   -0.06    0.45
   2 -15   9    0.02    0.45
  13   2  -9    0.21    0.27
   2 -15  10   -0.26    0.53
  -2  15 -10   -0.36    0.45
  -2  15  10   -0.42    0.40
  -2  15  11   -0.47    0.37
   2 -15  11   -0.17    0.49
  15 -13  11    0.38    0.51
  15 -13  12    0.07    0.56
   2 -15  12    0.41    0.49
  15 -13  13   -0.29    0.52
  15 -13  14   -0.20    0.55
  15 -13  15    0.17    0.53
  -3  15   0    6.19    0.50
  12   3   0    7.06    0.31
  12   3  -1    0.14    0.31
  12   3   1    0.23    0.30
  -3  15  -1    0.13    0.24
  -3  15  -1   -0.15    0.48
  12   3  -2    4.72    0.26
  -3  15  -2    4.34    0.23
  -3  15   3    0.18    0.47
  -3  15  -3   -0.01    0.50
  -3  15  -3    0.55    0.20
  12   3  -3    0.87    0.25
  -3  15   4    0.18    0.47
  -3  15  -4    0.32    0.49
  12   3  -4    0.23    0.26
  -3  15  -4    0.10    0.21
  -3  15   5   -0.35    0.46
  -3  15  -5   -0.27    0.48
  12   3  -5    0.56    0.24
  -3  15  -5    0.49    0.22
  -3  15  -6    0.39    0.47
  -3  15   6   -0.10    0.46
  -3  15  -6    0.31    0.22
  12   3  -6    0.20    0.30
  -3  15   7    0.25    0.45
  -3  15  -7    0.70    0.49
  12   3  -7    0.50    0.27
  -3  15  -7    0.18    0.22
   3 -15   8    0.48    0.47
  -3  15  -8   -0.34    0.48
  -3  15   8   -0.07    0.44
  -3  15  -8    0.07    0.22
  12   3  -8    0.43    0.27
   3 -15   9   -0.49    0.50
  -3  15   9   -0.26    0.43
  -3  15  -9   -0.08    0.46
  15 -12  10    1.61    0.59
   3 -15  10    1.67    0.52
  -3  15  10    0.90    0.43
  -3  15 -10    1.68    0.44
   3 -15  11   -0.67    0.50
  15 -12  11   -0.52    0.53
  -3  15  11   -0.36    0.38
  15 -12  12   -0.11    0.51
   3 -15  12   -0.99    0.55
  15 -12  13   -0.04    0.56
   3 -15  13    0.19    0.45
  15 -12  14    0.02    0.56
  15 -12  15    0.09    0.49
  11   4   0   13.05    0.34
  11   4   0   12.08    0.41
  11   4  -1    1.51    0.37
  -4  15  -1    1.14    0.44
  11   4  -1    1.38    0.28
  11   4   1    1.64    0.32
  -4  15  -1    1.31    0.23
  -4  15  -2    0.11    0.43
  11   4  -2    0.59    0.27
  -4  15  -2    0.20    0.21
  -4  15   3    0.26    0.47
  -4  15  -3    0.15    0.49
  -4  15  -3    0.28    0.20
  11   4  -3    0.26    0.25
  -4  15  -4   -0.29    0.51
  -4  15   4    0.36    0.47
  -4  15  -4    0.34    0.19
  11   4  -4    0.44    0.26
  -4  15   5    0.26    0.42
  -4  15  -5   -0.11    0.45
  11   4  -5    0.07    0.29
  -4  15  -5   -0.03    0.20
  -4  15   6    1.85    0.45
  -4  15  -6    2.66    0.51
  11   4  -6    3.98    0.28
  -4  15  -6    3.24    0.24
  -4  15  -7    0.27    0.21
  11   4  -7   -0.01    0.27
  -4  15   7    0.05    0.43
  -4  15  -8    0.66    0.47
  -4  15   8    0.72    0.42
   4 -15   9    0.01    0.55
  -4  15   9    0.74    0.42
  -4  15  -9    0.22    0.47
   4 -15  10    0.39    0.53
  15 -11  10    0.05    0.53
  -4  15  10    0.15    0.40
  -4  15 -10   -0.41    0.46
   4 -15  11   -0.69    0.52
  15 -11  11   -0.08    0.49
  -4  15  11   -0.04    0.38
  15 -11  12    0.29    0.56
   4 -15  12    0.94    0.53
  15 -11  13   -0.06    0.50
   4 -15  13   -0.01    0.54
  15 -11  14    0.14    0.61
   4 -15  14    0.37    0.48
  15 -11  15   -0.06    0.44
  10   5   0   27.93    0.53
  10   5   0   30.84    0.46
  10   5  -1    0.24    0.38
  -5  15  -1    1.26    0.56
  10   5   1    0.43    0.31
  10   5  -1    0.05    0.27
  10   5  -2    0.46    0.35
  -5  15  -2   -0.18    0.21
  10   5   2    1.15    0.32
  10   5  -2    0.98    0.26
  -5  15  -2    0.31    0.57
  -5  15  -3    6.06    0.21
  10   5  -3    6.81    0.35
  10   5   3    7.19    0.35
  -5  15  -3    5.61    0.56
  -5  15   3    6.21    0.54
  10   5  -4    0.00    0.23
  -5  15  -4    0.13    0.17
  10   5   4    0.34    0.33
  10   5  -4    0.47    0.34
  -5  15   4    0.20    0.48
  -5  15  -4    0.26    0.50
  -5  15  -5   -0.15    0.18
  10   5  -5   -0.16    0.33
  10   5  -5    0.02    0.38
  10   5   5   -0.31    0.37
  -5  15   5   -0.88    0.43
  -5  15  -5   -0.41    0.45
  -5  15  -6    1.59    0.24
  -5  15   6    1.65    0.47
  -5  15  -6    1.74    0.49
  10   5  -6    2.11    0.28
  -5  15  -7    1.91    0.20
  10   5  -7    2.62    0.27
  -5  15   7    1.55    0.40
  -5  15   8   -0.05    0.45
  -5  15  -8    0.20    0.48
  -5  15  -9    0.18    0.48
  -5  15   9    0.50    0.44
  15 -10  10    1.15    0.47
  -5  15  10    0.76    0.42
  -5  15 -10    1.13    0.45
   5 -15  11   -0.27    0.52
  15 -10  11   -0.03    0.47
  -5  15  11    0.09    0.39
  15 -10  12    0.24    0.50
   5 -15  12   -0.56    0.56
   5 -15  13    0.63    0.60
  15 -10  13    1.55    0.54
   5 -15  14    0.02    0.56
  15 -10  14   -0.14    0.50
   9   6   0   22.60    0.49
  -6  15   0   13.91    0.65
   9   6  -1    2.10    0.40
  -6  15  -1    0.17    0.59
  -6  15  -2    1.99    0.66
   9   6  -2    0.43    0.38
  -6  15   3    5.87    0.60
  -6  15  -3    4.63    0.58
   9   6   3    6.10    0.35
   9   6  -3    6.00    0.36
  -6  15   4    3.21    0.57
  -6  15  -4    2.24    0.61
   9   6   4    3.06    0.36
   9   6  -4    3.79    0.39
  -6  15   5    2.65    0.51
  -6  15  -5    2.49    0.55
   9   6  -5    3.85    0.39
  -6  15   6   11.77    0.56
  -6  15  -6   11.67    0.56
   9   6  -6   12.98    0.40
   9   6   7    2.63    0.35
   9   6  -7    2.99    0.39
  -6  15  -8    0.02    0.48
  -6  15  -9    0.32    0.46
  -6  15   9    0.35    0.44
  -6  15 -10    0.38    0.47
  -6  15  10    0.11    0.41
   6 -15  10    0.14    0.57
  15  -9  10    1.35    0.46
  -6  15  11    0.30    0.36
  15  -9  11   -0.33    0.44
   6 -15  11   -0.53    0.62
   6 -15  12   -0.39    0.57
  15  -9  12    0.19    0.47
   6 -15  13    0.01    0.55
  15  -9  13    0.00    0.47
   6 -15  14   -0.10    0.59
   6 -15  15    0.10    0.48
  -7  15   0   -0.01    0.53
   8   7   0    0.64    0.37
  -7  15  -1    0.09    0.53
   8   7  -1    3.65    0.38
  -7  15  -2    0.00    0.36
   8   7  -2    0.46    0.66
  -7  15   3    0.05    0.42
  -7  15  -3    0.04    0.48
   8   7  -3    2.71    0.42
   8   7   3    2.07    0.40
   8   7  -4    4.49    0.39
   8   7   4    4.53    0.37
  -7  15   4    3.45    0.74
  -7  15  -4    3.29    0.79
 -15   8  -5   -0.67    0.83
   8   7   5    0.40    0.36
   8   7  -5    0.78    0.40
  -7  15  -5    0.81    0.59
  -7  15   5   -0.47    0.62
   8   7   6   10.56    0.36
   8   7  -6    9.60    0.37
  -7  15   6    8.61    0.56
  -7  15  -6    8.97    0.56
   8   7   7    3.85    0.39
   8   7  -7    3.39    0.38
  -7  15  -7    4.05    0.57
   8   7   8   -0.07    0.32
   8   7  -8    0.21    0.34
  15  -8   8   -0.05    0.40
  15  -8   9    0.60    0.46
  -7  15   9    0.10    0.39
  -7  15  -9   -0.55    0.48
  15  -8  10    0.55    0.43
  -7  15 -10   -0.06    0.46
  -7  15  10   -0.06    0.39
  15  -8  11    0.68    0.42
  -7  15  11    0.56    0.40
   7 -15  12    0.75    0.56
  15  -8  12    0.08    0.48
   7 -15  13   -0.10    0.59
  15  -8  13    0.33    0.39
   7 -15  14    0.56    0.62
   7 -15  15    0.72    0.58
   7   8   0    1.07    0.30
   7   8   0    1.30    0.41
  -8  15   0    0.65    0.70
   7   8  -1    2.84    0.27
   7   8  -1    2.01    0.41
   7   8   2    0.57    0.34
   7   8  -2    0.53    0.40
   7   8  -2    0.73    0.26
  -8  15  -2    0.08    0.60
   7   8   3   20.46    0.46
   7   8  -3   20.57    0.47
  -8  15   3    4.98    0.80
  -8  15  -3    1.42    0.73
   7   8  -3   26.16    0.40
   7   8  -4    6.24    0.29
   7   8   4    5.25    0.38
   7   8  -4    5.09    0.39
  -8  15   5   -0.37    0.64
  -8  15  -5    0.20    0.52
   7   8  -5    0.15    0.37
   7   8   5    0.39    0.31
   7   8  -5    0.05    0.27
  -8  15   6    0.07    0.45
  -8  15  -6    0.98    0.62
   7   8   6    0.05    0.40
   7   8  -6    0.38    0.39
   7   8  -6   -0.19    0.28
  15  -7   7    0.83    0.37
   7   8   7    0.92    0.36
   7   8  -7    1.14    0.41
  -8  15  -7   -0.42    0.59
  -8  15   7   -0.68    0.62
  15  -7   8    1.60    0.38
  -8  15   8    0.47    0.55
   7   8   8    1.32    0.34
   7   8  -8    1.25    0.39
  15  -7   9    4.77    0.38
   7   8   9    3.86    0.32
   7   8  -9    4.47    0.34
  15  -7  10    1.69    0.44
  -8  15 -10    1.33    0.48
   8 -15  11    3.05    0.57
  15  -7  11    2.72    0.41
  15  -7  12    0.17    0.41
   8 -15  12   -0.09    0.60
   8 -15  13   -0.17    0.56
   8 -15  14    0.60    0.57
   8 -15  15    0.12    0.57
   8 -15  16    0.30    0.52
   6   9   0   11.41    0.33
   6   9   0    8.62    0.42
   6   9  -1   11.09    0.31
   6   9   1   14.10    0.43
   6   9   2    1.83    0.34
   6   9  -2    0.83    0.34
  -9  15  -2    1.05    0.65
   6   9  -2    1.42    0.26
  -9  15   3    2.02    0.68
  -9  15  -3   13.08    0.76
   6   9  -3   38.07    0.46
  15  -6  -3   28.20    0.38
   6   9   3   27.41    0.50
   6   9  -3   29.54    0.53
  -9  15   4    2.19    0.61
  -9  15  -4    0.79    0.61
  15  -6  -4    9.00    0.20
   6   9  -4   12.74    0.29
   6   9   4   13.00    0.47
   6   9  -4   13.87    0.49
   6   9  -5    3.11    0.41
   6   9   5    2.59    0.39
   6   9  -5    3.19    0.28
  -9  15   5    0.74    0.57
  -9  15  -5    1.21    0.60
  15  -6  -5    1.76    0.15
  15  -6   6    1.28    0.33
  -9  15   6    0.71    0.64
  -9  15  -6    1.47    0.82
   6   9  -6    1.28    0.36
   6   9   6    1.09    0.35
  15  -6  -6    0.99    0.16
   6   9  -6    1.86    0.28
   6   9   7    5.39    0.37
   6   9  -7    5.05    0.39
  -9  15   7    2.02    0.64
  -9  15  -7    0.67    0.54
  15  -6  -7    5.01    0.20
  15  -6   7    5.65    0.34
  15  -6   8    0.47    0.38
   6   9   8    0.62    0.39
   6   9  -8    0.51    0.41
  -9  15  -9    1.43    0.57
  -9  15   9   -0.24    0.61
   6   9   9    6.42    0.34
   6   9  -9    6.67    0.36
  15  -6   9    7.70    0.37
  15  -6  10    2.17    0.38
   6   9  10    1.69    0.32
   6   9 -10    1.49    0.33
  -9  15  10    0.19    0.53
  -9  15 -10    0.12    0.57
  15  -6  11    0.13    0.33
   9 -15  11    0.71    0.61
  -9  15  11    0.00    0.37
   9 -15  12    0.30    0.66
   9 -15  13    0.41    0.60
   9 -15  14    0.55    0.57
   9 -15  15    0.59    0.61
   9 -15  16   -0.03    0.49
   5  10   0    6.08    0.30
   5  10   0    5.65    0.45
   5  10  -1    3.01    0.28
   5  10   1    3.33    0.33
   5  10  -1    2.70    0.43
   5  10   2    1.10    0.32
  15  -5  -2    0.63    0.20
   5  10  -2    0.89    0.26
 -10  15  -2   -0.07    0.60
   5  10  -2    0.92    0.46
  15  -5  -3    0.86    0.18
   5  10   3    1.64    0.41
   5  10  -3    1.84    0.41
 -10  15   3    1.31    0.69
   5  10  -3    1.76    0.31
 -10  15   4    0.01    0.64
   5  10   4    5.27    0.41
   5  10  -4    5.70    0.44
  15  -5  -4    4.65    0.20
   5  10  -4    5.52    0.27
 -10  15  -4    0.15    0.64
  15  -5   5   -0.06    0.30
   5  10  -5    0.19    0.35
   5  10   5    0.24    0.33
  15  -5  -5    0.21    0.20
   5  10  -5    0.54    0.33
 -10  15   5    0.09    0.81
 -10  15  -5   -0.19    0.82
   5  10   6    5.73    0.44
   5  10  -6    5.15    0.47
   5  10  -6    5.74    0.29
  15  -5   6    4.91    0.30
  15  -5  -7    0.28    0.21
  15  -5   7   -0.05    0.29
 -10  15  -7   -0.13    0.58
   5  10  -7   -0.24    0.40
   5  10   7    0.21    0.39
   5  10   8   -0.10    0.35
   5  10  -8   -0.05    0.33
   5  10   9    1.59    0.37
   5  10  -9    0.62    0.39
 -10  15   9   -0.29    0.51
 -10  15  -9    0.32    0.81
  15  -5   9    1.81    0.32
 -10  15  10    1.14    0.57
   5  10  10    0.30    0.32
   5  10 -10    0.12    0.35
   5  10  11    1.43    0.29
  10 -15  11    1.48    0.60
 -10  15  11    0.13    0.51
  10 -15  12    0.02    0.60
  10 -15  13   -0.18    0.58
  10 -15  14   -0.15    0.64
  10 -15  16    0.38    0.55
   4  11   0   12.59    0.33
   4  11   0    9.33    0.47
   4  11   1    4.41    0.32
   4  11  -1    4.11    0.28
   4  11  -1    3.69    0.45
   4  11  -2    0.28    0.43
   4  11  -2   -0.27    0.74
  15  -4  -2    0.08    0.26
   4  11   2    0.12    0.31
   4  11  -2    0.25    0.29
  15  -4  -3    5.99    0.22
   4  11  -3    6.52    0.27
   4  11   3    6.37    0.42
   4  11  -3    6.37    0.44
   4  11  -4    6.47    0.26
  15  -4  -4    5.10    0.21
   4  11   4    5.35    0.42
   4  11  -4    5.59    0.45
   4  11   5    0.13    0.42
   4  11  -5    0.75    0.46
 -11  15   5   -0.12    0.63
 -11  15  -5    0.20    0.62
  15  -4  -5    0.26    0.22
   4  11  -5    0.09    0.29
   4  11   6    1.05    0.39
   4  11  -6    0.83    0.43
   4  11  -6    1.62    0.27
  15  -4  -6    1.09    0.19
   4  11   7    1.00    0.33
   4  11  -7    1.02    0.36
 -11  15  -7    0.62    0.58
   4  11  -7    1.34    0.27
  15  -4  -7    0.88    0.20
   4  11   8   -0.64    0.36
   4  11  -8    0.12    0.40
 -11  15  -8   -0.49    0.76
 -11  15   8    0.02    0.72
   4  11   9    0.18    0.37
   4  11  -9   -0.12    0.39
 -11  15  -9   -0.18    0.58
 -11  15 -10    1.61    0.85
   4  11  10    2.12    0.36
   4  11 -10    2.65    0.39
 -11  15  11    0.02    0.53
   4  11  11    1.11    0.30
  11 -15  12    1.48    0.59
  11 -15  13    0.67    0.57
  11 -15  14    0.03    0.62
  11 -15  15   -0.09    0.62
  11 -15  16    0.17    0.53
   3  12   0    0.30    0.44
   3  12   0    0.48    0.29
  15  -3  -1    2.30    0.23
   3  12  -1    1.78    0.43
   3  12  -1    2.32    0.28
   3  12   1    2.55    0.30
   3  12  -2    1.65    0.44
   3  12  -2    2.23    0.28
  15  -3  -2    1.91    0.22
  15  -3  -3    8.18    0.24
   3  12   3    8.02    0.45
   3  12  -3    8.29    0.47
  15  -3  -4    6.45    0.23
   3  12   4    5.80    0.45
   3  12  -4    6.69    0.46
   3  12  -5   -0.16    0.25
  15  -3  -5    0.03    0.24
   3  12   5   -0.12    0.43
   3  12  -5   -0.59    0.43
   3  12   6    2.21    0.41
   3  12  -6    2.06    0.45
   3  12  -6    2.50    0.27
  15  -3  -6    1.95    0.20
   3  12  -7    0.95    0.28
  15  -3  -7    0.98    0.24
 -12  15   7    0.28    0.70
 -12  15  -7   -0.10    0.73
   3  12   7    0.66    0.40
   3  12  -7    0.84    0.42
  15  -3  -8    0.00    0.23
 -12  15   8   -0.49    0.75
 -12  15  -8   -0.73    0.87
   3  12   8   -0.02    0.38
   3  12  -8   -0.12    0.36
   3  12  -9    1.81    0.42
   3  12   9    1.89    0.38
   3  12 -10    1.56    0.34
   3  12  10    1.44    0.37
  12 -15  11   -0.08    0.67
   3  12  11   -0.08    0.34
  12 -15  12    0.44    0.60
  12 -15  13   -0.04    0.56
  12 -15  14   -0.01    0.62
  12 -15  15   -0.20    0.61
  12 -15  16   -0.35    0.56
   2  13   0   -0.17    0.44
   2  13   0   -0.03    0.36
   2  13  -1   -0.10    0.44
   2  13  -1    0.02    0.27
   2  13   1   -0.13    0.30
  15  -2  -1    0.13    0.25
  15  -2  -2    0.11    0.24
   2  13  -2    0.29    0.26
   2  13  -2    0.20    0.44
   2  13   3    5.15    0.44
   2  13  -3    5.66    0.46
   2  13  -3    6.54    0.27
  15  -2  -3    5.72    0.24
  15  -2  -4   -0.13    0.23
   2  13  -4   -0.17    0.24
   2  13   4   -0.09    0.44
   2  13  -4    0.14    0.45
   2  13  -5    1.07    0.24
  15  -2  -5    1.01    0.21
   2  13  -5    0.75    0.45
   2  13   5    0.92    0.43
  15  -2  -6    0.32    0.20
   2  13  -6    0.38    0.29
   2  13  -6    0.51    0.47
   2  13   6    0.60    0.43
   2  13  -7   -0.26    0.27
  15  -2  -7   -0.03    0.26
   2  13  -7    0.22    0.44
   2  13   7   -0.14    0.41
   2  13  -8    0.45    0.28
  15  -2  -8    0.40    0.24
   2  13   8    0.56    0.46
   2  13  -8    0.82    0.44
 -13  15   8    0.48    0.60
  15  -2  -9    0.48    0.25
 -13  15   9   -0.56    0.74
   2  13   9    0.79    0.39
   2  13  -9    0.18    0.38
 -13  15  10   -0.43    0.59
   2  13  10    0.02    0.37
   2  13 -10   -0.84    0.43
   2  13  11   -0.48    0.30
 -13  15  11    0.62    0.54
   1  14   0    0.07    0.49
   1  14   0    0.43    0.29
   1  14  -1    0.52    0.49
  15  -1  -1    0.61    0.27
   1  14  -1    0.63    0.28
  15  -1  -2    3.78    0.26
   1  14  -2    3.78    0.27
   1  14   3    3.11    0.49
   1  14  -3    2.80    0.50
   1  14  -3    4.07    0.29
  15  -1  -3    3.63    0.25
   1  14   4    0.40    0.43
   1  14  -4    0.38    0.47
  15  -1  -4    0.31    0.25
   1  14  -4    0.17    0.25
   1  14   5    0.83    0.43
   1  14  -5    0.95    0.46
   1  14  -5    1.36    0.26
  15  -1  -5    1.22    0.23
   1  14  -6    0.24    0.46
   1  14   6    0.47    0.45
  15  -1  -6    0.60    0.25
   1  14  -6    0.45    0.25
   1  14  -7    0.31    0.48
   1  14   7    0.82    0.44
  15  -1  -7    0.76    0.24
   1  14  -7    0.26    0.30
   1  14   8    0.00    0.42
   1  14  -8   -0.43    0.46
   1  14  -8   -0.27    0.28
  15  -1  -8   -0.03    0.29
   1  14   9    0.07    0.47
   1  14  -9    0.66    0.46
   1  14  -9    0.41    0.28
  15  -1  -9   -0.06    0.28
 -14  15   9    0.10    0.61
   1  14 -10   -0.03    0.38
   1  14  10   -0.58    0.34
 -14  15  10   -0.43    0.79
 -14  15 -10   -0.60    0.63
  15  -1 -10   -0.01    0.28
 -14  15  11   -0.71    0.54
  14 -15  14   -0.18    0.61
  14 -15  15   -0.29    0.54
  14 -15  16   -0.31    0.52
   0  15   0    4.18    0.30
   0  15   0    3.55    0.51
  15   0  -1    0.35    0.29
   0  15  -1    0.73    0.29
   0  15  -1    0.18    0.50
   0  15  -2    0.03    0.26
  15   0  -2    0.10    0.27
   0  15  -2    0.23    0.49
  15   0  -3    2.91    0.27
   0  15  -3    2.46    0.26
   0  15   3    2.63    0.47
   0  15  -3    2.96    0.50
  15   0  -4    2.05    0.26
   0  15  -4    2.20    0.28
   0  15   4    2.09    0.49
   0  15  -4    2.03    0.52
   0  15   5    0.55    0.48
   0  15  -5   -0.30    0.51
   0  15  -5    0.62    0.26
  15   0  -5    0.71    0.24
   0  15   6    3.15    0.46
   0  15  -6    3.92    0.49
  15   0  -6    6.29    0.32
   0  15  -6    5.96    0.28
   0  15   7   -0.19    0.45
   0  15  -7    0.24    0.49
   0  15  -7    0.36    0.25
  15   0  -7    0.44    0.24
   0  15  -8    0.00    0.49
   0  15   8    0.12    0.46
  15   0  -8   -0.12    0.31
   0  15  -8    0.08    0.31
   0  15  -9    0.79    0.48
   0  15   9   -0.03    0.44
   0  15  -9    0.55    0.28
  15   0  -9    0.34    0.32
 -15  15  10   -0.39    0.69
   0  15 -10    1.14    0.30
  15   0 -10    0.78    0.31
   0  15  10    0.09    0.41
   0  15 -10    0.57    0.47
  15 -15  11    0.10    0.60
  15   0 -11    0.25    0.30
   0  15 -11   -0.09    0.29
  15 -15  12   -0.06    0.65
  15   0 -12    0.22    0.30
  15 -15  13    0.21    0.57
  15 -15  14   -0.04    0.54
  15 -15  15   -0.06    0.56
  15 -15  16   -0.08    0.44
  15   0 -16    0.26    0.28
  -1  16   0    0.28    0.53
  15   1  -1    6.49    0.32
  -1  16  -1    6.27    0.30
  -1  16  -2    1.57    0.54
  -1  16  -2    2.57    0.37
  15   1  -2    1.91    0.30
  -1  16  -3    7.24    0.55
  -1  16   3    6.53    0.52
  -1  16  -4    2.17    0.26
  15   1  -4    2.11    0.27
  -1  16   4    1.88    0.51
  -1  16  -4    2.72    0.53
  -1  16  -5    0.69    0.26
  15   1  -5    0.58    0.28
  -1  16   5    0.12    0.50
  -1  16  -5    0.72    0.53
  -1  16  -6    4.63    0.26
  15   1  -6    5.29    0.29
  -1  16   6    3.93    0.51
  -1  16  -6    4.43    0.56
  -1  16  -7    1.74    0.28
  -1  16  -7    1.87    0.50
  -1  16   7    1.40    0.47
  15   1  -7    2.24    0.30
  15   1  -8    0.36    0.28
  -1  16  -8    0.30    0.26
  -1  16   8    0.16    0.47
  -1  16  -8    0.46    0.52
  15   1  -9    1.55    0.34
  -1  16  -9    1.39    0.32
  -1  16  -9    1.69    0.51
  -1  16   9    1.25    0.46
  -1  16 -10    0.23    0.31
  15   1 -10    0.07    0.34
  -1  16  10   -0.67    0.44
  -1  16 -11    0.20    0.28
  15   1 -11    0.11    0.31
  16 -15  11    0.17    0.55
  -1  16 -12    0.14    0.30
  15   1 -12    0.30    0.33
  16 -15  12    0.12    0.57
  -1  16 -13    0.44    0.29
  15   1 -13    0.43    0.32
  16 -15  13    0.51    0.53
  -1  16 -14   -0.05    0.29
  15   1 -14   -0.30    0.32
  16 -15  14    0.19    0.53
  -1  16 -15    0.02    0.28
  15   1 -15    0.14    0.31
  16 -15  15    0.14    0.50
  16 -15  16   -0.01    0.45
  14   2   0    0.41    0.34
  -2  16   0   -0.04    0.52
  -2  16  -1    1.44    0.29
  14   2  -1    2.73    0.38
  -2  16  -1    1.47    0.52
  14   2  -2    0.53    0.28
  -2  16  -2    0.46    0.33
  -2  16  -2    0.55    0.53
  -2  16  -3    0.75    0.25
  -2  16   3    1.13    0.52
  -2  16  -3    0.48    0.48
  14   2  -3    1.19    0.27
  -2  16   4    0.76    0.49
  -2  16  -4   -0.10    0.53
  14   2  -4    0.87    0.30
  -2  16  -4    0.65    0.23
  -2  16  -5    0.44    0.53
  -2  16   5    0.09    0.48
  -2  16  -5    0.59    0.24
  14   2  -5    0.58    0.28
  -2  16   6    2.30    0.49
  -2  16  -6    1.00    0.52
  -2  16  -6    1.45    0.23
  14   2  -6    1.63    0.29
  -2  16   7   -0.07    0.47
  -2  16  -7    0.18    0.53
   2 -16   7   -0.25    0.43
  14   2  -7    0.57    0.27
  -2  16  -7   -0.07    0.23
  -2  16   8   -0.46    0.49
  -2  16  -8   -0.02    0.52
   2 -16   8   -0.27    0.49
  14   2  -8    0.11    0.33
  -2  16  -8   -0.15    0.26
  14   2  -9    0.19    0.31
  -2  16  -9   -0.57    0.30
  -2  16   9    0.93    0.45
  -2  16  -9    0.09    0.50
  -2  16 -10    0.06    0.27
  14   2 -10    0.23    0.33
  -2  16 -10   -0.26    0.48
  -2  16  10   -0.09    0.44
  14   2 -11    0.10    0.32
  -2  16 -11    0.12    0.28
  16 -14  11   -0.16    0.54
  14   2 -12    0.56    0.32
  -2  16 -12    0.36    0.27
  16 -14  12    0.76    0.54
  14   2 -13    0.23    0.31
  16 -14  13    0.03    0.50
  16 -14  14    0.02    0.51
  16 -14  15    0.06    0.52
  14   2 -16    0.25    0.29
  13   3   0    0.38    0.32
  -3  16   0    0.01    0.51
  13   3  -1    7.88    0.32
  -3  16  -1    7.01    0.28
  13   3   1    7.12    0.33
  13   3  -2    0.04    0.28
  -3  16  -2    0.00    0.50
  -3  16  -2    0.07    0.31
  13   3  -3   -0.14    0.28
  -3  16   3   -0.40    0.50
  -3  16  -3    0.04    0.53
  -3  16  -3    0.27    0.23
  -3  16  -4    2.62    0.53
  -3  16   4    2.09    0.50
  -3  16  -4    1.94    0.22
  13   3  -4    2.27    0.26
  -3  16   5    0.60    0.47
  -3  16  -5    0.57    0.52
  13   3  -5    0.68    0.32
  -3  16  -5    0.32    0.21
  -3  16   6    0.68    0.49
  -3  16  -6    1.55    0.49
  -3  16  -6    1.48    0.23
  13   3  -6    1.38    0.25
  -3  16   7    0.10    0.48
  13   3  -7    0.41    0.32
  -3  16  -7    0.46    0.22
   3 -16   8    0.92    0.46
  -3  16   8    0.82    0.46
  -3  16  -8    0.56    0.51
  13   3  -8    1.06    0.30
  -3  16  -8    0.88    0.27
   3 -16   9    1.04    0.53
  -3  16  -9    0.40    0.51
  -3  16   9    0.11    0.46
  13   3  -9    0.97    0.32
  -3  16  -9    0.92    0.25
   3 -16  10    2.04    0.50
  16 -13  10    1.38    0.55
  -3  16 -10    1.16    0.48
  -3  16  10    0.37    0.42
  -3  16 -10    1.24    0.26
  13   3 -10    1.85    0.32
  16 -13  11    0.07    0.54
   3 -16  11   -0.07    0.52
  16 -13  12    0.06    0.51
   3 -16  12    0.20    0.53
  16 -13  13    0.05    0.56
  16 -13  14    0.49    0.56
  16 -13  15   -0.16    0.48
  12   4   0    1.88    0.33
  -4  16   0    1.51    0.49
  12   4  -1   15.16    0.35
  12   4   1   15.43    0.39
  12   4  -2    5.37    0.29
  -4  16  -2    4.70    0.25
  -4  16   3    8.61    0.51
  -4  16  -3    8.96    0.53
  -4  16   4    1.72    0.49
  -4  16  -4    2.18    0.52
  -4  16  -4    1.53    0.20
  12   4  -4    1.94    0.27
  -4  16  -5    1.17    0.20
  12   4  -5    1.87    0.29
  -4  16   5    0.56    0.50
  -4  16  -5    0.99    0.53
  -4  16   6    5.15    0.49
  -4  16  -6    5.60    0.54
  -4  16  -6    6.04    0.24
  -4  16  -7    3.17    0.52
  -4  16   7    2.71    0.46
  -4  16  -7    2.56    0.22
  -4  16   8   -0.15    0.43
  -4  16  -8    0.10    0.50
  12   4  -8    0.48    0.32
  -4  16  -8    0.54    0.23
  -4  16   9    1.04    0.46
  -4  16  -9    2.88    0.50
   4 -16   9    4.39    0.53
  -4  16  -9    2.44    0.25
  12   4  -9    2.86    0.32
   4 -16  10   -0.25    0.53
  16 -12  10    0.13    0.57
  -4  16 -10    0.18    0.49
  -4  16  10    0.07    0.45
   4 -16  11   -0.83    0.55
  16 -12  11   -0.10    0.52
   4 -16  12    1.34    0.58
  16 -12  12    0.44    0.57
   4 -16  13   -0.34    0.56
  16 -12  13    0.14    0.50
  16 -12  14   -0.10    0.61
  16 -12  15    0.13    0.44
  11   5   0    4.42    0.40
  11   5   0    4.47    0.32
  11   5  -1    1.55    0.39
  11   5   1    1.49    0.32
  11   5  -1    1.90    0.33
  11   5  -2    0.21    0.27
  -5  16  -2    0.64    0.49
  11   5  -2    0.08    0.40
  11   5  -3    1.07    0.27
  -5  16   3    0.83    0.45
  11   5   3    0.53    0.38
  11   5  -3    1.40    0.39
  -5  16   4   -0.80    0.50
  -5  16  -4   -0.14    0.52
  11   5  -4    0.05    0.32
  -5  16  -5   -0.24    0.55
  -5  16   5    0.44    0.52
  11   5  -5    0.06    0.24
  -5  16  -6    0.24    0.50
  -5  16   6    0.56    0.46
  11   5  -6    0.33    0.32
  -5  16   7   -0.04    0.49
  -5  16  -7   -0.12    0.52
  11   5  -7    0.20    0.30
  -5  16  -8    0.27    0.51
  -5  16   8    0.38    0.48
  -5  16  -8    0.78    0.21
  11   5  -8    1.32    0.31
   5 -16   9    0.54    0.55
  -5  16  -9    0.50    0.51
  -5  16   9    1.00    0.46
  11   5  -9    0.37    0.30
  -5  16 -10   -0.51    0.49
  -5  16  10    0.17    0.44
   5 -16  10    0.14    0.55
  16 -11  10    0.64    0.50
  -5  16  11   -0.45    0.42
  16 -11  11    0.63    0.49
   5 -16  11    0.71    0.54
  16 -11  12   -0.03    0.50
   5 -16  12   -0.17    0.61
  16 -11  13   -0.13    0.55
   5 -16  13   -0.62    0.55
  16 -11  14   -0.04    0.50
   5 -16  14    0.07    0.53
  -6  16   0    1.10    0.56
  10   6  -1    0.39    0.42
  10   6  -2    0.32    0.39
  -6  16  -2   -0.85    0.59
  10   6   3    0.08    0.38
  10   6  -3    0.36    0.39
  10   6  -3    0.10    0.28
  -6  16   3   -0.37    0.56
  -6  16  -3    0.11    0.59
  10   6   4    1.16    0.35
  10   6  -4    1.23    0.36
  10   6  -4    1.22    0.28
  -6  16  -4   -0.08    0.55
  -6  16   4    0.78    0.55
  10   6  -5   -0.27    0.28
  -6  16  -5   -0.11    0.49
  10   6  -5    0.60    0.39
  10   6   5   -0.17    0.37
  10   6  -6    3.89    0.37
  10   6   6    3.06    0.38
  10   6  -6    3.25    0.39
  -6  16  -6    2.60    0.46
  10   6  -7    1.40    0.32
  -6  16   7    0.40    0.48
  -6  16  -7    1.11    0.54
  10   6  -8   -0.09    0.30
  -6  16   8    0.33    0.46
  -6  16  -8    0.15    0.50
  16 -10   9    0.31    0.51
  -6  16   9    0.26    0.44
  -6  16  -9   -0.66    0.50
  -6  16  10   -0.58    0.44
  -6  16 -10   -0.72    0.50
   6 -16  10    0.87    0.55
  16 -10  10   -0.80    0.47
  -6  16  11   -0.22    0.42
   6 -16  11   -0.29    0.59
  16 -10  11   -0.11    0.53
   6 -16  12    0.27    0.55
  16 -10  12    0.68    0.47
  16 -10  13    0.16    0.58
   6 -16  13    0.21    0.57
  16 -10  14   -0.32    0.42
   6 -16  14    0.46    0.56
   9   7   0    0.01    0.39
  -7  16   0   -0.26    0.73
   9   7  -1    0.27    0.39
  -7  16  -1   -0.73    0.69
   9   7  -2   -0.01    0.42
  -7  16  -2   -0.08    0.61
   9   7   3    0.38    0.36
   9   7  -3    0.31    0.37
  -7  16   3   -0.90    0.63
  -7  16  -3   -0.21    0.64
  -7  16   4    6.77    0.60
  -7  16  -4    7.04    0.58
   9   7  -4    9.81    0.38
   9   7   4    9.08    0.36
  -7  16   5   -0.36    0.56
  -7  16  -5   -0.98    0.57
   9   7   6    2.63    0.35
   9   7  -6    3.60    0.38
  -7  16  -6    2.40    0.61
   9   7   7    0.04    0.34
   9   7  -7    0.36    0.39
  -7  16  -8    1.13    0.52
  16  -9   8    2.58    0.45
  16  -9   9    0.41    0.44
  -7  16   9    0.03    0.43
  -7  16  -9   -0.08    0.49
  -7  16 -10    2.42    0.50
  -7  16  10    2.06    0.44
  16  -9  10    3.64    0.44
   7 -16  10    3.30    0.59
  -7  16  11   -0.42    0.42
  16  -9  11    0.06    0.50
   7 -16  11    0.56    0.58
   7 -16  12    1.33    0.57
  16  -9  12    1.14    0.46
  16  -9  13    0.64    0.46
   7 -16  13    0.44    0.63
   7 -16  14    0.06    0.57
   7 -16  15    0.28    0.55
   8   8   0    0.36    0.33
  -8  16   0    0.11    0.71
   8   8   0    0.28    0.32
   8   8   1    0.04    0.34
  -8  16  -1    0.02    0.73
   8   8  -1    0.05    0.39
   8   8  -1    0.05    0.30
   8   8   2    0.12    0.33
  -8  16  -2   -0.35    0.56
   8   8  -2    0.47    0.30
   8   8  -2    0.86    0.69
  -8  16   3   -0.06    0.44
  -8  16  -3   -0.35    0.46
   8   8  -3    0.30    0.29
   8   8   3   -0.06    0.50
   8   8  -3    0.33    0.51
   8   8  -4    5.78    0.32
   8   8   4    4.70    0.40
   8   8  -4    5.39    0.40
   8   8   5    1.26    0.38
   8   8  -5    1.70    0.40
  -8  16   5   -0.39    0.71
  -8  16  -5    0.00    0.70
   8   8  -5    1.54    0.29
   8   8  -6    0.78    0.34
   8   8   6    0.68    0.35
   8   8  -6    0.47    0.37
   8   8  -7    0.27    0.31
  -8  16   7   -1.06    0.57
  -8  16  -7    0.17    0.59
   8   8  -8    2.46    0.31
   8   8   8    1.72    0.33
  -8  16   9   -0.83    0.48
  -8  16  -9    0.08    0.45
  16  -8   9    0.76    0.40
   8   8   9    0.35    0.37
  16  -8  10    2.39    0.43
  -8  16 -10    1.59    0.47
  16  -8  11    1.23    0.47
   8 -16  11    0.70    0.55
  -8  16  11    0.66    0.42
  16  -8  12   -0.45    0.44
   8 -16  12   -0.64    0.59
   8 -16  13    0.53    0.55
   8 -16  14    0.89    0.58
   8 -16  15    0.26    0.59
   7   9   0    1.09    0.42
  -9  16   0    0.21    0.63
   7   9   0    1.04    0.31
   7   9  -1    0.14    0.41
   7   9  -1   -0.23    0.29
   7   9   1   -0.05    0.33
   7   9  -2    1.45    0.40
   7   9  -2    1.37    0.30
   7   9   2    1.28    0.33
   7   9  -3   -0.32    0.41
   7   9   3   -0.40    0.38
  -9  16   3   -0.57    0.69
  -9  16  -3   -0.14    0.70
   7   9  -3   -0.41    0.28
   7   9   4    1.20    0.39
   7   9  -4    0.82    0.40
  -9  16   4    0.04    0.45
  -9  16  -4   -0.12    0.58
   7   9  -4    0.71    0.30
   7   9  -5    0.21    0.28
  -9  16   5    0.16    0.67
  -9  16  -5   -0.09    0.55
   7   9   5   -0.06    0.33
   7   9  -5    0.15    0.40
   7   9  -6    2.71    0.33
   7   9  -6    2.83    0.45
   7   9   6    2.17    0.42
  -9  16   7    0.70    0.75
  16  -7   7    0.08    0.36
   7   9  -7    0.28    0.31
   7   9  -7    0.11    0.40
  -9  16   8   -0.58    0.65
  -9  16  -8   -0.94    0.70
  16  -7   8    0.43    0.35
   7   9  -8   -0.05    0.29
   7   9   8   -0.30    0.34
   7   9  -8   -0.56    0.38
   7   9   9    0.12    0.37
   7   9  -9   -0.18    0.37
  16  -7   9   -0.36    0.39
  -9  16   9   -0.42    0.61
  -9  16  -9   -0.77    0.61
   7   9  10    0.28    0.36
  16  -7  10   -0.38    0.42
  -9  16  10   -0.02    0.44
  -9  16 -10   -0.10    0.45
  16  -7  11   -0.49    0.40
   9 -16  11   -0.25    0.67
  -9  16  11    0.41    0.39
   9 -16  12    0.69    0.58
   9 -16  13   -0.21    0.65
   9 -16  14   -0.10    0.58
   9 -16  15   -0.31    0.69
   9 -16  16   -0.03    0.50
   6  10   0    0.49    0.31
   6  10   0    0.42    0.36
   6  10   1    0.66    0.34
   6  10  -1    0.18    0.35
 -10  16  -1   -0.52    0.69
   6  10  -1    0.21    0.30
   6  10  -2    4.31    0.31
   6  10   2    3.62    0.33
   6  10  -2    3.02    0.37
   6  10  -3    2.10    0.39
   6  10  -3    2.23    0.28
 -10  16   3   -0.61    0.65
 -10  16  -3    0.10    0.67
   6  10   3    2.35    0.38
   6  10  -4    0.54    0.29
 -10  16   4    0.19    0.59
 -10  16  -4   -0.02    0.65
   6  10   4    0.47    0.46
   6  10  -4    0.18    0.40
   6  10  -5    0.27    0.26
 -10  16   5   -0.23    0.61
 -10  16  -5   -0.42    0.65
   6  10   5    0.56    0.41
   6  10  -5    0.90    0.42
   6  10  -6   -0.13    0.36
  16  -6   6   -0.21    0.31
 -10  16  -6    0.23    0.51
   6  10   6    0.35    0.36
   6  10  -6    0.23    0.41
   6  10   7    0.85    0.38
   6  10  -7    0.81    0.40
  16  -6   7   -0.09    0.30
   6  10  -7    0.22    0.31
 -10  16   8    0.09    0.84
 -10  16  -8   -0.44    0.83
   6  10   8    0.26    0.37
   6  10  -8    0.45    0.40
  16  -6   8    0.52    0.32
   6  10  -8    0.55    0.30
 -10  16   9    0.01    0.63
   6  10   9   -0.31    0.34
   6  10  -9   -0.48    0.37
  16  -6   9   -0.35    0.36
  16  -6  10    0.19    0.35
   6  10  10    0.39    0.36
   6  10 -10    0.33    0.37
 -10  16 -10   -1.14    0.61
 -10  16  10   -0.60    0.55
  10 -16  11    0.65    0.60
 -10  16  11   -0.02    0.41
  10 -16  12    0.39    0.61
  10 -16  13    0.32    0.58
  10 -16  14   -0.28    0.65
  10 -16  15    0.77    0.57
  10 -16  16    0.37    0.54
   5  11   0    2.14    0.31
   5  11   0    1.37    0.48
   5  11   1   -0.18    0.32
   5  11  -1    0.00    0.29
   5  11  -1    0.13    0.43
   5  11  -2    2.89    0.44
   5  11  -2    3.33    0.29
  16  -5  -3    2.93    0.25
   5  11  -3    2.89    0.27
 -11  16  -3   -0.41    0.73
 -11  16   3    0.43    0.71
   5  11   3    3.22    0.42
   5  11  -3    3.47    0.44
  16  -5  -4    0.17    0.19
   5  11   4    0.46    0.41
   5  11  -4    0.19    0.42
 -11  16  -4    0.04    0.78
 -11  16   4   -0.83    0.62
   5  11  -4    0.46    0.32
   5  11   5    0.69    0.35
   5  11  -5    0.18    0.38
   5  11  -5    0.06    0.24
  16  -5  -5    0.07    0.19
   5  11   6    0.41    0.46
   5  11  -6   -0.15    0.49
 -11  16  -6   -0.25    0.67
 -11  16   6   -0.57    0.61
  16  -5  -6   -0.24    0.18
   5  11  -6    0.13    0.32
   5  11   7    0.01    0.39
   5  11  -7    0.00    0.40
 -11  16   7   -0.37    0.58
 -11  16  -7   -0.19    0.62
   5  11  -7    0.53    0.29
  16  -5  -7    0.00    0.17
   5  11  -8    0.64    0.35
   5  11   8    0.22    0.32
 -11  16   8   -0.25    0.56
 -11  16  -8   -0.15    0.74
   5  11  -8    0.97    0.31
  16  -5  -8    0.78    0.25
  16  -5  -9   -0.19    0.22
   5  11   9    0.24    0.38
   5  11  -9    0.37    0.40
 -11  16   9   -0.04    0.48
 -11  16  -9    0.27    0.85
   5  11  10    0.73    0.34
   5  11 -10    0.41    0.37
 -11  16  10    0.00    0.60
 -11  16 -10    0.66    0.58
  11 -16  11    1.18    0.62
 -11  16  11    1.46    0.54
  11 -16  12   -0.25    0.61
  11 -16  13    0.95    0.57
  11 -16  14   -0.10    0.63
  11 -16  15   -0.35    0.61
  11 -16  16   -0.24    0.53
   4  12   0    5.27    0.46
   4  12   0    8.81    0.42
   4  12   1    0.41    0.34
   4  12  -1    0.49    0.29
   4  12  -1    0.68    0.44
   4  12  -2    2.64    0.28
  16  -4  -2    1.84    0.22
   4  12  -2    2.40    0.44
   4  12   3    0.36    0.44
   4  12  -3   -0.44    0.46
   4  12  -3    0.32    0.26
  16  -4  -3   -0.10    0.21
   4  12  -4    0.84    0.47
   4  12   4    1.02    0.44
 -12  16  -4   -0.16    0.66
 -12  16   4    0.18    0.78
   4  12  -4    0.82    0.26
  16  -4  -4    0.66    0.20
   4  12   5    1.13    0.42
   4  12  -5    0.92    0.44
 -12  16   5   -0.05    0.71
  16  -4  -5    0.80    0.22
   4  12  -5    1.03    0.28
   4  12   6   -0.34    0.40
   4  12  -6    0.05    0.43
 -12  16  -6   -0.06    0.81
   4  12  -6   -0.19    0.28
  16  -4  -6   -0.02    0.19
   4  12   7    0.03    0.36
   4  12  -7    0.46    0.40
   4  12  -7    0.59    0.33
  16  -4  -7    0.08    0.18
 -12  16  -7    0.63    0.69
   4  12  -8    0.08    0.44
   4  12   8    0.02    0.42
  16  -4  -8    0.45    0.25
   4  12  -8    0.18    0.30
 -12  16   8    0.13    0.73
 -12  16  -8    0.72    0.63
   4  12   9    0.01    0.38
   4  12  -9    0.30    0.36
 -12  16  -9   -0.13    0.58
 -12  16   9    0.11    0.55
  16  -4  -9   -0.12    0.23
   4  12  -9    0.14    0.30
 -12  16  10   -0.93    0.61
 -12  16 -10    0.12    0.80
   4  12  10    0.05    0.38
   4  12 -10    0.42    0.41
  16  -4 -10    0.46    0.25
 -12  16  11    0.44    0.51
  12 -16  11   -0.61    0.68
  12 -16  12    0.11    0.60
  12 -16  13    0.06    0.56
  12 -16  14   -0.10    0.61
  12 -16  15    0.12    0.61
  12 -16  16    0.16    0.52
   3  13   0   -0.11    0.31
   3  13   0   -0.24    0.46
   3  13   1    0.45    0.31
   3  13  -1    0.18    0.29
   3  13  -1   -0.37    0.46
   3  13  -2    0.14    0.47
  16  -3  -2    0.26    0.25
   3  13  -2    0.01    0.28
   3  13   3    0.07    0.46
   3  13  -3    0.04    0.48
  16  -3  -3    0.16    0.23
   3  13  -3   -0.05    0.28
   3  13  -4    0.29    0.47
   3  13   4    0.11    0.46
   3  13  -4    0.11    0.27
  16  -3  -4    0.15    0.22
   3  13   5    0.78    0.44
   3  13  -5    0.57    0.46
   3  13  -5    0.96    0.27
  16  -3  -5    0.72    0.24
   3  13   6   -0.36    0.45
   3  13  -6   -0.24    0.48
 -13  16  -6    0.11    0.69
 -13  16   6   -0.46    0.66
   3  13  -6    0.08    0.27
  16  -3  -6    0.14    0.21
 -13  16  -7   -0.22    0.71
   3  13  -7    0.69    0.31
  16  -3  -7    0.56    0.23
   3  13  -7   -0.10    0.47
   3  13   7    0.60    0.42
 -13  16   8   -0.29    0.65
 -13  16  -8    0.00    0.71
  16  -3  -8    0.13    0.24
   3  13  -8    0.26    0.29
   3  13   8    0.18    0.35
   3  13  -8    0.14    0.40
 -13  16  -9   -0.68    0.63
 -13  16   9   -0.19    0.74
   3  13  -9   -0.16    0.31
  16  -3  -9    0.41    0.28
   3  13  -9    0.04    0.45
   3  13   9    0.55    0.43
 -13  16  10   -0.16    0.54
 -13  16 -10    0.26    0.56
   3  13  10    0.13    0.32
   3  13 -10    0.31    0.36
  16  -3 -10    0.23    0.28
   3  13 -10    0.39    0.30
  16  -3 -11    0.02    0.27
  13 -16  11   -0.34    0.67
  13 -16  12   -0.21    0.60
  13 -16  13   -0.18    0.55
   2  14   0    0.53    0.31
   2  14   0    0.02    0.47
   2  14  -1    0.21    0.30
   2  14  -1    0.05    0.47
  16  -2  -2    2.27    0.27
   2  14  -2    2.70    0.32
   2  14  -2    1.88    0.49
   2  14  -3    3.08    0.27
  16  -2  -3    2.53    0.25
   2  14  -3    2.52    0.48
   2  14   3    2.81    0.46
   2  14   4    0.36    0.45
   2  14  -4    0.47    0.48
   2  14  -4    0.16    0.26
  16  -2  -4    0.45    0.23
   2  14   5    0.69    0.47
   2  14  -5    0.52    0.50
  16  -2  -5    0.03    0.25
   2  14  -5    0.70    0.26
   2  14   6    1.23    0.45
   2  14  -6    0.90    0.47
  16  -2  -6    0.51    0.24
   2  14  -6    0.85    0.29
   2  14   7    0.18    0.45
   2  14  -7    0.39    0.49
   2  14  -7   -0.26    0.27
  16  -2  -7   -0.03    0.25
   2  14  -8   -0.22    0.36
  16  -2  -8   -0.09    0.25
 -14  16  -8   -0.29    0.73
 -14  16   8   -0.20    0.72
   2  14   8   -0.53    0.44
   2  14  -8    0.16    0.49
  16  -2  -9    0.79    0.30
   2  14  -9    0.53    0.30
 -14  16  -9    1.26    0.73
 -14  16   9    0.10    0.63
   2  14   9    0.73    0.37
   2  14  -9    0.43    0.42
   2  14 -10    0.46    0.31
  16  -2 -10    0.10    0.27
 -14  16  10   -0.99    0.57
   2  14  10    0.12    0.40
   2  14 -10    0.06    0.43
  16  -2 -11    0.27    0.30
   2  14 -11    0.58    0.32
  16  -2 -12    0.41    0.28
   2  14 -12    0.50    0.31
  16  -2 -13    0.22    0.28
  16  -2 -14    0.22    0.28
  16  -2 -15    0.02    0.27
   1  15   0    0.56    0.51
   1  15   0    0.62    0.31
   1  15  -1    3.45    0.32
  16  -1  -1    3.03    0.29
   1  15  -1    2.97    0.49
   1  15  -2   -0.52    0.49
   1  15  -2    0.12    0.28
  16  -1  -2   -0.23    0.28
   1  15  -3   -0.21    0.28
   1  15  -3   -0.05    0.49
   1  15   3    0.16    0.47
  16  -1  -3    0.02    0.26
   1  15  -4    1.36    0.28
   1  15  -4    1.32    0.50
   1  15   4    1.26    0.47
  16  -1  -4    1.90    0.26
   1  15  -5   -0.47    0.51
   1  15   5    0.08    0.46
  16  -1  -5    0.05    0.27
   1  15  -5   -0.05    0.27
   1  15  -6    1.39    0.52
   1  15   6    1.28    0.47
  16  -1  -6    1.36    0.25
   1  15  -6    1.35    0.27
   1  15   7    0.66    0.47
   1  15  -7   -0.20    0.50
  16  -1  -7   -0.02    0.31
   1  15  -7    0.26    0.28
   1  15   8    0.42    0.47
   1  15  -8    0.61    0.50
   1  15  -8    0.67    0.27
  16  -1  -8    0.36    0.26
   1  15   9   -0.14    0.44
   1  15  -9    0.05    0.47
 -15  16   9   -0.06    0.70
 -15  16  -9   -0.59    0.69
  16  -1  -9    0.13    0.28
   1  15  -9    0.27    0.33
   1  15  10   -0.82    0.47
 -15  16  10   -0.10    0.63
   1  15 -10   -0.21    0.30
  16  -1 -10    0.00    0.32
   1  15 -11   -0.52    0.31
  16  -1 -11    0.71    0.29
  15 -16  11   -0.04    0.58
   1  15 -12    0.52    0.31
  16  -1 -12   -0.09    0.29
  15 -16  12   -0.63    0.58
  16  -1 -13   -0.25    0.31
   1  15 -13    0.16    0.31
  15 -16  13    0.10    0.55
   1  15 -14   -0.12    0.30
  16  -1 -14   -0.60    0.31
  15 -16  14    0.10    0.60
   1  15 -15    0.21    0.30
  16  -1 -15    0.13    0.30
  15 -16  15    0.00    0.52
  15 -16  16   -0.07    0.49
   0  16   0    3.62    0.56
  16   0  -1    3.03    0.31
   0  16  -1    2.99    0.34
   0  16  -1    2.73    0.55
   0  16  -2    0.31    0.54
   0  16  -2    0.67    0.37
  16   0  -2    0.52    0.30
   0  16   3    9.04    0.57
   0  16  -3    9.09    0.57
  16   0  -3   10.77    0.33
   0  16  -3   10.59    0.32
   0  16  -4    0.26    0.28
  16   0  -4    0.22    0.28
   0  16   4    0.91    0.49
   0  16  -4    0.01    0.51
   0  16  -5    1.19    0.29
  16   0  -5    1.00    0.27
   0  16   5    0.61    0.49
   0  16  -5    0.65    0.50
  16   0  -6   -0.38    0.27
   0  16  -6    0.04    0.26
   0  16   6    0.29    0.49
   0  16  -6    0.15    0.51
   0  16  -7    2.23    0.28
   0  16  -7    2.03    0.54
   0  16   7    1.29    0.50
  16   0  -7    1.76    0.28
   0  16   8    0.02    0.48
   0  16  -8    0.15    0.51
  16   0  -8   -0.18    0.29
   0  16  -8   -0.05    0.30
   0  16   9    0.12    0.48
   0  16  -9    0.74    0.55
   0  16  -9    0.87    0.28
  16   0  -9    0.37    0.27
 -16  16   9    0.27    0.66
   0  16  10    0.39    0.41
 -16  16  10   -0.27    0.73
  16   0 -10    0.68    0.28
   0  16 -10    0.53    0.29
  16   0 -11    0.30    0.34
  16 -16  11    0.19    0.62
   0  16 -12    0.00    0.33
  16   0 -12   -0.05    0.37
  16 -16  12    0.24    0.55
   0  16 -13    0.54    0.30
  16   0 -13    0.78    0.34
  16 -16  13    0.11    0.60
   0  16 -14    0.04    0.29
  16   0 -14   -0.01    0.33
  16 -16  14    0.14    0.51
   0  16 -15   -0.06    0.28
  16   0 -15    0.48    0.32
  16 -16  15    0.03    0.60
  -1  17   0    7.09    0.58
  16   1  -1    1.09    0.32
  -1  17  -1    0.66    0.55
  -1  17  -2    1.07    0.30
  16   1  -2    1.42    0.34
  -1  17  -2    0.33    0.55
  -1  17  -3   -0.31    0.38
  16   1  -3    0.18    0.31
  -1  17   3    0.19    0.55
  -1  17  -3    0.25    0.57
  -1  17  -4    2.55    0.29
  16   1  -4    2.63    0.31
  -1  17   4    1.71    0.55
  -1  17  -4    2.60    0.58
  -1  17   5    0.01    0.54
  -1  17  -5   -0.63    0.57
  16   1  -5    0.34    0.29
  -1  17  -5    0.30    0.27
  -1  17  -6    3.65    0.54
  -1  17  -6    3.63    0.31
  16   1  -6    4.36    0.33
  -1  17  -7    0.14    0.54
  -1  17   7    0.24    0.51
  -1  17  -7    0.50    0.27
  16   1  -7    0.10    0.29
  -1  17   8   -0.13    0.50
  -1  17  -8    0.21    0.54
  -1  17  -8    0.09    0.27
  16   1  -8    0.28    0.29
  -1  17  -9    0.34    0.51
  -1  17   9   -0.33    0.47
  -1  17  -9    0.59    0.28
  16   1  -9   -0.06    0.31
 -17  16  10    0.30    0.71
  -1  17  10    0.12    0.43
  -1  17 -10    0.32    0.29
  16   1 -10    0.06    0.31
  -1  17 -11   -0.09    0.27
  16   1 -11   -0.24    0.30
  17 -16  11    0.13    0.51
  -1  17 -12    0.48    0.28
  16   1 -12    0.39    0.29
  17 -16  12    0.17    0.56
  -1  17 -13    0.09    0.28
  16   1 -13   -0.21    0.31
  17 -16  13   -0.03    0.50
  16   1 -14   -0.07    0.30
  17 -16  14   -0.20    0.51
  -2  17   0    8.86    0.59
  15   2  -1    0.55    0.31
  -2  17  -1    0.76    0.56
  15   2  -2    0.34    0.41
  -2  17  -2    0.00    0.28
  -2  17  -2    0.39    0.56
  -2  17  -3    2.03    0.29
  15   2  -3    2.61    0.31
  -2  17  -3    2.04    0.56
  -2  17   3    2.21    0.55
  15   2  -4    0.03    0.29
  -2  17  -4    0.08    0.27
  -2  17   4    0.41    0.54
  -2  17  -4    0.03    0.57
  -2  17   5    0.29    0.53
  15   2  -5    0.60    0.32
  -2  17  -5    0.40    0.26
  -2  17   6    0.00    0.53
  -2  17  -6   -0.11    0.58
  -2  17  -6    0.31    0.29
  15   2  -6   -0.07    0.28
  -2  17   7    0.67    0.53
  -2  17  -7    0.75    0.56
  -2  17  -7    0.41    0.26
  15   2  -7    0.66    0.29
  -2  17   8    0.33    0.48
  -2  17  -8    0.61    0.53
  -2  17  -8    0.16    0.31
  15   2  -8    0.03    0.32
  15   2  -9    0.04    0.27
  -2  17  -9   -0.19    0.27
  -2  17  -9    0.08    0.52
  -2  17   9    0.06    0.47
  -2  17  10    0.16    0.43
  -2  17 -10   -0.04    0.26
  15   2 -10    0.24    0.31
  17 -15  10    0.11    0.61
  17 -15  11    0.06    0.54
  -2  17 -11   -0.18    0.27
  15   2 -11   -0.57    0.37
  17 -15  12   -0.09    0.52
  -2  17 -12   -0.28    0.31
  15   2 -12   -0.11    0.39
  17 -15  13    0.56    0.53
  15   2 -13    0.17    0.36
  17 -15  14   -0.12    0.55
  15   2 -14    0.06    0.32
  17 -15  15    0.20    0.49
  15   2 -15    0.73    0.34
  -3  17   0    6.12    0.56
  14   3   0    8.46    0.36
  -3  17  -1    0.47    0.54
  14   3  -1    0.55    0.32
  -3  17  -2    0.16    0.53
  14   3  -2    0.16    0.30
  -3  17  -2    0.38    0.26
  -3  17  -3    2.34    0.34
  -3  17  -3    0.99    0.55
  -3  17   3    1.25    0.53
  14   3  -3    1.97    0.31
  -3  17  -4    0.51    0.25
  -3  17   4    0.29    0.54
  -3  17  -4    1.02    0.56
  14   3  -4    0.83    0.30
  -3  17  -5    0.68    0.55
  -3  17   5   -0.23    0.52
  14   3  -5   -0.15    0.29
  -3  17  -5    0.22    0.24
  -3  17   6    0.76    0.50
  -3  17  -6    0.51    0.55
  -3  17  -6    0.21    0.25
  14   3  -6    0.68    0.28
   3 -17   7   -0.62    0.51
  -3  17   7   -0.27    0.50
  -3  17  -7    0.14    0.56
  -3  17  -7    0.28    0.24
  14   3  -7   -0.02    0.32
   3 -17   8   -0.04    0.52
  -3  17   8    0.31    0.52
  -3  17  -8    0.17    0.55
  14   3  -8    0.27    0.30
  -3  17  -8    0.26    0.26
   3 -17   9   -0.26    0.53
  -3  17  -9   -0.17    0.50
  -3  17   9    0.08    0.46
  -3  17  -9   -0.02    0.25
  14   3  -9   -0.09    0.32
  17 -14  10    0.10    0.55
  -3  17  10   -0.25    0.45
  -3  17 -10   -0.38    0.26
  14   3 -10    0.06    0.40
  14   3 -11   -0.06    0.33
  -3  17 -11    0.04    0.33
  17 -14  11   -0.13    0.55
  14   3 -12    0.58    0.33
  17 -14  12    0.05    0.51
  14   3 -13   -0.11    0.35
  17 -14  13    0.18    0.56
  14   3 -14   -0.19    0.33
  17 -14  14   -0.09    0.50
  14   3 -15   -0.08    0.34
  17 -14  15    0.23    0.47
  13   4   0    8.04    0.35
  -4  17   0    6.18    0.58
  13   4  -1    0.12    0.32
  -4  17  -1   -0.56    0.57
  13   4  -2    0.17    0.30
  -4  17  -2    0.15    0.56
  -4  17   3    6.46    0.55
  -4  17  -3    5.84    0.57
  13   4  -4    1.19    0.33
  -4  17   4    0.87    0.52
  -4  17  -4    0.57    0.56
  -4  17  -5    2.05    0.56
  -4  17   5    2.07    0.54
  -4  17  -5    1.84    0.23
  13   4  -5    2.91    0.30
  -4  17   6   -0.06    0.51
  -4  17  -6   -0.35    0.55
  -4  17  -6   -0.10    0.22
  13   4  -6   -0.32    0.30
  -4  17  -7    0.24    0.53
  -4  17   7    0.00    0.46
  13   4  -7    0.26    0.27
   4 -17   8    1.25    0.56
  -4  17   8    0.54    0.49
  -4  17  -8    0.41    0.55
  13   4  -8    0.72    0.32
   4 -17   9   -0.34    0.61
  -4  17   9   -0.73    0.48
  -4  17  -9   -0.44    0.53
  13   4  -9   -0.09    0.40
   4 -17  10    1.29    0.55
  17 -13  10    1.12    0.58
  -4  17  10    0.44    0.46
  13   4 -10    1.67    0.34
  13   4 -11    0.09    0.34
   4 -17  11   -0.52    0.52
  17 -13  11    0.08    0.51
  13   4 -12   -0.28    0.35
  17 -13  12    0.20    0.56
   4 -17  12    0.82    0.56
  13   4 -13    0.53    0.34
   4 -17  13    0.54    0.46
  17 -13  13    0.19    0.50
  13   4 -14    0.03    0.33
  17 -13  14    0.06    0.59
  13   4 -15    0.50    0.32
  17 -13  15    0.00    0.42
  13   4 -16   -0.10    0.33
  12   5   0   21.24    0.43
  -5  17   0   14.21    0.62
  -5  17  -1    4.87    0.57
  12   5   1    5.54    0.35
  12   5  -2    3.90    0.32
  -5  17  -2    2.08    0.59
  12   5  -3    2.61    0.31
  -5  17   3    1.47    0.51
  -5  17  -3    1.32    0.51
  -5  17   4    3.86    0.51
  -5  17  -4    3.75    0.54
  12   5  -5    0.28    0.29
  -5  17   5   -0.04    0.52
  -5  17  -5    0.46    0.56
  -5  17  -6    5.81    0.55
  -5  17   6    5.53    0.53
  -5  17   7    0.27    0.52
  -5  17  -7    0.22    0.55
  12   5  -7    0.44    0.31
  12   5  -8    1.61    0.40
  -5  17  -8    0.44    0.54
  -5  17   8    0.89    0.50
   5 -17   9    0.68    0.55
  12   5  -9    0.85    0.33
  -5  17  -9    1.32    0.53
  -5  17   9    0.58    0.49
   5 -17  10    1.67    0.58
  17 -12  10    1.76    0.52
  12   5 -10    1.67    0.35
  -5  17  10    1.21    0.47
  12   5 -11    0.10    0.35
  17 -12  11    0.33    0.50
   5 -17  11   -0.30    0.54
  12   5 -12    1.86    0.34
  17 -12  12    0.64    0.52
   5 -17  12    1.65    0.56
  12   5 -13    0.35    0.33
  17 -12  13    0.31    0.54
   5 -17  13   -0.16    0.55
  17 -12  14   -0.03    0.49
  12   5 -16    0.08    0.32
  11   6   0    0.39    0.35
  11   6   0    0.02    0.38
  11   6   1    3.07    0.35
  11   6  -1    2.84    0.32
  11   6  -1    2.97    0.38
  -6  17  -1    3.30    0.59
  11   6  -2    0.16    0.40
  11   6  -2    0.38    0.30
  -6  17   3    0.07    0.50
  11   6   3    0.90    0.40
  11   6  -3    0.84    0.41
  11   6  -3    1.17    0.32
  -6  17   4   -0.14    0.47
  11   6   4    0.08    0.39
  11   6  -4    0.30    0.41
  11   6  -4   -0.21    0.29
  11   6  -5    0.08    0.30
  -6  17   5   -0.35    0.52
  -6  17  -5   -0.33    0.56
  11   6  -6    0.04    0.27
  -6  17   6    0.48    0.50
  -6  17  -6    0.34    0.50
  11   6  -7   -0.23    0.35
  -6  17   7    0.03    0.50
  -6  17  -7    0.24    0.55
  11   6  -8   -0.18    0.37
  -6  17   8   -0.34    0.49
  17 -11   9    1.55    0.51
  11   6  -9    0.61    0.36
  -6  17   9    0.07    0.48
  -6  17  -9    0.09    0.54
   6 -17  10   -0.05    0.58
  17 -11  10    0.39    0.48
  11   6 -10   -0.05    0.35
  -6  17 -10    0.39    0.50
  -6  17  10   -0.59    0.47
   6 -17  11   -0.03    0.57
  17 -11  11    0.07    0.54
  11   6 -11    0.24    0.33
   6 -17  12   -0.93    0.59
  17 -11  12    0.37    0.48
   6 -17  13    0.11    0.61
  17 -11  13    0.44    0.58
   6 -17  14    0.46    0.56
  17 -11  14    0.21    0.42
  10   7   0    0.43    0.42
  -7  17   0   -0.91    0.64
  -7  17  -1 9999.00  116.02
  10   7  -2    0.66    0.45
  10   7   3    0.28    0.40
  10   7  -3    0.74    0.42
  -7  17   4    0.95    0.62
  -7  17  -4    0.93    0.63
  10   7   4    2.21    0.38
  10   7  -4    2.41    0.39
  -7  17  -5   -0.06    0.58
  10   7   5    0.11    0.37
  10   7  -5    0.29    0.39
  -7  17  -6    0.45    0.51
  10   7   6    0.39    0.40
  10   7  -6    1.14    0.42
  -7  17  -7   -0.08    0.57
  -7  17   7   20.97    0.63
  -7  17   8    1.62    0.48
  -7  17  -8    1.61    0.55
  17 -10   8    1.97    0.52
  17 -10   9   -0.14    0.47
  -7  17   9    0.21    0.50
  -7  17  -9    0.40    0.53
  17 -10  10    2.52    0.45
   7 -17  10    1.79    0.65
  -7  17 -10    1.77    0.53
  -7  17  10    1.07    0.47
  17 -10  11   -0.03    0.50
   7 -17  11    0.17    0.59
  17 -10  12   -0.29    0.50
   7 -17  12    0.05    0.64
  17 -10  13   -0.07    0.44
   7 -17  13    0.24    0.57
   7 -17  14    0.66    0.69
   7 -17  15    0.07    0.49
   9   8   0    0.77    0.40
  -8  17   0    0.00    0.79
   9   8  -1    1.79    0.42
  -8  17  -1    0.66    0.79
   9   8  -2    0.86    0.45
  -8  17  -2   -0.09    0.75
   9   8  -3   10.22    0.45
   9   8   3   10.09    0.43
  -8  17   3    4.60    0.72
  -8  17  -3    4.74    1.01
  -8  17   4    0.74    0.64
   9   8   4    2.17    0.37
   9   8  -4    2.27    0.39
  -8  17  -4    1.09    0.68
   9   8   5   -0.07    0.40
   9   8  -5    0.36    0.43
  -8  17  -5   -0.14    0.63
   9   8   6   15.67    0.45
   9   8  -6   17.09    0.47
  -8  17   6    4.39    0.65
  -8  17  -6    1.23    0.69
  -8  17  -7    1.41    0.61
  -8  17   7    2.32    0.59
   9   8   7    1.86    0.37
   9   8  -7    2.12    0.38
  -8  17  -8    0.19    0.49
   9   8   8    0.63    0.38
  17  -9   8    0.76    0.43
  -8  17   9    0.05    0.48
  -8  17  -9    0.23    0.50
  17  -9   9    0.66    0.44
  -8  17  10    0.13    0.50
  -8  17 -10   -0.19    0.52
  17  -9  10   -0.25    0.41
   8 -17  10   -0.07    0.67
  17  -9  11    0.77    0.44
   8 -17  11   -0.09    0.61
   8 -17  12    0.83    0.59
  17  -9  12    2.23    0.47
   8 -17  13    0.03    0.60
   8 -17  14    0.67    0.64
   8 -17  15    0.02    0.58
   8   9   0    9.93    0.40
  -9  17   0   -1.03    0.81
   8   9  -1    0.22    0.41
  -9  17  -1   -0.13    0.59
   8   9  -1    0.10    0.32
   8   9   1    0.24    0.35
   8   9  -2    3.33    0.72
   8   9  -2    2.53    0.31
   8   9  -3    0.48    0.32
   8   9   3    0.36    0.52
   8   9  -3    0.68    0.54
  -9  17   3   -0.37    0.46
  -9  17  -3   -0.31    0.48
   8   9   4    6.71    0.49
   8   9  -4    6.64    0.49
   8   9  -4    7.61    0.39
  -9  17   5    0.15    0.77
   8   9  -5    3.58    0.34
  -9  17  -5    0.32    0.77
   8   9  -5    3.38    0.43
   8   9   5    3.29    0.41
   8   9  -6   18.14    0.38
  -9  17  -6    2.63    0.76
  -9  17   6    4.53    0.74
   8   9   6   15.24    0.44
   8   9  -6   16.68    0.47
  -9  17   7   -0.29    0.62
   8   9   7    0.67    0.40
  17  -8   7    0.00    0.35
   8   9  -7    0.04    0.41
   8   9   8   -0.58    0.36
   8   9  -8   -0.45    0.37
  17  -8   8   -0.05    0.39
   8   9  -8   -0.19    0.33
  -9  17   9   -0.05    0.49
  -9  17  -9    0.07    0.49
   8   9   9   -0.21    0.40
   8   9  -9    0.29    0.43
  17  -8   9   -0.10    0.37
   8   9  -9   -0.07    0.35
  17  -8  10    3.46    0.40
  -9  17  10    1.86    0.52
  -9  17 -10    2.37    0.50
   9 -17  11    0.30    0.57
  17  -8  11   -0.49    0.43
   9 -17  12    0.88    0.64
   9 -17  13   -0.42    0.58
   9 -17  14   -0.21    0.60
   9 -17  15   -0.22    0.58
   7  10   0    0.10    0.43
   7  10   0    0.03    0.43
   7  10  -1    0.20    0.43
 -10  17  -1    0.54    0.67
   7  10   1    0.24    0.34
   7  10  -1    0.89    0.32
   7  10  -2    0.30    0.31
 -10  17  -2   -0.15    0.65
   7  10  -2   -0.06    0.42
   7  10   3    0.22    0.39
   7  10  -3    0.46    0.40
 -10  17   3   -0.12    0.72
   7  10  -3    0.06    0.33
 -10  17  -3    0.19    0.92
   7  10  -4    0.14    0.43
   7  10   4    0.31    0.40
   7  10  -4    0.60    0.29
 -10  17   4    0.01    0.59
 -10  17  -4   -0.17    0.63
   7  10  -5    6.62    0.44
   7  10   5    6.38    0.42
   7  10  -5    7.73    0.34
 -10  17   6   -0.21    0.53
 -10  17  -6    0.01    0.72
   7  10   6    0.29    0.45
   7  10  -6    0.23    0.45
  17  -7   6    0.04    0.33
   7  10  -6    0.17    0.29
 -10  17   7   -0.27    0.77
   7  10   7    0.46    0.40
   7  10  -7    0.02    0.43
  17  -7   7   -0.16    0.33
   7  10  -7    0.21    0.35
 -10  17   8   -0.49    0.63
   7  10   8   -0.22    0.36
   7  10  -8   -0.15    0.40
  17  -7   8   -0.05    0.36
   7  10  -8   -0.16    0.33
 -10  17   9   -0.15    0.60
 -10  17  -9   -0.47    0.65
   7  10   9   -0.34    0.39
   7  10  -9   -0.13    0.39
  17  -7   9   -0.25    0.40
   7  10  -9    0.22    0.35
 -10  17  10    0.01    0.47
   7  10 -10    0.00    0.34
  17  -7  10   -0.13    0.38
   7  10  10   -0.09    0.37
   7  10 -10    0.09    0.43
  10 -17  11    0.89    0.68
  10 -17  12    0.35    0.60
  10 -17  13   -0.01    0.66
  10 -17  14    0.01    0.58
  10 -17  15   -0.02    0.69
  10 -17  16    0.05    0.49
   6  11   0    1.55    0.48
   6  11   0    2.36    0.51
   6  11  -1    0.89    0.39
   6  11  -1    1.39    0.32
   6  11   1    1.46    0.37
   6  11  -2    0.32    0.30
 -11  17  -2    0.14    0.71
   6  11  -2   -0.12    0.41
   6  11  -3   11.34    0.35
   6  11   3    9.39    0.52
   6  11  -3    9.69    0.53
 -11  17   3    1.97    0.66
 -11  17  -3    0.55    0.65
   6  11  -4    0.88    0.30
 -11  17   4    0.10    0.67
   6  11  -4    0.49    0.45
   6  11   4    0.55    0.42
   6  11  -5    2.01    0.30
 -11  17   5   -0.27    0.65
 -11  17  -5   -1.21    0.67
   6  11  -5    1.70    0.43
   6  11   5    1.73    0.41
   6  11  -6    0.32    0.27
 -11  17  -6   -0.01    0.63
 -11  17   6    0.00    0.49
   6  11  -6    0.16    0.43
   6  11   6   -0.06    0.41
   6  11  -7    4.77    0.36
 -11  17  -7    5.42    0.46
   6  11   7    4.65    0.72
   6  11  -7    5.06    0.76
   6  11  -8   -0.20    0.32
 -11  17   8   -0.16    0.83
 -11  17  -8   -0.96    0.82
   6  11   8    0.57    0.40
   6  11  -8    0.40    0.43
   6  11  -9    1.64    0.36
   6  11   9    0.22    0.36
   6  11  -9    0.64    0.38
 -11  17  -9    0.31    0.60
 -11  17   9    0.25    0.64
   6  11  10    0.02    0.38
   6  11 -10    0.18    0.39
   6  11 -10   -0.08    0.34
  11 -17  11   -0.04    0.62
   6  11 -11    1.23    0.33
  11 -17  12   -0.28    0.63
  11 -17  13    2.17    0.60
  11 -17  14   -0.37    0.65
  11 -17  15    0.22    0.56
  11 -17  16    0.07    0.53
   5  12   0    1.63    0.33
   5  12   0    0.94    0.45
   5  12  -1    2.14    0.46
   5  12   1    2.25    0.34
   5  12  -1    2.74    0.32
   5  12  -2    0.51    0.48
   5  12  -2    1.42    0.31
 -12  17  -2   -0.14    0.70
   5  12  -3    2.39    0.47
   5  12   3    2.66    0.44
 -12  17   3   -0.99    0.66
   5  12  -3    3.26    0.32
 -12  17  -3    0.01    0.70
   5  12   4    4.54    0.39
   5  12  -4    5.35    0.40
   5  12  -4    6.09    0.30
 -12  17   4    1.39    0.87
 -12  17  -4    0.65    0.74
   5  12   5   -0.13    0.39
   5  12  -5   -0.12    0.43
 -12  17   5    0.09    0.68
 -12  17  -5   -0.36    0.71
   5  12  -5    0.37    0.28
   5  12   6    0.54    0.41
   5  12  -6    1.16    0.45
   5  12  -6    0.61    0.29
 -12  17   6   -0.26    0.68
 -12  17  -6   -0.04    0.85
   5  12   7    3.34    0.44
   5  12  -7    3.73    0.47
   5  12  -7    4.48    0.34
   5  12  -8   -0.21    0.45
   5  12   8    0.05    0.35
 -12  17   8   -0.80    0.72
 -12  17  -8   -0.24    0.60
   5  12  -8    0.15    0.40
   5  12   9    2.31    0.41
   5  12  -9    2.11    0.44
   5  12  -9    2.80    0.33
   5  12  10   -0.16    0.36
   5  12 -10    0.05    0.38
   5  12 -10    0.36    0.34
 -12  17  10   -0.52    0.58
   5  12 -11    0.20    0.34
  12 -17  11   -0.27    0.63
   5  12 -12    0.56    0.33
  12 -17  12    0.57    0.61
  12 -17  13    0.24    0.57
  12 -17  14   -0.30    0.62
  12 -17  15    0.33    0.60
  12 -17  16    0.12    0.51
   4  13   0    5.12    0.35
   4  13   0    4.10    0.49
   4  13   1    0.12    0.33
   4  13  -1    0.09    0.31
   4  13  -1   -0.22    0.48
   4  13  -2    0.77    0.34
   4  13  -2    0.03    0.48
  17  -4  -3    0.13    0.23
   4  13  -3   -0.09    0.29
 -13  17  -3    0.04    0.73
 -13  17   3   -1.00    0.69
   4  13   3   -0.03    0.48
   4  13  -3    0.03    0.50
  17  -4  -4    0.54    0.23
   4  13  -4    0.66    0.30
 -13  17   4   23.15    0.78
 -13  17  -4   16.56    0.88
   4  13   4    0.79    0.46
   4  13  -4    0.09    0.48
   4  13  -5    0.13    0.28
  17  -4  -5   -0.14    0.22
 -13  17   5    0.13    0.68
 -13  17  -5   -0.13    0.85
   4  13   5    0.06    0.46
   4  13  -5    0.28    0.50
   4  13  -6    0.08    0.30
  17  -4  -6    0.28    0.23
   4  13   6    0.24    0.39
   4  13  -6    0.23    0.40
 -13  17   6    0.30    0.88
 -13  17  -6   -1.09    0.75
   4  13  -7    1.09    0.30
  17  -4  -7    0.47    0.22
   4  13   7    0.19    0.49
   4  13  -7    1.73    0.54
 -13  17  -7   -0.04    0.71
 -13  17   7   -0.04    0.63
  17  -4  -8    0.53    0.23
   4  13  -8    1.24    0.36
   4  13   8    1.25    0.42
   4  13  -8    0.91    0.46
 -13  17   8    0.24    0.60
 -13  17  -8    0.19    0.76
   4  13  -9    0.63    0.36
  17  -4  -9    0.26    0.21
   4  13   9    0.36    0.35
   4  13  -9   -0.15    0.44
 -13  17   9    0.10    0.56
 -13  17  -9   -0.55    0.59
   4  13  10   -0.07    0.39
 -13  17  10    0.39    0.78
  17  -4 -10    0.04    0.24
   4  13 -10    0.07    0.32
  13 -17  11   -0.21    0.62
   4  13 -11    2.25    0.34
  13 -17  12   -0.13    0.60
   4  13 -12   -0.28    0.34
  13 -17  13   -0.19    0.56
   4  13 -13    0.35    0.33
  13 -17  14    0.29    0.61
   4  13 -14   -0.11    0.31
  13 -17  15    0.13    0.59
   4  13 -15   -0.25    0.32
  13 -17  16   -0.01    0.50
   4  13 -16    0.26    0.31
   3  14   0    5.72    0.51
   3  14   0    8.29    0.38
   3  14  -1    0.29    0.40
   3  14  -1    0.05    0.50
   3  14  -2    1.74    0.31
   3  14  -2    1.22    0.51
  17  -3  -3    1.86    0.26
   3  14  -3    2.12    0.29
   3  14  -3    1.28    0.48
   3  14   3    1.47    0.48
   3  14   4    0.60    0.47
   3  14  -4    0.93    0.49
   3  14  -4    0.92    0.31
  17  -3  -4    0.34    0.25
   3  14   5    1.33    0.50
   3  14  -5    1.31    0.54
   3  14  -5    1.78    0.32
  17  -3  -5    0.92    0.28
   3  14   6    2.42    0.46
   3  14  -6    2.87    0.50
   3  14  -6    3.94    0.30
  17  -3  -6    2.61    0.26
   3  14   7   -0.31    0.44
   3  14  -7    0.32    0.43
  17  -3  -7    0.05    0.23
   3  14  -7    0.09    0.31
 -14  17   7   -0.33    0.80
   3  14  -8    0.08    0.28
  17  -3  -8   -0.36    0.24
 -14  17  -8   -0.36    0.66
   3  14   8    0.07    0.51
   3  14  -8   -0.30    0.54
   3  14  -9    0.12    0.36
  17  -3  -9    0.07    0.26
 -14  17   9   -1.02    0.61
 -14  17  -9   -0.19    0.76
   3  14   9    0.21    0.41
   3  14  -9    0.09    0.46
   3  14 -10    0.78    0.36
  17  -3 -10    0.54    0.25
 -14  17  10   -0.41    0.52
   3  14  10   -0.12    0.39
  17  -3 -11    0.26    0.30
   3  14 -11    0.30    0.33
  17  -3 -12    0.53    0.33
   3  14 -12    0.13    0.34
   3  14 -13   -0.02    0.33
   3  14 -14   -0.49    0.32
   3  14 -15   -0.10    0.32
   2  15   0    3.72    0.33
   2  15   0    2.97    0.51
   2  15  -1    0.43    0.34
   2  15  -1    0.74    0.52
   2  15  -2    0.36    0.31
  17  -2  -2    0.45    0.27
   2  15  -2    0.43    0.52
   2  15  -3    1.29    0.34
  17  -2  -3    0.78    0.28
   2  15  -3    0.62    0.53
   2  15   3    0.35    0.50
   2  15   4    0.45    0.51
   2  15  -4    0.22    0.52
  17  -2  -4    1.25    0.27
   2  15  -4   -0.20    0.29
   2  15   5   -0.02    0.49
   2  15  -5    0.23    0.50
   2  15  -5    0.24    0.32
  17  -2  -5    0.23    0.27
   2  15   6    0.51    0.49
   2  15  -6    0.34    0.52
   2  15  -6   -0.42    0.29
  17  -2  -6   -0.04    0.26
   2  15   7    0.66    0.48
   2  15  -7    1.42    0.51
   2  15  -7    1.49    0.35
 -15  17  -7    1.10    0.86
 -15  17   7   -0.30    0.77
  17  -2  -7    1.20    0.26
   2  15   8    0.51    0.45
   2  15  -8   -0.20    0.43
  17  -2  -8    0.29    0.26
   2  15  -8    0.22    0.31
   2  15  -9    0.56    0.28
  17  -2  -9    0.34    0.28
 -15  17  -9   -0.15    0.70
 -15  17   9    0.71    0.60
   2  15   9   -0.04    0.50
   2  15  -9    0.56    0.47
   2  15 -10    0.13    0.35
  17  -2 -10   -0.36    0.26
 -15  17  10    0.03    0.66
   2  15  10   -0.54    0.38
  17  -2 -11    0.32    0.26
   2  15 -11    0.03    0.39
   2  15 -12    0.07    0.35
  17  -2 -12    0.04    0.28
   2  15 -13    0.17    0.31
  17  -2 -13    0.09    0.31
   2  15 -14   -0.18    0.31
   2  15 -15   -0.09    0.30
   1  16   0    0.01    0.52
   1  16  -1    1.37    0.52
   1  16  -1    1.32    0.33
   1  16  -2    0.89    0.53
  17  -1  -2    0.78    0.30
   1  16  -2    0.64    0.33
   1  16   3    0.04    0.52
   1  16  -3    0.03    0.54
   1  16  -3   -0.29    0.31
  17  -1  -3    0.49    0.30
   1  16  -4    0.87    0.53
   1  16   4    0.88    0.52
  17  -1  -4    0.15    0.29
   1  16  -4    0.18    0.30
   1  16   5   -0.31    0.52
   1  16  -5   -0.07    0.55
  17  -1  -5   -0.42    0.28
   1  16  -5   -0.43    0.28
   1  16   6    0.57    0.52
   1  16  -6   -0.06    0.53
   1  16  -6   -0.08    0.30
  17  -1  -6   -0.37    0.28
   1  16   7    0.36    0.49
   1  16  -7    1.09    0.54
  17  -1  -7    0.10    0.31
   1  16  -7    0.35    0.30
 -16  17  -8   -0.54    0.80
 -16  17   8   -0.33    0.76
   1  16  -8   -0.15    0.35
  17  -1  -8    0.01    0.28
   1  16   8   -0.30    0.47
   1  16  -8    0.24    0.50
 -16  17   9    0.11    0.86
 -16  17  -9   -0.14    0.64
  17  -1  -9    0.04    0.27
   1  16  -9   -0.10    0.32
   1  16  -9    0.13    0.42
   1  16   9    0.21    0.39
 -16  17  10   -0.58    0.74
   1  16  10   -0.29    0.42
  17  -1 -10    0.01    0.29
  16 -17  11    0.12    0.63
   1  16 -11   -0.29    0.28
  17  -1 -11   -0.28    0.27
  16 -17  12    0.22    0.63
  17  -1 -12   -0.18    0.25
   1  16 -12   -0.05    0.30
  16 -17  13    0.42    0.55
  17  -1 -13   -0.14    0.27
   1  16 -13    0.14    0.34
  16 -17  14   -0.12    0.51
  17  -1 -14   -0.34    0.26
   1  16 -14    0.13    0.32
  16 -17  15   -0.40    0.53
   0  17   0    0.26    0.54
   0  17  -1    1.43    0.56
   0  17  -2   -0.29    0.55
  17   0  -2    0.19    0.32
   0  17  -2   -0.02    0.32
   0  17   3    0.14    0.53
   0  17  -3    1.37    0.53
   0  17  -3    1.45    0.40
  17   0  -3    0.98    0.32
   0  17   4    1.09    0.54
   0  17  -4    0.84    0.55
   0  17  -4    0.67    0.31
  17   0  -4    0.66    0.32
   0  17  -5   -0.27    0.30
   0  17  -5    0.30    0.56
   0  17   5   -0.13    0.52
  17   0  -5    0.08    0.30
   0  17   6    0.28    0.53
   0  17  -6    0.90    0.57
   0  17  -6    0.79    0.29
  17   0  -6    0.49    0.29
   0  17   7    0.15    0.52
   0  17  -7    1.43    0.55
   0  17  -7    1.24    0.33
  17   0  -7    1.07    0.32
 -17  17  -8    0.12    0.73
  17   0  -8    0.36    0.29
   0  17  -8   -0.13    0.28
   0  17   8    0.35    0.49
   0  17  -8    0.50    0.53
 -17  17   9    0.24    0.72
 -17  17  -9    1.11    0.70
  17   0  -9    0.33    0.30
   0  17  -9    0.18    0.28
   0  17   9    0.88    0.46
   0  17  -9    0.94    0.53
 -17  17  10   -0.02    0.64
   0  17  10    0.13    0.39
  17   0 -10    0.06    0.28
   0  17 -10    0.05    0.29
  17 -17  11   -0.18    0.51
  17   0 -11   -0.09    0.30
   0  17 -11   -0.01    0.30
  17 -17  12    0.11    0.56
  17   0 -12    0.02    0.31
   0  17 -12    0.28    0.27
  17 -17  13    0.12    0.51
  17   0 -13    0.30    0.29
   0  17 -13    0.00    0.25
  17 -17  14    0.12    0.50
   0  17 -14   -0.02    0.24
  -1  18   0    0.19    0.60
  -1  18  -1    0.03    0.61
  17   1  -2   -0.37    0.34
  -1  18  -2   -0.44    0.62
  -1  18  -3    0.32    0.32
  17   1  -3    0.64    0.34
  -1  18   3   -0.05    0.59
  -1  18  -3    0.68    0.56
  -1  18  -4    0.40    0.39
  17   1  -4    0.01    0.42
  -1  18   4    0.90    0.54
  -1  18  -4    0.63    0.56
  -1  18  -5    0.08    0.30
  17   1  -5   -0.11    0.32
  -1  18   5    0.03    0.54
  -1  18  -5    0.10    0.58
  17   1  -6   -0.06    0.32
  -1  18  -6   -0.18    0.29
  -1  18   6   -0.16    0.53
  -1  18  -6   -0.08    0.57
  -1  18   7    0.83    0.53
  -1  18  -7    0.05    0.58
  -1  18  -7    0.70    0.29
  17   1  -7    0.50    0.30
  -1  18  -8    0.84    0.54
  -1  18   8    0.48    0.49
  -1  18  -8    0.23    0.30
  17   1  -8    0.21    0.32
 -18  17   9   -0.06    0.65
 -18  17  -9   -0.13    0.78
  -1  18   9    0.92    0.53
  -1  18  -9   -0.49    0.52
  -1  18  -9    0.06    0.27
  17   1  -9   -0.18    0.29
  -1  18 -10   -0.09    0.28
  17   1 -10    0.41    0.30
 -18  17  10   -0.03    0.83
  -1  18  10   -0.02    0.38
  18 -17  10    0.08    0.60
  17   1 -11    0.03    0.29
  18 -17  11    0.12    0.53
  17   1 -12   -0.01    0.29
  18 -17  12   -0.05    0.51
  17   1 -13   -0.01    0.34
  18 -17  13    0.41    0.51
  -2  18   0    0.56    0.59
  -2  18  -1    1.35    0.59
  16   2  -2    0.27    0.34
  -2  18  -2   -0.64    0.60
  16   2  -3    2.79    0.43
  -2  18  -3    1.68    0.30
  -2  18   3    2.05    0.58
  -2  18  -3    2.93    0.59
  -2  18  -4    0.00    0.38
  16   2  -4   -0.12    0.33
  -2  18   4    0.50    0.56
  -2  18  -4    0.42    0.60
  -2  18  -5   -0.21    0.28
  16   2  -5   -0.06    0.32
  -2  18  -5   -0.13    0.60
  -2  18   5   -0.14    0.56
  -2  18  -6    0.15    0.28
  16   2  -6    0.32    0.30
  -2  18   6    0.26    0.55
  -2  18  -6    0.99    0.55
  16   2  -7    1.74    0.35
  -2  18  -7    0.77    0.26
  -2  18   7    1.06    0.51
  -2  18  -7    0.76    0.56
  -2  18   8    0.38    0.51
  -2  18  -8    0.14    0.54
  -2  18  -8    0.22    0.31
  16   2  -8    0.17    0.30
  -2  18   9    0.49    0.50
  -2  18  -9    0.35    0.52
  16   2  -9    0.74    0.30
  -2  18  10    0.50    0.47
  18 -16  10    0.55    0.56
  16   2 -10    0.09    0.37
  16   2 -11   -0.40    0.32
  18 -16  11    1.08    0.54
  18 -16  12    0.07    0.49
  16   2 -12    0.02    0.31
  18 -16  13   -0.12    0.52
  16   2 -13   -0.43    0.29
  18 -16  14   -0.15    0.51
  16   2 -14    0.43    0.29
  -3  18   0    0.24    0.54
  -3  18  -1    1.98    0.54
  15   3  -1    3.50    0.38
  15   3  -2   -0.05    0.36
  -3  18  -2    0.42    0.57
  15   3  -3    1.20    0.33
  -3  18   3    1.21    0.58
  -3  18  -3    1.35    0.61
  -3  18   4   -0.43    0.56
  -3  18  -4   -1.01    0.60
  15   3  -4   -0.03    0.33
  -3  18   5   -0.12    0.56
  -3  18  -5   -0.30    0.62
  15   3  -5    0.00    0.31
  -3  18   6   -0.29    0.55
  -3  18  -6   -0.25    0.57
  15   3  -6    0.22    0.35
  -3  18   7    0.18    0.56
  -3  18  -7    0.18    0.58
  15   3  -7    0.73    0.31
  -3  18   8    0.80    0.50
  -3  18  -8    0.55    0.53
  15   3  -8    0.42    0.31
  -3  18   9    0.46    0.50
  -3  18  -9    0.68    0.53
  15   3  -9    1.41    0.34
  15   3 -10    0.33    0.31
  18 -15  10    0.38    0.56
  -3  18  10   -0.56    0.47
  18 -15  11   -0.12    0.60
  15   3 -11    0.15    0.31
  18 -15  12    0.15    0.53
  15   3 -12    0.17    0.30
  18 -15  13    0.20    0.49
  15   3 -13   -0.06    0.32
  18 -15  14    0.36    0.50
  15   3 -14    0.05    0.31
  14   4   0    4.31    0.36
  -4  18   0    3.23    0.61
  -4  18  -1    2.70    0.61
  14   4  -1    4.21    0.37
  -4  18  -2    0.26    0.60
  14   4  -2    0.17    0.33
  -4  18  -3    1.58    0.59
  14   4  -3    1.84    0.33
  -4  18   4    0.89    0.55
  -4  18  -4    1.66    0.59
  14   4  -4    1.12    0.32
  -4  18  -5   -0.12    0.61
  -4  18   5    0.25    0.57
  14   4  -5   -0.12    0.33
  -4  18   6   -0.04    0.56
  -4  18  -6    1.52    0.58
  14   4  -6    0.72    0.31
  -4  18   7    0.56    0.53
  -4  18  -7    1.21    0.59
  14   4  -7    1.49    0.32
   4 -18   8    0.46    0.55
  -4  18   8    0.29    0.52
  -4  18  -8    0.49    0.55
  14   4  -8    0.74    0.34
   4 -18   9    1.36    0.53
  -4  18   9    0.55    0.52
  -4  18  -9    0.54    0.55
  14   4  -9    1.19    0.32
  18 -14  10   -0.01    0.51
  -4  18  10   -0.18    0.46
  14   4 -10    0.20    0.32
  14   4 -11   -0.42    0.34
  18 -14  11   -0.14    0.54
  14   4 -12    0.33    0.38
  18 -14  12    0.19    0.49
  14   4 -13   -0.16    0.41
  18 -14  13   -0.17    0.49
  14   4 -14    0.10    0.41
  18 -14  14    0.19    0.48
  14   4 -15    0.26    0.40
  13   5   0    0.90    0.38
  -5  18   0    1.34    0.59
  13   5  -1    2.83    0.37
  -5  18  -1    1.69    0.58
  13   5  -2    1.25    0.33
  -5  18  -2    0.99    0.60
  -5  18   3    7.06    0.60
  -5  18  -3    6.48    0.63
  -5  18  -4    0.08    0.59
  -5  18   4    0.55    0.55
  13   5  -4    1.18    0.31
  13   5  -5    2.48    0.32
  -5  18  -5    1.41    0.61
  -5  18   5    0.62    0.58
  -5  18  -6    0.54    0.57
  13   5  -6    1.78    0.31
  -5  18   6    1.23    0.54
  13   5  -7    0.04    0.33
  -5  18   7    0.09    0.56
  -5  18  -7   -0.18    0.59
   5 -18   8    0.63    0.59
  -5  18  -8    0.50    0.55
  -5  18   8    0.84    0.53
  13   5  -8    0.73    0.32
  18 -13   9    0.51    0.57
   5 -18   9   -0.86    0.57
  -5  18   9    0.01    0.50
  -5  18  -9   -0.20    0.55
  13   5  -9    0.41    0.32
   5 -18  10    0.04    0.53
  18 -13  10    0.19    0.51
  -5  18  10   -0.40    0.49
  13   5 -10   -0.04    0.39
  13   5 -11    0.43    0.43
  18 -13  11    0.16    0.50
   5 -18  11    0.51    0.59
  13   5 -12    0.94    0.36
   5 -18  12    0.98    0.59
  18 -13  12    0.18    0.51
  13   5 -13    0.41    0.35
  18 -13  13   -0.04    0.52
   5 -18  13   -0.19    0.51
  13   5 -14    0.00    0.35
  18 -13  14    0.13    0.47
  13   5 -15   -0.27    0.33
  -6  18   0    1.86    0.60
  12   6   0    3.18    0.36
  -6  18  -1    0.31    0.59
  12   6  -1    0.03    0.45
  -6  18  -2    0.90    0.59
  12   6  -2    0.49    0.32
  -6  18   3    0.50    0.60
  -6  18  -3    0.02    0.63
  12   6  -3    1.00    0.32
  -6  18   4   -0.33    0.51
  -6  18  -4    0.13    0.54
  12   6  -4    0.25    0.35
  -6  18   5    0.46    0.55
  -6  18  -5   -0.29    0.58
  12   6  -5    0.05    0.30
  -6  18   6    0.00    0.56
  -6  18  -6   -0.02    0.60
  12   6  -6   -0.22    0.31
  -6  18   7    0.30    0.54
  -6  18  -7   -0.12    0.60
  12   6  -7    0.41    0.35
  -6  18   8    0.21    0.52
  -6  18  -8   -0.18    0.57
  12   6  -8   -0.06    0.32
   6 -18   9    0.13    0.62
  18 -12   9    0.09    0.54
  -6  18   9    0.25    0.51
  -6  18  -9   -0.51    0.56
  12   6  -9   -0.06    0.34
   6 -18  10    1.56    0.67
  18 -12  10    0.39    0.49
  -6  18  10   -0.15    0.48
  12   6 -10    0.85    0.44
  12   6 -11    0.15    0.36
   6 -18  11   -0.06    0.59
  18 -12  11   -0.35    0.54
  12   6 -12    0.07    0.36
   6 -18  12    0.07    0.56
  18 -12  12   -0.05    0.47
  12   6 -13   -0.04    0.37
   6 -18  13    0.07    0.59
  18 -12  13   -0.17    0.57
  12   6 -14    0.47    0.37
  18 -12  14    0.14    0.41
   6 -18  14    0.35    0.47
  12   6 -15    0.34    0.36
  11   7   0   16.54    0.44
  11   7   0    0.10    0.39
  11   7   1   -0.01    0.36
  11   7  -1   -0.29    0.35
  -7  18  -1   -0.60    0.63
  11   7  -1   -0.01    0.40
  11   7  -2    3.29    0.38
  11   7  -2    2.69    0.40
  11   7   3    0.70    0.43
  11   7  -3    0.68    0.43
  -7  18   3    0.92    0.54
  -7  18  -3    1.40    0.58
  11   7  -3    0.66    0.32
  11   7   4    1.43    0.44
  11   7  -4    1.41    0.44
  -7  18   4    1.09    0.52
  -7  18  -4    0.04    0.54
  11   7  -4    1.61    0.36
  -7  18   5    0.49    0.57
  -7  18  -5    0.27    0.61
  11   7  -5    0.28    0.33
  -7  18  -6    1.13    0.56
  11   7  -6    1.59    0.40
  -7  18   7   -0.27    0.54
  -7  18  -7   -0.37    0.58
  11   7  -7   -0.39    0.32
  18 -11   8    1.23    0.49
  -7  18  -8    0.36    0.55
  -7  18   8    1.64    0.54
  11   7  -8    1.50    0.35
  -7  18   9   -0.08    0.52
  11   7  -9    0.38    0.39
  -7  18  -9    0.71    0.54
  18 -11  10    1.28    0.46
   7 -18  10    0.85    0.60
  11   7 -10    1.66    0.37
  -7  18  10   -0.24    0.45
   7 -18  11    0.41    0.60
  18 -11  11    1.53    0.50
  11   7 -11    1.28    0.37
  18 -11  12   -0.28    0.51
   7 -18  12   -0.32    0.54
  11   7 -12   -0.35    0.40
   7 -18  13   -0.03    0.56
  18 -11  13   -0.20    0.44
  11   7 -13   -0.14    0.38
   7 -18  14    0.22    0.58
  11   7 -14    0.39    0.37
  11   7 -15   -0.51    0.36
  11   7 -16   -0.23    0.35
  10   8   0    2.40    0.44
  -8  18   0    0.06    0.69
  10   8  -1    3.92    0.45
  -8  18  -1    1.07    0.68
  -8  18  -2    0.52    0.70
  10   8   3    2.45    0.43
  10   8  -3    3.10    0.45
  10   8   4    3.14    0.40
  -8  18  -4    0.74    0.69
  10   8   5    0.71    0.39
  10   8  -5    0.67    0.41
  -8  18   5    0.94    0.60
  -8  18  -5    0.04    0.63
  10   8   6    7.43    0.43
  10   8  -6    8.00    0.46
  -8  18   6    3.15    0.55
  -8  18  -6    4.12    0.58
  -8  18   7    0.08    0.56
  -8  18  -7    0.21    0.59
  -8  18   8    0.58    0.50
  -8  18  -8   -0.39    0.55
  18 -10   8    0.04    0.42
  -8  18   9    0.39    0.54
  -8  18  -9   -0.07    0.58
  18 -10   9    0.10    0.46
  -8  18  10    0.14    0.51
  18 -10  10    1.58    0.43
   8 -18  10    0.67    0.65
  18 -10  11    0.89    0.45
   8 -18  11    0.58    0.70
   8 -18  12    1.37    0.63
  18 -10  12    1.96    0.48
   8 -18  13    0.30    0.58
   8 -18  14   -0.05    0.61
   8 -18  15    0.25    0.48
   9   9   0   12.27    0.48
  -9  18   0    9.59    0.88
   9   9  -1   -0.54    0.36
   9   9   1    0.14    0.38
  -9  18  -1   -0.06    0.89
   9   9  -1    0.45    0.44
   9   9  -2    0.74    0.47
   9   9  -2    0.61    0.34
  -9  18  -2   -0.18    0.80
   9   9  -3    4.56    0.33
   9   9   3    4.31    0.43
   9   9  -3    5.11    0.46
  -9  18   3    1.72    0.75
  -9  18  -3    0.06    0.77
   9   9  -4    4.28    0.34
   9   9   4    3.64    0.40
   9   9  -4    3.28    0.42
   9   9  -5    9.90    0.36
   9   9   5   10.74    0.46
   9   9  -5   10.57    0.49
  -9  18  -5    0.26    0.70
  -9  18   5    3.70    0.73
   9   9  -6    4.12    0.37
   9   9   6    3.33    0.43
   9   9  -6    3.86    0.46
  18  -9   7    0.77    0.41
   9   9   7    0.16    0.39
   9   9  -7    0.08    0.41
  -9  18  -7   -0.68    0.62
   9   9  -7    0.15    0.31
  18  -9   8   -0.43    0.43
   9   9   8    0.38    0.41
   9   9  -8    0.44    0.44
   9   9  -8    0.27    0.35
  -9  18   8    0.10    0.52
  18  -9   9   -0.28    0.41
  -9  18   9    0.16    0.57
  -9  18  -9    0.14    0.52
   9   9  -9   -0.04    0.46
  18  -9  10    1.80    0.43
   9 -18  10    1.26    0.71
   9   9 -10    1.94    0.38
  -9  18  10    0.34    0.52
   9   9 -11    0.48    0.40
  18  -9  11    0.58    0.43
   9 -18  11    0.48    0.63
   9   9 -12    0.36    0.39
   9 -18  12    0.64    0.60
   9   9 -13   -0.31    0.39
   9 -18  13   -0.35    0.61
   9   9 -14   -0.23    0.38
   9 -18  14    0.06    0.64
   9   9 -15   -0.31    0.37
   9 -18  15    0.43    0.57
   8  10   0    0.45    0.44
   8  10   0    0.90    0.37
   8  10  -1    0.54    0.35
   8  10   1    0.55    0.37
   8  10  -1    0.39    0.45
 -10  18  -2   -0.42    0.45
   8  10  -2    0.37    0.34
   8  10  -2    0.32    0.78
 -10  18   3    0.06    0.50
 -10  18  -3    0.10    0.58
   8  10   3    0.85    0.48
   8  10  -3    0.44    0.49
   8  10  -3    0.19    0.32
   8  10  -4    0.19    0.36
   8  10   4    0.44    0.44
   8  10  -4    0.10    0.46
 -10  18  -4   -1.04    0.98
   8  10  -5    9.09    0.35
   8  10  -5    8.54    0.47
   8  10   5    8.07    0.45
   8  10   6    0.89    0.40
   8  10  -6    1.12    0.42
   8  10  -6    1.12    0.35
 -10  18  -7   -0.39    0.66
   8  10  -7    2.95    0.31
   8  10   7    2.12    0.43
 -10  18   7   -0.59    0.64
   8  10  -8    0.14    0.36
 -10  18  -8    0.09    0.66
 -10  18   8    0.25    0.67
   8  10   8    0.44    0.38
   8  10  -8    0.53    0.40
   8  10  -9    0.00    0.44
 -10  18   9   -0.22    0.51
 -10  18  -9    0.16    0.51
   8  10   9    0.17    0.41
   8  10  -9    0.06    0.45
   8  10 -10    0.10    0.37
 -10  18  10    0.51    0.53
   8  10 -11    2.67    0.40
  10 -18  11    1.11    0.62
   8  10 -12    0.03    0.38
  10 -18  12   -0.15    0.63
   8  10 -13    1.84    0.39
  10 -18  13    0.84    0.59
   8  10 -14   -0.19    0.37
  10 -18  14   -0.10    0.58
   8  10 -15   -0.40    0.37
  10 -18  15   -0.31    0.56
   8  10 -16    0.28    0.36
   7  11   0    0.17    0.44
   7  11   0    0.73    0.38
 -11  18   0    0.14    0.70
   7  11  -1    4.29    0.36
   7  11   1    3.69    0.37
   7  11  -1    2.76    0.46
 -11  18  -1    2.59    0.83
   7  11  -2    1.16    0.38
   7  11  -2    1.12    0.43
   7  11  -3    7.32    0.34
   7  11   3    5.65    0.45
   7  11  -3    5.56    0.47
 -11  18   3   -0.03    0.54
 -11  18  -3    0.04    0.55
   7  11  -4   10.03    0.36
   7  11   4    6.66    0.39
   7  11  -4    7.10    0.41
 -11  18  -4    0.69    0.66
 -11  18   4    0.28    0.65
 -11  18   5    0.67    0.64
 -11  18  -5    1.86    0.71
   7  11  -5    0.72    0.33
   7  11   5   -0.19    0.75
   7  11  -5    0.88    0.81
   7  11  -6    1.79    0.33
 -11  18   6   -0.12    0.74
 -11  18  -6    0.79    0.98
   7  11   6    1.26    0.44
   7  11  -6    1.38    0.46
   7  11  -7    8.19    0.35
   7  11   7    6.06    0.45
   7  11  -7    8.02    0.52
 -11  18  -7    1.55    0.73
 -11  18   7   -1.37    0.81
 -11  18  -8   -0.87    0.72
 -11  18   8   -0.16    0.60
   7  11  -8    0.06    0.33
   7  11   8    0.34    0.40
   7  11  -8    0.39    0.43
   7  11  -9    1.81    0.40
   7  11   9    1.00    0.38
   7  11  -9    0.95    0.42
 -11  18  -9    0.40    0.65
   7  11 -10    0.08    0.35
   7  11  10    0.25    0.40
 -11  18  10   -0.05    0.47
  11 -18  11    0.67    0.69
   7  11 -11    0.42    0.36
  11 -18  12   -0.16    0.60
   7  11 -12    0.49    0.37
  11 -18  13    0.43    0.65
   7  11 -13    1.89    0.38
  11 -18  14   -0.51    0.57
   7  11 -14    0.00    0.37
  11 -18  15    0.10    0.66
   7  11 -15    0.20    0.35
   7  11 -16    0.55    0.35
   6  12   0   19.85    0.43
   6  12   0   14.74    0.59
   6  12   1    1.38    0.36
   6  12  -1    1.45    0.35
   6  12  -1    0.82    0.54
   6  12  -2    3.89    0.34
   6  12  -2    4.06    0.55
   6  12  -3    0.83    0.32
 -12  18   3    2.39    0.72
 -12  18  -3   -0.07    0.91
   6  12   3    0.87    0.46
   6  12  -3    1.05    0.47
 -12  18  -4    0.66    0.69
   6  12  -4   12.50    0.38
 -12  18   4    0.93    0.74
   6  12   4    9.24    0.49
   6  12  -4   10.82    0.50
   6  12  -5   -0.31    0.32
   6  12   5   -0.20    0.44
   6  12  -5   -0.29    0.44
   6  12  -6    5.24    0.32
   6  12   6    3.59    0.38
   6  12  -6    3.80    0.40
 -12  18  -6   -0.09    0.66
 -12  18   6    0.17    0.66
   6  12  -7    3.39    0.34
 -12  18  -7    3.87    0.58
   6  12   7    2.21    0.57
   6  12  -7    2.47    0.52
 -12  18   8    0.06    0.77
 -12  18  -8   -1.11    0.78
   6  12  -8   -0.41    0.32
   6  12   8   -0.20    0.42
   6  12  -8   -0.13    0.46
 -12  18   9   -0.03    0.62
   6  12  -9    1.30    0.38
   6  12   9    0.49    0.37
   6  12  -9    0.40    0.43
   6  12 -10    1.42    0.39
   6  12  10    0.34    0.37
 -12  18  10    0.11    0.57
  12 -18  11    0.16    0.64
   6  12 -11    0.02    0.36
  12 -18  12   -0.22    0.69
   6  12 -12    0.43    0.36
  12 -18  13    0.04    0.58
   6  12 -13    0.04    0.37
  12 -18  14    0.18    0.62
   6  12 -14    0.47    0.36
  12 -18  15    0.16    0.54
   6  12 -15    0.13    0.35
   5  13   0    4.87    0.49
   5  13   0    7.13    0.37
   5  13  -1    0.97    0.49
 -13  18  -1    0.68    0.74
   5  13  -1    1.38    0.44
   5  13  -2    0.37    0.48
   5  13  -2    1.15    0.34
 -13  18  -2    0.20    0.87
   5  13   3    3.27    0.42
   5  13  -3    3.31    0.43
   5  13  -3    4.04    0.34
 -13  18   3   -0.11    0.95
 -13  18  -3   -0.52    0.76
   5  13  -4    0.03    0.32
   5  13   4    0.46    0.43
   5  13  -4   -0.02    0.44
 -13  18   4   -0.17    0.64
   5  13  -5    0.67    0.31
   5  13   5    0.30    0.52
   5  13  -5    0.71    0.48
 -13  18   5    0.22    0.66
 -13  18  -5    1.62    0.73
   5  13  -6   -0.25    0.31
   5  13   6   -0.08    0.46
   5  13  -6    0.08    0.49
 -13  18   6    0.06    0.66
 -13  18  -6   -0.10    0.69
   5  13  -7    0.21    0.34
 -13  18   7   -0.06    0.49
 -13  18  -7   -0.25    0.65
   5  13  -7    0.52    0.47
   5  13   7    0.11    0.44
   5  13  -8    0.06    0.29
 -13  18   8    0.14    0.56
   5  13   8   -0.07    0.76
   5  13  -8   -0.42    0.60
   5  13  -9    0.20    0.32
 -13  18   9   -0.06    0.77
 -13  18  -9    0.30    0.78
   5  13   9   -0.12    0.41
   5  13  -9   -0.24    0.46
   5  13 -10   -0.17    0.38
   5  13  10   -0.22    0.38
 -13  18  10   -0.02    0.55
   5  13 -11    0.41    0.38
  13 -18  11    0.08    0.60
   5  13 -12    0.27    0.34
  13 -18  12   -0.14    0.60
   5  13 -13    0.61    0.35
  13 -18  13    0.01    0.57
   5  13 -14    0.03    0.33
  13 -18  14   -0.06    0.62
   5  13 -15    0.39    0.33
  13 -18  15    0.10    0.54
   4  14   0    3.05    0.54
   4  14   0    2.74    0.35
   4  14  -1   -0.15    0.35
 -14  18  -1   -0.05    0.72
   4  14  -1    0.19    0.56
   4  14  -2   -0.31    0.33
 -14  18  -2    0.00    0.83
   4  14  -2   -0.58    0.50
   4  14  -3    0.50    0.32
   4  14   3   -0.18    0.48
   4  14  -3    0.65    0.50
 -14  18   3   -0.29    0.79
 -14  18  -3    0.11    0.96
   4  14  -4    2.80    0.36
   4  14   4    2.23    0.54
   4  14  -4    2.22    0.55
   4  14  -5    1.87    0.35
 -14  18  -5    1.55    1.07
   4  14  -5    1.42    0.44
   4  14   5    1.88    0.42
   4  14  -6    1.98    0.32
   4  14   6    2.02    0.43
   4  14  -6    1.93    0.57
 -14  18   6    0.24    0.71
 -14  18  -6   -0.23    0.73
   4  14  -7    0.04    0.31
   4  14  -7    0.10    0.52
   4  14   7   -0.13    0.46
 -14  18   7   -0.37    0.83
   4  14  -8    0.29    0.33
 -14  18   8   -0.05    0.86
 -14  18  -8   -0.01    0.52
   4  14   8    0.24    0.41
   4  14  -8    0.26    0.48
 -14  18  -9    0.42    0.52
 -14  18   9   -0.29    0.39
   4  14   9    0.30    0.74
   4  14  -9    0.15    0.59
   4  14  -9    0.18    0.29
 -14  18  10    0.09    0.68
   4  14  10   -0.08    0.40
   4  14 -10    0.12    0.33
  14 -18  11    0.13    0.59
   4  14 -11    0.28    0.37
  14 -18  12    0.58    0.60
   4  14 -12    0.06    0.40
  14 -18  13    0.33    0.56
   4  14 -13   -0.10    0.36
  14 -18  14    0.01    0.59
   4  14 -14   -0.30    0.36
  14 -18  15    0.03    0.52
   4  14 -15    0.01    0.35
   3  15   0    2.65    0.52
   3  15  -1    2.29    0.35
   3  15  -1    1.95    0.52
   3  15  -2    3.83    0.45
   3  15  -2    2.88    0.53
   3  15  -3    1.19    0.33
   3  15   3    1.27    0.51
  18  -3  -4    0.16    0.28
 -15  18   4   -0.11    0.71
 -15  18  -4   -1.23    0.80
   3  15   4   -0.96    0.53
   3  15  -4    1.15    0.55
   3  15   5    0.64    0.49
   3  15  -5    0.37    0.53
  18  -3  -5    0.02    0.27
 -15  18  -5   -0.50    0.89
 -15  18   5    0.14    0.80
   3  15  -5    0.56    0.32
  18  -3  -6    1.85    0.30
   3  15  -6    2.56    0.31
   3  15   6    2.17    0.48
   3  15  -6    2.29    0.51
 -15  18  -6   -0.17    0.93
 -15  18   6   -0.04    0.70
   3  15  -7    2.26    0.33
 -15  18   7    0.11    0.63
 -15  18  -7   -0.21    0.75
   3  15   7    1.46    0.43
   3  15  -7    1.17    0.47
  18  -3  -7    1.15    0.26
 -15  18   8    0.17    0.80
 -15  18  -8    0.06    0.68
   3  15  -8    0.32    0.51
   3  15   8    0.21    0.46
   3  15  -8    0.12    0.37
  18  -3  -8   -0.18    0.27
 -15  18   9   -0.14    0.47
 -15  18  -9   -0.62    0.64
   3  15  -9    0.65    0.47
   3  15   9    0.57    0.44
   3  15  -9    0.84    0.34
 -15  18  10    0.02    0.44
   3  15  10   -0.06    0.45
   3  15 -10    0.73    0.28
   3  15 -11    0.29    0.30
   3  15 -12    0.16    0.32
   3  15 -13   -0.02    0.35
   3  15 -14   -0.21    0.35
   2  16   0    7.72    0.59
   2  16  -1    0.75    0.34
   2  16  -1    0.66    0.56
   2  16  -2    0.51    0.35
   2  16  -2    0.40    0.56
  18  -2  -3    0.19    0.29
   2  16  -3    0.40    0.33
   2  16   3   -0.16    0.54
   2  16  -3    0.13    0.54
  18  -2  -4    0.10    0.30
   2  16  -4    0.31    0.32
   2  16  -4    0.32    0.53
   2  16   4    0.90    0.52
   2  16   5   -0.51    0.53
   2  16  -5   -0.07    0.55
   2  16  -5    0.26    0.31
  18  -2  -5   -0.18    0.29
   2  16   6    2.30    0.51
   2  16  -6    1.60    0.55
 -16  18   6    1.67    0.82
 -16  18  -6    3.73    0.93
   2  16  -6    2.42    0.32
  18  -2  -6    2.21    0.29
   2  16  -7    0.18    0.30
  18  -2  -7   -0.13    0.27
 -16  18  -7   -0.30    0.88
   2  16   7   -0.18    0.48
   2  16  -7   -0.14    0.51
   2  16  -8   -0.06    0.46
 -16  18   8   -0.04    0.62
 -16  18  -8   -0.04    0.70
   2  16  -8    0.25    0.31
  18  -2  -8    0.04    0.28
   2  16   9    0.03    0.46
   2  16  -9    0.09    0.49
 -16  18   9   -0.07    0.62
 -16  18  -9    0.11    0.67
  18  -2  -9    0.21    0.28
   2  16  -9    0.79    0.30
   2  16  10   -0.17    0.35
 -16  18  10    0.00    0.54
  18  -2 -10    0.62    0.26
   2  16 -10    0.96    0.32
   2  16 -11    0.09    0.31
   2  16 -12   -0.04    0.27
   2  16 -13    0.15    0.29
   2  16 -14   -0.35    0.28
   1  17   0    0.77    0.57
   1  17  -1    0.56    0.56
   1  17  -2    0.36    0.37
   1  17  -2    0.79    0.57
  18  -1  -3   -0.20    0.31
   1  17  -3   -0.33    0.34
   1  17   3   -0.84    0.56
   1  17  -3    0.53    0.57
  18  -1  -4   -0.04    0.33
   1  17  -4    0.44    0.33
   1  17   4    0.18    0.54
   1  17  -4    0.28    0.57
   1  17  -5    0.07    0.35
  18  -1  -5    0.23    0.31
   1  17   5    0.27    0.53
   1  17  -5    0.14    0.55
   1  17   6    0.00    0.53
   1  17  -6   -0.11    0.57
   1  17  -6   -0.29    0.30
  18  -1  -6    0.28    0.29
 -17  18  -7    0.39    0.83
   1  17   7   -0.16    0.50
   1  17  -7    0.58    0.54
  18  -1  -7    0.08    0.30
   1  17  -7   -0.23    0.31
  18  -1  -8    0.33    0.28
   1  17  -8    0.50    0.31
   1  17   8   -0.07    0.47
   1  17  -8    0.02    0.50
 -17  18  -9    0.20    0.69
 -17  18   9    0.04    0.62
  18  -1  -9    0.04    0.30
   1  17  -9   -0.29    0.29
   1  17   9   -0.35    0.52
   1  17  -9    0.21    0.56
 -17  18  10   -0.01    0.67
   1  17  10   -0.19    0.42
  18  -1 -10   -0.19    0.27
   1  17 -10    0.06    0.29
  17 -18  11   -0.12    0.54
  18  -1 -11    0.03    0.27
   1  17 -11   -0.20    0.28
  17 -18  12    0.11    0.56
   1  17 -12   -0.05    0.29
  17 -18  13    0.02    0.50
   1  17 -13    0.42    0.30
   0  18   0    1.03    0.58
   0  18  -1    0.92    0.59
   0  18  -2    0.14    0.59
   0  18   3    0.62    0.56
   0  18  -3    0.02    0.59
  18   0  -3    0.33    0.33
   0  18  -3    0.77    0.36
   0  18   4   -0.17    0.55
   0  18  -4    0.03    0.58
  18   0  -4    0.09    0.33
   0  18  -4   -0.29    0.33
   0  18   5    0.42    0.55
   0  18  -5    0.69    0.58
  18   0  -5    0.57    0.42
   0  18  -5    0.00    0.32
   0  18   6    0.53    0.53
   0  18  -6    0.34    0.55
  18   0  -6   -0.17    0.31
   0  18  -6    0.05    0.31
   0  18   7    0.00    0.52
   0  18  -7    0.00    0.56
   0  18  -7    0.21    0.31
 -18  18  -7    0.27    0.75
  18   0  -7    0.52    0.34
   0  18   8   -0.30    0.49
   0  18  -8   -0.08    0.52
 -18  18  -8   -0.04    0.72
 -18  18   8   -0.06    0.78
  18   0  -8    0.14    0.30
   0  18  -8    0.30    0.29
   0  18   9    0.20    0.39
   0  18  -9    0.36    0.44
   0  18  -9   -0.10    0.31
  18   0  -9    0.11    0.28
 -18  18   9   -0.26    0.67
 -18  18  -9    0.37    0.70
   0  18  10   -0.27    0.44
  18 -18  10   -0.10    0.61
  18   0 -10    0.23    0.31
   0  18 -10    0.05    0.30
 -18  18  10    0.31    0.58
  18 -18  11    0.20    0.54
  18   0 -11    0.16    0.30
   0  18 -11    0.26    0.27
  18 -18  12    0.10    0.50
  18   0 -12   -0.18    0.27
  18 -18  13    0.17    0.45
  -1  19   0   -0.06    0.60
  -1  19  -1    0.90    0.58
  -1  19  -2    0.49    0.60
  -1  19  -3    0.19    0.61
  -1  19   3    0.77    0.58
  -1  19   4    0.05    0.56
  -1  19  -4    0.28    0.59
  -1  19  -4   -0.35    0.33
  18   1  -4   -0.43    0.34
  -1  19   5   -0.55    0.55
  -1  19  -5   -0.67    0.59
  -1  19  -5    0.02    0.32
  18   1  -5   -0.07    0.36
  -1  19   6    0.26    0.55
  -1  19  -6   -0.01    0.58
  18   1  -6    0.05    0.33
  -1  19  -7   -0.40    0.55
  -1  19   7    0.34    0.51
  18   1  -7    0.01    0.32
  -1  19   8    0.03    0.52
  -1  19  -8    0.02    0.59
 -19  18   8    0.06    0.70
 -19  18  -8   -0.17    0.78
  18   1  -8   -0.15    0.32
 -19  18   9   -0.20    0.66
  -1  19   9    0.02    0.46
  -1  19  -9    0.11    0.50
  18   1  -9    0.04    0.30
  19 -18  10    0.10    0.55
  18   1 -10    0.20    0.30
  19 -18  11    0.19    0.57
  18   1 -11    0.17    0.30
  19 -18  12   -0.02    0.47
  -2  19   0    0.49    0.64
  -2  19  -1   -0.41    0.62
  -2  19  -2    0.22    0.62
  17   2  -3    0.31    0.35
  -2  19   3   -0.22    0.61
  -2  19  -3    0.22    0.64
  17   2  -4   -0.06    0.37
  -2  19   4    0.66    0.59
  -2  19  -4   -0.36    0.61
  17   2  -5    0.32    0.34
  -2  19   5    0.78    0.55
  -2  19  -5    0.01    0.58
  17   2  -6    0.70    0.33
  -2  19  -6    0.59    0.59
  -2  19   6    0.69    0.55
  -2  19   7   -0.22    0.53
  -2  19  -7   -0.21    0.58
  17   2  -7   -0.34    0.33
  -2  19   8    0.25    0.52
  -2  19  -8    0.33    0.55
  17   2  -8    0.47    0.31
  -2  19   9    0.09    0.49
  -2  19  -9   -0.10    0.53
 -19  17  -9   -0.92    0.69
  17   2  -9    0.05    0.34
  17   2 -10   -0.14    0.32
  19 -17  10    0.09    0.57
  -2  19  10   -0.83    0.46
 -19  17  10   -0.04    0.64
  19 -17  11    0.20    0.58
  17   2 -11    0.20    0.31
  19 -17  12    0.13    0.50
  17   2 -12    0.06    0.29
  -3  19   0    0.54    0.62
  -3  19  -1   -0.02    0.60
  -3  19  -2   -0.18    0.63
  16   3  -2    0.02    0.39
  -3  19   3    0.88    0.58
  -3  19  -3    0.69    0.62
  16   3  -3    1.03    0.36
  -3  19   4    0.14    0.59
  -3  19  -4    0.16    0.62
  16   3  -4   -0.03    0.35
  -3  19   5   -0.28    0.58
  -3  19  -5   -0.12    0.62
  16   3  -5    0.11    0.34
  16   3  -6   -0.03    0.33
  -3  19   6    0.11    0.58
  -3  19  -6    0.11    0.61
  16   3  -7   -0.09    0.31
  -3  19   7    0.07    0.52
  -3  19  -7   -0.38    0.56
  16   3  -8    0.40    0.36
  -3  19   8    0.01    0.52
  -3  19  -8   -0.23    0.56
  16   3  -9    0.15    0.33
  -3  19   9   -0.12    0.50
  -3  19  -9   -0.14    0.54
  16   3 -10    0.26    0.33
  19 -16  10    0.49    0.51
  -3  19  10   -0.25    0.46
  19 -16  11   -0.06    0.52
  16   3 -11   -0.18    0.31
  19 -16  12   -0.21    0.47
  16   3 -12   -0.31    0.30
  19 -16  13    0.07    0.47
  16   3 -13   -0.02    0.36
  -4  19   0    2.30    0.64
  15   4  -1    1.32    0.36
  -4  19  -1    1.31    0.64
  15   4  -2    0.06    0.38
  -4  19  -2    0.79    0.63
  15   4  -3    0.36    0.36
  -4  19   3    0.34    0.55
  -4  19  -3    0.58    0.58
  15   4  -4    0.74    0.34
  -4  19   4    1.01    0.60
  -4  19  -4    0.45    0.62
  -4  19   5    0.46    0.58
  -4  19  -5    0.86    0.61
  15   4  -5    0.16    0.34
  -4  19   6    0.16    0.57
  -4  19  -6    0.31    0.61
  15   4  -6    0.37    0.31
  -4  19   7    0.00    0.55
  -4  19  -7    0.68    0.60
  15   4  -7   -0.01    0.37
  -4  19   8    0.13    0.55
  -4  19  -8    0.30    0.58
  15   4  -8    0.88    0.32
  -4  19   9    0.17    0.50
  -4  19  -9    0.59    0.55
  15   4  -9    0.36    0.33
  15   4 -10    1.58    0.39
  19 -15  10    0.19    0.51
  -4  19  10    0.54    0.48
  19 -15  11   -0.27    0.50
  15   4 -11    0.44    0.34
  19 -15  12    0.41    0.45
  15   4 -12   -0.01    0.35
  19 -15  13    0.36    0.46
  15   4 -13    0.14    0.33
  -5  19   0    1.69    0.61
  14   5  -1    3.64    0.38
  -5  19  -1    2.37    0.63
  14   5  -2    1.41    0.46
  -5  19  -2    0.18    0.64
  14   5  -3    2.19    0.35
  -5  19  -3    2.21    0.65
  -5  19   4    0.51    0.59
  -5  19  -4    1.69    0.60
  14   5  -4    0.73    0.35
  -5  19   5   -0.13    0.59
  -5  19  -5   -0.15    0.63
  14   5  -5   -0.04    0.35
  -5  19   6    0.42    0.54
  -5  19  -6    0.10    0.60
  14   5  -6    0.33    0.36
  14   5  -7    2.57    0.35
  -5  19   7    1.18    0.55
  -5  19  -7    1.25    0.61
   5 -19   8    1.66    0.53
  -5  19   8    0.93    0.55
  -5  19  -8    0.70    0.59
  14   5  -8    1.94    0.34
   5 -19   9    1.98    0.59
  19 -14   9    0.58    0.51
  -5  19  -9    0.55    0.58
  -5  19   9    0.84    0.52
  14   5  -9    2.10    0.41
  19 -14  10    0.14    0.51
  -5  19  10    0.04    0.46
  14   5 -10    0.83    0.36
  14   5 -11   -0.15    0.32
  19 -14  11    0.25    0.48
  14   5 -12   -0.14    0.30
  19 -14  12   -0.17    0.52
  14   5 -13    0.24    0.33
  19 -14  13   -0.07    0.45
  14   5 -14    0.08    0.31
  -6  19   0    1.45    0.63
  13   6   0    2.17    0.38
  -6  19  -1    1.22    0.62
  13   6  -1    1.63    0.39
  -6  19  -2    0.01    0.62
  13   6  -2    0.81    0.37
  -6  19   3    1.70    0.62
  -6  19  -3    1.11    0.65
  13   6  -4    0.96    0.34
  -6  19  -4    0.58    0.64
  -6  19   4    0.29    0.61
  -6  19   5    1.51    0.58
  -6  19  -5    2.01    0.61
  13   6  -5    2.24    0.36
  -6  19   6   -0.25    0.60
  -6  19  -6    0.50    0.63
  13   6  -6   -0.02    0.34
  -6  19   7   -0.45    0.57
  -6  19  -7    0.22    0.62
  13   6  -7    0.50    0.36
  -6  19   8    0.20    0.54
  -6  19  -8   -0.77    0.59
  13   6  -8   -0.01    0.41
   6 -19   9   -0.04    0.59
  -6  19   9   -0.62    0.53
  -6  19  -9    0.34    0.56
  13   6  -9   -0.32    0.37
  19 -13  10    0.57    0.51
   6 -19  10   -0.29    0.57
  -6  19  10   -0.14    0.51
  13   6 -10    0.02    0.34
  13   6 -11    0.80    0.34
  19 -13  11    0.03    0.47
   6 -19  11    0.44    0.58
  13   6 -12    0.03    0.35
   6 -19  12   -0.36    0.61
  19 -13  12   -0.05    0.47
  13   6 -13   -0.03    0.35
  19 -13  13    0.02    0.46
  13   6 -14    0.40    0.34
  -7  19   0   -0.44    0.55
  12   7   0    0.26    0.39
  -7  19  -1   -0.73    0.63
  12   7  -1    0.23    0.38
  -7  19  -2    0.47    0.63
  12   7  -2    0.23    0.36
  -7  19   3    1.26    0.61
  -7  19  -3    0.00    0.64
  12   7  -3    0.19    0.39
  -7  19   4    0.61    0.57
  -7  19  -4   -0.39    0.58
  12   7  -4    0.33    0.35
  -7  19  -5    1.62    0.62
  -7  19   5    0.47    0.59
  12   7  -5    0.02    0.36
  -7  19   6   -0.45    0.60
  -7  19  -6   -0.19    0.64
  12   7  -6    0.14    0.33
  12   7  -7    2.20    0.34
  -7  19   7    0.88    0.56
  -7  19  -7    1.06    0.61
  19 -12   8    0.46    0.48
  12   7  -8    1.03    0.36
  -7  19  -8    0.26    0.57
  -7  19   8    0.53    0.55
   7 -19   9    1.07    0.64
  19 -12   9    0.89    0.49
  12   7  -9    1.11    0.34
  -7  19   9    0.34    0.49
  -7  19  -9    0.67    0.57
  19 -12  10   -0.22    0.47
   7 -19  10    0.76    0.70
  12   7 -10    0.33    0.35
  -7  19  10   -0.22    0.51
   7 -19  11   -0.40    0.58
  19 -12  11    0.15    0.51
  12   7 -11   -0.29    0.36
  19 -12  12    0.46    0.45
   7 -19  12    0.01    0.63
  12   7 -12    0.33    0.40
  19 -12  13    0.07    0.43
   7 -19  13    0.04    0.55
  12   7 -13    0.34    0.40
   7 -19  14    0.61    0.53
  12   7 -14    0.84    0.40
  12   7 -15    0.46    0.38
  11   8   0    0.06    0.43
  -8  19   0    0.29    0.67
  11   8  -1    2.07    0.43
  -8  19  -1   -0.45    0.68
  11   8  -2    1.52    0.42
  -8  19  -2   -1.07    0.69
  -8  19   3    3.13    0.64
  11   8   3    4.08    0.45
  11   8   4    3.96    0.46
  11   8  -4    3.49    0.49
  -8  19   5    0.10    0.54
  -8  19  -5   -0.30    0.63
  -8  19   6    0.45    0.60
  -8  19  -6   -0.42    0.67
  -8  19  -7    0.93    0.62
  -8  19   7    0.37    0.56
  19 -11   8   -0.31    0.45
  -8  19   8    0.19    0.58
  19 -11   9    0.88    0.46
  -8  19   9   -0.12    0.55
  -8  19  -9    1.17    0.57
  19 -11  10    1.56    0.42
   8 -19  10    0.40    0.58
  -8  19  10    1.05    0.52
  19 -11  11   -0.24    0.44
   8 -19  11    0.63    0.63
   8 -19  12    0.68    0.58
  19 -11  12    1.07    0.46
   8 -19  13   -0.07    0.59
  11   8 -13   -0.76    0.46
   8 -19  14    0.15    0.56
  11   8 -14    0.06    0.45
  11   8 -15   -0.30    0.44
  -9  19   0    2.31    0.72
  10   9   0   11.55    0.51
  -9  19  -1    0.24    0.72
  10   9  -1    1.50    0.48
  -9  19  -2   -0.19    0.95
  -9  19   3    1.32    0.67
  10   9   3    2.55    0.46
  10   9  -3    2.26    0.48
  10   9   4    4.44    0.43
  10   9  -4    4.43    0.44
  10   9   5    2.83    0.42
  10   9  -5    2.47    0.44
  -9  19   5    0.93    0.64
  -9  19  -5    0.31    0.67
  10   9   6    2.76    0.44
  10   9  -6    2.51    0.46
  -9  19   6    0.77    0.56
  -9  19  -6    0.59    0.59
  19 -10   7    0.28    0.39
  -9  19   7    0.42    0.51
  -9  19  -7    1.20    0.61
  19 -10   8   -0.14    0.44
  -9  19   8   -0.26    0.53
  -9  19  -8   -0.52    0.56
  19 -10   9    0.05    0.41
  -9  19   9    0.32    0.55
  -9  19  -9    0.51    0.59
   9 -19  10    0.64    0.66
  -9  19  10    0.40    0.52
   9 -19  11    0.60    0.71
   9 -19  12    0.21    0.62
   9 -19  13    0.06    0.57
   9 -19  14   -0.19    0.59
   9  10   0    1.10    0.48
   9  10   0    0.95    0.39
 -10  19   0    0.48    0.86
 -10  19  -1    0.36    0.87
   9  10  -1    1.89    0.48
   9  10  -2    1.08    0.38
   9  10  -2    0.68    0.51
 -10  19   3    0.99    0.77
 -10  19  -3    1.62    0.79
   9  10   3    1.91    0.44
   9  10  -3    2.07    0.45
   9  10  -3    2.66    0.38
   9  10  -4    2.41    0.34
   9  10   4    1.93    0.42
   9  10  -4    2.26    0.43
 -10  19   4    2.62    0.72
 -10  19   5    0.08    0.67
   9  10  -5    1.15    0.37
   9  10   5    1.09    0.46
 -10  19   6    0.42    0.67
 -10  19  -6   -0.13    0.76
   9  10  -6    0.56    0.37
   9  10   6    0.05    0.44
   9  10  -6    0.88    0.47
 -10  19   7    0.03    0.60
 -10  19  -7   -0.06    0.64
   9  10  -7   -0.26    0.42
   9  10   7    0.17    0.41
   9  10  -7    0.26    0.43
 -10  19   8    0.19    0.52
 -10  19  -8   -0.46    0.53
   9  10  -8    0.27    0.38
   9  10   8    0.23    0.42
 -10  19   9    0.13    0.57
 -10  19  -9    0.31    0.53
   9  10  -9    0.29    0.36
 -10  19  10   -0.73    0.52
  10 -19  10   -0.29    0.69
   9  10 -10    0.12    0.37
   9  10 -11   -0.36    0.42
  10 -19  11   -0.05    0.62
   9  10 -12   -0.24    0.47
  10 -19  12    0.42    0.59
   9  10 -13   -0.20    0.42
  10 -19  13    0.07    0.60
   9  10 -14    0.27    0.40
  10 -19  14    0.05    0.61
   9  10 -15   -0.22    0.40
   8  11   0    9.54    0.85
   8  11   0    7.84    0.42
   8  11  -1    0.73    0.49
   8  11  -1    0.32    0.61
   8  11  -2    3.90    0.37
   8  11  -2    3.24    0.53
   8  11   3    1.21    0.47
   8  11  -3    1.59    0.49
 -11  19   3    0.82    0.76
 -11  19  -3    1.01    0.80
   8  11  -3    1.59    0.37
   8  11  -4    6.29    0.36
 -11  19   4    0.46    0.91
 -11  19  -4    0.73    0.94
   8  11   4    5.16    0.48
   8  11  -4    5.50    0.49
 -11  19   5   -0.16    0.82
 -11  19  -5   -0.27    0.75
   8  11  -5   -0.05    0.36
   8  11   5    0.12    0.49
   8  11  -5    0.21    0.51
   8  11   6    2.47    0.43
   8  11  -6    3.12    0.44
 -11  19  -6    1.87    0.70
   8  11  -7   -0.44    0.52
   8  11  -7    0.10    0.34
   8  11  -8    0.01    0.37
   8  11   8   -0.42    0.38
   8  11  -8    0.44    0.43
 -11  19   8   -0.27    0.63
 -11  19  -8   -0.67    0.63
   8  11  -9    0.33    0.32
   8  11   9    0.22    0.43
   8  11  -9    0.21    0.45
 -11  19   9    0.12    0.50
 -11  19  -9    0.39    0.51
 -11  19  10    0.26    0.54
   8  11 -10    0.26    0.36
  11 -19  11   -0.08    0.57
   8  11 -11    0.12    0.42
  11 -19  12    0.25    0.62
   8  11 -12    0.09    0.41
  11 -19  13    0.12    0.57
   8  11 -13   -0.09    0.45
  11 -19  14    0.34    0.57
   8  11 -14   -0.08    0.40
   8  11 -15    0.15    0.43
   7  12   0   10.34    0.45
   7  12   0    6.87    0.47
   7  12  -1    1.52    0.47
   7  12  -1    0.59    0.54
   7  12  -2    1.18    0.37
   7  12  -2    1.58    0.49
   7  12  -3   10.95    0.38
   7  12   3    8.11    0.42
   7  12  -3    8.00    0.43
 -12  19   3    1.94    0.69
 -12  19  -3    0.14    0.68
   7  12   4    0.02    0.47
   7  12  -4    0.04    0.48
 -12  19   4   -0.24    0.85
 -12  19  -4   -0.47    0.64
   7  12  -4    0.26    0.35
   7  12   5   -0.29    0.59
   7  12  -5    0.79    0.53
 -12  19   5   -0.16    0.53
 -12  19  -5    0.05    0.60
   7  12  -5    0.52    0.38
   7  12   6    0.60    0.45
   7  12  -6   -0.26    0.49
 -12  19   6    0.07    0.94
 -12  19  -6   -0.15    0.92
   7  12  -6    0.57    0.32
 -12  19  -7    0.21    0.75
   7  12  -7    0.21    0.48
   7  12   7    0.23    0.44
   7  12  -7    0.66    0.34
 -12  19   8    0.40    0.67
   7  12  -8    0.12    0.36
 -12  19  -8    0.37    0.74
   7  12   8   -0.69    0.44
   7  12  -8   -0.15    0.48
   7  12  -9   -0.13    0.33
 -12  19   9   -0.05    0.61
 -12  19  -9   -0.10    0.60
   7  12   9    0.49    0.37
   7  12  -9    0.11    0.40
   7  12 -10    0.15    0.34
 -12  19  10   -0.02    0.47
   7  12  10    0.43    0.39
   7  12 -11    0.93    0.36
  12 -19  11    0.88    0.67
   7  12 -12    0.17    0.40
  12 -19  12    0.55    0.58
   7  12 -13    1.03    0.40
  12 -19  13    1.06    0.64
   7  12 -14   -0.01    0.39
  12 -19  14    0.15    0.54
   7  12 -15    0.07    0.38
   6  13   0    0.45    0.37
 -13  19   0    0.05    0.77
   6  13   0    0.29    0.49
   6  13  -1    3.48    0.38
   6  13  -1    2.69    0.51
   6  13  -2    0.49    0.36
   6  13  -2    0.16    0.51
 -13  19  -2    0.04    0.72
   6  13  -3    5.15    0.36
   6  13   3    6.04    0.51
   6  13  -3    3.88    0.51
 -13  19   3    0.02    0.72
 -13  19  -3    0.30    0.72
   6  13  -4    2.62    0.35
   6  13   4    2.98    0.49
   6  13  -5    0.39    0.37
 -13  19  -5    0.05    0.67
   6  13   5    0.49    0.47
   6  13  -5   -0.61    0.49
   6  13  -6    0.42    0.34
 -13  19  -6    0.39    0.46
   6  13   6    0.19    0.46
   6  13  -6    0.47    0.49
   6  13   7    1.66    0.47
   6  13  -7    2.14    0.48
   6  13  -7    2.41    0.33
   6  13  -8   -0.01    0.40
   6  13   8    0.35    0.47
   6  13  -8   -0.05    0.48
 -13  19   8   -0.05    0.73
 -13  19  -8    0.26    0.76
   6  13  -9    0.30    0.37
 -13  19  -9   -0.04    0.62
   6  13   9    0.09    0.43
   6  13  -9    0.65    0.46
 -13  19   9    0.16    0.65
   6  13  10    0.19    0.37
 -13  19  10   -0.17    0.57
   6  13 -10   -0.23    0.31
   6  13 -11    0.50    0.33
  13 -19  11    0.24    0.66
   6  13 -12   -0.01    0.35
  13 -19  12   -0.17    0.67
   6  13 -13    1.06    0.34
  13 -19  13    0.06    0.58
[truncated: 90,465 more chars]
