# Supplementary material for: A contorted nanographene shelter
Source: Nat Commun. 2021 Aug 31;12:5191. doi: 10.1038/s41467-021-25255-6 (PMC8408160; doi:10.1038/s41467-021-25255-6)
Supplement: Supplementary file 3 — Supplementary Data 1 [file 41467_2021_25255_MOESM3_ESM.zip › Supplementary Data Set/Cif Files of Crystals/TPACage 6Cl.cif]

data_cx1399b
_audit_creation_date               2018-10-26
_audit_creation_method
;
Olex2 1.2
(compiled 2018.05.29 svn.r3508 for OlexSys, GUI svn.r5506)
;
_shelxl_version_number             2014-3
_audit_contact_author_address      ?
_audit_contact_author_email        ?
_audit_contact_author_name         ''
_audit_contact_author_phone        ?
_publ_contact_author_id_orcid      ?
_publ_section_references
;
Dolomanov, O.V., Bourhis, L.J., Gildea, R.J, Howard, J.A.K. & Puschmann, H.
 (2009), J. Appl. Cryst. 42, 339-341.

Sheldrick, G.M. (2008). Acta Cryst. A64, 112-122.

Sheldrick, G.M. (2015). Acta Cryst. A71, 3-8.
;
_chemical_name_common              ?
_chemical_name_systematic
;
 ?
;
_chemical_formula_moiety           'C102 H84 N8, 6(Cl)'
_chemical_formula_sum              'C102 H84 Cl6 N8'
_chemical_formula_weight           1634.47
_chemical_melting_point            ?
loop_
  _atom_type_symbol
  _atom_type_description
  _atom_type_scat_dispersion_real
  _atom_type_scat_dispersion_imag
  _atom_type_scat_source
 'C' 'C' 0.0181 0.0091 'International Tables Vol C Tables 4.2.6.8 and 6.1.1.4'
 'H' 'H' 0.0000 0.0000 'International Tables Vol C Tables 4.2.6.8 and 6.1.1.4'
 'Cl' 'Cl' 0.3639 0.7018 'International Tables Vol C Tables 4.2.6.8 and 6.1.1.4'
 'N' 'N' 0.0311 0.0180 'International Tables Vol C Tables 4.2.6.8 and 6.1.1.4'

_shelx_space_group_comment
;
The symmetry employed for this shelxl refinement is uniquely defined
by the following loop, which should always be used as a source of
symmetry information in preference to the above space-group names.
They are only intended as comments.
;
_space_group_crystal_system        'hexagonal'
_space_group_IT_number             176
_space_group_name_H-M_alt          'P 63/m'
_space_group_name_Hall             '-P 6c'
loop_
  _space_group_symop_operation_xyz
 'x, y, z'
 '-y, x-y, z'
 '-x+y, -x, z'
 '-x, -y, z+1/2'
 'y, -x+y, z+1/2'
 'x-y, x, z+1/2'
 '-x, -y, -z'
 'y, -x+y, -z'
 'x-y, x, -z'
 'x, y, -z-1/2'
 '-y, x-y, -z-1/2'
 '-x+y, -x, -z-1/2'

_cell_length_a                     25.105(3)
_cell_length_b                     25.105(3)
_cell_length_c                     21.871(3)
_cell_angle_alpha                  90
_cell_angle_beta                   90
_cell_angle_gamma                  120
_cell_volume                       11937(3)
_cell_formula_units_Z              2
_cell_measurement_reflns_used      3093
_cell_measurement_temperature      100(2)
_cell_measurement_theta_max        43.802
_cell_measurement_theta_min        2.866
_shelx_estimated_absorpt_T_max     0.980
_shelx_estimated_absorpt_T_min     0.898
_exptl_absorpt_coefficient_mu      0.805
_exptl_absorpt_correction_T_max    0.7488
_exptl_absorpt_correction_T_min    0.5781
_exptl_absorpt_correction_type     multi-scan
_exptl_absorpt_process_details    
 'SADABS-2016/2 (Bruker,2016/2) was used for absorption correction. wR2(int) was 0.1088 before and 0.0467 after correction. The Ratio of minimum to maximum transmission is 0.7720. The \l/2 correction factor is Not present.'
_exptl_crystal_colour              red
_exptl_crystal_colour_primary      red
_exptl_crystal_density_diffrn      0.455
_exptl_crystal_density_meas        ?
_exptl_crystal_density_method      ?
_exptl_crystal_description         rod
_exptl_crystal_F_000               1708
_exptl_crystal_recrystallization_method 
 'The material was recrystallised from --- by as supplied'
_exptl_crystal_size_max            0.137
_exptl_crystal_size_mid            0.032
_exptl_crystal_size_min            0.025
_exptl_special_details
;
 ?
;
_exptl_transmission_factor_max     ?
_exptl_transmission_factor_min     ?
_diffrn_reflns_av_R_equivalents    0.0843
_diffrn_reflns_av_unetI/netI       0.0623
_diffrn_reflns_Laue_measured_fraction_full  0.438
_diffrn_reflns_Laue_measured_fraction_max  0.996
_diffrn_reflns_limit_h_max         14
_diffrn_reflns_limit_h_min         -22
_diffrn_reflns_limit_k_max         22
_diffrn_reflns_limit_k_min         -22
_diffrn_reflns_limit_l_max         19
_diffrn_reflns_limit_l_min         -16
_diffrn_reflns_number              18074
_diffrn_reflns_point_group_measured_fraction_full  0.438
_diffrn_reflns_point_group_measured_fraction_max  0.996
_diffrn_reflns_theta_full          67.679
_diffrn_reflns_theta_max           44.514
_diffrn_reflns_theta_min           2.866
_diffrn_ambient_temperature        100.02
_diffrn_detector_area_resol_mean   8
_diffrn_measured_fraction_theta_full  0.438
_diffrn_measured_fraction_theta_max  0.996
_diffrn_measurement_device_type    'Bruker Kappa APEX CCD area detector'
_diffrn_measurement_method         '\w and \f scans'
_diffrn_radiation_monochromator    'MX optics'
_diffrn_radiation_type             CuK\a
_diffrn_radiation_wavelength       1.54178
_diffrn_source                     microsource
_diffrn_standards_number           .
_reflns_Friedel_coverage           0.000
_reflns_Friedel_fraction_full      .
_reflns_Friedel_fraction_max       .
_reflns_number_gt                  1615
_reflns_number_total               3248
_reflns_special_details
;
 Reflections were merged by SHELXL according to the crystal
 class for the calculation of statistics and refinement.
 
 Structure factors included contributions from the .fab file.
 
 _reflns_Friedel_fraction is defined as the number of unique
 Friedel pairs measured divided by the number that would be
 possible theoretically, ignoring centric projections and
 systematic absences.
;
_reflns_threshold_expression       'I > 2\s(I)'
_computing_cell_refinement         'SAINT V8.38A (?, 2016)'
_computing_data_collection         'APEX2 V2014.11-0 (Bruker, 2014)'
_computing_data_reduction          'SAINT V8.38A (?, 2016)'
_computing_molecular_graphics      'Olex2 (Dolomanov et al., 2009)'
_computing_publication_material    'Olex2 (Dolomanov et al., 2009)'
_computing_structure_refinement    'XL (Sheldrick, 2008)'
_computing_structure_solution      'ShelXT (Sheldrick, 2015)'
_refine_diff_density_max           0.180
_refine_diff_density_min           -0.438
_refine_diff_density_rms           0.057
_refine_ls_extinction_coef         .
_refine_ls_extinction_method       none
_refine_ls_goodness_of_fit_ref     0.954
_refine_ls_hydrogen_treatment      constr
_refine_ls_matrix_type             full
_refine_ls_number_parameters       175
_refine_ls_number_reflns           3248
_refine_ls_number_restraints       0
_refine_ls_R_factor_all            0.1183
_refine_ls_R_factor_gt             0.0816
_refine_ls_restrained_S_all        0.954
_refine_ls_shift/su_max            0.000
_refine_ls_shift/su_mean           0.000
_refine_ls_structure_factor_coef   Fsqd
_refine_ls_weighting_details      
 'w=1/[\s^2^(Fo^2^)+(0.1569P)^2^] where P=(Fo^2^+2Fc^2^)/3'
_refine_ls_weighting_scheme        calc
_refine_ls_wR_factor_gt            0.2282
_refine_ls_wR_factor_ref           0.2567
_refine_special_details
;
The solvent masking procedure as implemented in Olex2 was used to remove the
electronic contribution of solvent molecules from the refinement.  As the exact
solvent content is not known, only the atoms used in the refinement model are
reported in the formula here.
Total solvent accessible volume / cell = 8634.5 Ang^3^ [71.7%]
Total electron count / cell = 1443.4
;
_olex2_refinement_description
;
1. Fixed Uiso
 At 1.2 times of:
  All C(H) groups, All C(H,H) groups
2.a Secondary CH2 refined with riding coordinates:
 C14(H14A,H14B)
2.b Aromatic/amide H refined with riding coordinates:
 C2(H2), C3(H3), C5(H5), C6(H6), C7(H7), C8(H8), C10(H10), C11(H11), C12(H12),
 C13(H13), C16(H16), C17(H17)
;
_atom_sites_solution_hydrogens     geom
_atom_sites_solution_primary       dual
_atom_sites_solution_secondary     ?
loop_
  _atom_site_label
  _atom_site_type_symbol
  _atom_site_fract_x
  _atom_site_fract_y
  _atom_site_fract_z
  _atom_site_U_iso_or_equiv
  _atom_site_adp_type
  _atom_site_occupancy
  _atom_site_site_symmetry_order
  _atom_site_calc_flag
  _atom_site_refinement_flags_posn
  _atom_site_refinement_flags_adp
  _atom_site_refinement_flags_occupancy
  _atom_site_disorder_assembly
  _atom_site_disorder_group
 N1 N 0.6667 0.3333 0.5545(3) 0.093(3) Uani 1 3 d S T P . .
 N2 N 0.3920(4) 0.5481(4) 0.5977(2) 0.1078(19) Uani 1 1 d . . . . .
 C1 C 0.6338(4) 0.3656(3) 0.5584(3) 0.0873(18) Uani 1 1 d . . . . .
 C2 C 0.5767(4) 0.3420(3) 0.5291(3) 0.0938(19) Uani 1 1 d . . . . .
 H2 H 0.5607 0.3053 0.5058 0.113 Uiso 1 1 calc R . . . .
 C3 C 0.5444(3) 0.3719(4) 0.5344(3) 0.097(2) Uani 1 1 d . . . . .
 H3 H 0.5059 0.3561 0.5142 0.117 Uiso 1 1 calc R . . . .
 C4 C 0.5672(4) 0.4256(4) 0.5690(3) 0.101(2) Uani 1 1 d . . . . .
 C5 C 0.6262(4) 0.4493(3) 0.5961(3) 0.109(2) Uani 1 1 d . . . . .
 H5 H 0.6434 0.4868 0.6183 0.131 Uiso 1 1 calc R . . . .
 C6 C 0.6583(3) 0.4195(4) 0.5908(3) 0.105(2) Uani 1 1 d . . . . .
 H6 H 0.6976 0.4357 0.6095 0.126 Uiso 1 1 calc R . . . .
 C7 C 0.5330(4) 0.4594(3) 0.5762(3) 0.100(2) Uani 1 1 d . . . . .
 H7 H 0.5555 0.4988 0.5947 0.120 Uiso 1 1 calc R . . . .
 C8 C 0.4762(4) 0.4429(3) 0.5607(3) 0.106(2) Uani 1 1 d . . . . .
 H8 H 0.4523 0.4040 0.5415 0.127 Uiso 1 1 calc R . . . .
 C9 C 0.4478(5) 0.4799(4) 0.5711(3) 0.102(2) Uani 1 1 d . . . . .
 C10 C 0.3848(5) 0.4551(3) 0.5647(3) 0.109(2) Uani 1 1 d . . . . .
 H10 H 0.3604 0.4137 0.5514 0.131 Uiso 1 1 calc R . . . .
 C11 C 0.3568(3) 0.4894(5) 0.5773(3) 0.107(2) Uani 1 1 d . . . . .
 H11 H 0.3137 0.4723 0.5718 0.129 Uiso 1 1 calc R . . . .
 C12 C 0.4540(5) 0.5736(3) 0.6010(3) 0.111(3) Uani 1 1 d . . . . .
 H12 H 0.4782 0.6154 0.6131 0.134 Uiso 1 1 calc R . . . .
 C13 C 0.4822(3) 0.5417(4) 0.5879(3) 0.107(2) Uani 1 1 d . . . . .
 H13 H 0.5258 0.5612 0.5899 0.128 Uiso 1 1 calc R . . . .
 C14 C 0.3604(3) 0.5810(3) 0.6204(4) 0.109(2) Uani 1 1 d . . . . .
 H14A H 0.3833 0.6246 0.6075 0.130 Uiso 1 1 calc R . . . .
 H14B H 0.3183 0.5620 0.6032 0.130 Uiso 1 1 calc R . . . .
 C15 C 0.3573(4) 0.5771(4) 0.6881(4) 0.103(2) Uani 1 1 d . . . . .
 C16 C 0.3159(3) 0.5284(3) 0.7210(2) 0.103(2) Uani 1 1 d . . . . .
 H16 H 0.2857 0.4930 0.7000 0.123 Uiso 1 1 calc R . . . .
 C17 C 0.4014(4) 0.6285(4) 0.7184(3) 0.109(2) Uani 1 1 d . . . . .
 H17 H 0.4312 0.6632 0.6962 0.131 Uiso 1 1 calc R . . . .
 Cl1 Cl 0.52965(8) 0.73467(8) 0.59133(8) 0.1248(8) Uani 1 1 d . . . A 1

loop_
  _atom_site_aniso_label
  _atom_site_aniso_U_11
  _atom_site_aniso_U_22
  _atom_site_aniso_U_33
  _atom_site_aniso_U_23
  _atom_site_aniso_U_13
  _atom_site_aniso_U_12
 N1 0.100(4) 0.100(4) 0.080(6) 0.000 0.000 0.050(2)
 N2 0.150(7) 0.090(5) 0.094(4) 0.006(4) 0.009(4) 0.067(5)
 C1 0.115(6) 0.077(5) 0.078(4) -0.008(4) 0.010(4) 0.054(4)
 C2 0.099(6) 0.092(5) 0.098(5) -0.010(4) 0.005(4) 0.054(5)
 C3 0.103(5) 0.097(6) 0.092(5) -0.020(4) 0.000(4) 0.050(5)
 C4 0.112(7) 0.116(7) 0.091(5) 0.009(5) 0.012(5) 0.069(6)
 C5 0.122(7) 0.114(6) 0.091(5) -0.017(4) -0.014(5) 0.059(6)
 C6 0.116(6) 0.117(7) 0.108(5) -0.011(5) -0.010(4) 0.078(6)
 C7 0.118(6) 0.094(5) 0.083(5) -0.015(4) 0.006(4) 0.048(5)
 C8 0.096(6) 0.110(6) 0.107(5) -0.010(4) -0.002(4) 0.048(6)
 C9 0.117(7) 0.094(7) 0.111(5) -0.002(4) 0.013(5) 0.065(6)
 C10 0.124(8) 0.106(6) 0.097(5) -0.012(4) 0.000(5) 0.059(6)
 C11 0.115(6) 0.142(8) 0.094(5) 0.008(5) 0.011(4) 0.086(8)
 C12 0.092(6) 0.112(7) 0.113(6) 0.005(4) 0.005(5) 0.038(6)
 C13 0.114(6) 0.115(8) 0.120(5) -0.010(5) 0.012(4) 0.079(7)
 C14 0.121(6) 0.096(5) 0.133(7) -0.006(4) -0.001(4) 0.072(5)
 C15 0.141(7) 0.128(7) 0.083(6) -0.031(5) -0.029(5) 0.098(6)
 C16 0.123(5) 0.097(5) 0.090(6) 0.014(3) 0.019(3) 0.056(4)
 C17 0.144(6) 0.121(6) 0.100(5) 0.012(4) 0.009(4) 0.093(5)
 Cl1 0.1264(15) 0.1107(14) 0.1240(15) -0.0135(10) -0.0043(10) 0.0491(12)

_geom_special_details
;
 All esds (except the esd in the dihedral angle between two l.s. planes)
 are estimated using the full covariance matrix.  The cell esds are taken
 into account individually in the estimation of esds in distances, angles
 and torsion angles; correlations between esds in cell parameters are only
 used when they are defined by crystal symmetry.  An approximate (isotropic)
 treatment of cell esds is used for estimating esds involving l.s. planes.
;
loop_
  _geom_bond_atom_site_label_1
  _geom_bond_atom_site_label_2
  _geom_bond_distance
  _geom_bond_site_symmetry_2
  _geom_bond_publ_flag
 N1 C1 1.419(7) 2_655 ?
 N1 C1 1.419(7) . ?
 N1 C1 1.419(7) 3_665 ?
 N2 C11 1.358(8) . ?
 N2 C12 1.357(7) . ?
 N2 C14 1.490(7) . ?
 C1 C2 1.401(7) . ?
 C1 C6 1.370(8) . ?
 C2 H2 0.9500 . ?
 C2 C3 1.358(7) . ?
 C3 H3 0.9500 . ?
 C3 C4 1.395(8) . ?
 C4 C5 1.420(8) . ?
 C4 C7 1.486(8) . ?
 C5 H5 0.9500 . ?
 C5 C6 1.352(8) . ?
 C6 H6 0.9500 . ?
 C7 H7 0.9500 . ?
 C7 C8 1.314(8) . ?
 C8 H8 0.9500 . ?
 C8 C9 1.445(9) . ?
 C9 C10 1.386(8) . ?
 C9 C13 1.394(8) . ?
 C10 H10 0.9500 . ?
 C10 C11 1.387(8) . ?
 C11 H11 0.9500 . ?
 C12 H12 0.9500 . ?
 C12 C13 1.339(8) . ?
 C13 H13 0.9500 . ?
 C14 H14A 0.9900 . ?
 C14 H14B 0.9900 . ?
 C14 C15 1.483(9) . ?
 C15 C16 1.348(8) . ?
 C15 C17 1.378(8) . ?
 C16 C16 1.270(11) 10_557 ?
 C16 H16 0.9500 . ?
 C17 C17 1.384(11) 10_557 ?
 C17 H17 0.9500 . ?

loop_
  _geom_angle_atom_site_label_1
  _geom_angle_atom_site_label_2
  _geom_angle_atom_site_label_3
  _geom_angle
  _geom_angle_site_symmetry_1
  _geom_angle_site_symmetry_3
  _geom_angle_publ_flag
 C1 N1 C1 119.65(8) 2_655 3_665 ?
 C1 N1 C1 119.64(8) 3_665 . ?
 C1 N1 C1 119.63(8) 2_655 . ?
 C11 N2 C14 118.2(8) . . ?
 C12 N2 C11 120.1(6) . . ?
 C12 N2 C14 121.6(8) . . ?
 C2 C1 N1 119.6(7) . . ?
 C6 C1 N1 119.5(8) . . ?
 C6 C1 C2 120.9(6) . . ?
 C1 C2 H2 120.2 . . ?
 C3 C2 C1 119.6(6) . . ?
 C3 C2 H2 120.2 . . ?
 C2 C3 H3 119.6 . . ?
 C2 C3 C4 120.7(6) . . ?
 C4 C3 H3 119.6 . . ?
 C3 C4 C5 117.9(7) . . ?
 C3 C4 C7 122.3(8) . . ?
 C5 C4 C7 119.7(9) . . ?
 C4 C5 H5 119.4 . . ?
 C6 C5 C4 121.3(7) . . ?
 C6 C5 H5 119.4 . . ?
 C1 C6 H6 120.3 . . ?
 C5 C6 C1 119.5(6) . . ?
 C5 C6 H6 120.3 . . ?
 C4 C7 H7 115.2 . . ?
 C8 C7 C4 129.6(7) . . ?
 C8 C7 H7 115.2 . . ?
 C7 C8 H8 117.9 . . ?
 C7 C8 C9 124.2(7) . . ?
 C9 C8 H8 117.9 . . ?
 C10 C9 C8 120.9(9) . . ?
 C10 C9 C13 117.3(7) . . ?
 C13 C9 C8 121.8(9) . . ?
 C9 C10 H10 119.3 . . ?
 C9 C10 C11 121.3(7) . . ?
 C11 C10 H10 119.3 . . ?
 N2 C11 C10 118.8(7) . . ?
 N2 C11 H11 120.6 . . ?
 C10 C11 H11 120.6 . . ?
 N2 C12 H12 119.0 . . ?
 C13 C12 N2 122.0(7) . . ?
 C13 C12 H12 119.0 . . ?
 C9 C13 H13 119.9 . . ?
 C12 C13 C9 120.2(7) . . ?
 C12 C13 H13 119.9 . . ?
 N2 C14 H14A 109.9 . . ?
 N2 C14 H14B 109.9 . . ?
 H14A C14 H14B 108.3 . . ?
 C15 C14 N2 108.7(5) . . ?
 C15 C14 H14A 109.9 . . ?
 C15 C14 H14B 109.9 . . ?
 C16 C15 C14 125.7(7) . . ?
 C16 C15 C17 119.1(7) . . ?
 C17 C15 C14 115.2(7) . . ?
 C15 C16 H16 118.9 . . ?
 C16 C16 C15 122.2(4) 10_557 . ?
 C16 C16 H16 118.9 10_557 . ?
 C15 C17 C17 118.7(5) . 10_557 ?
 C15 C17 H17 120.7 . . ?
 C17 C17 H17 120.7 10_557 . ?

loop_
  _geom_torsion_atom_site_label_1
  _geom_torsion_atom_site_label_2
  _geom_torsion_atom_site_label_3
  _geom_torsion_atom_site_label_4
  _geom_torsion
  _geom_torsion_site_symmetry_1
  _geom_torsion_site_symmetry_2
  _geom_torsion_site_symmetry_3
  _geom_torsion_site_symmetry_4
  _geom_torsion_publ_flag
 N1 C1 C2 C3 178.0(5) . . . . ?
 N1 C1 C6 C5 -178.0(6) . . . . ?
 N2 C12 C13 C9 -1.2(10) . . . . ?
 N2 C14 C15 C16 -80.5(8) . . . . ?
 N2 C14 C15 C17 99.5(7) . . . . ?
 C1 N1 C1 C2 151.9(6) 3_665 . . . ?
 C1 N1 C1 C2 -40.0(10) 2_655 . . . ?
 C1 N1 C1 C6 -28.2(10) 3_665 . . . ?
 C1 N1 C1 C6 139.8(6) 2_655 . . . ?
 C1 C2 C3 C4 -0.6(9) . . . . ?
 C2 C1 C6 C5 1.8(9) . . . . ?
 C2 C3 C4 C5 2.9(9) . . . . ?
 C2 C3 C4 C7 -179.6(5) . . . . ?
 C3 C4 C5 C6 -2.9(9) . . . . ?
 C3 C4 C7 C8 10.3(10) . . . . ?
 C4 C5 C6 C1 0.6(9) . . . . ?
 C4 C7 C8 C9 179.0(6) . . . . ?
 C5 C4 C7 C8 -172.2(6) . . . . ?
 C6 C1 C2 C3 -1.8(9) . . . . ?
 C7 C4 C5 C6 179.5(6) . . . . ?
 C7 C8 C9 C10 -167.3(6) . . . . ?
 C7 C8 C9 C13 12.8(10) . . . . ?
 C8 C9 C10 C11 177.0(6) . . . . ?
 C8 C9 C13 C12 -175.7(6) . . . . ?
 C9 C10 C11 N2 -1.5(9) . . . . ?
 C10 C9 C13 C12 4.4(9) . . . . ?
 C11 N2 C12 C13 -3.6(10) . . . . ?
 C11 N2 C14 C15 98.2(7) . . . . ?
 C12 N2 C11 C10 4.9(9) . . . . ?
 C12 N2 C14 C15 -77.0(7) . . . . ?
 C13 C9 C10 C11 -3.1(9) . . . . ?
 C14 N2 C11 C10 -170.4(6) . . . . ?
 C14 N2 C12 C13 171.5(6) . . . . ?
 C14 C15 C16 C16 -179.7(4) . . . 10_557 ?
 C14 C15 C17 C17 179.7(4) . . . 10_557 ?
 C16 C15 C17 C17 -0.3(7) . . . 10_557 ?
 C17 C15 C16 C16 0.3(7) . . . 10_557 ?

_smtbx_masks_special_details       ?
loop_
  _smtbx_masks_void_nr
  _smtbx_masks_void_average_x
  _smtbx_masks_void_average_y
  _smtbx_masks_void_average_z
  _smtbx_masks_void_volume
  _smtbx_masks_void_count_electrons
  _smtbx_masks_void_content
 1 -0.412 -0.033 -0.985 8634.5 1443.4 ?

_shelx_res_file
;
TITL cx1399b_a.res in P6(3)/m
REM Old TITL cx1399b in P6(3)/m
REM SHELXT solution in P6(3)/m
REM R1 0.275, Rweak 0.030, Alpha 0.044, Orientation as input
REM Formula found by SHELXT: C45 N13 Cl3
CELL 1.54178 25.1047 25.1047 21.8706 90 90 120
ZERR 2 0.0026 0.0026 0.0027 0 0 0
LATT 1
SYMM -Y,+X-Y,+Z
SYMM +Y-X,-X,+Z
SYMM -X,-Y,0.5+Z
SYMM +Y,-X+Y,0.5+Z
SYMM -Y+X,+X,0.5+Z
SFAC C H Cl N
UNIT 204 168 12 16

L.S. 10
PLAN  20
SIZE 0.025 0.032 0.137
TEMP -173.13
BOND $H
wpdb -2
conf
ABIN
fmap 2
acta
REM <olex2.extras>
REM <HklSrc "%.\\cx1399b.hkl">
REM </olex2.extras>

WGHT    0.156900
FVAR       0.03271
N1    4    0.666667    0.333333    0.554462    10.33333    0.10013    0.10013 =
         0.08010    0.00000    0.00000    0.05007
N2    4    0.392002    0.548063    0.597651    11.00000    0.14961    0.08996 =
         0.09388    0.00641    0.00940    0.06740
C1    1    0.633819    0.365620    0.558371    11.00000    0.11490    0.07698 =
         0.07816   -0.00793    0.00966    0.05397
C2    1    0.576748    0.342005    0.529138    11.00000    0.09916    0.09232 =
         0.09811   -0.01009    0.00459    0.05399
AFIX  43
H2    2    0.560749    0.305272    0.505772    11.00000   -1.20000
AFIX   0
C3    1    0.544440    0.371905    0.534386    11.00000    0.10313    0.09665 =
         0.09185   -0.02044   -0.00049    0.05009
AFIX  43
H3    2    0.505933    0.356109    0.514243    11.00000   -1.20000
AFIX   0
C4    1    0.567169    0.425560    0.569029    11.00000    0.11207    0.11619 =
         0.09107    0.00904    0.01170    0.06853
C5    1    0.626175    0.449258    0.596085    11.00000    0.12218    0.11443 =
         0.09101   -0.01709   -0.01401    0.05881
AFIX  43
H5    2    0.643385    0.486768    0.618294    11.00000   -1.20000
AFIX   0
C6    1    0.658331    0.419456    0.590840    11.00000    0.11613    0.11700 =
         0.10769   -0.01070   -0.00962    0.07812
AFIX  43
H6    2    0.697591    0.435707    0.609511    11.00000   -1.20000
AFIX   0
C7    1    0.532997    0.459373    0.576207    11.00000    0.11757    0.09397 =
         0.08278   -0.01495    0.00578    0.04781
AFIX  43
H7    2    0.555540    0.498763    0.594724    11.00000   -1.20000
AFIX   0
C8    1    0.476224    0.442852    0.560732    11.00000    0.09595    0.11047 =
         0.10670   -0.01000   -0.00203    0.04827
AFIX  43
H8    2    0.452303    0.404045    0.541455    11.00000   -1.20000
AFIX   0
C9    1    0.447822    0.479910    0.571147    11.00000    0.11710    0.09405 =
         0.11076   -0.00175    0.01267    0.06454
C10   1    0.384846    0.455087    0.564723    11.00000    0.12385    0.10644 =
         0.09735   -0.01160    0.00008    0.05857
AFIX  43
H10   2    0.360425    0.413713    0.551426    11.00000   -1.20000
AFIX   0
C11   1    0.356784    0.489446    0.577319    11.00000    0.11489    0.14153 =
         0.09422    0.00804    0.01063    0.08593
AFIX  43
H11   2    0.313734    0.472292    0.571825    11.00000   -1.20000
AFIX   0
C12   1    0.454013    0.573587    0.601013    11.00000    0.09188    0.11154 =
         0.11305    0.00517    0.00481    0.03760
AFIX  43
H12   2    0.478169    0.615396    0.613074    11.00000   -1.20000
AFIX   0
C13   1    0.482195    0.541668    0.587856    11.00000    0.11426    0.11457 =
         0.12023   -0.00983    0.01157    0.07907
AFIX  43
H13   2    0.525762    0.561163    0.589912    11.00000   -1.20000
AFIX   0
C14   1    0.360353    0.581001    0.620447    11.00000    0.12123    0.09601 =
         0.13301   -0.00581   -0.00080    0.07250
AFIX  23
H14A  2    0.383311    0.624618    0.607514    11.00000   -1.20000
H14B  2    0.318318    0.562015    0.603199    11.00000   -1.20000
AFIX   0
C15   1    0.357300    0.577056    0.688130    11.00000    0.14071    0.12756 =
         0.08264   -0.03088   -0.02864    0.09779
C16   1    0.315874    0.528429    0.720971    11.00000    0.12255    0.09688 =
         0.08979    0.01439    0.01870    0.05552
AFIX  43
H16   2    0.285682    0.492993    0.699973    11.00000   -1.20000
AFIX   0
C17   1    0.401405    0.628457    0.718359    11.00000    0.14391    0.12055 =
         0.10013    0.01223    0.00949    0.09339
AFIX  43
H17   2    0.431208    0.663190    0.696204    11.00000   -1.20000
AFIX   0

PART 1
CL1   3    0.529648    0.734665    0.591326    11.00000    0.12637    0.11065 =
         0.12403   -0.01355   -0.00428    0.04915
HKLF 4

REM  cx1399b_a.res in P6(3)/m
REM R1 =  0.0816 for    1615 Fo > 4sig(Fo)  and  0.1183 for all    3248 data
REM    175 parameters refined using      0 restraints

END

WGHT      0.1569      0.0000

REM Highest difference peak  0.180,  deepest hole -0.438,  1-sigma level  0.057
Q1    1   0.3916  0.5672  0.7137  11.00000  0.05    0.18
Q2    1   0.3633  0.5317  0.7500  10.50000  0.05    0.18
Q3    1   0.3060  0.4923  0.7500  10.50000  0.05    0.14
Q4    1   0.7107  0.4833  0.6117  11.00000  0.05    0.13
Q5    1   0.3237  0.5365  0.6924  11.00000  0.05    0.13
Q6    1   0.5966  0.3762  0.7500  10.50000  0.05    0.13
Q7    1   0.7403  0.4450  0.6678  11.00000  0.05    0.12
Q8    1   0.5646  0.7371  0.5899  11.00000  0.05    0.12
Q9    1   0.4988  0.3706  0.7500  10.50000  0.05    0.11
Q10   1   0.8203  0.4754  0.7500  10.50000  0.05    0.11
Q11   1   0.7280  0.4536  0.7500  10.50000  0.05    0.11
Q12   1   0.6035  0.6669  0.5556  11.00000  0.05    0.11
Q13   1   0.6985  0.4011  0.7500  10.50000  0.05    0.10
Q14   1   0.5696  0.7097  0.5814  11.00000  0.05    0.10
Q15   1   0.4111  0.4873  0.6685  11.00000  0.05    0.10
Q16   1   0.6696  0.4229  0.7010  11.00000  0.05    0.10
Q17   1   0.5811  0.5506  0.7500  10.50000  0.05    0.10
Q18   1   0.5190  0.3058  0.5741  11.00000  0.05    0.10
Q19   1   0.2203  0.4774  0.7500  10.50000  0.05    0.10
Q20   1   0.5543  0.5716  0.6679  11.00000  0.05    0.10
;
_shelx_res_checksum                37545
_shelx_hkl_file
;
  -2   1   0   14.71    0.49
  -2   0   0   10.01    0.34
  -3   1   0    2.13    0.10
  -3   2   0    9.54    0.32
  -2  -1   0    9.24    0.33
  -3   0   0    4.47    0.17
  -4   1   0   14.56    0.50
  -4   2   0    6.91    0.24
  -2  -2   0    6.59    0.25
  -4   3   0   14.81    0.50
  -3  -1   0   14.55    0.50
  -4   4   0    4.55    0.17
  -4   0   0    4.54    0.18
  -5   1   0   90.32    3.01
  -5   2   0   18.33    0.62
  -5   3   0    0.66    0.07
  -3  -2   0    0.70    0.09
  -5   4   0    1.30    0.10
  -4  -1   0    1.19    0.12
  -5   5   0   17.11    0.58
  -5   0   0   17.32    0.59
  -6   1   0    0.07    0.09
  -6   2   0   34.69    1.17
  -6   3   0    1.99    0.12
  -3  -3   0    2.10    0.16
  -6   4   0    0.06    0.07
  -4  -2   0    0.16    0.10
  -6   5   0    8.16    0.29
  -5  -1   0    8.30    0.31
  -6   6   0    2.25    0.12
  -6   0   0    2.10    0.15
  -7   1   0   58.65    1.96
  -7   2   0    4.64    0.20
  -7   3   0   15.92    0.55
  -7   4   0    3.18    0.15
  -4  -3   0    2.66    0.18
  -7   5   0    5.85    0.22
  -5  -2   0    5.86    0.25
  -7   6   0    0.29    0.07
  -6  -1   0    0.22    0.11
  -7   7   0   12.36    0.43
  -7   0   0   12.63    0.45
  -8   1   0    1.81    0.15
  -7   8   0    1.57    0.11
  -8   2   0    9.93    0.36
  -8   3   0    3.74    0.18
  -8   4   0    0.40    0.09
  -8   5   0    2.00    0.13
  -5  -3   0    2.08    0.17
  -8   6   0    0.00    0.08
  -6  -2   0    0.00    0.11
  -8   7   0   10.17    0.36
  -7  -1   0    9.95    0.38
  -8   8   0    0.31    0.08
  -8   0   0    0.48    0.12
   8  -8   0    0.34    0.05
  -9   1   0    0.97    0.12
   8  -9   0    0.91    0.07
  -8   9   0    0.80    0.10
  -8   9   0    0.91    0.14
  -9   2   0    5.15    0.23
  -9   3   0    0.96    0.14
  -9   3   0    1.07    0.15
  -9   4   0    7.66    0.28
  -9   4   0    7.13    0.30
  -9   5   0    2.30    0.14
  -9   5   0    2.25    0.17
  -5  -4   0    2.24    0.18
  -9   6   0    4.04    0.18
  -9   6   0    3.92    0.20
  -6  -3   0    4.40    0.21
  -9   7   0    2.64    0.14
  -9   7   0    2.33    0.16
  -7  -2   0    2.37    0.18
  -9   8   0    0.08    0.08
  -9   8   0   -0.02    0.11
  -8  -1   0    0.33    0.12
  -9   9   0    4.65    0.23
  -9   9   0    5.26    0.20
  -9   0   0    5.16    0.23
   9  -9   0    4.51    0.18
 -10   1   0    0.51    0.12
   9 -10   0    0.55    0.05
  -9  10   0    0.44    0.12
  -9  10   0    0.41    0.08
   8 -10   0    1.49    0.09
 -10   2   0    1.61    0.15
  -8  10   0    1.65    0.12
  -8  10   0    1.44    0.15
 -10   3   0    0.33    0.13
 -10   3   0    0.07    0.10
  -7  10   0   -0.03    0.11
 -10   4   0    1.72    0.15
 -10   4   0    1.80    0.17
 -10   5   0    5.92    0.26
 -10   5   0    5.65    0.24
 -10   6   0    7.48    0.28
 -10   6   0    7.24    0.30
  -6  -4   0    7.72    0.31
 -10   7   0    2.78    0.17
 -10   7   0    2.71    0.15
  -7  -3   0    2.62    0.19
 -10   8   0    1.04    0.11
 -10   8   0    0.94    0.14
  -8  -2   0    0.69    0.13
 -10   9   0    1.90    0.13
 -10   9   0    2.13    0.17
  -9  -1   0    2.40    0.18
 -10  10   0   21.46    0.75
 -10  10   0   22.00    0.74
 -11   1   0   18.78    0.66
 -10  11   0   18.79    0.66
 -10  11   0   18.82    0.65
   9 -11   0    1.38    0.08
 -11   2   0    1.38    0.16
  -9  11   0    1.11    0.16
  -9  11   0    1.40    0.12
 -11   3   0    0.92    0.14
 -11   3   0    0.91    0.12
  -8  11   0    0.87    0.12
 -11   4   0    0.17    0.14
 -11   4   0    0.21    0.11
 -11   5   0   10.05    0.37
 -11   5   0    9.57    0.38
 -11   6   0    2.73    0.16
 -11   6   0    2.67    0.19
 -11   7   0    0.16    0.12
 -11   7   0    0.09    0.09
  -7  -4   0    0.04    0.12
 -11   8   0    0.08    0.08
 -11   8   0    0.20    0.12
  -8  -3   0    0.16    0.12
 -11   9   0    2.17    0.14
 -11   9   0    2.07    0.17
  -9  -2   0    1.76    0.17
 -11  10   0    5.40    0.22
 -11  10   0    5.10    0.24
 -10  -1   0    5.30    0.25
 -11  11   0    1.28    0.16
 -11  11   0    1.10    0.12
 -11   0   0    0.95    0.14
 -11  12   0    0.28    0.09
 -11  12   0    0.36    0.15
 -12   2   0   15.41    0.54
 -12   2   0   14.66    0.54
 -10  12   0   14.36    0.53
 -10  12   0   15.10    0.52
 -12   3   0    7.68    0.32
 -12   3   0    8.10    0.33
   9 -12   0    8.44    0.28
  -9  12   0    8.19    0.30
  -9  12   0    7.54    0.32
 -12   4   0    1.76    0.20
 -12   4   0    1.86    0.16
 -12   5   0    1.08    0.15
 -12   5   0    0.75    0.11
 -12   6   0    1.00    0.12
 -12   6   0    1.17    0.17
 -12   7   0   -0.03    0.13
 -12   7   0    0.00    0.09
 -12   8   0    1.30    0.13
 -12   8   0    1.50    0.17
  -8  -4   0    0.93    0.14
 -12   9   0    6.38    0.25
 -12   9   0    6.12    0.27
 -12  10   0    0.88    0.13
 -12  10   0    0.84    0.10
 -10  -2   0    0.44    0.12
 -12  11   0    2.35    0.15
 -12  11   0    2.33    0.18
 -12  12   0    3.74    0.18
 -12  12   0    3.74    0.21
 -13   2   0    1.57    0.18
 -11  13   0    1.49    0.14
  10 -13   0    1.46    0.09
 -13   3   0    1.89    0.19
 -10  13   0    1.61    0.18
 -10  13   0    1.51    0.13
   9 -13   0    0.25    0.07
 -13   4   0    0.42    0.15
 -13   4   0   -0.02    0.12
  -9  13   0    0.19    0.09
 -13   5   0    0.22    0.15
   8 -13   0    0.37    0.07
 -13   5   0    0.20    0.11
 -13   6   0    0.58    0.11
 -13   6   0    0.93    0.15
 -13   7   0    0.15    0.10
 -13   7   0    0.08    0.14
 -13   8   0    7.28    0.30
 -13   8   0    6.94    0.28
 -13   9   0    6.13    0.27
 -13   9   0    5.85    0.25
 -13  10   0    0.03    0.13
 -13  10   0    0.01    0.09
 -13  11   0    0.05    0.12
 -13  11   0    0.14    0.13
 -13  12   0    5.58    0.26
 -14   1   0    0.84    0.16
 -14   2   0    0.18    0.15
 -14   3   0    1.98    0.21
  10 -14   0    0.81    0.09
 -14   4   0    0.75    0.16
 -10  14   0    0.67    0.10
 -14   5   0    0.31    0.15
   9 -14   0    0.26    0.07
  -9  14   0    0.22    0.10
 -14   6   0    2.41    0.20
   8 -14   0    2.15    0.12
 -14   7   0   -0.13    0.14
 -14   8   0    0.32    0.14
 -14   9   0    0.52    0.14
 -14  10   0    3.97    0.22
 -14  11   0    2.22    0.19
 -14  12   0   -0.12    0.13
 -14  13   0    3.40    0.17
 -14  14   0    0.11    0.09
 -15   1   0    0.12    0.16
 -14  15   0    0.09    0.09
 -15   2   0    0.43    0.16
 -15   3   0    0.27    0.16
 -15   4   0    0.94    0.16
 -15   5   0    0.22    0.15
  10 -15   0   -0.02    0.07
   9 -15   0    0.78    0.08
 -15   6   0    0.37    0.15
 -15   7   0   -0.25    0.14
   8 -15   0   -0.03    0.07
   7 -15   0    0.16    0.07
 -15   8   0    0.02    0.14
 -15   9   0    0.30    0.15
 -15  10   0    1.70    0.19
 -15  11   0    1.16    0.15
 -15  12   0    0.39    0.17
 -15  15   0    0.60    0.12
   0 -15   0    0.52    0.09
 -15   0   0    0.88    0.17
 -16   1   0    0.19    0.17
  -1 -15   0    0.05    0.08
 -15  16   0    0.18    0.10
 -16   2   0    0.09    0.17
 -14  16   0    0.05    0.10
  -2 -14   0   -0.02    0.08
 -16   3   0    0.38    0.17
 -16   4   0    0.25    0.16
 -16   5   0    0.31    0.16
  10 -16   0    0.21    0.08
 -16   6   0    0.09    0.15
 -16   7   0    0.09    0.15
   9 -16   0    0.07    0.07
 -16   8   0    0.39    0.15
   8 -16   0    0.22    0.08
  -8  -8   0    0.09    0.07
   7 -16   0    0.66    0.09
 -16   9   0    0.59    0.16
 -16  10   0    0.13    0.14
   6 -16   0   -0.03    0.08
 -16  11   0    0.21    0.14
   5 -16   0    0.04    0.08
   4 -16   0    0.50    0.09
   3 -16   0    0.65    0.09
   2 -16   0    0.23    0.08
   1 -16   0    0.13    0.08
 -15  -1   0    0.05    0.16
   0 -16   0    0.16    0.09
 -16   0   0    0.43    0.18
   1  16   0   -0.08    0.10
 -17   1   0    0.05    0.19
  -1 -16   0    0.00    0.09
 -17   2   0    0.09    0.17
  -2 -15   0    0.33    0.09
 -15  17   0    0.27    0.11
 -17   3   0    1.33    0.19
 -14  17   0    1.47    0.13
  -3 -14   0    1.44    0.12
 -17   4   0    0.06    0.16
  -4 -13   0   -0.08    0.08
 -17   5   0    0.16    0.17
  -5 -12   0    0.05    0.08
 -17   6   0    0.18    0.16
  -6 -11   0    0.03    0.08
  10 -17   0    0.02    0.08
 -17   7   0   -0.04    0.16
  -7 -10   0   -0.03    0.08
   9 -17   0    1.79    0.12
 -17   8   0    1.63    0.20
  -8  -9   0    1.90    0.12
   8 -17   0    0.56    0.09
 -17   9   0    0.47    0.16
 -17  10   0    0.30    0.15
   7 -17   0    0.12    0.08
 -17  11   0    0.16    0.15
   6 -17   0    0.24    0.09
   5 -17   0    0.81    0.10
   4 -17   0    0.77    0.10
   3 -17   0    0.65    0.10
   2 -17   0    0.59    0.10
   1 -17   0    0.18    0.09
 -16  -1   0    0.19    0.18
   0 -17   0   -0.06    0.09
 -17   0   0   -0.34    0.19
   0  17   0    0.07    0.10
 -18   1   0    0.31    0.18
  -1 -17   0    0.17    0.09
 -18   2   0    0.47    0.18
  -2 -16   0    0.23    0.10
 -16  18   0    0.40    0.12
 -18   3   0    0.57    0.18
  -3 -15   0    0.07    0.09
 -15  18   0    0.25    0.11
 -18   4   0    0.49    0.17
  -4 -14   0    0.41    0.09
 -14  18   0    0.52    0.11
 -18   5   0    0.12    0.17
  -5 -13   0    0.00    0.09
 -13  18   0    0.04    0.10
 -18   6   0    1.09    0.18
 -18   7   0    0.35    0.17
  -7 -11   0    0.25    0.09
 -18   8   0    0.24    0.17
  10 -18   0    0.16    0.09
  -8 -10   0    0.05    0.08
 -18   9   0    0.92    0.18
   9 -18   0    1.04    0.11
   8 -18   0    0.90    0.10
 -18  10   0    0.43    0.16
 -18  11   0    0.04    0.16
   7 -18   0   -0.19    0.08
   6 -18   0   -0.04    0.08
   5 -18   0    0.07    0.09
   4 -18   0    0.25    0.09
   3 -18   0    0.05    0.09
   2 -18   0    0.57    0.10
 -16  -2   0    0.34    0.18
   1 -18   0    0.02    0.09
  -1  18   0    0.01    0.11
 -17  -1   0    0.23    0.19
   0 -18   0    0.06    0.09
 -18   0   0    0.12    0.19
   0  18   0   -0.19    0.12
 -19   1   0    0.29    0.18
  -1 -18   0    0.01    0.09
 -19   2   0    0.08    0.18
  -2 -17   0    0.03    0.09
 -19   3   0    0.37    0.18
  -3 -16   0    0.41    0.10
 -16  19   0    0.28    0.12
 -19   4   0    0.64    0.18
 -15  19   0    0.60    0.12
  -4 -15   0    0.53    0.10
 -19   5   0    0.13    0.17
  -5 -14   0    0.12    0.09
 -14  19   0    0.00    0.11
 -19   6   0    0.28    0.17
  -6 -13   0    0.10    0.09
 -13  19   0    0.00    0.10
 -19   7   0    0.89    0.18
  -7 -12   0    0.60    0.09
 -19   8   0    0.97    0.18
  -8 -11   0    1.18    0.12
  10 -19   0    0.24    0.09
 -19   9   0    0.17    0.18
 -19  10   0    0.60    0.17
   9 -19   0    0.95    0.10
   8 -19   0   -0.02    0.09
   7 -19   0    0.43    0.09
   6 -19   0    0.26    0.09
   5 -19   0    0.00    0.09
   4 -19   0    0.26    0.09
   3 -19   0    0.33    0.10
  -3  19   0    0.36    0.11
 -16  -3   0    0.16    0.18
   2 -19   0   -0.08    0.09
  -2  19   0   -0.18    0.11
 -17  -2   0    0.00    0.19
   1 -19   0    0.05    0.10
 -18  -1   0    0.03    0.20
  -1  19   0   -0.02    0.12
   0 -19   0    0.25    0.10
 -19   0   0    0.13    0.19
 -20   1   0    0.03    0.18
  -1 -19   0    0.10    0.10
 -20   2   0   -0.13    0.18
  -2 -18   0    0.03    0.10
 -20   3   0    0.07    0.18
  -3 -17   0   -0.08    0.10
 -20   4   0    0.22    0.18
  -4 -16   0   -0.04    0.09
 -16  20   0   -0.07    0.12
 -20   5   0    0.34    0.18
 -15  20   0    0.24    0.12
  -5 -15   0   -0.03    0.09
 -20   6   0    0.02    0.17
 -14  20   0   -0.04    0.12
  -6 -14   0    0.03    0.09
 -20   7   0    0.29    0.18
 -13  20   0   -0.03    0.11
  -7 -13   0   -0.10    0.09
 -20   8   0   -0.09    0.17
  -8 -12   0   -0.06    0.09
 -12  20   0    0.05    0.11
 -20   9   0    0.29    0.17
 -11  20   0    0.37    0.11
  10 -20   0    0.75    0.10
 -20  10   0    0.83    0.17
 -10  20   0    0.67    0.12
   9 -20   0    2.06    0.14
   8 -20   0    0.84    0.11
   7 -20   0    0.42    0.10
   6 -20   0    0.10    0.09
  -6  20   0    0.03    0.11
   5 -20   0    0.09    0.10
  -5  20   0    0.05    0.11
   4 -20   0   -0.15    0.09
  -4  20   0   -0.04    0.11
 -16  -4   0    0.10    0.19
   3 -20   0    0.01    0.09
  -3  20   0    0.08    0.12
 -17  -3   0   -0.01    0.20
   2 -20   0   -0.08    0.09
  -2  20   0   -0.08    0.12
 -18  -2   0   -0.02    0.20
   1 -20   0    0.02    0.09
 -19  -1   0   -0.16    0.19
  -1  20   0   -0.09    0.15
 -21   3   0    0.23    0.18
  -3 -18   0    0.13    0.10
 -21   4   0    0.14    0.18
  -4 -17   0    0.13    0.10
 -17  21   0   -0.21    0.13
 -21   5   0    0.13    0.18
 -16  21   0   -0.05    0.13
  -5 -16   0    0.04    0.10
 -21   6   0    0.03    0.17
  -6 -15   0   -0.02    0.10
 -15  21   0   -0.16    0.12
 -21   7   0    0.65    0.19
 -14  21   0    0.84    0.13
  -7 -14   0    0.60    0.11
 -21   8   0    0.38    0.19
 -13  21   0    0.95    0.13
 -21   9   0    0.56    0.18
 -12  21   0    0.51    0.13
 -11  21   0    0.48    0.12
  10 -21   0    0.22    0.10
 -10  21   0    0.36    0.12
   9 -21   0    0.09    0.10
  -9  21   0    0.08    0.12
   8 -21   0    0.92    0.12
  -8  21   0    0.65    0.13
   7 -21   0    0.17    0.09
  -7  21   0   -0.04    0.12
   6 -21   0    0.25    0.10
  -6  21   0   -0.13    0.12
   5 -21   0   -0.03    0.09
 -16  -5   0    0.09    0.19
  -5  21   0   -0.02    0.13
   4 -21   0    0.18    0.09
 -17  -4   0    0.29    0.20
  -4  21   0   -0.06    0.12
   3 -21   0    0.50    0.10
 -18  -3   0    0.44    0.21
  -3  21   0    0.70    0.14
 -22   6   0    0.23    0.18
  -6 -16   0    0.00    0.10
 -16  22   0   -0.06    0.12
 -22   7   0    0.38    0.18
 -15  22   0    0.14    0.13
  -7 -15   0   -0.01    0.10
 -22   8   0    0.19    0.19
 -14  22   0    0.23    0.13
 -13  22   0    0.17    0.14
 -12  22   0   -0.11    0.13
 -11  22   0   -0.05    0.13
  10 -22   0    1.49    0.18
 -10  22   0    0.85    0.14
   9 -22   0    0.96    0.13
  -9  22   0    0.89    0.14
   8 -22   0    1.91    0.14
  -8  22   0    1.34    0.17
   7 -22   0    0.65    0.10
  -7  22   0    0.41    0.13
   6 -22   0    0.25    0.10
  -6  22   0    0.06    0.13
 -16  -6   0    0.28    0.19
   0   0   1    0.01    0.02
  -1   0  -1    4.40    0.15
   0  -1  -1    4.51    0.15
  -1   0   1    4.34    0.15
  -1  -1  -1    0.21    0.04
  -2  -1  -1    0.62    0.08
  -3   2   1    0.56    0.06
  -2   0  -1    0.03    0.04
  -2   2   1    0.05    0.03
  -2   1  -1    0.25    0.03
  -1  -1   1    0.22    0.04
  -1  -2  -1    3.03    0.13
  -3   1   1    2.71    0.12
  -2  -2  -1    6.69    0.25
  -4   2   1    6.81    0.24
  -3  -2  -1    0.77    0.10
  -5   3   1    0.69    0.09
  -3  -1  -1    1.79    0.12
  -4   3   1    1.94    0.10
  -3   0  -1    0.17    0.06
  -3   3   1    0.25    0.04
  -3   1  -1    2.83    0.11
  -3   2  -1    0.51    0.06
  -2  -1   1    0.57    0.08
  -3   0   1    0.30    0.07
  -4   1   1    3.15    0.14
  -2  -3  -1   50.55    1.67
  -5   2   1   49.31    1.67
  -3  -3  -1   11.55    0.41
  -6   3   1   11.39    0.40
  -4  -3  -1    0.22    0.10
  -7   4   1    0.44    0.08
  -4  -2  -1    0.02    0.10
  -6   4   1   -0.03    0.07
  -4  -1  -1    0.77    0.09
  -5   4   1    0.60    0.09
  -4   0  -1    2.15    0.12
  -4   4   1    2.02    0.10
  -4   1  -1    3.20    0.14
  -4   2  -1    6.64    0.23
  -2  -2   1    6.39    0.23
  -4   3  -1    1.81    0.09
  -3  -1   1    1.81    0.12
  -4   0   1    1.99    0.12
  -5   1   1    1.93    0.12
  -6   2   1    2.38    0.14
  -3  -4  -1    0.51    0.12
  -7   3   1    0.46    0.09
  -4  -4  -1    1.36    0.17
  -8   4   1    1.58    0.16
  -8   4   1    1.40    0.13
  -5  -4  -1    2.46    0.19
  -9   5   1    2.30    0.18
  -9   5   1    2.54    0.14
  -5  -3  -1    0.70    0.12
  -8   5   1    0.80    0.11
  -5  -2  -1    2.01    0.16
  -7   5   1    2.11    0.12
  -5  -1  -1    1.67    0.15
  -6   5   1    1.68    0.11
  -5   0  -1    2.30    0.14
  -5   5   1    2.33    0.12
  -5   1  -1    2.26    0.13
  -5   2  -1   49.48    1.60
  -2  -3   1   46.12    1.59
  -5   3  -1    0.69    0.07
  -3  -2   1    0.58    0.10
  -5   4  -1    0.60    0.08
  -4  -1   1    0.75    0.09
  -5   0   1    2.15    0.14
  -6   1   1    4.25    0.19
  -7   2   1    9.99    0.36
   5  -7   1    9.74    0.34
  -8   3   1    0.25    0.09
  -8   3   1    0.15    0.13
  -9   4   1    0.61    0.13
  -9   4   1    0.43    0.10
 -10   5   1    5.82    0.23
 -10   5   1    5.56    0.26
 -11   6   1    1.64    0.13
 -11   6   1    1.57    0.16
  -6  -4  -1   -0.13    0.12
 -10   6   1    0.14    0.08
 -10   6   1    0.08    0.12
  -6  -3  -1    0.49    0.12
  -9   6   1    0.75    0.09
  -9   6   1    0.64    0.12
  -6  -2  -1    0.24    0.12
  -8   6   1   -0.03    0.07
  -6  -1  -1    0.17    0.11
  -7   6   1    0.05    0.07
  -6   0  -1    9.45    0.34
  -6   6   1    9.26    0.33
  -6   1  -1    4.89    0.20
  -5   6   1    4.51    0.18
  -6   2  -1    2.45    0.14
  -2  -4   1    2.40    0.11
  -6   3  -1   11.24    0.39
  -6   4  -1    0.05    0.07
  -4  -2   1    0.17    0.10
  -6   5  -1    1.47    0.10
  -5  -1   1    1.64    0.14
  -6   6  -1    9.19    0.33
  -6   0   1    9.41    0.34
  -7   1   1    1.35    0.13
   6  -7   1    1.00    0.07
  -8   2   1    5.02    0.23
  -8   2   1    5.23    0.22
   6  -8   1    5.38    0.19
   6  -9   1    0.11    0.06
  -9   3   1    0.13    0.09
  -9   3   1    0.11    0.13
 -10   4   1    0.30    0.13
   6 -10   1    0.51    0.06
 -10   4   1    0.46    0.10
   6 -11   1    0.08    0.06
 -11   5   1    0.12    0.09
 -11   5   1    0.19    0.14
   6 -12   1    0.52    0.07
 -12   6   1    0.30    0.14
 -12   6   1    0.49    0.10
 -13   7   1    0.58    0.14
   6 -13   1    0.83    0.09
 -12   7   1    1.30    0.15
 -12   7   1    1.23    0.13
  -7  -4  -1    0.50    0.13
 -11   7   1    0.55    0.09
 -11   7   1    0.48    0.13
  -7  -3  -1    0.04    0.11
 -10   7   1    0.08    0.13
 -10   7   1    0.15    0.06
 -10   7   1    0.18    0.08
  -7  -2  -1    0.08    0.12
  -9   7   1    0.11    0.06
  -9   7   1    0.11    0.12
  -9   7   1    0.14    0.08
  -7  -1  -1    0.04    0.12
  -8   7   1   -0.02    0.07
  -8   7   1   -0.25    0.11
  -7   0  -1    4.13    0.21
  -7   7   1    4.47    0.18
  -7   1  -1    1.59    0.14
  -6   7   1    1.13    0.10
  -7   2  -1   10.04    0.36
  -7   3  -1    0.56    0.09
  -7   4  -1    0.45    0.08
  -4  -3   1    0.48    0.11
  -7   5  -1    1.95    0.12
  -5  -2   1    1.97    0.16
  -7   6  -1    0.08    0.07
  -6  -1   1    0.19    0.11
  -7   7  -1    4.36    0.18
  -7   0   1    4.39    0.21
  -7   8  -1    7.35    0.27
  -8   1   1    7.18    0.28
   7  -8   1    7.26    0.25
   7  -9   1    0.36    0.05
  -9   2   1    0.34    0.10
  -9   2   1    0.51    0.12
   7 -10   1    0.55    0.07
 -10   3   1    0.47    0.10
 -10   3   1    0.77    0.14
 -11   4   1    0.19    0.14
 -11   4   1    0.14    0.09
   7 -11   1    0.20    0.06
 -12   5   1   -0.15    0.14
   7 -12   1    0.12    0.06
 -12   5   1   -0.05    0.09
 -13   6   1   -0.01    0.14
   7 -13   1    0.12    0.07
 -14   7   1    0.16    0.15
   7 -14   1    0.30    0.07
 -15   8   1   -0.01    0.15
   7 -15   1   -0.08    0.07
   6 -14   1    0.85    0.10
 -14   8   1    0.55    0.15
   5 -13   1    0.11    0.07
 -13   8   1   -0.01    0.14
  -8  -4  -1    1.97    0.20
 -12   8   1    2.25    0.19
 -12   8   1    2.22    0.14
  -8  -3  -1   -0.01    0.12
 -11   8   1    0.06    0.08
 -11   8   1    0.08    0.07
 -11   8   1    0.18    0.12
  -8  -2  -1    0.48    0.13
 -10   8   1    0.43    0.08
 -10   8   1    0.47    0.12
 -10   8   1    0.42    0.07
  -8  -1  -1    0.42    0.12
  -9   8   1    0.61    0.08
  -9   8   1    0.51    0.12
  -8   0  -1    0.13    0.11
  -8   8   1    0.01    0.12
  -8   8   1    0.04    0.07
  -8   1  -1    7.42    0.29
  -7   8   1    7.19    0.27
  -8   2  -1    5.54    0.23
  -8   3  -1   -0.04    0.09
  -8   4  -1    1.12    0.12
  -8   5  -1    0.68    0.08
  -5  -3   1    0.70    0.12
  -8   6  -1    0.12    0.08
  -6  -2   1    0.08    0.11
  -8   7  -1    0.01    0.07
  -7  -1   1   -0.05    0.11
  -8   8  -1    0.06    0.07
  -8   0   1    0.01    0.10
   8  -8   1    0.12    0.05
  -8   9  -1    0.00    0.07
  -9   1   1   -0.01    0.11
   8  -9   1    0.08    0.05
  -8  10  -1    0.01    0.08
   8 -10   1   -0.04    0.05
 -10   2   1    0.03    0.10
  -8  11  -1    2.61    0.19
 -11   3   1    2.75    0.17
 -11   3   1    2.79    0.20
   8 -11   1    2.65    0.12
   8 -12   1    0.85    0.07
 -12   4   1    0.92    0.15
   8 -13   1    0.24    0.07
 -13   5   1    0.34    0.15
 -14   6   1    0.26    0.15
   8 -14   1    0.08    0.07
   8 -15   1    0.36    0.08
 -15   7   1    0.05    0.15
 -16   8   1    0.29    0.16
   8 -16   1    0.02    0.08
   8 -17   1    0.52    0.09
 -17   9   1    0.51    0.17
   7 -16   1    0.11    0.08
 -16   9   1   -0.25    0.16
 -15   9   1    0.16    0.14
   6 -15   1   -0.03    0.07
   5 -14   1    1.81    0.11
 -14   9   1    1.49    0.19
  -9  -4  -1    0.74    0.15
 -13   9   1    1.14    0.17
  -9  -3  -1    0.59    0.13
 -12   9   1    1.08    0.14
 -12   9   1    0.88    0.12
  -9  -2  -1    0.31    0.13
 -11   9   1    0.26    0.08
 -11   9   1    0.35    0.13
 -11   9   1    0.41    0.07
  -9  -1  -1   -0.15    0.12
 -10   9   1   -0.20    0.12
 -10   9   1   -0.12    0.07
  -9   0  -1    0.71    0.13
  -9   9   1    0.99    0.13
  -9   9   1    0.74    0.08
  -9   1  -1    0.10    0.11
  -8   9   1    0.17    0.07
  -8   9   1    0.02    0.11
  -9   2  -1    0.24    0.10
  -7   9   1    0.27    0.08
  -7   9   1    0.26    0.11
  -9   3  -1    0.17    0.10
  -6   9   1    0.16    0.11
  -9   4  -1    0.49    0.13
  -9   4  -1    0.44    0.09
  -5   9   1    0.52    0.11
  -9   5  -1    2.32    0.14
  -9   6  -1    0.77    0.11
  -6  -3   1    0.85    0.12
  -9   7  -1    0.05    0.08
  -7  -2   1    0.14    0.10
  -9   8  -1    0.35    0.08
  -8  -1   1    0.27    0.11
  -9   9  -1    0.83    0.09
   9  -9   1    0.59    0.06
  -9   0   1    0.81    0.12
  -9  10  -1    0.47    0.12
  -9  10  -1    0.48    0.08
 -10   1   1    0.45    0.11
   9 -10   1    0.43    0.05
  -9  11  -1    5.78    0.22
   9 -11   1    5.40    0.20
 -11   2   1    5.06    0.24
 -11   2   1    5.26    0.25
  -9  12  -1    1.18    0.12
   9 -12   1    1.06    0.08
 -12   3   1    1.16    0.16
   9 -13   1    0.54    0.07
 -13   4   1    0.58    0.15
   9 -14   1    1.92    0.11
 -14   5   1    1.82    0.20
 -15   6   1    0.16    0.15
   9 -15   1    0.49    0.08
 -16   7   1   -0.11    0.15
   9 -16   1    0.01    0.07
   9 -17   1   -0.05    0.07
 -17   8   1    0.18    0.16
 -18   9   1    0.40    0.18
   9 -18   1    0.07    0.08
   9 -19   1    0.19    0.09
 -19  10   1    0.14    0.16
   8 -18   1    0.41    0.09
 -18  10   1    0.15    0.16
 -17  10   1    0.05    0.15
   7 -17   1    0.03    0.08
 -16  10   1    0.01    0.14
   6 -16   1    0.04    0.08
   5 -15   1   -0.02    0.08
 -15  10   1    0.07    0.14
   4 -14   1    0.75    0.09
 -14  10   1    0.78    0.14
 -10  -3  -1    0.41    0.14
 -13  10   1    0.72    0.14
 -10  -2  -1    0.28    0.14
 -12  10   1    0.29    0.13
 -12  10   1    0.37    0.08
 -10  -1  -1    0.20    0.13
 -11  10   1    0.26    0.13
 -11  10   1    0.32    0.08
 -11  10   1    0.28    0.07
 -10   0  -1    1.66    0.17
 -10  10   1    1.62    0.17
 -10  10   1    1.56    0.12
 -10   1  -1    0.44    0.12
  -9  10   1    0.44    0.08
  -9  10   1    0.62    0.12
 -10   2  -1    0.00    0.11
  -8  10   1    0.08    0.11
  -8  10   1    0.06    0.07
 -10   3  -1    0.65    0.11
  -7  10   1    0.86    0.12
 -10   4  -1    0.46    0.10
 -10   4  -1    0.72    0.13
  -6  10   1    0.73    0.12
 -10   5  -1    5.68    0.22
 -10   5  -1    5.01    0.24
 -10   6  -1   -0.03    0.08
 -10   6  -1    0.06    0.12
 -10   7  -1    0.20    0.11
 -10   7  -1    0.08    0.08
  -7  -3   1    0.11    0.11
 -10   8  -1    0.35    0.09
 -10   8  -1    0.55    0.11
  -8  -2   1    0.31    0.11
  -8  -2   1    0.36    0.05
 -10   9  -1   -0.03    0.11
 -10   9  -1    0.01    0.08
  -9  -1   1    0.05    0.11
 -10  10  -1    1.48    0.12
 -10  10  -1    1.46    0.16
 -10   0   1    1.50    0.16
 -10  11  -1    2.90    0.15
 -10  12  -1    0.17    0.09
  10 -12   1   -0.22    0.08
 -12   2   1    0.20    0.15
 -10  13  -1    0.04    0.09
 -13   3   1    0.14    0.16
  10 -13   1   -0.02    0.06
 -10  14  -1   -0.08    0.09
 -14   4   1    0.11    0.15
  10 -14   1    0.00    0.06
 -10  15  -1   -0.01    0.10
  10 -15   1    0.05    0.07
 -15   5   1    0.22    0.16
  10 -16   1    0.15    0.07
 -16   6   1   -0.05    0.16
  10 -17   1   -0.02    0.07
 -17   7   1   -0.14    0.16
  -8 -10  -1    0.02    0.08
  10 -18   1    0.04    0.08
 -18   8   1   -0.03    0.17
  10 -19   1    0.03    0.09
 -19   9   1    0.10    0.17
  10 -20   1    0.17    0.10
 -20  10   1    0.09    0.16
 -21  11   1    0.06    0.18
  10 -21   1    0.60    0.11
 -20  11   1    0.78    0.18
   9 -20   1    0.87    0.11
 -19  11   1    0.22    0.17
   8 -19   1    0.47    0.09
   7 -18   1    0.03    0.08
 -18  11   1   -0.03    0.16
   6 -17   1    0.08    0.08
 -17  11   1    0.08    0.15
   5 -16   1    0.30    0.08
 -16  11   1    0.36    0.15
 -15  11   1    0.20    0.14
   4 -15   1   -0.12    0.08
 -14  11   1    0.97    0.15
   3 -14   1    0.97    0.10
 -11  -2  -1    0.40    0.13
 -13  11   1    0.41    0.09
 -13  11   1    0.31    0.13
 -11  -1  -1    0.37    0.14
 -12  11   1    0.80    0.09
 -12  11   1    0.71    0.13
 -11   0  -1    0.41    0.13
 -11  11   1    0.75    0.13
 -11  11   1    0.45    0.08
 -11   1  -1    2.73    0.19
 -10  11   1    2.80    0.19
 -10  11   1    2.72    0.14
 -11   2  -1    5.45    0.25
  -9  11   1    5.62    0.22
  -9  11   1    5.13    0.24
 -11   3  -1    2.56    0.19
 -11   3  -1    2.85    0.17
  -8  11   1    2.51    0.17
  -8  11   1    2.56    0.14
 -11   4  -1    0.08    0.13
 -11   4  -1    0.15    0.11
  -7  11   1    0.10    0.12
 -11   5  -1    0.20    0.10
 -11   5  -1    0.11    0.13
 -11   6  -1    1.32    0.16
 -11   6  -1    1.43    0.13
 -11   7  -1    0.52    0.12
 -11   7  -1    0.49    0.09
 -11   8  -1    0.31    0.12
 -11   8  -1    0.20    0.08
  -8  -3   1    0.12    0.11
  -8  -3   1    0.07    0.06
 -11   9  -1    0.09    0.08
 -11   9  -1    0.26    0.12
  -9  -2   1    0.35    0.11
 -11  10  -1    0.29    0.09
 -11  11  -1    0.54    0.09
 -11  12  -1    0.02    0.09
 -12   1   1    0.14    0.13
 -11  13  -1    0.71    0.10
 -13   2   1    0.62    0.16
 -11  14  -1    1.01    0.13
 -14   3   1    0.81    0.17
 -11  15  -1    0.13    0.10
 -15   4   1   -0.20    0.15
 -16   5   1   -0.21    0.16
 -17   6   1    0.11    0.17
 -18   7   1    0.26    0.16
  -8 -11  -1   -0.15    0.09
 -19   8   1    0.02    0.17
 -20   9   1    0.12    0.17
 -21  10   1    0.25    0.18
 -11  22  -1   -0.01    0.12
 -10  22  -1   -0.07    0.12
  10 -22   1    0.10    0.11
   9 -21   1    0.12    0.10
   8 -20   1    0.06    0.09
 -20  12   1    0.15    0.27
 -19  12   1    0.17    0.16
   7 -19   1    0.11    0.09
   6 -18   1    0.07    0.09
 -18  12   1    0.15    0.16
   5 -17   1    0.00    0.08
 -17  12   1    0.14    0.15
 -16  12   1    0.91    0.15
   4 -16   1    1.19    0.11
   3 -15   1    0.34    0.08
 -15  12   1    0.33    0.14
 -14  12   1    0.96    0.14
   2 -14   1    1.29    0.10
 -13  12   1    1.84    0.12
 -13  12   1    1.96    0.18
 -12   0  -1    0.48    0.14
 -12  12   1    0.53    0.13
 -12  12   1    0.47    0.08
 -12   1  -1   -0.04    0.13
 -11  12   1    0.08    0.12
 -12   2  -1    0.22    0.13
 -10  12   1    0.05    0.12
 -10  12   1    0.21    0.08
 -12   3  -1    1.28    0.16
 -12   3  -1    0.94    0.14
  -9  12   1    1.06    0.13
  -9  12   1    1.04    0.11
 -12   4  -1    0.72    0.11
 -12   4  -1    0.87    0.15
  -8  12   1    0.81    0.13
  -8  12   1    0.68    0.09
 -12   5  -1   -0.10    0.13
 -12   5  -1    0.00    0.11
 -12   6  -1    0.44    0.13
 -12   6  -1    0.36    0.10
 -12   7  -1    1.26    0.13
 -12   7  -1    1.28    0.17
 -12   8  -1    2.20    0.17
 -12   8  -1    2.39    0.15
  -8  -4   1    2.24    0.11
 -12   9  -1    0.82    0.12
 -12   9  -1    0.98    0.13
 -12  10  -1    0.34    0.09
 -12  10  -1    0.32    0.12
 -12  11  -1    0.63    0.10
 -12  12  -1    0.35    0.09
 -12  13  -1    0.96    0.13
 -13   1   1    1.27    0.19
 -12  14  -1    0.05    0.09
 -14   2   1    0.10    0.16
 -15   3   1   -0.05    0.16
   3  12   1   -0.11    0.10
 -16   4   1   -0.06    0.16
 -17   5   1   -0.13    0.16
 -18   6   1    0.10    0.17
  -7 -12  -1    0.08    0.09
 -19   7   1    0.18    0.17
  -8 -12  -1    0.17    0.10
 -20   8   1   -0.17    0.18
 -12  21  -1   -0.09    0.11
 -21   9   1    0.01    0.17
 -12  22  -1   -0.22    0.12
 -22  10   1   -0.15    0.17
  -9  22  -1    0.10    0.12
   9 -22   1    0.29    0.10
   8 -21   1    0.22    0.10
   7 -20   1   -0.05    0.09
   6 -19   1    0.10    0.09
   5 -18   1    0.12    0.09
 -17  13   1    0.04    0.14
   4 -17   1    0.04    0.08
   3 -16   1    0.41    0.09
 -16  13   1    0.28    0.14
 -15  13   1    0.35    0.13
   2 -15   1    0.47    0.09
 -14  13   1    0.09    0.13
   1 -14   1    0.09    0.08
 -14  13   1    0.05    0.09
 -13  13   1    1.03    0.14
 -13  13   1    0.90    0.11
 -13   1  -1    1.51    0.27
 -12  13   1    1.12    0.14
 -12  13   1    1.21    0.11
 -13   2  -1    0.62    0.14
 -11  13   1    0.47    0.13
  10 -13  -1    0.07    0.08
 -13   3  -1    0.02    0.13
 -13   3  -1    0.24    0.14
 -10  13   1   -0.01    0.12
 -13   4  -1    0.34    0.12
 -13   4  -1    0.73    0.15
  -9  13   1    0.44    0.11
  -9  13   1    0.42    0.12
 -13   5  -1    0.02    0.10
 -13   5  -1    0.22    0.14
 -13   6  -1   -0.04    0.14
 -13   6  -1   -0.10    0.11
 -13   7  -1    0.59    0.11
 -13   7  -1    0.71    0.14
  -7  -6   1    0.63    0.08
 -13   8  -1   -0.07    0.09
 -13   8  -1    0.18    0.13
  -8  -5   1    0.17    0.06
 -13   9  -1    0.91    0.13
 -13   9  -1    1.06    0.13
 -13  10  -1    0.63    0.10
 -13  10  -1    0.69    0.13
 -13  11  -1    0.30    0.09
 -13  12  -1    1.93    0.15
 -13  13  -1    1.15    0.13
 -14   1   1   -0.12    0.16
 -15   2   1    0.19    0.17
 -16   3   1   -0.24    0.16
 -17   4   1   -0.06    0.16
 -18   5   1    0.11    0.17
  -6 -13  -1    0.03    0.09
 -19   6   1    0.19    0.17
  -7 -13  -1    0.12    0.10
 -20   7   1   -0.22    0.18
  -8 -13  -1   -0.05    0.12
 -13  21  -1    0.04    0.11
 -21   8   1    0.06    0.19
 -13  22  -1   -0.22    0.12
 -22   9   1    0.16    0.17
  -8  22  -1    0.07    0.12
   8 -22   1    0.18    0.10
   7 -21   1    0.14    0.09
   6 -20   1    0.29    0.09
   5 -19   1    0.26    0.09
   4 -18   1    0.16    0.09
   3 -17   1   -0.01    0.08
   2 -16   1    0.04    0.08
   1 -15   1    0.03    0.08
 -14  14   1    0.06    0.14
   0 -14   1    0.18    0.08
 -14  14   1    0.16    0.09
 -13  14   1   -0.05    0.13
  -1 -13   1    0.09    0.08
 -13  14   1    0.11    0.09
 -14   2  -1    0.07    0.14
 -12  14   1    0.35    0.12
 -14   3  -1    1.08    0.16
 -11  14   1    0.92    0.14
 -14   4  -1   -0.02    0.15
  10 -14  -1   -0.10    0.07
 -14   4  -1    0.21    0.14
 -14   5  -1    1.72    0.19
 -14   5  -1    1.72    0.17
 -14   6  -1    0.12    0.14
 -14   6  -1   -0.03    0.11
  -6  -8   1    0.16    0.07
 -14   7  -1    0.22    0.11
 -14   7  -1    0.27    0.14
  -7  -7   1    0.27    0.07
 -14   8  -1    0.50    0.11
 -14   8  -1    0.66    0.14
  -8  -6   1    0.75    0.09
 -14   9  -1    1.35    0.17
 -14   9  -1    1.29    0.14
 -14  10  -1    0.48    0.10
 -14  10  -1    0.71    0.14
 -14  11  -1    0.67    0.10
 -14  12  -1    1.06    0.14
 -14   0   1   -0.18    0.15
 -15   1   1    0.34    0.17
   2  14   1    0.05    0.09
 -16   2   1    0.05    0.17
 -17   3   1   -0.13    0.16
  -4 -14  -1   -0.16    0.09
 -18   4   1    0.27    0.18
  -5 -14  -1   -0.06    0.09
 -19   5   1    0.10    0.18
  -6 -14  -1    0.04    0.10
 -14  20  -1   -0.14    0.11
 -20   6   1   -0.11    0.17
 -14  21  -1    0.05    0.12
  -7 -14  -1   -0.02    0.10
 -21   7   1    0.15    0.18
 -14  22  -1   -0.06    0.12
 -22   8   1    0.15    0.18
  -7  22  -1    0.00    0.12
   7 -22   1    0.42    0.10
  -6  21  -1    0.00    0.12
   6 -21   1    0.11    0.09
   5 -20   1   -0.07    0.08
   4 -19   1    0.15    0.09
   3 -18   1    0.42    0.09
   2 -17   1    0.09    0.08
   1 -16   1    0.36    0.09
   0 -15   1    0.28    0.08
 -15  15   1   -0.21    0.10
 -15   1  -1    0.07    0.15
 -14  15   1   -0.02    0.09
  -1 -14   1    0.03    0.08
 -15   2  -1    0.20    0.16
 -13  15   1    0.05    0.09
  -2 -13   1    0.01    0.08
 -15   3  -1    0.01    0.16
 -12  15   1    0.01    0.09
  -3 -12   1    0.03    0.07
 -15   4  -1    0.19    0.16
  -4 -11   1    0.09    0.07
  10 -15  -1    0.13    0.07
 -15   5  -1   -0.04    0.15
  -5 -10   1    0.11    0.07
 -15   6  -1    0.25    0.15
  -6  -9   1    0.20    0.07
 -15   7  -1    0.14    0.15
  -7  -8   1    0.25    0.07
 -15   8  -1    0.05    0.14
  -8  -7   1    0.10    0.07
 -15   9  -1    0.10    0.14
 -15  10  -1    0.07    0.13
 -14  -1   1   -0.05    0.15
 -15   0   1   -0.14    0.17
 -15  16  -1    0.19    0.10
   1  15   1    0.12    0.09
 -16   1   1    0.27    0.18
 -15  17  -1    0.04    0.10
 -17   2   1    0.02    0.17
 -15  18  -1    0.21    0.11
  -3 -15  -1    0.22    0.09
 -18   3   1    0.07    0.17
 -15  19  -1   -0.05    0.11
  -4 -15  -1   -0.08    0.09
 -19   4   1   -0.12    0.17
  -5 -15  -1    0.00    0.10
 -15  20  -1    0.02    0.12
 -20   5   1    0.08    0.18
 -15  21  -1   -0.12    0.12
  -6 -15  -1    0.15    0.10
 -21   6   1    0.08    0.17
  -7 -15  -1    0.08    0.10
 -15  22  -1   -0.23    0.12
 -22   7   1    0.18    0.18
 -16  -6  -1   -0.12    0.17
  -6  22  -1    0.17    0.13
   6 -22   1    0.16    0.10
  -5  21  -1    0.05    0.12
   5 -21   1    0.07    0.09
   4 -20   1    0.01    0.09
   3 -19   1    0.03    0.09
 -16  -2  -1    0.16    0.17
   2 -18   1    0.08    0.09
 -16  -1  -1    0.23    0.17
   1 -17   1    0.45    0.09
 -16   0  -1   -0.24    0.16
   0 -16   1    0.03    0.08
 -16   1  -1    0.37    0.17
  -1 -15   1    0.36    0.09
 -15  16   1    0.23    0.10
 -16   2  -1   -0.04    0.16
  -2 -14   1   -0.01    0.08
 -14  16   1    0.01    0.10
 -16   3  -1    0.11    0.16
  -3 -13   1    0.12    0.08
 -13  16   1    0.03    0.10
 -16   4  -1    0.02    0.15
  -4 -12   1    0.12    0.08
 -12  16   1    0.01    0.09
 -16   5  -1   -0.03    0.15
  -5 -11   1    0.01    0.08
 -16   6  -1   -0.17    0.15
  10 -16  -1    0.05    0.07
  -6 -10   1   -0.11    0.07
 -16   7  -1    0.20    0.15
   9 -16  -1   -0.07    0.08
  -7  -9   1    0.07    0.07
 -16   8  -1    0.29    0.14
  -8  -8   1    0.04    0.07
 -16   9  -1    0.06    0.15
 -16  10  -1   -0.06    0.16
  -1  16   1    0.31    0.10
 -15  -1   1    0.22    0.17
 -16   0   1   -0.19    0.18
   0  16   1   -0.10    0.10
  -1 -16  -1    0.02    0.09
 -17   1   1    0.16    0.18
   1  16   1    0.14    0.11
 -16  18  -1    0.02    0.11
  -2 -16  -1   -0.02    0.09
 -18   2   1   -0.03    0.18
  -3 -16  -1    0.01    0.10
 -16  19  -1    0.06    0.12
 -19   3   1    0.15    0.19
 -16  20  -1   -0.04    0.12
  -4 -16  -1    0.00    0.10
 -20   4   1    0.06    0.18
 -16  21  -1   -0.18    0.13
  -5 -16  -1   -0.02    0.10
 -21   5   1    0.13    0.18
  -6 -16  -1   -0.08    0.10
 -16  22  -1   -0.06    0.13
 -22   6   1   -0.02    0.17
  -4  21  -1   -0.16    0.12
 -17  -4  -1   -0.07    0.19
   4 -21   1    0.04    0.09
 -17  -3  -1    0.20    0.19
  -3  20  -1   -0.03    0.11
   3 -20   1    0.00    0.09
 -17  -2  -1    0.01    0.19
   2 -19   1   -0.04    0.09
 -17  -1  -1   -0.08    0.19
   1 -18   1    0.06    0.09
 -17   0  -1   -0.16    0.18
   0 -17   1    0.03    0.09
 -17   1  -1    0.02    0.18
 -16  17   1   -0.17    0.16
  -1 -16   1    0.23    0.09
 -17   2  -1   -0.15    0.17
 -15  17   1   -0.12    0.10
  -2 -15   1   -0.02    0.08
 -17   3  -1   -0.05    0.16
 -14  17   1   -0.01    0.10
  -3 -14   1    0.11    0.09
 -17   4  -1    0.32    0.16
  -4 -13   1    0.11    0.08
 -13  17   1    0.10    0.10
 -17   5  -1    0.13    0.16
  -5 -12   1    0.17    0.08
 -12  17   1    0.16    0.10
 -17   6  -1   -0.05    0.15
  -6 -11   1    0.07    0.08
 -17   7  -1    0.25    0.16
  10 -17  -1   -0.04    0.08
  -7 -10   1    0.06    0.08
 -17   8  -1    0.38    0.15
   9 -17  -1   -0.05    0.08
  -8  -9   1   -0.08    0.08
 -17   9  -1    0.45    0.16
   8 -17  -1    0.59    0.09
   7 -17  -1    0.02    0.08
  -2  17   1    0.16    0.10
 -15  -2   1   -0.19    0.17
   1 -17  -1    0.30    0.09
  -1  17   1    0.08    0.10
 -16  -1   1    0.05    0.18
   0 -17  -1    0.04    0.09
 -17   0   1   -0.35    0.19
   0  17   1   -0.07    0.11
  -1 -17  -1   -0.12    0.09
 -18   1   1    0.01    0.18
  -2 -17  -1   -0.02    0.10
 -19   2   1    0.33    0.18
  -3 -17  -1    0.04    0.10
 -20   3   1   -0.06    0.18
  -4 -17  -1    0.11    0.10
 -17  21  -1   -0.11    0.18
 -21   4   1   -0.02    0.18
 -18  -3  -1    0.25    0.20
  -3  21  -1   -0.09    0.13
   3 -21   1    0.00    0.09
  -2  20  -1    0.08    0.12
 -18  -2  -1    0.33    0.20
   2 -20   1    0.19    0.09
 -18  -1  -1    0.08    0.20
  -1  19  -1   -0.12    0.12
   1 -19   1    0.11    0.09
 -18   0  -1    0.04    0.20
   0  18  -1   -0.07    0.11
   0 -18   1    0.02    0.09
 -18   1  -1    0.01    0.19
  -1 -17   1   -0.18    0.09
 -18   2  -1    0.23    0.18
 -16  18   1    0.16    0.11
  -2 -16   1   -0.09    0.09
 -18   3  -1    0.32    0.17
  -3 -15   1    0.28    0.09
 -15  18   1    0.28    0.11
 -18   4  -1    0.21    0.17
 -14  18   1   -0.01    0.11
  -4 -14   1   -0.06    0.09
 -18   5  -1    0.13    0.17
 -13  18   1   -0.13    0.11
  -5 -13   1    0.07    0.08
 -18   6  -1    0.31    0.16
  -6 -12   1   -0.02    0.08
 -12  18   1    0.01    0.10
 -18   7  -1    0.18    0.17
  -7 -11   1    0.32    0.09
 -11  18   1    0.22    0.10
  10 -18  -1    0.04    0.09
 -18   8  -1    0.08    0.15
  -8 -10   1   -0.01    0.08
 -10  18   1    0.07    0.10
 -18   9  -1    0.05    0.17
   9 -18  -1    0.19    0.09
   8 -18  -1    0.27    0.09
   7 -18  -1    0.00    0.09
   6 -18  -1   -0.02    0.08
   5 -18  -1    0.11    0.09
   4 -18  -1    0.11    0.09
  -4  18   1    0.34    0.10
   3 -18  -1    0.51    0.10
 -15  -3   1    0.19    0.18
  -3  18   1    0.22    0.11
   2 -18  -1    0.05    0.09
  -2  18   1    0.01    0.11
 -16  -2   1    0.27    0.19
   1 -18  -1   -0.09    0.10
 -17  -1   1   -0.03    0.19
  -1  18   1   -0.09    0.11
   0 -18  -1   -0.08    0.09
   0  18   1    0.05    0.12
 -18   0   1    0.31    0.19
  -1 -18  -1    0.12    0.09
 -19   1   1    0.28    0.19
  -2 -18  -1   -0.08    0.10
 -20   2   1    0.21    0.19
  -3 -18  -1    0.11    0.10
 -21   3   1    0.29    0.18
 -19  -1  -1    0.43    0.20
  -1  20  -1    0.06    0.13
   1 -20   1    0.06    0.09
 -19   0  -1    0.15    0.19
   0 -19   1    0.02    0.09
 -19   1  -1    0.48    0.19
  -1 -18   1    0.17    0.09
 -19   2  -1   -0.05    0.17
  -2 -17   1   -0.12    0.09
 -19   3  -1    0.05    0.18
 -16  19   1   -0.07    0.12
  -3 -16   1   -0.18    0.09
 -19   4  -1   -0.14    0.17
 -15  19   1    0.06    0.12
  -4 -15   1    0.08    0.09
 -19   5  -1   -0.11    0.16
  -5 -14   1   -0.01    0.09
 -14  19   1    0.03    0.12
 -19   6  -1    0.47    0.17
 -13  19   1    0.03    0.11
  -6 -13   1    0.03    0.09
 -19   7  -1   -0.13    0.16
  -7 -12   1   -0.02    0.09
 -12  19   1   -0.07    0.11
 -19   8  -1    0.23    0.17
  -8 -11   1   -0.05    0.09
 -11  19   1    0.11    0.11
  10 -19  -1    0.06    0.09
 -19   9  -1   -0.11    0.19
 -10  19   1    0.05    0.11
   9 -19  -1    0.23    0.09
  -9  19   1    0.13    0.11
   8 -19  -1    0.65    0.10
  -8  19   1    0.45    0.11
   7 -19  -1   -0.09    0.09
  -7  19   1    0.13    0.11
   6 -19  -1   -0.03    0.09
  -6  19   1    0.00    0.11
   5 -19  -1    0.24    0.09
  -5  19   1    0.21    0.11
   4 -19  -1    0.30    0.10
  -4  19   1    0.05    0.12
 -15  -4   1    0.16    0.18
   3 -19  -1    0.02    0.09
 -16  -3   1   -0.18    0.20
  -3  19   1   -0.07    0.12
   2 -19  -1   -0.04    0.09
  -2  19   1   -0.24    0.12
 -17  -2   1    0.29    0.20
   1 -19  -1   -0.11    0.09
  -1  19   1   -0.19    0.12
 -18  -1   1    0.31    0.19
   0 -19  -1   -0.04    0.10
 -19   0   1   -0.01    0.19
  -1 -19  -1   -0.05    0.10
 -20   1   1    0.15    0.19
 -20   1  -1    0.15    0.18
  -1 -19   1    0.09    0.10
 -20   2  -1   -0.10    0.17
  -2 -18   1    0.13    0.09
 -20   3  -1    0.24    0.18
 -17  20   1   -0.31    0.20
  -3 -17   1    0.03    0.09
 -20   4  -1    0.09    0.17
 -16  20   1   -0.10    0.12
  -4 -16   1    0.09    0.09
 -20   5  -1    0.20    0.17
 -15  20   1    0.03    0.12
  -5 -15   1   -0.01    0.09
 -20   6  -1    0.11    0.18
 -14  20   1    0.03    0.12
  -6 -14   1    0.06    0.09
 -20   7  -1    0.22    0.17
 -13  20   1    0.18    0.12
  -7 -13   1    0.07    0.09
 -20   8  -1    0.19    0.18
  -8 -12   1    0.07    0.09
 -12  20   1   -0.13    0.11
 -11  20   1    0.03    0.12
  10 -20  -1    0.18    0.09
 -10  20   1   -0.04    0.12
   9 -20  -1    1.01    0.11
  -9  20   1    0.87    0.13
   8 -20  -1   -0.07    0.09
  -8  20   1    0.01    0.12
   7 -20  -1    0.01    0.09
  -7  20   1    0.10    0.12
   6 -20  -1    0.16    0.10
  -6  20   1    0.12    0.12
   5 -20  -1   -0.04    0.09
  -5  20   1    0.00    0.12
 -15  -5   1    0.07    0.18
   4 -20  -1   -0.12    0.09
  -4  20   1    0.05    0.12
 -16  -4   1   -0.47    0.19
   3 -20  -1    0.01    0.09
 -17  -3   1    0.10    0.20
  -3  20   1   -0.01    0.13
   2 -20  -1    0.04    0.10
 -18  -2   1   -0.07    0.20
  -2  20   1    0.05    0.13
   1 -20  -1    0.06    0.10
 -19  -1   1    0.30    0.19
 -21   3  -1    0.05    0.17
  -3 -18   1    0.04    0.10
 -21   4  -1    0.30    0.18
 -17  21   1    0.09    0.15
  -4 -17   1    0.11    0.10
 -21   5  -1   -0.06    0.18
 -16  21   1    0.09    0.13
  -5 -16   1   -0.08    0.09
 -21   6  -1    0.05    0.17
 -15  21   1   -0.04    0.12
  -6 -15   1    0.12    0.09
 -21   7  -1    0.22    0.17
 -14  21   1   -0.15    0.12
  -7 -14   1    0.15    0.10
 -21   8  -1    0.21    0.26
 -13  21   1    0.17    0.13
 -12  21   1    0.05    0.12
 -11  21   1    0.24    0.13
  10 -21  -1    0.45    0.10
 -10  21   1    0.23    0.13
   9 -21  -1   -0.05    0.09
  -9  21   1    0.07    0.13
   8 -21  -1    0.33    0.10
  -8  21   1    0.51    0.13
   7 -21  -1    0.26    0.10
  -7  21   1    0.06    0.13
   6 -21  -1   -0.13    0.09
 -15  -6   1    0.12    0.19
  -6  21   1    0.15    0.13
   5 -21  -1   -0.11    0.09
  -5  21   1   -0.12    0.13
 -16  -5   1   -0.23    0.20
   4 -21  -1   -0.13    0.09
  -4  21   1    0.02    0.12
 -17  -4   1    0.03    0.20
   3 -21  -1   -0.04    0.10
  -3  21   1   -0.06    0.13
 -18  -3   1    0.20    0.21
 -22   6  -1    0.23    0.17
  -6 -16   1   -0.07    0.10
 -16  22   1   -0.11    0.13
 -22   7  -1   -0.02    0.24
  -7 -15   1    0.04    0.10
 -15  22   1    0.08    0.13
 -14  22   1    0.06    0.13
 -13  22   1    0.01    0.14
 -12  22   1   -0.18    0.12
 -11  22   1    0.07    0.13
 -10  22   1   -0.05    0.13
   9 -22  -1    0.21    0.10
  -9  22   1    0.01    0.13
   8 -22  -1    0.03    0.09
  -8  22   1    0.20    0.13
   7 -22  -1    0.05    0.09
  -7  22   1    0.09    0.13
 -15  -7   1   -0.13    0.19
   6 -22  -1    0.02    0.09
 -16  -6   1    0.05    0.20
  -6  22   1   -0.12    0.13
   0   0   2   21.19    0.71
   0   1   2    3.54    0.12
  -1   0   2    3.27    0.13
  -1  -1  -2    0.84    0.06
   1   1   2    0.77    0.06
  -2  -1  -2    0.87    0.08
  -2   0  -2    2.59    0.10
  -2   1  -2    0.77    0.05
  -1  -1   2    0.78    0.07
   0  -2  -2    2.68    0.12
  -1  -2  -2    0.81    0.09
  -2  -2  -2    4.53    0.19
  -4   2   2    4.73    0.18
  -3  -2  -2   16.25    0.55
   2  -5   2   16.03    0.54
  -5   3   2   15.45    0.54
  -3  -1  -2    5.78    0.22
  -4   3   2    5.48    0.20
  -3   0  -2    8.32    0.29
  -3   1  -2    0.99    0.07
  -3   2  -2    0.88    0.06
  -2  -1   2    0.72    0.07
  -1  -3  -2    5.33    0.21
  -4   1   2    4.94    0.20
  -2  -3  -2    1.47    0.13
  -5   2   2    1.21    0.10
   3  -5   2    1.51    0.08
  -3  -3  -2   17.45    0.59
  -6   3   2   16.51    0.58
   3  -6   2   16.62    0.57
  -4  -3  -2    4.20    0.21
  -7   4   2    4.42    0.18
   3  -7   2    4.01    0.16
  -4  -2  -2    1.10    0.14
   2  -6   2    1.16    0.08
  -6   4   2    1.12    0.10
  -4  -1  -2    3.39    0.16
   1  -5   2    2.96    0.13
  -5   4   2    3.43    0.14
  -4   0  -2    0.18    0.08
  -4   4   2    0.13    0.06
   0  -4   2    0.14    0.05
  -4   1  -2    5.10    0.19
  -3   4   2    4.82    0.18
  -4   2  -2    4.46    0.17
  -2  -2   2    4.29    0.17
  -4   3  -2    5.43    0.19
  -3  -1   2    5.23    0.25
  -4   0   2    0.11    0.08
  -5   1   2    0.19    0.08
  -2  -4  -2   10.39    0.36
   4  -6   2    9.34    0.33
  -6   2   2    9.55    0.35
  -3  -4  -2   -0.03    0.11
   4  -7   2    0.27    0.06
  -7   3   2    0.20    0.08
  -4  -4  -2    1.72    0.17
   4  -8   2    1.61    0.09
  -8   4   2    1.42    0.12
  -8   4   2    1.73    0.16
  -5  -4  -2    0.23    0.12
   4  -9   2    0.16    0.06
  -9   5   2    0.36    0.13
  -9   5   2    0.16    0.08
  -5  -3  -2    1.52    0.16
  -8   5   2    1.46    0.16
  -8   5   2    1.32    0.12
   3  -8   2    1.53    0.09
  -5  -2  -2    4.33    0.21
  -7   5   2    4.43    0.18
   2  -7   2    4.42    0.17
  -5  -1  -2    4.02    0.19
  -6   5   2    4.11    0.17
   1  -6   2    4.13    0.16
  -5   0  -2    0.89    0.12
  -5   5   2    0.90    0.09
   0  -5   2    1.19    0.08
  -5   1  -2    0.08    0.08
  -4   5   2    0.28    0.06
  -1  -4   2    0.14    0.05
  -5   2  -2    1.16    0.10
  -2  -3   2    1.55    0.08
  -2  -3   2    1.25    0.10
  -5   3  -2   15.90    0.54
  -3  -2   2   15.73    0.54
  -5   4  -2    3.35    0.14
  -4  -1   2    3.27    0.16
  -5   0   2    0.84    0.12
  -6   1   2    4.74    0.20
   5  -6   2    4.81    0.17
   5  -7   2   -0.05    0.05
  -7   2   2    0.34    0.09
  -8   3   2    0.59    0.09
  -8   3   2    0.73    0.13
   5  -8   2    0.70    0.06
  -4  -5  -2    0.83    0.13
  -9   4   2    0.96    0.13
   5  -9   2    0.78    0.08
  -9   4   2    0.92    0.12
  -5  -5  -2    0.93    0.14
 -10   5   2    1.02    0.14
 -10   5   2    0.90    0.10
   5 -10   2    0.84    0.08
  -6  -5  -2   -0.11    0.13
 -11   6   2   -0.02    0.14
   5 -11   2   -0.04    0.06
  -6  -4  -2   -0.04    0.12
 -10   6   2    0.10    0.08
 -10   6   2   -0.08    0.12
   4 -10   2    0.06    0.06
  -6  -3  -2    1.87    0.17
   3  -9   2    1.96    0.10
  -9   6   2    1.78    0.17
  -9   6   2    1.72    0.12
  -6  -2  -2    3.72    0.19
  -8   6   2    3.53    0.16
   2  -8   2    3.21    0.14
  -8   6   2    3.36    0.20
  -6  -1  -2    4.90    0.22
  -7   6   2    4.84    0.19
  -6   0  -2    0.02    0.09
  -6   6   2    0.11    0.07
  -6   1  -2    4.85    0.21
  -5   6   2    4.77    0.18
  -6   2  -2    9.71    0.34
  -2  -4   2    9.16    0.33
  -2  -4   2    9.45    0.33
  -6   3  -2   16.45    0.55
  -3  -3   2   15.88    0.54
  -3  -3   2   15.69    0.54
  -6   4  -2    1.07    0.10
  -4  -2   2    1.03    0.07
  -6   5  -2    4.09    0.16
  -5  -1   2    3.74    0.18
  -6   6  -2    0.03    0.07
  -6   0   2    0.10    0.09
   6  -7   2    3.08    0.12
  -7   1   2    3.06    0.16
  -8   2   2    0.22    0.09
   6  -8   2    0.28    0.05
  -8   2   2    0.26    0.13
  -9   3   2    0.05    0.09
   3   6   2   -0.17    0.06
  -9   3   2    0.08    0.13
   6  -9   2    0.13    0.06
   4   6   2    0.29    0.06
   6 -10   2    0.35    0.06
 -10   4   2    0.34    0.14
 -10   4   2    0.29    0.09
 -11   5   2    1.17    0.15
   6 -11   2    0.93    0.09
 -12   6   2    0.92    0.15
   6 -12   2    1.11    0.09
   6 -13   2    0.16    0.07
 -13   7   2    0.17    0.14
  -7  -5  -2   -0.23    0.13
 -12   7   2    0.11    0.14
   5 -12   2    0.07    0.07
  -7  -4  -2   -0.13    0.12
 -11   7   2    0.00    0.13
   4 -11   2    0.08    0.07
  -7  -3  -2    3.84    0.22
 -10   7   2    3.95    0.16
   3 -10   2    4.22    0.16
 -10   7   2    3.95    0.22
 -10   7   2    3.92    0.18
  -7  -2  -2    2.17    0.18
  -9   7   2    2.09    0.12
   2  -9   2    2.06    0.11
  -9   7   2    2.00    0.11
  -9   7   2    1.98    0.17
  -7  -1  -2    1.04    0.15
  -8   7   2    0.82    0.10
  -8   7   2    1.23    0.13
  -8   7   2    0.73    0.08
  -7   0  -2    0.22    0.10
  -7   7   2    0.06    0.12
  -7   7   2    0.14    0.06
  -7   7   2    0.14    0.07
  -7   1  -2    3.36    0.17
  -6   7   2    3.26    0.14
  -7   2  -2    0.04    0.09
  -2  -5   2   -0.01    0.08
  -7   3  -2    0.16    0.08
  -3  -4   2    0.20    0.06
  -3  -4   2    0.11    0.07
  -7   4  -2    4.12    0.17
  -4  -3   2    3.86    0.15
  -7   5  -2    4.36    0.18
  -5  -2   2    4.34    0.20
  -5  -2   2    4.19    0.16
  -7   6  -2    4.64    0.18
  -6  -1   2    4.68    0.20
  -7   7  -2    0.15    0.07
  -7   0   2    0.19    0.10
   7  -7   2   -0.01    0.05
   7  -8   2    2.69    0.11
  -8   1   2    2.67    0.16
  -9   2   2    1.49    0.13
  -9   2   2    1.54    0.17
   7  -9   2    1.31    0.08
 -10   3   2    0.06    0.14
 -10   3   2    0.10    0.09
   7 -10   2    0.06    0.06
 -11   4   2    0.12    0.14
   4   7   2    0.14    0.07
   7 -11   2    0.11    0.06
   7 -12   2    1.17    0.09
 -12   5   2    1.38    0.19
 -13   6   2   -0.17    0.14
   7 -13   2    0.05    0.07
   7 -14   2    0.16    0.07
 -14   7   2    0.21    0.15
 -15   8   2   -0.08    0.15
   7 -15   2    0.06    0.07
 -14   8   2    0.15    0.15
   6 -14   2   -0.17    0.07
  -8  -5  -2    0.23    0.14
 -13   8   2    0.50    0.15
   5 -13   2    0.57    0.08
  -8  -4  -2   -0.10    0.13
 -12   8   2    0.03    0.13
   4 -12   2    0.26    0.07
  -8  -3  -2   -0.10    0.13
 -11   8   2    0.08    0.13
 -11   8   2    0.17    0.07
   3 -11   2    0.07    0.07
  -8  -2  -2    2.32    0.19
   2 -10   2    2.32    0.12
 -10   8   2    2.10    0.18
 -10   8   2    2.41    0.13
 -10   8   2    2.18    0.12
  -8  -1  -2    1.10    0.13
  -9   8   2    1.18    0.13
  -9   8   2    0.91    0.09
  -9   8   2    1.03    0.10
  -8   0  -2    0.45    0.12
  -8   8   2    0.60    0.07
  -8   8   2    0.48    0.07
  -8   8   2    0.61    0.12
  -8   1  -2    3.00    0.17
  -7   8   2    2.86    0.19
  -7   8   2    2.81    0.14
  -8   2  -2    0.13    0.10
  -6   8   2    0.25    0.12
  -2  -6   2    0.08    0.07
  -6   8   2    0.27    0.07
  -8   3  -2    0.57    0.10
  -5   8   2    0.80    0.11
  -3  -5   2    0.59    0.07
  -8   4  -2    1.58    0.12
  -4   8   2    1.42    0.16
  -4  -4   2    1.64    0.09
  -8   5  -2    1.37    0.12
  -5  -3   2    1.37    0.08
  -8   6  -2    3.57    0.15
  -6  -2   2    3.20    0.18
  -6  -2   2    3.16    0.13
  -8   7  -2    0.82    0.10
  -7  -1   2    0.62    0.06
  -7  -1   2    0.57    0.10
   8  -7   2    0.70    0.07
  -8   8  -2    0.61    0.08
   8  -8   2    0.39    0.05
  -8   0   2    0.46    0.10
  -8   9  -2    0.55    0.08
   8  -9   2    0.53    0.07
  -9   1   2    0.50    0.10
  -9   1   2    0.67    0.13
 -10   2   2    0.46    0.14
   8 -10   2    0.71    0.08
 -10   2   2    0.84    0.14
   3   8   2    0.18    0.07
 -11   3   2    0.15    0.15
   8 -11   2    0.26    0.06
   4   8   2    0.76    0.09
 -12   4   2    1.37    0.16
   8 -12   2    1.11    0.08
 -13   5   2    0.07    0.15
   8 -13   2    0.11    0.06
 -14   6   2    0.48    0.16
   8 -14   2    0.47    0.07
   8 -15   2    0.14    0.07
 -15   7   2    0.31    0.15
 -16   8   2    0.00    0.16
   8 -16   2   -0.03    0.07
   8 -17   2    0.12    0.08
 -17   9   2    0.20    0.16
   7 -16   2    0.18    0.08
 -16   9   2    0.06    0.15
   6 -15   2    0.01    0.07
 -15   9   2    0.10    0.15
  -9  -5  -2    0.17    0.15
 -14   9   2    0.35    0.14
   5 -14   2    0.42    0.08
  -9  -4  -2    0.04    0.14
 -13   9   2    0.26    0.14
   4 -13   2    0.18    0.07
  -9  -3  -2    0.33    0.13
 -12   9   2    0.68    0.14
   3 -12   2    0.46    0.07
 -12   9   2    0.48    0.10
  -9  -2  -2    0.80    0.14
 -11   9   2    0.90    0.14
   2 -11   2    0.95    0.09
  -9  -1  -2    3.04    0.20
 -10   9   2    3.24    0.14
 -10   9   2    3.32    0.20
   1 -10   2    3.25    0.14
 -10   9   2    3.12    0.15
  -9   0  -2    0.03    0.12
  -9   9   2    0.18    0.07
  -9   9   2   -0.03    0.12
  -9   9   2    0.08    0.07
  -9   1  -2    0.48    0.11
  -8   9   2    0.45    0.12
  -8   9   2    0.50    0.08
  -9   2  -2    1.40    0.14
  -7   9   2    1.22    0.16
  -2  -7   2    1.29    0.10
  -7   9   2    1.40    0.10
  -9   3  -2   -0.04    0.10
  -3  -6   2   -0.06    0.06
  -6   9   2   -0.15    0.11
  -9   4  -2    0.75    0.10
  -5   9   2    0.93    0.12
  -4  -5   2    0.64    0.08
  -9   5  -2    0.09    0.08
  -5  -4   2    0.20    0.06
  -9   6  -2    1.70    0.12
  -6  -3   2    1.68    0.09
  -9   7  -2    2.03    0.12
  -7  -2   2    1.81    0.09
  -7  -2   2    1.77    0.15
  -9   8  -2    1.05    0.11
  -8  -1   2    1.00    0.13
   9  -8   2    0.93    0.08
  -9   9  -2    0.01    0.08
  -9   0   2    0.10    0.10
   9  -9   2    0.22    0.05
  -9  10  -2    1.20    0.11
 -10   1   2    1.15    0.17
   9 -10   2    1.18    0.08
  -9  11  -2    1.29    0.12
   9 -11   2    1.00    0.08
 -11   2   2    1.56    0.18
   3   9   2    1.23    0.10
   9 -12   2    1.35    0.09
 -12   3   2    1.62    0.19
   9 -13   2   -0.04    0.06
 -13   4   2    0.02    0.15
 -14   5   2    0.13    0.15
   9 -14   2    0.09    0.07
 -15   6   2    0.19    0.16
   9 -15   2   -0.03    0.07
 -16   7   2    0.12    0.16
   9 -16   2    0.19    0.08
   9 -17   2    0.07    0.08
 -17   8   2    0.28    0.17
 -18   9   2    0.04    0.16
   9 -18   2    0.11    0.09
 -19  10   2    0.15    0.17
   9 -19   2    0.11    0.09
 -18  10   2    0.25    0.16
   8 -18   2    0.14    0.08
   7 -17   2   -0.04    0.07
 -17  10   2    0.05    0.16
 -16  10   2    0.09    0.15
   6 -16   2   -0.03    0.08
 -15  10   2   -0.07    0.15
   5 -15   2   -0.04    0.07
 -10  -4  -2    0.26    0.15
   4 -14   2    0.45    0.08
 -14  10   2    0.49    0.15
 -10  -3  -2    0.23    0.13
   3 -13   2    0.36    0.07
 -13  10   2    0.04    0.13
 -10  -2  -2   -0.11    0.13
 -12  10   2    0.00    0.07
 -12  10   2   -0.09    0.13
   2 -12   2    0.00    0.07
 -10  -1  -2    1.50    0.18
   1 -11   2    1.74    0.10
 -11  10   2    1.35    0.11
 -11  10   2    1.36    0.18
 -10   0  -2   10.35    0.40
 -10  10   2   10.47    0.40
 -10  10   2   10.65    0.36
   0 -10   2    9.87    0.36
 -10   1  -2    1.39    0.16
  -9  10   2    1.20    0.10
  -9  10   2    1.26    0.14
  -9  10   2    1.14    0.10
 -10   2  -2    0.54    0.11
  -8  10   2    0.66    0.12
  -8  10   2    0.71    0.09
  -2  -8   2    0.57    0.08
 -10   3  -2    0.22    0.10
  -7  10   2    0.11    0.11
  -7  10   2    0.03    0.07
 -10   4  -2    0.25    0.10
 -10   4  -2    0.20    0.12
  -6  10   2    0.43    0.12
  -4  -6   2    0.29    0.06
 -10   5  -2    1.07    0.12
 -10   5  -2    1.23    0.13
  -5  -5   2    0.92    0.08
 -10   6  -2   -0.13    0.11
 -10   6  -2   -0.03    0.08
  -6  -4   2   -0.06    0.06
 -10   7  -2    3.86    0.22
 -10   7  -2    3.90    0.18
  -7  -3   2    3.91    0.15
 -10   8  -2    2.28    0.13
  -8  -2   2    2.07    0.10
 -10   9  -2    3.16    0.15
 -10  10  -2   10.28    0.37
 -10  11  -2    4.05    0.18
 -11   1   2    4.18    0.23
 -10  12  -2    1.09    0.12
  10 -12   2    1.02    0.08
 -12   2   2    1.28    0.17
 -10  13  -2   -0.01    0.09
   3  10   2   -0.04    0.07
 -13   3   2    0.01    0.15
  10 -13   2   -0.02    0.07
 -10  14  -2   -0.11    0.09
  10 -14   2   -0.03    0.07
 -14   4   2    0.21    0.16
 -10  15  -2   -0.14    0.10
 -15   5   2   -0.21    0.15
  10 -15   2    0.04    0.07
 -10  16  -2    0.34    0.11
  10 -16   2    0.72    0.08
 -16   6   2    0.37    0.17
 -10  17  -2   -0.33    0.19
  10 -17   2    0.10    0.08
 -17   7   2    0.32    0.16
 -18   8   2   -0.19    0.17
  10 -18   2    0.05    0.08
  10 -19   2    0.33    0.09
 -19   9   2    0.18    0.17
  10 -20   2    1.09    0.13
 -20  10   2    0.99    0.19
  10 -21   2    0.01    0.10
 -21  11   2    0.19    0.17
 -20  11   2    0.79    0.19
   9 -20   2    0.98    0.13
 -19  11   2    0.12    0.17
   8 -19   2    0.27    0.09
 -18  11   2    0.28    0.17
   7 -18   2    0.24    0.08
   6 -17   2   -0.06    0.08
 -17  11   2   -0.07    0.15
   5 -16   2   -0.01    0.08
 -16  11   2    0.03    0.15
 -15  11   2    0.12    0.14
   4 -15   2   -0.04    0.08
 -11  -3  -2   -0.07    0.14
   3 -14   2    0.20    0.08
 -14  11   2    0.18    0.14
 -11  -2  -2    0.56    0.15
 -13  11   2    0.62    0.09
   2 -13   2    0.77    0.09
 -13  11   2    0.78    0.14
 -11  -1  -2    4.41    0.24
 -12  11   2    4.36    0.23
 -12  11   2    4.24    0.19
   1 -12   2    4.67    0.18
 -11   0  -2    2.44    0.20
 -11  11   2    2.70    0.13
 -11  11   2    2.54    0.19
   0 -11   2    2.53    0.13
 -11   1  -2    3.88    0.22
 -10  11   2    3.82    0.22
  -1 -10   2    4.04    0.16
 -10  11   2    4.06    0.17
 -11   2  -2    1.29    0.16
  -2  -9   2    1.27    0.09
  -9  11   2    1.24    0.16
 -11   3  -2    0.02    0.10
  -3  -8   2    0.32    0.07
  -8  11   2    0.13    0.07
  -8  11   2    0.11    0.12
 -11   4  -2    0.18    0.13
 -11   4  -2    0.10    0.10
  -4  -7   2    0.16    0.06
  -7  11   2    0.18    0.12
 -11   5  -2    1.19    0.14
 -11   5  -2    0.95    0.13
  -5  -6   2    0.94    0.08
 -11   6  -2   -0.06    0.12
 -11   6  -2    0.10    0.09
  -6  -5   2    0.07    0.06
 -11   7  -2   -0.02    0.12
 -11   7  -2   -0.15    0.08
  -7  -4   2    0.04    0.06
 -11   8  -2   -0.02    0.12
 -11   8  -2   -0.05    0.08
  -8  -3   2   -0.09    0.06
 -11   9  -2    0.83    0.10
 -11  10  -2    1.44    0.12
 -11  11  -2    2.65    0.15
 -11  12  -2    2.18    0.14
 -12   1   2    2.60    0.21
 -11  13  -2    1.31    0.13
 -13   2   2    1.57    0.20
   2  11   2    1.08    0.11
 -11  14  -2    0.49    0.10
   3  11   2    0.35    0.09
 -14   3   2    0.44    0.16
 -11  15  -2    0.02    0.10
 -15   4   2   -0.07    0.15
 -11  16  -2    0.25    0.11
 -16   5   2    0.02    0.16
 -17   6   2    0.01    0.17
 -18   7   2    0.41    0.17
 -19   8   2    0.99    0.20
 -20   9   2   -0.11    0.17
 -21  10   2    0.50    0.18
 -22  11   2    0.07    0.18
 -22  12   2    0.61    0.22
  10 -22   2    0.29    0.11
   9 -21   2    0.23    0.10
 -21  12   2    0.29    0.18
   8 -20   2   -0.04    0.09
 -20  12   2    0.09    0.18
 -19  12   2    0.12    0.17
   7 -19   2   -0.01    0.08
   6 -18   2   -0.04    0.08
 -18  12   2    0.26    0.17
   5 -17   2   -0.13    0.08
 -17  12   2    0.20    0.16
 -16  12   2    0.07    0.15
   4 -16   2    0.16    0.08
 -15  12   2    0.13    0.14
   3 -15   2    0.23    0.08
 -12  -2  -2    0.62    0.14
   2 -14   2    0.95    0.10
 -14  12   2    0.78    0.14
 -12  -1  -2    1.99    0.21
 -13  12   2    2.24    0.13
 -13  12   2    2.11    0.19
   1 -13   2    2.21    0.12
 -12   0  -2    0.21    0.14
   0 -12   2    0.16    0.07
 -12  12   2    0.14    0.13
 -12  12   2    0.18    0.09
 -12   1  -2    2.35    0.20
 -11  12   2    2.50    0.14
 -11  12   2    2.18    0.19
  -1 -11   2    2.35    0.12
 -12   2  -2    1.24    0.17
  -2 -10   2    1.29    0.09
 -10  12   2    1.01    0.11
 -10  12   2    1.09    0.14
 -12   3  -2    1.35    0.16
  -9  12   2    1.36    0.16
  -3  -9   2    1.39    0.10
 -12   4  -2    0.71    0.12
 -12   4  -2    1.08    0.15
  -4  -8   2    0.88    0.09
  -8  12   2    1.09    0.14
 -12   5  -2    1.49    0.15
 -12   5  -2    1.03    0.14
  -5  -7   2    1.11    0.09
 -12   6  -2    0.95    0.13
 -12   6  -2    1.08    0.13
  -6  -6   2    1.13    0.09
 -12   7  -2    0.25    0.13
 -12   7  -2    0.00    0.09
  -7  -5   2    0.10    0.06
 -12   8  -2    0.05    0.12
 -12   8  -2    0.08    0.09
  -8  -4   2    0.04    0.06
 -12   9  -2    0.22    0.09
 -12  10  -2    0.11    0.09
 -12  11  -2    3.99    0.18
 -12  12  -2    0.18    0.09
 -12   0   2    0.39    0.14
 -12  13  -2    0.16    0.09
 -13   1   2    0.38    0.16
   1  12   2    0.04    0.08
 -12  14  -2    0.05    0.10
 -14   2   2    0.18    0.17
   2  12   2    0.01    0.09
 -12  15  -2    0.02    0.10
 -15   3   2   -0.16    0.16
 -12  16  -2    0.17    0.11
 -16   4   2    0.36    0.17
 -17   5   2   -0.01    0.17
 -18   6   2    0.27    0.18
 -19   7   2    0.00    0.18
  -8 -12  -2   -0.34    0.09
 -20   8   2   -0.31    0.18
 -21   9   2    0.24    0.18
 -22  10   2    0.22    0.18
   9 -22   2    0.15    0.10
   8 -21   2    0.37    0.10
   7 -20   2    0.14    0.09
 -20  13   2    0.04    0.17
 -19  13   2    0.31    0.17
   6 -19   2    0.25    0.09
   5 -18   2   -0.04    0.08
 -18  13   2    0.21    0.16
   4 -17   2   -0.05    0.08
 -17  13   2   -0.12    0.14
   3 -16   2    0.00    0.08
 -16  13   2   -0.04    0.14
 -15  13   2   -0.10    0.13
   2 -15   2    0.02    0.08
 -14  13   2   -0.03    0.13
 -14  13   2   -0.05    0.09
   1 -14   2    0.05    0.08
 -13   0  -2    0.08    0.15
 -13  13   2   -0.13    0.09
 -13  13   2   -0.06    0.13
   0 -13   2   -0.08    0.07
 -13   1  -2    0.39    0.14
  -1 -12   2    0.23    0.07
 -12  13   2    0.12    0.09
 -12  13   2    0.35    0.13
 -13   2  -2    1.30    0.18
 -11  13   2    1.18    0.11
 -11  13   2    1.12    0.17
  -2 -11   2    1.23    0.10
 -13   3  -2   -0.08    0.13
 -13   3  -2    0.08    0.12
  -3 -10   2    0.03    0.07
 -10  13   2   -0.10    0.08
 -10  13   2   -0.09    0.12
 -13   4  -2    0.00    0.11
 -13   4  -2    0.06    0.14
  -4  -9   2   -0.02    0.07
  -9  13   2    0.07    0.12
 -13   5  -2   -0.05    0.11
 -13   5  -2    0.07    0.14
  -5  -8   2    0.11    0.07
 -13   6  -2    0.03    0.10
 -13   6  -2    0.06    0.13
  -6  -7   2    0.12    0.07
 -13   7  -2    0.22    0.10
 -13   7  -2    0.22    0.13
  -7  -6   2    0.25    0.07
 -13   8  -2    0.48    0.14
 -13   8  -2    0.38    0.10
  -8  -5   2    0.34    0.07
 -13   9  -2    0.02    0.09
 -13  10  -2    0.23    0.09
 -13  11  -2    0.63    0.10
 -13  12  -2    2.19    0.15
 -13  13  -2    0.03    0.09
 -13   0   2    0.12    0.15
 -13  14  -2    0.14    0.10
   1  13   2   -0.16    0.08
 -14   1   2   -0.11    0.16
 -13  15  -2   -0.01    0.10
 -15   2   2   -0.12    0.16
   2  13   2    0.18    0.09
 -16   3   2   -0.05    0.16
 -17   4   2    0.01    0.17
 -18   5   2    0.28    0.18
 -19   6   2    0.05    0.17
  -7 -13  -2   -0.02    0.09
 -20   7   2    0.12    0.18
  -8 -13  -2   -0.13    0.10
 -21   8   2    0.11    0.18
 -13  22  -2    0.11    0.12
 -22   9   2    0.05    0.17
   8 -22   2    0.43    0.10
   7 -21   2    0.03    0.10
   6 -20   2   -0.02    0.09
   5 -19   2    0.09    0.09
 -19  14   2    0.11    0.23
   4 -18   2    0.03    0.08
 -18  14   2    0.10    0.15
   3 -17   2   -0.02    0.08
 -17  14   2   -0.23    0.14
   2 -16   2    0.16    0.08
 -16  14   2   -0.08    0.14
   1 -15   2   -0.04    0.08
 -15  14   2    0.00    0.14
   0 -14   2    0.11    0.08
 -14  14   2   -0.04    0.13
 -14  14   2    0.18    0.09
 -13  14   2    0.12    0.13
 -13  14   2   -0.10    0.09
  -1 -13   2    0.04    0.08
 -14   2  -2   -0.01    0.14
 -12  14   2   -0.12    0.12
 -12  14   2   -0.03    0.09
  -2 -12   2   -0.04    0.07
 -14   3  -2    0.51    0.15
 -14   3  -2    0.25    0.13
 -11  14   2    0.44    0.09
 -11  14   2    0.42    0.13
  -3 -11   2    0.42    0.08
 -14   4  -2   -0.03    0.12
 -14   4  -2    0.27    0.15
  -4 -10   2    0.04    0.07
 -10  14   2    0.00    0.12
 -10  14   2    0.10    0.08
 -14   5  -2    0.11    0.11
 -14   5  -2    0.00    0.14
  -5  -9   2    0.17    0.07
 -14   6  -2    0.47    0.14
 -14   6  -2    0.51    0.11
  -6  -8   2    0.54    0.07
 -14   7  -2    0.17    0.10
 -14   7  -2    0.08    0.13
  -7  -7   2    0.07    0.07
 -14   8  -2    0.07    0.10
 -14   8  -2   -0.07    0.13
  -8  -6   2    0.02    0.07
 -14   9  -2    0.25    0.10
 -14  10  -2    0.23    0.10
 -14  11  -2    0.11    0.09
 -14  12  -2    0.94    0.13
 -14  13  -2    0.12    0.10
 -13  -1   2    0.03    0.15
  -1  14   2   -0.17    0.09
 -14  14  -2    0.30    0.11
   0  14   2    0.09    0.09
 -14   0   2    0.30    0.17
 -15   1   2   -0.02    0.18
   1  14   2    0.11    0.10
   2  14   2    0.00    0.10
 -16   2   2    0.06    0.17
 -17   3   2   -0.04    0.17
 -18   4   2    0.05    0.17
 -19   5   2   -0.03    0.18
  -6 -14  -2    0.07    0.10
 -20   6   2    0.20    0.18
  -7 -14  -2    0.30    0.10
 -21   7   2    0.39    0.18
 -14  22  -2   -0.29    0.12
 -22   8   2   -0.05    0.17
   7 -22   2   -0.01    0.10
   6 -21   2    0.14    0.10
   5 -20   2   -0.01    0.09
   4 -19   2    0.00    0.09
   3 -18   2   -0.01    0.08
   2 -17   2   -0.09    0.08
   1 -16   2    0.16    0.09
 -16  15   2    0.15    0.14
 -15  15   2    0.17    0.14
 -15  15   2    0.33    0.10
   0 -15   2    0.32    0.08
  -1 -14   2    0.04    0.08
 -14  15   2    0.10    0.10
 -14  15   2    0.24    0.13
 -15   2  -2    0.04    0.14
 -13  15   2    0.05    0.12
 -13  15   2   -0.03    0.10
  -2 -13   2    0.10    0.08
 -15   3  -2    0.23    0.16
  -3 -12   2    0.26    0.08
 -12  15   2    0.21    0.13
 -12  15   2    0.08    0.09
 -15   4  -2    0.37    0.16
 -15   4  -2   -0.21    0.20
  -4 -11   2    0.05    0.07
 -11  15   2   -0.06    0.09
 -15   5  -2    0.02    0.15
 -15   5  -2    0.00    0.13
 -10  15   2    0.10    0.09
  -5 -10   2    0.03    0.07
 -15   6  -2   -0.05    0.11
 -15   6  -2   -0.17    0.14
  -6  -9   2    0.00    0.07
 -15   7  -2    0.25    0.14
 -15   7  -2    0.23    0.12
  -7  -8   2    0.26    0.07
 -15   8  -2   -0.01    0.11
 -15   8  -2    0.19    0.13
  -8  -7   2   -0.04    0.07
 -15   9  -2   -0.02    0.10
 -15  10  -2   -0.09    0.10
 -15  11  -2   -0.02    0.10
 -15  12  -2    0.04    0.10
  -2  15   2   -0.02    0.09
  -1  15   2   -0.04    0.09
 -14  -1   2   -0.10    0.16
   0  15   2    0.34    0.10
 -15   0   2    0.47    0.18
   1  15   2    0.14    0.10
 -16   1   2   -0.03    0.18
 -17   2   2   -0.02    0.17
 -18   3   2    0.19    0.18
 -19   4   2    0.04    0.18
 -15  20  -2    0.03    0.11
  -5 -15  -2   -0.10    0.10
 -20   5   2   -0.20    0.18
  -6 -15  -2   -0.05    0.10
 -15  21  -2    0.04    0.12
 -21   6   2   -0.02    0.18
 -15  22  -2    0.04    0.13
  -7 -15  -2    0.05    0.10
 -22   7   2    0.15    0.19
   5 -21   2    0.00    0.09
   4 -20   2    0.06    0.09
   3 -19   2    0.18    0.09
   2 -18   2   -0.02    0.08
   1 -17   2   -0.05    0.08
 -16   0  -2   -0.01    0.16
   0 -16   2   -0.21    0.08
 -16   1  -2    0.10    0.16
  -1 -15   2   -0.14    0.08
 -15  16   2    0.01    0.10
 -16   2  -2    0.11    0.17
  -2 -14   2    0.10    0.08
 -14  16   2   -0.08    0.10
 -16   3  -2    0.08    0.16
  -3 -13   2   -0.04    0.08
 -13  16   2   -0.05    0.13
 -13  16   2    0.22    0.10
 -16   4  -2    0.38    0.16
  -4 -12   2    0.24    0.08
 -12  16   2    0.02    0.10
 -16   5  -2    0.16    0.15
  -5 -11   2    0.26    0.08
 -11  16   2    0.26    0.10
 -16   6  -2    0.43    0.16
  -6 -10   2    0.39    0.08
 -10  16   2    0.34    0.10
 -16   7  -2   -0.05    0.15
  -9  16   2    0.09    0.09
  -7  -9   2    0.19    0.08
 -16   8  -2    0.04    0.14
  -8  -8   2   -0.17    0.07
  -4  16   2    0.17    0.09
  -3  16   2    0.07    0.09
 -14  -2   2   -0.06    0.16
  -2  16   2    0.20    0.10
 -15  -1   2    0.25    0.18
  -1  16   2    0.12    0.10
 -16   0   2    0.02    0.18
   0  16   2   -0.11    0.10
   1  16   2    0.03    0.11
 -17   1   2   -0.06    0.19
 -16  18  -2   -0.03    0.11
 -18   2   2   -0.14    0.17
  -3 -16  -2   -0.14    0.09
 -16  19  -2   -0.10    0.11
 -19   3   2    0.00    0.18
  -4 -16  -2   -0.10    0.10
 -16  20  -2    0.00    0.12
 -20   4   2    0.28    0.18
  -5 -16  -2    0.06    0.10
 -16  21  -2   -0.04    0.13
 -21   5   2    0.00    0.17
 -17  -4  -2   -0.15    0.19
   4 -21   2    0.16    0.09
 -17  -3  -2    0.08    0.18
   3 -20   2   -0.08    0.09
 -17  -2  -2    0.03    0.18
   2 -19   2    0.15    0.09
 -17  -1  -2    0.00    0.18
   1 -18   2    0.15    0.09
 -17   0  -2   -0.04    0.18
   0 -17   2    0.06    0.09
 -17   1  -2   -0.03    0.17
 -16  17   2   -0.04    0.12
  -1 -16   2    0.02    0.08
 -17   2  -2    0.03    0.18
 -15  17   2    0.18    0.11
  -2 -15   2    0.05    0.08
 -17   3  -2    0.43    0.17
 -14  17   2    0.13    0.11
  -3 -14   2    0.05    0.08
 -17   4  -2   -0.15    0.16
 -13  17   2    0.02    0.10
  -4 -13   2   -0.14    0.08
 -17   5  -2    0.25    0.16
  -5 -12   2   -0.01    0.08
 -12  17   2    0.16    0.10
 -17   6  -2   -0.18    0.15
 -11  17   2   -0.05    0.10
  -6 -11   2   -0.03    0.08
 -17   7  -2    0.05    0.16
  10 -17  -2    0.02    0.08
 -10  17   2    0.07    0.10
  -7 -10   2   -0.20    0.08
 -17   8  -2    0.32    0.15
  -8  -9   2    0.02    0.08
  -9  17   2    0.02    0.10
  -8  17   2   -0.16    0.09
  -7  17   2   -0.08    0.09
  -6  17   2    0.18    0.10
  -5  17   2    0.05    0.10
  -4  17   2    0.01    0.10
 -14  -3   2    0.01    0.17
  -3  17   2    0.02    0.11
  -2  17   2    0.03    0.11
 -15  -2   2   -0.01    0.18
  -1  17   2   -0.19    0.11
 -16  -1   2   -0.27    0.19
   0  17   2   -0.06    0.11
 -17   0   2   -0.06    0.18
  -1 -17  -2   -0.08    0.09
 -18   1   2    0.23    0.18
  -2 -17  -2    0.20    0.10
 -19   2   2    0.05    0.19
  -3 -17  -2   -0.04    0.10
 -20   3   2    0.02    0.19
  -4 -17  -2   -0.10    0.10
 -21   4   2   -0.05    0.18
 -18  -3  -2   -0.15    0.19
  -3  21  -2   -0.08    0.12
 -18  -2  -2    0.11    0.19
   2 -20   2    0.15    0.09
 -18  -1  -2    0.12    0.19
   1 -19   2    0.08    0.09
 -18   0  -2   -0.04    0.19
   0 -18   2    0.08    0.09
 -18   1  -2    0.02    0.19
  -1 -17   2    0.08    0.09
 -18   2  -2    0.11    0.18
  -2 -16   2   -0.04    0.09
 -16  18   2   -0.14    0.12
 -18   3  -2    0.01    0.17
 -15  18   2    0.23    0.11
  -3 -15   2    0.10    0.09
 -18   4  -2   -0.01    0.16
  -4 -14   2   -0.04    0.08
 -14  18   2   -0.09    0.11
 -18   5  -2    0.20    0.16
 -13  18   2    0.04    0.11
  -5 -13   2   -0.02    0.08
 -18   6  -2    0.12    0.16
  -6 -12   2    0.17    0.08
 -12  18   2    0.11    0.11
 -18   7  -2    0.36    0.17
  -7 -11   2    0.18    0.08
 -11  18   2    0.32    0.11
 -18   8  -2    0.44    0.25
  10 -18  -2   -0.06    0.09
  -8 -10   2   -0.03    0.08
 -10  18   2    0.09    0.11
   9 -18  -2   -0.03    0.08
  -9  18   2    0.16    0.11
  -8  18   2   -0.10    0.10
  -7  18   2    0.31    0.11
  -6  18   2    0.29    0.11
  -5  18   2   -0.01    0.11
  -4  18   2   -0.09    0.11
 -14  -4   2   -0.08    0.17
 -15  -3   2    0.20    0.19
  -3  18   2    0.12    0.11
  -2  18   2    0.14    0.12
 -16  -2   2   -0.01    0.20
   1 -18  -2   -0.20    0.09
  -1  18   2   -0.20    0.12
 -17  -1   2   -0.04    0.20
   0 -18  -2   -0.03    0.10
   0  18   2   -0.03    0.12
 -18   0   2   -0.16    0.18
  -1 -18  -2   -0.08    0.10
 -19   1   2   -0.02    0.18
  -2 -18  -2   -0.02    0.10
 -20   2   2    0.34    0.18
 -21   3   2    0.04    0.18
  -1  20  -2   -0.07    0.12
 -19  -1  -2    0.44    0.20
   1 -20   2    0.00    0.09
 -19   0  -2    0.35    0.20
   0 -19   2    0.04    0.09
 -19   1  -2    0.06    0.18
  -1 -18   2   -0.03    0.09
 -19   2  -2    0.08    0.18
  -2 -17   2    0.00    0.09
 -19   3  -2   -0.06    0.17
 -16  19   2   -0.07    0.12
  -3 -16   2    0.03    0.09
 -19   4  -2    0.03    0.17
  -4 -15   2    0.12    0.09
 -15  19   2   -0.05    0.11
 -19   5  -2    0.16    0.17
 -14  19   2    0.08    0.11
  -5 -14   2   -0.02    0.08
 -19   6  -2    0.11    0.17
  -6 -13   2   -0.13    0.08
 -13  19   2   -0.02    0.11
 -19   7  -2    0.36    0.17
  -7 -12   2    0.08    0.09
 -12  19   2   -0.08    0.11
 -11  19   2    0.45    0.12
  -8 -11   2    0.45    0.09
  10 -19  -2    0.19    0.09
 -10  19   2    0.27    0.11
   9 -19  -2    0.05    0.09
  -9  19   2    0.03    0.12
   8 -19  -2    0.23    0.09
  -8  19   2    0.36    0.12
   7 -19  -2   -0.10    0.09
  -7  19   2   -0.04    0.11
   6 -19  -2    0.12    0.09
  -6  19   2    0.24    0.12
   5 -19  -2    0.07    0.09
  -5  19   2    0.00    0.12
   4 -19  -2   -0.06    0.09
  -4  19   2    0.02    0.12
 -15  -4   2   -0.25    0.19
   3 -19  -2    0.17    0.09
 -16  -3   2    0.13    0.20
  -3  19   2    0.00    0.12
   2 -19  -2    0.12    0.10
 -17  -2   2   -0.21    0.20
  -2  19   2    0.22    0.12
   1 -19  -2   -0.04    0.10
  -1  19   2    0.09    0.12
 -18  -1   2   -0.20    0.19
   0 -19  -2   -0.01    0.10
 -19   0   2    0.01    0.19
  -1 -19  -2   -0.06    0.10
 -20   1   2   -0.11    0.19
 -20   1  -2   -0.05    0.18
  -1 -19   2    0.00    0.10
 -20   2  -2   -0.08    0.18
  -2 -18   2   -0.06    0.09
 -20   3  -2    0.17    0.17
 -17  20   2   -0.05    0.17
  -3 -17   2    0.08    0.09
 -20   4  -2    0.07    0.18
  -4 -16   2    0.02    0.09
 -16  20   2    0.01    0.13
 -20   5  -2   -0.19    0.17
 -15  20   2   -0.06    0.12
  -5 -15   2    0.15    0.09
 -20   6  -2    0.03    0.17
  -6 -14   2    0.05    0.09
 -14  20   2    0.08    0.12
 -13  20   2    0.01    0.12
  -7 -13   2    0.11    0.09
 -12  20   2    0.09    0.12
  -8 -12   2    0.19    0.10
 -11  20   2    0.17    0.12
  10 -20  -2    1.12    0.12
 -10  20   2    1.12    0.15
   9 -20  -2    1.11    0.13
  -9  20   2    0.84    0.13
   8 -20  -2    0.05    0.09
  -8  20   2    0.08    0.12
   7 -20  -2    0.05    0.10
  -7  20   2    0.06    0.12
   6 -20  -2   -0.16    0.09
  -6  20   2    0.01    0.12
 -14  -6   2    0.36    0.19
   5 -20  -2   -0.09    0.09
  -5  20   2    0.04    0.12
 -15  -5   2    0.24    0.19
   4 -20  -2    0.04    0.09
 -16  -4   2    0.60    0.21
  -4  20   2    0.10    0.13
   3 -20  -2   -0.05    0.10
  -3  20   2    0.07    0.12
 -17  -3   2   -0.23    0.20
   2 -20  -2   -0.04    0.10
  -2  20   2    0.06    0.13
 -18  -2   2   -0.27    0.19
   1 -20  -2   -0.14    0.09
 -19  -1   2   -0.37    0.19
 -21   3  -2    0.39    0.18
 -21   4  -2   -0.12    0.18
 -17  21   2   -0.18    0.14
  -4 -17   2    0.00    0.10
 -21   5  -2    0.29    0.18
  -5 -16   2   -0.03    0.10
 -16  21   2    0.05    0.13
 -21   6  -2    0.37    0.21
  -6 -15   2   -0.06    0.10
 -15  21   2    0.18    0.13
  -7 -14   2    0.35    0.10
 -14  21   2    0.41    0.13
 -13  21   2    0.18    0.12
 -12  21   2    0.09    0.13
 -11  21   2    0.79    0.14
  10 -21  -2    0.32    0.11
 -10  21   2    0.19    0.13
   9 -21  -2    0.43    0.10
  -9  21   2    0.24    0.13
   8 -21  -2    0.06    0.10
  -8  21   2    0.12    0.13
   7 -21  -2   -0.05    0.09
  -7  21   2    0.16    0.13
 -14  -7   2   -0.14    0.18
   6 -21  -2   -0.06    0.09
  -6  21   2    0.11    0.13
 -15  -6   2   -0.32    0.19
   5 -21  -2    0.22    0.10
 -16  -5   2   -0.26    0.20
  -5  21   2    0.11    0.13
   4 -21  -2    0.09    0.10
 -17  -4   2    0.21    0.21
  -4  21   2   -0.11    0.12
 -18  -3   2    0.18    0.20
 -15  22   2    0.19    0.13
  -7 -15   2    0.23    0.11
 -14  22   2   -0.05    0.13
 -13  22   2    0.05    0.12
 -12  22   2   -0.07    0.13
 -11  22   2    0.14    0.13
 -10  22   2    0.06    0.13
   9 -22  -2    0.17    0.10
  -9  22   2    0.39    0.13
   8 -22  -2    0.40    0.10
 -14  -8   2    0.21    0.19
  -8  22   2    0.24    0.13
   7 -22  -2   -0.02    0.10
  -7  22   2    0.24    0.13
 -15  -7   2    0.44    0.20
   0   0   3    0.07    0.06
   0  -1   3    0.68    0.07
  -1   1   3    0.60    0.08
   0   1   3    0.61    0.06
  -1   0   3    0.63    0.07
   1   1   3    0.20    0.06
  -2  -1  -3   28.88    0.94
   2   1   3   26.97    0.93
  -2   0  -3    6.82    0.24
  -1  -1   3    0.11    0.07
   0  -2  -3    6.73    0.24
  -2   0   3    6.93    0.25
  -1  -2  -3   29.37    0.98
   1   2   3   28.75    0.97
  -2  -2  -3    0.13    0.08
   2  -4   3    0.28    0.05
   2   2   3    0.20    0.05
  -3  -2  -3    6.31    0.25
   3   2   3    5.93    0.22
   2  -5   3    6.54    0.22
  -3  -1  -3    3.70    0.16
   1  -4   3    3.88    0.15
  -3   0  -3    0.63    0.07
   0  -3   3    0.33    0.06
  -3   1  -3   29.06    0.95
  -1  -2   3   27.83    0.96
  -2  -1   3   27.06    0.91
   0  -3  -3    0.62    0.08
  -1  -3  -3   58.83    1.98
   3  -4   3   60.01    1.98
  -2  -3  -3    0.90    0.13
   3  -5   3    0.69    0.07
  -3  -3  -3    0.13    0.10
  -6   3   3    0.44    0.08
   3  -6   3    0.60    0.06
  -4  -3  -3   20.30    0.70
  -7   4   3   20.18    0.70
  -7   4   3   19.25    0.68
   3  -7   3   20.91    0.68
  -4  -2  -3   39.17    1.26
   2  -6   3   36.96    1.25
  -6   4   3   36.22    1.25
  -4  -1  -3    0.04    0.09
   1  -5   3    0.22    0.05
  -4   0  -3   21.05    0.68
   0  -4   3   19.22    0.68
  -4   1  -3   58.83    1.97
  -1  -3   3   59.30    1.97
  -4   2  -3    0.14    0.06
  -2  -2   3    0.16    0.08
  -4   3  -3    3.57    0.14
  -3  -1   3    3.66    0.15
  -1  -4  -3   72.41    2.39
   4  -5   3   70.93    2.39
  -2  -4  -3    2.63    0.16
  -6   2   3    2.55    0.16
   4  -6   3    2.11    0.11
  -3  -4  -3    1.88    0.16
  -7   3   3    1.61    0.12
   4  -7   3    2.23    0.10
  -7   3   3    1.37    0.17
  -4  -4  -3    1.24    0.16
   4  -8   3    0.95    0.08
  -8   4   3    0.96    0.11
  -8   4   3    1.27    0.14
  -5  -4  -3    0.29    0.11
   4  -9   3    0.45    0.06
  -9   5   3    0.37    0.13
  -9   5   3    0.47    0.09
  -5  -3  -3    2.61    0.18
  -8   5   3    2.39    0.18
   3  -8   3    3.08    0.12
  -8   5   3    2.59    0.14
  -5  -2  -3    2.13    0.16
  -7   5   3    2.01    0.18
  -7   5   3    1.82    0.12
   2  -7   3    2.06    0.10
  -5  -1  -3    9.51    0.34
  -6   5   3    9.02    0.33
   1  -6   3    9.38    0.32
  -5   0  -3    2.19    0.14
  -5   5   3    1.91    0.11
   0  -5   3    1.83    0.10
  -5   1  -3   69.55    2.31
  -1  -4   3   71.00    2.31
  -4   5   3   67.57    2.31
  -5   2  -3    0.92    0.09
  -2  -3   3    0.82    0.07
  -2  -3   3    0.86    0.10
  -5   3  -3    6.20    0.23
  -3  -2   3    6.00    0.23
  -3  -2   3    6.30    0.22
  -5   4  -3    0.12    0.06
   5  -5   3    1.74    0.09
  -6   1   3    0.10    0.08
   5  -6   3    0.08    0.05
  -7   2   3    3.73    0.20
   5  -7   3    3.37    0.14
  -7   2   3    3.09    0.16
  -3  -5  -3    1.25    0.16
  -8   3   3    1.45    0.14
  -8   3   3    1.17    0.11
   5  -8   3    1.17    0.08
  -4  -5  -3    0.41    0.13
  -9   4   3    0.60    0.12
  -9   4   3    0.58    0.13
   5  -9   3    0.64    0.07
  -5  -5  -3    5.15    0.26
   5 -10   3    5.85    0.21
 -10   5   3    5.63    0.26
  -6  -5  -3    1.13    0.15
   5 -11   3    1.50    0.10
 -11   6   3    1.43    0.15
  -6  -4  -3    0.04    0.12
   4 -10   3    0.07    0.06
 -10   6   3    0.21    0.13
 -10   6   3    0.19    0.07
  -6  -3  -3    2.42    0.18
  -9   6   3    2.16    0.15
  -9   6   3    2.35    0.18
  -9   6   3    2.26    0.12
   3  -9   3    2.58    0.11
  -6  -2  -3    7.73    0.31
  -8   6   3    7.61    0.28
  -8   6   3    7.73    0.31
   2  -8   3    8.04    0.28
  -8   6   3    7.77    0.28
  -6  -1  -3    0.08    0.10
  -7   6   3    0.00    0.12
  -7   6   3    0.09    0.07
   1  -7   3    0.07    0.06
  -7   6   3    0.09    0.07
  -6   0  -3    2.44    0.16
  -6   6   3    2.75    0.13
   0  -6   3    2.77    0.12
  -6   1  -3    0.08    0.09
  -5   6   3    0.17    0.06
  -1  -5   3   -0.02    0.06
  -5   6   3    0.08    0.06
  -6   2  -3    2.19    0.13
  -4   6   3    2.27    0.11
  -4   6   3    2.18    0.11
  -2  -4   3    2.19    0.11
  -2  -4   3    2.30    0.13
  -6   3  -3    0.21    0.07
  -3  -3   3    0.36    0.08
  -3  -3   3    0.50    0.06
  -3   6   3    0.39    0.07
  -6   4  -3   37.54    1.22
  -4  -2   3   36.61    1.22
  -2   6   3   35.43    1.22
  -6   5  -3    9.06    0.32
  -5  -1   3    9.02    0.31
   6  -5   3    9.05    0.32
  -1   6   3    8.92    0.31
  -6   0   3    2.72    0.17
  -6   0   3    2.29    0.14
   0   6   3    2.37    0.12
   6  -6   3    2.56    0.11
   6  -7   3    0.98    0.08
   1   6   3    0.62    0.08
  -7   1   3    0.77    0.09
  -7   1   3    0.85    0.13
   6  -8   3   19.85    0.64
  -8   2   3   17.94    0.65
  -8   2   3   19.55    0.67
   2   6   3   18.67    0.64
  -9   3   3    0.55    0.13
   3   6   3    0.42    0.07
   6  -9   3    0.53    0.06
   4   6   3    1.35    0.10
   6 -10   3    1.86    0.09
 -10   4   3    1.44    0.18
   6 -11   3    0.24    0.06
 -11   5   3    0.07    0.15
 -12   6   3    0.02    0.14
   6 -12   3   -0.03    0.06
 -13   7   3    0.57    0.15
   6 -13   3    0.78    0.09
  -7  -5  -3    0.51    0.14
   5 -12   3    0.89    0.09
 -12   7   3    0.70    0.15
  -7  -4  -3   -0.01    0.12
 -11   7   3    0.31    0.14
   4 -11   3    0.34    0.07
  -7  -3  -3    0.31    0.12
 -10   7   3    0.17    0.13
   3 -10   3    0.07    0.06
 -10   7   3    0.16    0.07
  -7  -2  -3    4.31    0.21
   2  -9   3    4.16    0.16
  -9   7   3    4.00    0.17
  -9   7   3    4.15    0.22
  -7  -1  -3   10.00    0.37
  -8   7   3    9.69    0.35
  -8   7   3   10.21    0.34
   1  -8   3    9.09    0.34
  -8   7   3   10.03    0.37
  -7   0  -3    7.61    0.29
  -7   7   3    7.26    0.27
  -7   7   3    7.27    0.27
   0  -7   3    7.75    0.26
  -7   7   3    7.25    0.30
  -7   1  -3    0.79    0.10
  -6   7   3    0.85    0.08
  -1  -6   3    0.94    0.08
  -6   7   3    0.77    0.09
  -6   7   3    0.95    0.13
  -7   2  -3    3.72    0.17
  -2  -5   3    3.54    0.16
  -2  -5   3    3.52    0.14
  -5   7   3    3.34    0.14
  -5   7   3    3.08    0.20
  -5   7   3    3.47    0.14
  -7   3  -3    1.67    0.12
  -3  -4   3    2.37    0.10
  -3  -4   3    1.63    0.12
  -4   7   3    1.70    0.10
  -4   7   3    1.71    0.17
  -7   4  -3   19.86    0.66
  -4  -3   3   19.78    0.65
  -3   7   3   18.60    0.65
  -3   7   3   18.78    0.67
  -7   5  -3    1.76    0.11
  -5  -2   3    1.87    0.09
  -2   7   3    1.80    0.10
  -7   6  -3    0.03    0.07
  -6  -1   3   -0.03    0.05
   7  -6   3    0.04    0.05
  -1   7   3    0.18    0.06
  -6  -1   3    0.08    0.09
  -7   7  -3    7.35    0.27
   7  -7   3    7.57    0.26
   0   7   3    6.91    0.26
  -8   1   3    5.74    0.26
   7  -8   3    5.91    0.21
   1   7   3    5.80    0.21
  -8   1   3    5.31    0.24
   2   7   3    2.51    0.12
   7  -9   3    2.81    0.12
  -9   2   3    2.84    0.20
 -10   3   3    0.76    0.14
   3   7   3    0.66    0.09
   7 -10   3    0.64    0.08
   4   7   3    0.03    0.07
   7 -11   3    0.03    0.06
 -11   4   3   -0.07    0.14
   7 -12   3    0.00    0.06
 -12   5   3   -0.11    0.14
   7 -13   3    0.72    0.09
 -13   6   3    0.78    0.16
   7 -14   3    0.21    0.07
 -14   7   3    0.27    0.15
 -15   8   3    0.77    0.17
   7 -15   3    0.65    0.08
 -14   8   3    0.67    0.17
   6 -14   3    0.76    0.09
  -8  -5  -3    0.19    0.14
 -13   8   3    0.09    0.14
   5 -13   3    0.03    0.07
  -8  -4  -3    2.41    0.20
 -12   8   3    2.44    0.19
   4 -12   3    2.60    0.13
  -8  -3  -3    0.48    0.13
   3 -11   3    0.48    0.07
 -11   8   3    0.27    0.13
 -11   8   3    0.27    0.08
  -8  -2  -3    4.22    0.22
 -10   8   3    4.01    0.17
   2 -10   3    4.25    0.17
 -10   8   3    3.95    0.22
  -8  -1  -3    0.08    0.12
  -9   8   3    0.51    0.13
   1  -9   3    0.19    0.06
  -9   8   3    0.25    0.07
  -8   0  -3    6.30    0.26
  -8   8   3    6.15    0.24
   0  -8   3    6.15    0.23
  -8   8   3    6.44    0.27
  -8   8   3    6.53    0.23
  -8   1  -3    5.53    0.24
  -1  -7   3    5.77    0.21
  -7   8   3    5.83    0.21
  -7   8   3    5.57    0.21
  -7   8   3    5.82    0.26
  -8   2  -3   19.69    0.66
  -2  -6   3   19.10    0.64
  -6   8   3   18.90    0.65
  -6   8   3   18.94    0.65
  -2  -6   3   19.09    0.65
  -6   8   3   18.72    0.67
  -8   3  -3    1.24    0.12
  -3  -5   3    1.19    0.09
  -5   8   3    1.25    0.09
  -3  -5   3    1.33    0.11
  -5   8   3    1.43    0.13
  -8   4  -3    1.08    0.11
  -4  -4   3    0.83    0.08
  -4   8   3    1.06    0.12
  -4  -4   3    1.03    0.09
  -4   8   3    0.98    0.08
  -8   5  -3    2.67    0.14
  -3   8   3    2.52    0.12
  -5  -3   3    2.68    0.11
  -8   6  -3    7.57    0.27
   8  -6   3    7.11    0.26
  -2   8   3    7.58    0.27
  -6  -2   3    7.51    0.26
  -8   7  -3    9.65    0.33
   8  -7   3    8.96    0.32
  -1   8   3    9.81    0.32
  -7  -1   3    8.61    0.32
  -7  -1   3    9.00    0.35
  -8   8  -3    6.10    0.23
   8  -8   3    6.21    0.22
   0   8   3    6.24    0.23
  -8   9  -3    2.76    0.14
   8  -9   3    2.81    0.12
  -9   1   3    2.60    0.20
   1   8   3    2.58    0.13
 -10   2   3    1.23    0.18
   2   8   3    1.12    0.09
   8 -10   3    0.97    0.08
   8 -11   3    4.72    0.18
   3   8   3    4.52    0.18
 -11   3   3    4.68    0.25
 -12   4   3    0.56    0.15
   8 -12   3    0.46    0.07
   4   8   3    0.38    0.08
 -13   5   3    0.33    0.16
   8 -13   3    0.36    0.07
   8 -14   3    0.98    0.10
 -14   6   3    0.86    0.17
 -15   7   3    1.19    0.18
   8 -15   3    1.50    0.11
   8 -16   3    0.19    0.08
 -16   8   3   -0.02    0.17
   8 -17   3    1.68    0.12
 -17   9   3    1.59    0.22
   7 -16   3    0.28    0.08
 -16   9   3    0.22    0.16
   6 -15   3    0.57    0.08
 -15   9   3    0.44    0.16
  -9  -5  -3    0.25    0.14
 -14   9   3    0.33    0.15
   5 -14   3    0.40    0.08
  -9  -4  -3    1.77    0.20
   4 -13   3    2.12    0.12
 -13   9   3    1.90    0.19
  -9  -3  -3    0.08    0.14
   3 -12   3    0.24    0.07
 -12   9   3    0.27    0.14
 -12   9   3    0.14    0.08
  -9  -2  -3   -0.02    0.13
   2 -11   3   -0.04    0.07
 -11   9   3    0.04    0.13
 -11   9   3   -0.12    0.07
  -9  -1  -3    1.08    0.14
 -10   9   3    1.08    0.15
 -10   9   3    1.04    0.10
   1 -10   3    0.99    0.09
  -9   0  -3    1.87    0.17
   0  -9   3    2.18    0.11
  -9   9   3    2.21    0.12
  -9   9   3    2.54    0.19
  -9   1  -3    2.44    0.17
  -8   9   3    2.60    0.13
  -8   9   3    2.53    0.18
  -1  -8   3    2.81    0.13
  -9   2  -3    2.58    0.16
  -2  -7   3    2.44    0.12
  -2  -7   3    2.67    0.13
  -7   9   3    2.25    0.19
  -7   9   3    2.58    0.12
  -7   9   3    2.48    0.12
  -9   3  -3    0.59    0.10
  -3  -6   3    0.39    0.06
  -6   9   3    0.34    0.07
  -6   9   3    0.41    0.07
  -3  -6   3    0.32    0.08
  -6   9   3    0.50    0.12
  -9   4  -3    0.61    0.09
  -5   9   3    0.50    0.12
  -4  -5   3    0.52    0.07
  -5   9   3    0.50    0.07
  -4  -5   3    0.45    0.07
  -9   5  -3    0.55    0.09
  -5  -4   3    0.34    0.06
  -9   6  -3    2.39    0.13
  -6  -3   3    2.24    0.11
  -9   7  -3    3.95    0.18
   9  -7   3    4.48    0.16
  -7  -2   3    4.01    0.16
  -9   8  -3    0.05    0.07
   9  -8   3    0.18    0.05
  -1   9   3    0.12    0.07
  -9   9  -3    2.13    0.13
   9  -9   3    2.16    0.11
   0   9   3    2.15    0.12
  -9   0   3    2.88    0.18
  -9  10  -3    0.86    0.09
   1   9   3    0.61    0.08
   9 -10   3    0.67    0.07
 -10   1   3    0.90    0.15
  -9  11  -3   10.02    0.35
 -11   2   3    9.78    0.39
   9 -11   3    9.49    0.34
   2   9   3    9.60    0.34
 -12   3   3    1.65    0.19
   9 -12   3    1.37    0.10
   3   9   3    1.52    0.11
   9 -13   3    2.25    0.12
 -13   4   3    2.24    0.22
   9 -14   3    5.34    0.21
 -14   5   3    5.60    0.29
   9 -15   3    1.70    0.11
 -15   6   3    1.52    0.22
   9 -16   3    0.16    0.08
 -16   7   3    0.06    0.16
 -17   8   3    0.09    0.17
   9 -17   3    0.07    0.08
   9 -18   3    0.37    0.09
 -18   9   3    0.41    0.17
   9 -19   3    0.16    0.09
 -19  10   3   -0.13    0.17
   8 -18   3    0.34    0.09
 -18  10   3    0.45    0.17
 -17  10   3    0.01    0.16
   7 -17   3    0.08    0.08
 -16  10   3    0.07    0.16
   6 -16   3    0.09    0.07
 -10  -5  -3    0.43    0.16
   5 -15   3    0.17    0.07
 -15  10   3    0.17    0.15
 -10  -4  -3    0.00    0.14
   4 -14   3    0.04    0.07
 -14  10   3   -0.09    0.14
 -10  -3  -3   -0.02    0.13
 -13  10   3   -0.01    0.14
   3 -13   3    0.05    0.07
 -10  -2  -3   -0.14    0.13
   2 -12   3   -0.02    0.07
 -12  10   3    0.07    0.14
 -12  10   3   -0.04    0.08
 -10  -1  -3    0.54    0.13
   1 -11   3    0.68    0.08
 -11  10   3    0.69    0.09
 -11  10   3    0.75    0.14
 -10   0  -3    0.11    0.12
 -10  10   3    0.03    0.08
   0 -10   3   -0.03    0.07
 -10  10   3    0.20    0.13
 -10   1  -3    0.54    0.12
  -1  -9   3    0.67    0.08
  -9  10   3    0.86    0.13
  -9  10   3    0.57    0.08
 -10   2  -3    1.21    0.14
  -2  -8   3    0.92    0.09
  -8  10   3    1.16    0.10
  -2  -8   3    1.05    0.10
  -8  10   3    1.08    0.13
 -10   3  -3    0.68    0.11
  -7  10   3    0.89    0.13
  -7  10   3    0.68    0.10
  -3  -7   3    0.57    0.08
  -3  -7   3    0.58    0.07
 -10   4  -3    1.42    0.14
  -4  -6   3    1.48    0.09
  -4  -6   3    1.50    0.09
  -6  10   3    1.40    0.16
  -6  10   3    1.38    0.10
 -10   5  -3    5.01    0.23
 -10   5  -3    5.48    0.22
  -5  -5   3    5.22    0.20
 -10   6  -3   -0.02    0.08
  -6  -4   3    0.00    0.06
 -10   7  -3    0.09    0.08
  -7  -3   3    0.11    0.06
 -10   8  -3    3.71    0.17
  -8  -2   3    3.87    0.15
 -10   9  -3    0.96    0.11
  -1  10   3    1.03    0.10
 -10  10  -3    0.05    0.08
 -10   0   3    0.20    0.14
   0  10   3    0.18    0.08
 -10  11  -3    2.54    0.15
   1  10   3    2.61    0.14
 -11   1   3    2.08    0.21
  10 -11   3    2.85    0.12
 -10  12  -3   -0.08    0.09
  10 -12   3   -0.01    0.06
   2  10   3   -0.08    0.08
 -12   2   3    0.10    0.16
 -10  13  -3    0.07    0.09
 -13   3   3   -0.17    0.15
   3  10   3    0.14    0.08
  10 -13   3    0.16    0.07
 -10  14  -3   -0.08    0.09
 -14   4   3   -0.22    0.16
  10 -14   3   -0.01    0.07
 -10  15  -3   -0.07    0.10
 -15   5   3    0.15    0.16
  10 -15   3    0.01    0.07
  10 -16   3   -0.03    0.08
 -16   6   3   -0.09    0.16
 -17   7   3    0.37    0.18
  10 -17   3    0.09    0.08
 -18   8   3   -0.07    0.18
  10 -18   3    0.12    0.08
  10 -19   3    0.19    0.09
 -19   9   3   -0.01    0.17
 -20  10   3    1.02    0.19
  10 -20   3    1.19    0.13
 -21  11   3    0.90    0.20
  10 -21   3    1.56    0.14
 -20  11   3    1.72    0.24
   9 -20   3    2.30    0.15
 -19  11   3    0.94    0.18
   8 -19   3    1.14    0.12
   7 -18   3    0.23    0.09
 -18  11   3    0.12    0.17
   6 -17   3   -0.13    0.08
 -17  11   3    0.00    0.16
   5 -16   3   -0.01    0.07
 -16  11   3    0.25    0.16
 -11  -4  -3    0.14    0.15
   4 -15   3   -0.11    0.07
 -15  11   3    0.11    0.15
 -11  -3  -3   -0.02    0.14
 -14  11   3    0.03    0.15
   3 -14   3    0.02    0.08
 -11  -2  -3    1.22    0.16
 -13  11   3    1.49    0.19
 -13  11   3    1.26    0.12
   2 -13   3    1.53    0.10
 -11  -1  -3    3.30    0.22
 -12  11   3    3.28    0.22
 -12  11   3    3.35    0.16
   1 -12   3    3.39    0.15
 -11   0  -3   -0.17    0.13
 -11  11   3    0.15    0.13
 -11  11   3    0.22    0.08
   0 -11   3    0.01    0.07
 -11   1  -3    2.20    0.19
 -10  11   3    2.70    0.20
 -10  11   3    2.43    0.14
  -1 -10   3    2.87    0.13
 -11   2  -3    9.10    0.35
  -2  -9   3    8.48    0.32
  -9  11   3    9.09    0.36
  -9  11   3    9.42    0.32
 -11   3  -3    4.19    0.21
  -3  -8   3    4.27    0.18
  -8  11   3    4.70    0.18
  -8  11   3    4.51    0.23
 -11   4  -3   -0.07    0.10
 -11   4  -3    0.19    0.12
  -4  -7   3   -0.11    0.06
  -7  11   3   -0.12    0.12
  -7  11   3   -0.08    0.07
 -11   5  -3    0.36    0.13
 -11   5  -3    0.15    0.09
  -6  11   3    0.22    0.07
  -5  -6   3    0.31    0.07
 -11   6  -3    1.16    0.12
 -11   6  -3    1.04    0.15
  -6  -5   3    1.14    0.09
 -11   7  -3    0.20    0.08
  -7  -4   3    0.30    0.06
 -11   8  -3    0.34    0.09
  -8  -3   3    0.29    0.06
 -11   9  -3   -0.04    0.08
  -2  11   3    0.02    0.07
 -11  10  -3    0.55    0.09
  -1  11   3    0.68    0.09
 -11  11  -3    0.19    0.09
 -11   0   3    0.16    0.14
   0  11   3    0.12    0.08
 -11  12  -3    0.26    0.09
 -12   1   3    0.25    0.16
   1  11   3    0.10    0.08
 -11  13  -3    0.97    0.10
 -13   2   3    1.26    0.17
   2  11   3    0.83    0.10
 -11  14  -3    2.22    0.15
   3  11   3    1.88    0.13
 -14   3   3    2.29    0.21
 -11  15  -3    0.00    0.10
 -15   4   3    0.31    0.17
 -11  16  -3   -0.13    0.11
 -16   5   3    0.01    0.17
 -11  17  -3    0.62    0.12
 -17   6   3    0.67    0.18
 -18   7   3    0.65    0.18
 -19   8   3    0.56    0.19
 -20   9   3    0.18    0.17
 -21  10   3    0.72    0.19
 -22  11   3    0.25    0.18
 -22  12   3    0.50    0.19
  10 -22   3   -0.01    0.09
   9 -21   3    0.26    0.10
 -21  12   3   -0.04    0.18
 -20  12   3    0.00    0.18
   8 -20   3   -0.01    0.09
   7 -19   3    0.18    0.09
 -19  12   3    0.10    0.17
 -18  12   3   -0.09    0.17
   6 -18   3   -0.06    0.08
   5 -17   3    0.00    0.08
 -17  12   3    0.01    0.16
 -16  12   3    1.43    0.21
   4 -16   3    1.45    0.11
 -12  -3  -3    0.07    0.15
   3 -15   3    0.24    0.08
 -15  12   3    0.46    0.15
 -12  -2  -3    0.89    0.15
 -14  12   3    1.41    0.19
   2 -14   3    1.46    0.11
 -12  -1  -3    0.11    0.14
 -13  12   3    0.82    0.14
   1 -13   3    0.42    0.08
 -13  12   3    0.56    0.09
 -12   0  -3    0.12    0.13
 -12  12   3    0.36    0.09
   0 -12   3    0.19    0.07
 -12  12   3    0.27    0.13
 -12   1  -3   -0.07    0.13
  -1 -11   3    0.20    0.07
 -11  12   3    0.25    0.13
 -11  12   3    0.19    0.08
 -12   2  -3    0.00    0.12
 -10  12   3   -0.06    0.12
  -2 -10   3   -0.04    0.07
 -10  12   3   -0.18    0.08
 -12   3  -3    1.47    0.16
  -3  -9   3    1.43    0.10
  -9  12   3    1.51    0.17
  -9  12   3    1.67    0.12
 -12   4  -3    0.62    0.13
 -12   4  -3    0.32    0.11
  -8  12   3    0.46    0.13
  -4  -8   3    0.47    0.07
  -8  12   3    0.46    0.08
 -12   5  -3    0.06    0.14
 -12   5  -3    0.00    0.10
  -7  12   3   -0.17    0.08
  -5  -7   3   -0.01    0.07
 -12   6  -3    0.17    0.12
 -12   6  -3    0.06    0.10
  -6  12   3   -0.05    0.07
  -6  -6   3   -0.08    0.06
 -12   7  -3    0.61    0.10
  -5  12   3    0.71    0.09
  -7  -5   3    0.84    0.08
 -12   8  -3    2.38    0.15
  -8  -4   3    2.45    0.12
  -4  12   3    2.78    0.14
 -12   9  -3    0.12    0.08
  -3  12   3    0.23    0.08
 -12  10  -3    0.06    0.09
  -2  12   3    0.23    0.08
 -12  11  -3    2.89    0.16
  -1  12   3    3.19    0.15
 -11  -1   3    3.17    0.21
 -12  12  -3    0.18    0.09
   0  12   3    0.61    0.09
 -12   0   3    0.62    0.16
 -12  13  -3    1.08    0.13
   1  12   3    0.98    0.12
 -13   1   3    1.63    0.21
 -12  14  -3    0.15    0.10
   2  12   3    0.11    0.09
 -14   2   3    0.32    0.16
 -12  15  -3    0.57    0.11
 -15   3   3    0.58    0.17
 -12  16  -3    0.14    0.11
 -16   4   3   -0.11    0.16
 -12  17  -3    0.21    0.12
 -17   5   3    0.05    0.17
 -18   6   3   -0.03    0.17
 -19   7   3    0.24    0.18
 -20   8   3   -0.10    0.17
 -21   9   3    0.29    0.17
 -22  10   3    0.36    0.18
 -22  13   3    0.14    0.18
   9 -22   3    0.09    0.10
 -21  13   3    1.16    0.20
   8 -21   3    1.47    0.14
   7 -20   3    0.45    0.10
 -20  13   3    0.51    0.18
   6 -19   3    0.12    0.09
 -19  13   3    0.33    0.17
   5 -18   3    0.57    0.09
 -18  13   3    0.56    0.17
   4 -17   3    0.85    0.11
 -17  13   3    0.93    0.16
   3 -16   3   -0.03    0.08
 -16  13   3    0.24    0.15
 -15  13   3    0.12    0.15
   2 -15   3    0.01    0.08
 -13  -1  -3    0.34    0.15
   1 -14   3    0.45    0.08
 -14  13   3    0.31    0.10
 -14  13   3    0.39    0.14
 -13   0  -3    0.74    0.16
   0 -13   3    0.83    0.10
 -13  13   3    0.99    0.15
 -13  13   3    0.91    0.12
 -13   1  -3    1.21    0.16
 -12  13   3    1.09    0.12
 -12  13   3    1.16    0.15
  -1 -12   3    1.10    0.10
 -13   2  -3    0.77    0.14
 -11  13   3    1.16    0.11
 -11  13   3    1.14    0.14
  -2 -11   3    0.80    0.09
 -13   3  -3    0.09    0.12
 -10  13   3    0.08    0.09
  -3 -10   3    0.08    0.07
 -10  13   3    0.00    0.12
 -13   4  -3    1.97    0.19
 -13   4  -3    2.15    0.17
  -9  13   3    2.11    0.18
  -4  -9   3    1.94    0.11
  -9  13   3    2.10    0.13
 -13   5  -3    0.50    0.14
 -13   5  -3    0.35    0.11
  -8  13   3    0.38    0.09
  -5  -8   3    0.23    0.07
 -13   6  -3    0.74    0.14
 -13   6  -3    0.66    0.11
  -6  -7   3    0.67    0.09
  -7  13   3    0.86    0.09
 -13   7  -3    0.57    0.10
 -13   7  -3    0.67    0.17
  -6  13   3    0.52    0.09
  -7  -6   3    0.50    0.07
 -13   8  -3    0.26    0.09
  -8  -5   3    0.24    0.06
  -5  13   3    0.20    0.08
 -13   9  -3    1.61    0.14
  -4  13   3    1.98    0.13
 -13  10  -3    0.00    0.08
  -3  13   3   -0.06    0.08
 -13  11  -3    1.17    0.13
  -2  13   3    1.31    0.12
 -13  12  -3    0.33    0.10
 -12  -1   3    0.28    0.15
  -1  13   3    0.36    0.09
 -13  13  -3    0.67    0.10
 -13   0   3    0.82    0.17
   0  13   3    0.64    0.10
 -13  14  -3    0.18    0.10
 -14   1   3    0.30    0.17
   1  13   3    0.08    0.10
 -13  15  -3    0.32    0.11
 -15   2   3    0.35    0.17
   2  13   3    0.31    0.09
 -13  16  -3    0.29    0.12
 -16   3   3    0.08    0.17
 -17   4   3   -0.01    0.17
 -18   5   3   -0.15    0.18
 -19   6   3   -0.05    0.17
 -20   7   3    0.20    0.18
  -8 -13  -3    0.05    0.10
 -21   8   3    0.24    0.18
 -22   9   3    0.33    0.18
   8 -22   3    0.09    0.10
   7 -21   3    0.59    0.10
 -21  14   3    0.46    0.17
   6 -20   3    0.52    0.10
 -20  14   3    0.23    0.17
   5 -19   3    0.45    0.10
 -19  14   3    0.17    0.16
   4 -18   3    0.10    0.08
 -18  14   3    0.22    0.15
 -17  14   3    0.13    0.15
   3 -17   3    0.28    0.08
 -16  14   3    0.28    0.15
   2 -16   3    0.20    0.08
   1 -15   3    1.11    0.11
 -15  14   3    1.21    0.17
 -14   0  -3    0.46    0.17
 -14  14   3    0.54    0.14
   0 -14   3    0.42    0.08
 -14  14   3    0.58    0.10
 -14   1  -3    0.13    0.15
 -13  14   3   -0.02    0.09
 -13  14   3    0.10    0.14
  -1 -13   3    0.09    0.08
 -14   2  -3    0.29    0.15
  -2 -12   3    0.11    0.07
 -12  14   3    0.25    0.13
 -12  14   3    0.03    0.09
 -14   3  -3    1.81    0.19
 -14   3  -3    2.40    0.19
  -3 -11   3    2.14    0.12
 -11  14   3    1.84    0.19
 -11  14   3    2.03    0.14
 -14   4  -3    0.35    0.14
 -14   4  -3    0.23    0.13
 -10  14   3    0.07    0.09
  -4 -10   3    0.06    0.07
 -10  14   3   -0.08    0.13
 -14   5  -3    4.90    0.25
  -5  -9   3    4.54    0.19
  -9  14   3    4.97    0.21
 -14   6  -3    0.94    0.15
 -14   6  -3    0.68    0.12
  -6  -8   3    0.70    0.09
  -8  14   3    0.79    0.10
 -14   7  -3    0.23    0.17
 -14   7  -3    0.03    0.10
  -7  14   3    0.18    0.09
  -7  -7   3    0.16    0.07
 -14   8  -3    0.48    0.10
  -6  14   3    0.50    0.09
  -8  -6   3    0.75    0.09
 -14   9  -3    0.13    0.09
  -5  14   3    0.17    0.09
 -14  10  -3    0.13    0.09
  -4  14   3    0.04    0.09
 -14  11  -3    0.06    0.10
  -3  14   3    0.13    0.09
 -14  12  -3    1.08    0.13
  -2  14   3    1.37    0.12
 -12  -2   3    1.35    0.19
 -14  13  -3    0.44    0.11
 -13  -1   3    0.41    0.17
  -1  14   3    0.22    0.10
 -14  14  -3    0.66    0.11
   0  14   3    0.21    0.10
 -14   0   3    0.55    0.18
 -14  15  -3    1.02    0.15
   1  14   3    0.81    0.11
 -15   1   3    0.84    0.18
 -14  16  -3   -0.02    0.13
   2  14   3   -0.10    0.10
 -16   2   3    0.21    0.18
 -17   3   3    0.07    0.19
 -18   4   3    0.07    0.18
 -19   5   3    0.07    0.18
 -20   6   3    0.15    0.18
  -7 -14  -3   -0.21    0.09
 -21   7   3   -0.04    0.19
 -22   8   3   -0.01    0.17
   7 -22   3    0.09    0.10
   6 -21   3    0.19    0.09
   5 -20   3    0.14    0.09
   4 -19   3    0.11    0.09
 -19  15   3   -0.06    0.16
   3 -18   3    0.32    0.09
 -18  15   3    0.45    0.17
 -17  15   3   -0.05    0.14
   2 -17   3    0.05    0.08
   1 -16   3    1.02    0.10
 -16  15   3    1.03    0.16
 -15  15   3    0.32    0.14
   0 -15   3    0.19    0.08
 -15  15   3   -0.07    0.11
 -14  15   3    0.82    0.11
 -14  15   3    1.04    0.14
  -1 -14   3    0.84    0.10
 -15   2  -3    0.38    0.19
 -15   2  -3    0.22    0.14
  -2 -13   3    0.41    0.08
 -13  15   3    0.29    0.10
 -13  15   3    0.35    0.13
 -15   3  -3    0.83    0.16
 -15   3  -3    0.52    0.15
  -3 -12   3    0.74    0.09
 -12  15   3    0.38    0.13
 -12  15   3    0.80    0.11
 -15   4  -3    0.07    0.15
 -15   4  -3    0.02    0.13
  -4 -11   3    0.06    0.07
 -11  15   3    0.11    0.13
 -11  15   3   -0.04    0.09
 -15   5  -3    0.32    0.15
 -15   5  -3    0.08    0.12
  -5 -10   3    0.04    0.07
 -10  15   3   -0.09    0.09
 -15   6  -3    1.38    0.16
 -15   6  -3    1.40    0.19
  -9  15   3    1.84    0.13
  -6  -9   3    1.61    0.11
 -15   7  -3    1.33    0.16
 -15   7  -3    1.33    0.20
  -8  15   3    1.40    0.13
  -7  -8   3    1.38    0.10
 -15   8  -3    0.45    0.11
  -7  15   3    0.54    0.10
  -8  -7   3    0.55    0.08
 -15   9  -3    0.39    0.11
  -6  15   3    0.60    0.10
 -15  10  -3    0.10    0.10
  -5  15   3    0.13    0.09
 -15  11  -3    0.03    0.10
  -4  15   3    0.11    0.10
 -15  12  -3    0.40    0.10
  -3  15   3    0.12    0.10
 -15  13  -3    0.21    0.11
 -13  -2   3    0.11    0.16
  -2  15   3   -0.06    0.10
 -15  14  -3    1.13    0.15
  -1  15   3    1.02    0.13
 -14  -1   3    1.39    0.19
 -15  15  -3    0.40    0.17
   0  15   3    0.03    0.10
 -15   0   3    0.15    0.18
 -16   1   3    0.04    0.17
   1  15   3    0.22    0.10
 -17   2   3   -0.05    0.17
 -18   3   3    0.01    0.18
 -19   4   3   -0.09    0.18
 -20   5   3   -0.24    0.17
  -6 -15  -3   -0.08    0.10
 -21   6   3   -0.04    0.18
 -15  22  -3   -0.01    0.12
  -7 -15  -3    0.00    0.10
 -22   7   3    0.67    0.18
   5 -21   3    0.50    0.10
   4 -20   3    0.12    0.09
   3 -19   3    0.36    0.10
   2 -18   3    0.14    0.09
 -18  16   3    0.03    0.23
   1 -17   3    0.04    0.08
 -17  16   3    0.12    0.15
   0 -16   3    0.82    0.11
 -16  16   3    0.96    0.15
 -16   1  -3    0.05    0.16
 -15  16   3    0.26    0.11
  -1 -15   3    0.17    0.08
 -15  16   3    0.16    0.13
 -16   2  -3    0.02    0.16
 -14  16   3   -0.03    0.10
  -2 -14   3    0.03    0.08
 -14  16   3    0.09    0.13
 -16   3  -3    0.10    0.16
 -13  16   3    0.27    0.10
  -3 -13   3    0.16    0.08
 -13  16   3    0.29    0.14
 -16   4  -3   -0.04    0.16
  -4 -12   3    0.07    0.08
 -12  16   3    0.00    0.10
 -16   5  -3   -0.05    0.15
 -16   5  -3   -0.01    0.17
  -5 -11   3    0.11    0.08
 -11  16   3    0.00    0.10
 -16   6  -3    0.05    0.14
 -16   6  -3    0.02    0.13
  -6 -10   3    0.02    0.07
 -10  16   3    0.13    0.10
 -16   7  -3    0.09    0.12
  -9  16   3   -0.02    0.10
  -7  -9   3    0.09    0.07
 -16   8  -3    0.14    0.12
  -8  -8   3    0.18    0.08
  -8  16   3    0.23    0.10
 -16   9  -3    0.30    0.11
  -7  16   3    0.33    0.10
 -16  10  -3    0.12    0.11
  -6  16   3    0.23    0.10
 -16  11  -3    0.05    0.11
  -5  16   3   -0.14    0.10
 -16  12  -3    1.29    0.15
  -4  16   3    1.35    0.14
 -16  13  -3   -0.05    0.15
  -3  16   3   -0.08    0.10
 -13  -3   3   -0.10    0.16
 -14  -2   3    0.15    0.18
  -2  16   3    0.15    0.11
  -1  16   3    0.75    0.11
 -15  -1   3    1.14    0.20
   0  16   3    0.76    0.11
 -16   0   3    0.77    0.19
   1  16   3   -0.05    0.11
 -17   1   3    0.41    0.18
 -18   2   3    0.06    0.19
 -19   3   3    0.05    0.18
  -4 -16  -3   -0.05    0.10
 -20   4   3    0.16    0.19
  -5 -16  -3   -0.11    0.10
 -16  21  -3   -0.12    0.12
 -21   5   3    0.08    0.17
 -17  -4  -3   -0.15    0.18
   4 -21   3    0.26    0.10
 -17  -3  -3   -0.11    0.18
   3 -20   3    0.04    0.09
 -17  -2  -3    0.09    0.18
   2 -19   3    0.11    0.09
 -17  -1  -3    0.06    0.17
   1 -18   3    0.07    0.09
 -17   0  -3    0.03    0.17
   0 -17   3    0.12    0.09
 -17   1  -3    0.02    0.17
  -1 -16   3    0.15    0.09
 -16  17   3    0.07    0.12
 -17   2  -3    0.10    0.17
 -15  17   3    0.16    0.14
  -2 -15   3    0.08    0.08
 -15  17   3    0.09    0.11
 -17   3  -3    0.10    0.17
  -3 -14   3    0.32    0.08
 -14  17   3    0.10    0.11
 -17   4  -3    0.21    0.16
  -4 -13   3    0.05    0.08
 -13  17   3    0.22    0.11
 -17   5  -3   -0.12    0.15
 -12  17   3    0.07    0.11
  -5 -12   3    0.13    0.08
 -17   6  -3    0.95    0.17
  -6 -11   3    0.91    0.10
 -11  17   3    0.92    0.12
 -10  17   3    0.01    0.12
  -7 -10   3    0.22    0.08
  -9  17   3    0.28    0.10
  -8  -9   3   -0.01    0.08
  -8  17   3    1.63    0.14
  -7  17   3    0.09    0.10
  -6  17   3    0.00    0.10
  -5  17   3    0.17    0.11
 -13  -4   3    0.80    0.18
  -4  17   3    1.02    0.13
 -14  -3   3    0.06    0.19
  -3  17   3    0.23    0.11
 -15  -2   3   -0.05    0.19
  -2  17   3   -0.08    0.11
  -1  17   3    0.01    0.11
 -16  -1   3    0.40    0.19
 -17   0   3    0.08    0.18
   0  17   3   -0.10    0.11
 -18   1   3    0.08    0.18
 -19   2   3    0.22    0.18
  -3 -17  -3   -0.18    0.10
 -20   3   3    0.02    0.18
  -4 -17  -3    0.28    0.11
 -21   4   3    0.25    0.18
 -18  -2  -3   -0.22    0.19
   2 -20   3    0.04    0.09
 -18  -1  -3    0.02    0.19
   1 -19   3    0.17    0.09
 -18   0  -3    0.13    0.19
   0 -18   3   -0.03    0.09
 -18   1  -3    0.05    0.19
  -1 -17   3    0.20    0.09
 -18   2  -3    0.12    0.18
  -2 -16   3   -0.07    0.08
 -16  18   3   -0.11    0.12
 -18   3  -3    0.00    0.17
 -15  18   3    0.20    0.12
  -3 -15   3    0.12    0.09
 -18   4  -3    0.37    0.17
  -4 -14   3    0.16    0.08
 -14  18   3    0.31    0.12
 -18   5  -3    0.44    0.16
  -5 -13   3    0.09    0.08
 -13  18   3   -0.01    0.10
 -18   6  -3    0.14    0.16
  -6 -12   3    0.06    0.08
 -12  18   3   -0.12    0.11
 -11  18   3    0.53    0.11
  -7 -11   3    0.39    0.09
 -10  18   3    0.08    0.11
  -8 -10   3    0.13    0.08
  -9  18   3    0.18    0.11
  -8  18   3    0.49    0.12
  -7  18   3    0.34    0.11
  -6  18   3   -0.11    0.11
  -5  18   3    0.39    0.12
 -13  -5   3    0.20    0.17
  -4  18   3   -0.08    0.11
 -14  -4   3    0.04    0.18
 -15  -3   3    0.36    0.20
  -3  18   3    0.29    0.12
  -2  18   3   -0.09    0.11
 -16  -2   3    0.06    0.20
  -1  18   3    0.07    0.12
 -17  -1   3   -0.14    0.19
 -18   0   3    0.04    0.19
  -1 -18  -3   -0.01    0.10
 -19   1   3    0.08    0.19
  -2 -18  -3   -0.06    0.10
 -20   2   3   -0.11    0.19
 -19  -1  -3    0.06    0.20
 -19   0  -3    0.08    0.19
   0 -19   3   -0.09    0.09
 -19   1  -3    0.24    0.19
  -1 -18   3    0.07    0.09
 -19   2  -3    0.03    0.18
  -2 -17   3   -0.15    0.09
 -19   3  -3   -0.15    0.17
  -3 -16   3    0.02    0.09
 -16  19   3   -0.28    0.13
 -19   4  -3   -0.09    0.17
 -15  19   3   -0.08    0.12
  -4 -15   3   -0.14    0.09
 -19   5  -3   -0.06    0.17
 -14  19   3   -0.08    0.12
  -5 -14   3    0.11    0.09
 -13  19   3    0.11    0.11
  -6 -13   3    0.10    0.09
 -12  19   3    0.49    0.12
  -7 -12   3    0.45    0.09
  -8 -11   3    0.31    0.09
 -11  19   3    0.39    0.12
  10 -19  -3    0.34    0.09
 -10  19   3    0.36    0.12
   9 -19  -3    0.15    0.09
  -9  19   3    0.07    0.11
  -8  19   3    1.04    0.15
  -7  19   3    0.06    0.12
  -6  19   3   -0.06    0.12
  -5  19   3    0.32    0.12
 -14  -5   3    0.37    0.19
  -4  19   3    0.19    0.12
 -15  -4   3    0.19    0.20
 -16  -3   3    0.69    0.22
  -3  19   3    0.19    0.12
  -2  19   3   -0.07    0.12
 -17  -2   3   -0.10    0.19
   1 -19  -3   -0.11    0.09
  -1  19   3   -0.12    0.13
 -18  -1   3   -0.17    0.19
   0 -19  -3    0.00    0.10
 -19   0   3   -0.02    0.20
 -20   1   3   -0.03    0.18
 -20   1  -3    0.31    0.18
 -20   2  -3    0.30    0.18
  -2 -18   3    0.27    0.10
 -20   3  -3    0.04    0.17
 -17  20   3   -0.12    0.14
  -3 -17   3    0.00    0.09
 -20   4  -3   -0.15    0.18
  -4 -16   3   -0.03    0.09
 -16  20   3   -0.11    0.13
 -20   5  -3   -0.07    0.19
  -5 -15   3    0.08    0.09
 -15  20   3   -0.14    0.12
 -14  20   3   -0.04    0.12
  -6 -14   3    0.00    0.09
  -7 -13   3    0.07    0.09
 -13  20   3   -0.03    0.12
 -12  20   3   -0.10    0.11
 -11  20   3    0.25    0.12
  10 -20  -3    0.96    0.13
 -10  20   3    1.28    0.15
   9 -20  -3    1.94    0.15
  -9  20   3    2.37    0.18
   8 -20  -3   -0.10    0.09
  -8  20   3    0.17    0.12
   7 -20  -3    0.48    0.10
 -13  -7   3    0.18    0.18
  -7  20   3    0.60    0.13
   6 -20  -3    0.20    0.10
  -6  20   3    0.36    0.12
 -14  -6   3    0.14    0.19
   5 -20  -3   -0.01    0.09
 -15  -5   3   -0.02    0.20
  -5  20   3    0.00    0.12
   4 -20  -3    0.03    0.10
  -4  20   3   -0.06    0.12
 -16  -4   3    0.59    0.22
   3 -20  -3    0.00    0.10
 -17  -3   3    0.08    0.20
  -3  20   3    0.11    0.13
   2 -20  -3    0.08    0.10
  -2  20   3    0.07    0.13
 -18  -2   3   -0.08    0.19
 -19  -1   3    0.04    0.19
 -21   4  -3    0.36    0.21
 -17  21   3    0.37    0.14
  -4 -17   3    0.41    0.10
  -5 -16   3    0.12    0.09
 -16  21   3    0.08    0.13
  -6 -15   3    0.14    0.09
 -15  21   3   -0.13    0.13
 -14  21   3    0.21    0.13
  -7 -14   3    0.09    0.10
 -13  21   3    0.24    0.13
 -12  21   3    0.05    0.12
 -11  21   3    0.68    0.13
   9 -21  -3    0.24    0.10
  -9  21   3    0.31    0.13
   8 -21  -3    1.11    0.13
 -13  -8   3    0.82    0.20
  -8  21   3    0.52    0.13
   7 -21  -3    0.35    0.10
 -14  -7   3   -0.01    0.20
  -7  21   3    0.41    0.13
   6 -21  -3   -0.01    0.10
  -6  21   3    0.20    0.13
 -15  -6   3    0.08    0.20
   5 -21  -3    0.38    0.10
 -16  -5   3    0.68    0.22
  -5  21   3    0.06    0.13
   4 -21  -3    0.14    0.10
  -4  21   3    0.28    0.13
 -17  -4   3    0.00    0.20
 -15  22   3    0.38    0.14
 -14  22   3   -0.23    0.13
 -13  22   3    0.02    0.13
 -12  22   3    0.21    0.13
 -11  22   3    0.07    0.13
 -10  22   3    0.05    0.13
   9 -22  -3   -0.01    0.10
  -9  22   3    0.09    0.13
 -13  -9   3    0.06    0.19
   8 -22  -3    0.09    0.10
  -8  22   3    0.18    0.13
 -14  -8   3    0.11    0.21
   7 -22  -3    0.05    0.10
 -15  -7   3   -0.07    0.20
  -7  22   3   -0.02    0.13
   0   0   4    1.64    0.11
  -1   1   4    0.12    0.07
   0  -1   4    0.04    0.08
   1   0   4    0.06    0.07
   0   1   4   -0.06    0.07
  -1   0   4    0.14    0.08
   1   1   4    1.48    0.10
   1  -2   4    1.31    0.09
   1   1   4    1.46    0.10
  -2  -1  -4    5.29    0.19
   2   1   4    4.85    0.19
   2   1   4    5.10    0.19
   1  -3   4    4.81    0.19
   0  -2   4    0.28    0.06
   2   0   4    0.21    0.07
  -1  -1   4    1.52    0.12
  -1   2   4    1.39    0.10
  -1  -1   4    1.31    0.11
   2  -2   4    0.29    0.06
   0   2   4    0.32    0.08
  -2   0   4    0.05    0.07
   0   2   4    0.20    0.07
  -1  -2  -4    1.02    0.10
   2  -3   4    0.79    0.07
   1   2   4    1.08    0.09
  -2  -2  -4    1.90    0.13
   2   2   4    1.99    0.11
   2  -4   4    2.15    0.10
  -3  -2  -4   -0.14    0.09
   2  -5   4    0.12    0.06
   3   2   4    0.08    0.06
  -3  -1  -4    0.00    0.08
   3   1   4    0.14    0.07
   1  -4   4    0.04    0.06
  -3   0  -4   31.44    1.03
   3   0   4   30.29    1.03
   0  -3   4   30.64    1.03
  -3   1  -4    0.96    0.07
  -1  -2   4    0.90    0.07
   3  -1   4    0.71    0.08
  -1  -2   4    0.91    0.11
  -2  -1   4    5.10    0.20
   3  -2   4    4.85    0.18
  -2  -1   4    4.75    0.18
   0  -3  -4   31.35    1.02
   3  -3   4   29.37    1.02
  -1  -3  -4   26.57    0.88
   3  -4   4   25.72    0.88
  -2  -3  -4   13.19    0.46
   3  -5   4   12.77    0.44
  -3  -3  -4   24.27    0.81
   3  -6   4   23.36    0.80
  -4  -3  -4    0.32    0.11
   3  -7   4    0.56    0.07
  -7   4   4    0.41    0.12
  -4  -2  -4   29.13    0.98
   2  -6   4   28.92    0.97
  -6   4   4   29.94    0.99
   4   2   4   27.83    0.97
  -4  -1  -4    3.20    0.16
   1  -5   4    2.99    0.13
  -4   0  -4    4.67    0.19
   4   0   4    4.52    0.19
   0  -4   4    4.70    0.17
  -4   1  -4   27.09    0.89
   4  -1   4   25.79    0.89
  -1  -3   4   26.08    0.89
  -1  -3   4   26.98    0.90
  -4   2  -4    1.89    0.10
  -2  -2   4    1.86    0.13
   4  -2   4    2.07    0.11
  -2  -2   4    2.13    0.10
  -3  -1   4   -0.04    0.08
  -3  -1   4    0.00    0.06
   4  -3   4    0.01    0.06
   4  -4   4    4.19    0.16
  -1  -4  -4    7.14    0.26
   4  -5   4    6.35    0.24
  -2  -4  -4   13.60    0.48
   4  -6   4   13.15    0.46
  -6   2   4   13.55    0.52
  -3  -4  -4    8.24    0.31
  -7   3   4    7.77    0.32
   4  -7   4    7.99    0.28
  -4  -4  -4    0.33    0.11
   4  -8   4    0.27    0.07
  -8   4   4    0.25    0.13
  -5  -4  -4    0.44    0.12
   4  -9   4    0.36    0.07
  -9   5   4    0.46    0.13
  -9   5   4    0.53    0.08
  -5  -3  -4    3.44    0.20
   3  -8   4    3.67    0.14
  -8   5   4    3.17    0.15
  -8   5   4    3.41    0.21
  -5  -2  -4   18.93    0.66
  -7   5   4   18.89    0.67
   2  -7   4   19.06    0.65
  -7   5   4   19.36    0.65
  -5  -1  -4    0.66    0.10
  -6   5   4    0.69    0.12
   1  -6   4    0.67    0.07
  -6   5   4    0.77    0.08
  -5   0  -4    0.52    0.09
   0  -5   4    0.33    0.07
  -5   5   4    0.68    0.07
  -5   1  -4    6.57    0.25
  -1  -4   4    6.52    0.24
  -4   5   4    6.70    0.24
  -1  -4   4    6.70    0.26
   5  -1   4    6.41    0.24
  -5   2  -4   12.54    0.43
   5  -2   4   12.43    0.43
  -3   5   4   12.00    0.43
  -2  -3   4   12.62    0.44
  -2  -3   4   12.76    0.43
  -5   3  -4   -0.01    0.06
  -3  -2   4   -0.03    0.08
  -3  -2   4    0.06    0.06
   5  -3   4    0.01    0.06
  -2   5   4    0.05    0.07
  -5   4  -4    3.07    0.13
  -1   5   4    3.06    0.13
  -4  -1   4    3.01    0.13
   5  -4   4    3.00    0.13
   5  -5   4    0.48    0.06
  -5   0   4    0.52    0.06
   0   5   4    0.52    0.07
   1   5   4    1.96    0.11
   5  -6   4    1.81    0.10
  -6   1   4    1.92    0.17
  -2  -5  -4   14.82    0.51
  -7   2   4   14.14    0.51
   2   5   4   13.96    0.49
   5  -7   4   14.56    0.49
  -3  -5  -4   14.28    0.50
  -8   3   4   13.88    0.50
   5  -8   4   13.72    0.48
  -4  -5  -4    0.06    0.12
  -9   4   4    0.05    0.13
   4   5   4    0.03    0.07
   5  -9   4    0.13    0.06
  -5  -5  -4    0.03    0.12
 -10   5   4    0.04    0.09
 -10   5   4   -0.11    0.13
   5 -10   4    0.00    0.06
  -6  -5  -4    0.02    0.13
   5 -11   4   -0.01    0.07
 -11   6   4   -0.01    0.14
  -6  -4  -4    0.31    0.12
 -10   6   4    0.19    0.07
   4 -10   4    0.30    0.07
 -10   6   4    0.22    0.14
  -6  -3  -4    1.90    0.18
  -9   6   4    1.87    0.18
   3  -9   4    2.16    0.11
  -9   6   4    1.75    0.11
  -6  -2  -4    0.27    0.12
  -8   6   4    0.48    0.07
  -8   6   4    0.47    0.13
   2  -8   4    0.32    0.07
  -6  -1  -4    7.97    0.30
  -7   6   4    8.11    0.28
   1  -7   4    7.53    0.28
  -7   6   4    7.94    0.32
  -6   0  -4    0.96    0.13
  -6   6   4    1.43    0.14
  -6   6   4    1.01    0.10
   0  -6   4    1.07    0.09
  -6   1  -4    1.80    0.13
  -1  -5   4    1.89    0.10
  -5   6   4    1.94    0.11
  -5   6   4    2.20    0.18
  -6   2  -4   13.87    0.47
  -4   6   4   13.33    0.49
  -2  -4   4   13.45    0.47
  -4   6   4   13.52    0.46
  -2  -4   4   13.11    0.46
   6  -2   4   13.39    0.46
  -6   3  -4   23.52    0.78
  -3  -3   4   23.29    0.78
   6  -3   4   22.28    0.78
  -3  -3   4   23.72    0.78
  -3   6   4   22.72    0.78
  -6   4  -4   28.70    0.95
   6  -4   4   27.92    0.95
  -2   6   4   27.92    0.96
  -2   6   4   28.57    0.95
  -4  -2   4   28.67    0.95
  -6   5  -4    0.60    0.07
  -5  -1   4    0.76    0.07
  -1   6   4    0.79    0.07
   6  -5   4    0.71    0.08
  -6   0   4    1.23    0.14
   6  -6   4    0.93    0.08
   0   6   4    0.91    0.09
  -6   0   4    1.13    0.08
  -7   1   4   14.60    0.52
   6  -7   4   14.77    0.50
   1   6   4   14.57    0.50
   2   6   4    0.24    0.07
   6  -8   4    0.20    0.06
  -8   2   4    0.25    0.13
   6  -9   4    8.10    0.28
   3   6   4    7.77    0.29
  -9   3   4    8.13    0.33
   4   6   4   -0.05    0.07
 -10   4   4   -0.12    0.14
   6 -10   4   -0.02    0.06
  -5  -6  -4    0.12    0.13
   6 -11   4    0.25    0.07
 -11   5   4    0.15    0.14
  -6  -6  -4    0.44    0.14
   6 -12   4    0.25    0.07
 -12   6   4    0.33    0.15
  -7  -6  -4   -0.03    0.14
   6 -13   4    0.09    0.07
 -13   7   4   -0.04    0.15
  -7  -5  -4    0.11    0.13
   5 -12   4    0.10    0.07
 -12   7   4    0.16    0.15
  -7  -4  -4    0.02    0.12
 -11   7   4    0.12    0.08
 -11   7   4   -0.13    0.13
   4 -11   4    0.21    0.07
  -7  -3  -4    1.54    0.17
 -10   7   4    1.59    0.18
 -10   7   4    1.62    0.11
   3 -10   4    1.53    0.10
  -7  -2  -4    5.05    0.23
   2  -9   4    4.89    0.19
  -9   7   4    5.04    0.20
  -9   7   4    5.13    0.24
  -7  -1  -4    0.44    0.11
  -8   7   4    0.19    0.13
  -8   7   4    0.45    0.08
   1  -8   4    0.30    0.06
  -7   0  -4    0.81    0.11
   0  -7   4    0.88    0.08
  -7   7   4    0.76    0.09
  -7   7   4    1.12    0.14
  -7   1  -4   15.12    0.52
  -6   7   4   14.39    0.53
  -1  -6   4   15.32    0.51
  -6   7   4   14.87    0.51
  -6   7   4   15.11    0.54
  -7   2  -4   14.85    0.49
  -5   7   4   14.08    0.51
  -2  -5   4   14.23    0.48
  -5   7   4   13.61    0.48
  -5   7   4   14.18    0.49
  -2  -5   4   14.23    0.49
  -7   3  -4    7.76    0.29
  -4   7   4    7.41    0.28
  -3  -4   4    8.06    0.28
  -4   7   4    7.76    0.31
  -3  -4   4    8.30    0.29
   7  -3   4    7.95    0.28
  -4   7   4    7.28    0.27
  -7   4  -4    0.37    0.08
  -4  -3   4    0.26    0.08
   7  -4   4    0.41    0.07
  -4  -3   4    0.53    0.06
  -3   7   4    0.48    0.07
  -3   7   4    0.24    0.12
  -7   5  -4   18.24    0.62
  -5  -2   4   18.67    0.62
   7  -5   4   18.30    0.62
  -2   7   4   18.12    0.62
  -7   6  -4    7.66    0.27
  -6  -1   4    7.23    0.26
   7  -6   4    7.39    0.27
  -6  -1   4    7.34    0.30
  -1   7   4    7.81    0.27
  -7   7  -4    0.96    0.10
  -7   0   4    0.66    0.08
   7  -7   4    0.82    0.08
  -7   0   4    1.22    0.16
   0   7   4    1.16    0.09
  -8   1   4    8.11    0.33
   7  -8   4    8.34    0.29
   1   7   4    8.29    0.29
  -9   2   4    2.41    0.19
   7  -9   4    2.63    0.12
   2   7   4    2.46    0.13
 -10   3   4    0.94    0.15
   7 -10   4    0.75    0.09
   3   7   4    0.71    0.08
   4   7   4    0.07    0.08
   7 -11   4    0.13    0.07
 -11   4   4   -0.02    0.14
   7 -12   4    0.32    0.07
 -12   5   4    0.19    0.15
 -13   6   4    0.01    0.15
   7 -13   4    0.02    0.07
   7 -14   4    0.10    0.07
 -14   7   4    0.09    0.16
 -15   8   4    0.11    0.16
   7 -15   4    0.24    0.08
 -14   8   4   -0.07    0.15
   6 -14   4   -0.07    0.07
  -8  -5  -4    0.55    0.15
 -13   8   4    0.76    0.15
   5 -13   4    0.86    0.09
  -8  -4  -4    0.59    0.13
   4 -12   4    0.53    0.08
 -12   8   4    0.54    0.14
  -8  -3  -4    0.16    0.13
 -11   8   4    0.10    0.14
   3 -11   4    0.30    0.07
 -11   8   4    0.39    0.08
  -8  -2  -4    0.16    0.12
   2 -10   4    0.07    0.06
 -10   8   4   -0.08    0.13
 -10   8   4    0.17    0.08
  -8  -1  -4    1.12    0.16
   1  -9   4    1.31    0.09
  -9   8   4    1.38    0.15
  -9   8   4    1.36    0.11
  -8   0  -4   -0.05    0.10
  -8   8   4   -0.06    0.07
  -8   8   4   -0.11    0.13
   0  -8   4    0.02    0.06
  -8   1  -4    8.27    0.32
  -7   8   4    8.26    0.33
  -1  -7   4    8.32    0.29
  -7   8   4    8.16    0.29
  -8   2  -4    0.32    0.10
  -2  -6   4    0.15    0.06
  -6   8   4    0.14    0.12
  -2  -6   4    0.20    0.09
  -6   8   4    0.33    0.07
  -8   3  -4   14.07    0.48
  -5   8   4   13.67    0.48
  -3  -5   4   14.07    0.48
  -3  -5   4   13.57    0.47
  -5   8   4   13.87    0.50
  -8   4  -4    0.14    0.08
   8  -4   4    0.23    0.07
  -4   8   4    0.06    0.11
  -4  -4   4    0.10    0.08
  -4   8   4    0.18    0.07
  -4  -4   4    0.21    0.06
  -8   5  -4    3.13    0.16
  -3   8   4    3.37    0.15
   8  -5   4    3.49    0.14
  -5  -3   4    3.68    0.14
  -8   6  -4    0.61    0.08
  -6  -2   4    0.41    0.06
  -2   8   4    0.46    0.08
   8  -6   4    0.35    0.06
  -8   7  -4    0.34    0.07
  -1   8   4    0.50    0.08
   8  -7   4    0.34    0.06
  -7  -1   4    0.35    0.12
  -7  -1   4    0.23    0.06
  -8   8  -4    0.11    0.07
   8  -8   4   -0.06    0.06
   0   8   4    0.03    0.08
  -8   0   4    0.08    0.13
   1   8   4    0.51    0.08
   8  -9   4    0.57    0.07
  -9   1   4    0.68    0.15
   2   8   4    0.34    0.08
 -10   2   4    0.45    0.15
   8 -10   4    0.53    0.06
   8 -11   4    0.76    0.08
   3   8   4    0.59    0.08
 -11   3   4    0.35    0.15
   4   8   4   -0.07    0.09
   8 -12   4    0.04    0.07
 -12   4   4   -0.20    0.15
 -13   5   4    0.24    0.16
   8 -13   4    0.34    0.07
   8 -14   4    0.12    0.07
 -14   6   4   -0.27    0.15
 -15   7   4    0.53    0.17
   8 -15   4    0.81    0.10
   8 -16   4    0.55    0.09
 -16   8   4    0.33    0.16
   8 -17   4    0.12    0.08
 -17   9   4    0.15    0.16
   7 -16   4    1.75    0.12
 -16   9   4    1.82    0.22
 -15   9   4   -0.06    0.15
   6 -15   4    0.02    0.08
  -9  -5  -4    0.00    0.15
 -14   9   4    0.22    0.15
   5 -14   4    0.51    0.08
  -9  -4  -4    0.23    0.13
   4 -13   4    0.36    0.08
 -13   9   4    0.35    0.15
  -9  -3  -4    1.99    0.19
 -12   9   4    2.13    0.13
 -12   9   4    2.12    0.20
   3 -12   4    2.08    0.12
  -9  -2  -4    0.37    0.13
   2 -11   4    0.53    0.07
 -11   9   4    0.52    0.14
 -11   9   4    0.77    0.09
  -9  -1  -4   -0.11    0.12
 -10   9   4    0.10    0.08
 -10   9   4    0.01    0.13
   1 -10   4    0.06    0.07
  -9   0  -4    0.03    0.12
   0  -9   4    0.00    0.07
  -9   9   4    0.20    0.13
  -9   9   4   -0.01    0.08
  -9   1  -4    0.47    0.11
  -1  -8   4    0.55    0.07
  -8   9   4    0.52    0.08
  -8   9   4    0.67    0.13
  -9   2  -4    2.45    0.16
  -2  -7   4    2.63    0.12
  -2  -7   4    2.21    0.14
  -7   9   4    2.12    0.18
  -9   3  -4    8.21    0.30
  -6   9   4    8.03    0.28
  -3  -6   4    7.69    0.28
  -6   9   4    7.87    0.32
  -3  -6   4    7.63    0.29
  -9   4  -4    0.12    0.08
  -5   9   4    0.18    0.07
  -4  -5   4   -0.07    0.07
  -5   9   4    0.16    0.12
  -4  -5   4    0.18    0.06
  -9   5  -4    0.50    0.08
  -5  -4   4    0.43    0.07
  -4   9   4    0.36    0.08
   9  -5   4    0.39    0.08
  -9   6  -4    1.67    0.13
  -6  -3   4    1.95    0.10
   9  -6   4    1.89    0.10
  -3   9   4    1.88    0.11
  -9   7  -4    4.88    0.19
   9  -7   4    4.64    0.18
  -2   9   4    5.00    0.19
  -7  -2   4    4.55    0.18
  -9   8  -4    1.51    0.11
  -8  -1   4    1.40    0.10
   9  -8   4    1.31    0.09
  -8  -1   4    1.44    0.17
  -1   9   4    1.43    0.11
  -9   9  -4   -0.05    0.07
   0   9   4    0.20    0.08
   9  -9   4   -0.07    0.06
  -9   0   4    0.01    0.14
  -9  10  -4    0.42    0.08
   1   9   4    0.22    0.08
 -10   1   4    0.20    0.15
   9 -10   4    0.15    0.06
  -9  11  -4    0.54    0.09
 -11   2   4    0.38    0.15
   2   9   4    0.60    0.08
   9 -11   4    0.46    0.07
   3   9   4    0.78    0.09
 -12   3   4    0.72    0.16
   9 -12   4    0.84    0.09
   9 -13   4    0.34    0.07
 -13   4   4    0.40    0.16
 -14   5   4    0.22    0.16
   9 -14   4    0.43    0.08
 -15   6   4    0.29    0.16
   9 -15   4    0.55    0.08
 -16   7   4   -0.08    0.17
   9 -16   4    0.11    0.08
 -17   8   4    0.28    0.17
   9 -17   4    0.45    0.09
   9 -18   4    0.26    0.09
 -18   9   4    0.31    0.17
   9 -19   4    0.83    0.10
 -19  10   4    0.65    0.18
 -18  10   4    0.15    0.17
   8 -18   4    0.20    0.09
 -17  10   4    0.57    0.17
   7 -17   4    0.29    0.09
   6 -16   4    0.09    0.08
 -16  10   4    0.20    0.16
 -10  -5  -4    0.06    0.15
 -15  10   4    0.16    0.16
   5 -15   4    0.20    0.08
 -10  -4  -4    0.40    0.15
 -14  10   4    0.58    0.15
   4 -14   4    0.93    0.10
 -10  -3  -4    1.11    0.16
 -13  10   4    1.45    0.20
   3 -13   4    1.55    0.10
 -10  -2  -4    0.76    0.15
 -12  10   4    0.94    0.11
   2 -12   4    0.74    0.09
 -12  10   4    0.87    0.15
 -10  -1  -4   -0.30    0.12
 -11  10   4    0.05    0.14
 -11  10   4    0.01    0.08
   1 -11   4    0.10    0.07
 -10   0  -4    0.68    0.13
   0 -10   4    0.75    0.09
 -10  10   4    0.94    0.10
 -10  10   4    0.85    0.14
 -10   1  -4    0.10    0.11
  -9  10   4    0.26    0.08
  -1  -9   4    0.12    0.07
  -9  10   4    0.34    0.13
 -10   2  -4    0.41    0.10
  -8  10   4    0.58    0.08
  -2  -8   4    0.56    0.07
  -8  10   4    0.42    0.13
  -2  -8   4    0.42    0.09
 -10   3  -4    0.60    0.11
  -7  10   4    0.94    0.13
  -7  10   4    0.88    0.10
  -3  -7   4    0.72    0.09
  -3  -7   4    0.78    0.08
 -10   4  -4   -0.05    0.09
  -6  10   4   -0.03    0.07
  -6  10   4   -0.05    0.12
  -4  -6   4    0.04    0.07
  -4  -6   4    0.01    0.06
 -10   5  -4    0.04    0.09
  -5  -5   4   -0.12    0.06
  -5  10   4    0.04    0.07
 -10   6  -4    0.19    0.08
  -6  -4   4    0.23    0.06
  -4  10   4    0.18    0.08
 -10   7  -4    1.57    0.12
  -7  -3   4    1.47    0.10
  -3  10   4    1.68    0.11
 -10   8  -4    0.00    0.08
  -2  10   4    0.02    0.08
  -8  -2   4    0.02    0.06
 -10   9  -4    0.05    0.08
  -9  -1   4    0.07    0.13
  -1  10   4    0.11    0.08
 -10  10  -4    0.85    0.11
  10 -10   4    0.66    0.08
   0  10   4    0.93    0.11
 -10   0   4    0.93    0.16
 -10  11  -4    1.13    0.12
  10 -11   4    1.31    0.09
 -11   1   4    1.31    0.20
 -10  12  -4    4.88    0.21
  10 -12   4    4.83    0.19
 -12   2   4    5.01    0.26
   2  10   4    4.92    0.20
 -10  13  -4    1.84    0.14
 -13   3   4    2.19    0.21
  10 -13   4    1.84    0.11
   3  10   4    1.80    0.12
 -10  14  -4    0.62    0.10
  10 -14   4    0.69    0.08
 -14   4   4    0.65    0.17
 -15   5   4    0.08    0.17
  10 -15   4    0.02    0.07
 -16   6   4   -0.03    0.16
  10 -16   4   -0.01    0.07
  10 -17   4    0.13    0.09
 -17   7   4    0.21    0.17
 -18   8   4    0.08    0.18
  10 -18   4    0.10    0.08
  10 -19   4    0.42    0.09
 -19   9   4    0.32    0.18
  10 -20   4   -0.05    0.09
 -20  10   4    0.22    0.19
 -21  11   4    0.08    0.18
  10 -21   4    0.17    0.10
 -20  11   4    0.17    0.18
   9 -20   4    0.17    0.10
 -19  11   4    0.58    0.18
   8 -19   4    0.52    0.10
 -18  11   4    0.23    0.17
   7 -18   4    0.26    0.09
 -17  11   4    0.27    0.17
   6 -17   4    0.06    0.08
 -11  -5  -4   -0.01    0.17
   5 -16   4    0.04    0.08
 -16  11   4   -0.03    0.16
 -11  -4  -4   -0.24    0.15
   4 -15   4    0.01    0.07
 -15  11   4   -0.06    0.15
 -11  -3  -4   -0.11    0.13
 -14  11   4    0.04    0.15
   3 -14   4    0.13    0.08
 -11  -2  -4    0.08    0.14
   2 -13   4   -0.03    0.07
 -13  11   4   -0.12    0.14
 -13  11   4   -0.02    0.08
 -11  -1  -4    1.81    0.19
 -12  11   4    2.01    0.20
 -12  11   4    1.89    0.13
   1 -12   4    1.79    0.11
 -11   0  -4    0.88    0.14
 -11  11   4    1.40    0.12
 -11  11   4    1.26    0.17
   0 -11   4    0.97    0.10
 -11   1  -4    1.14    0.16
 -10  11   4    1.34    0.18
 -10  11   4    1.16    0.11
  -1 -10   4    1.25    0.10
 -11   2  -4    0.37    0.11
  -9  11   4    0.35    0.13
  -9  11   4    0.46    0.08
  -2  -9   4    0.47    0.07
 -11   3  -4    0.44    0.11
  -8  11   4    0.71    0.13
  -3  -8   4    0.54    0.07
  -8  11   4    0.67    0.09
 -11   4  -4    0.19    0.10
  -7  11   4    0.16    0.08
  -4  -7   4    0.01    0.07
  -7  11   4    0.17    0.12
 -11   5  -4    0.29    0.13
 -11   5  -4    0.13    0.09
  -5  -6   4    0.20    0.07
  -6  11   4    0.21    0.12
  -6  11   4    0.21    0.08
 -11   6  -4   -0.01    0.09
  -6  -5   4   -0.03    0.06
  -5  11   4    0.01    0.08
 -11   7  -4    0.14    0.08
  -4  11   4    0.14    0.08
  -7  -4   4    0.18    0.06
 -11   8  -4    0.33    0.09
  -8  -3   4    0.32    0.06
  -3  11   4    0.38    0.08
 -11   9  -4    0.45    0.09
  -2  11   4    0.56    0.09
 -11  10  -4    0.06    0.08
  -1  11   4   -0.05    0.09
 -11  11  -4    1.20    0.13
 -11   0   4    1.26    0.17
   0  11   4    1.20    0.12
 -11  12  -4    0.19    0.09
 -12   1   4   -0.24    0.15
   1  11   4    0.04    0.08
 -11  13  -4    0.02    0.09
   2  11   4    0.04    0.08
 -13   2   4   -0.10    0.15
 -11  14  -4    0.59    0.10
   3  11   4    0.69    0.10
 -14   3   4    1.20    0.18
 -11  15  -4    0.97    0.14
 -15   4   4    0.97    0.18
 -11  16  -4   -0.14    0.10
 -16   5   4   -0.04    0.18
 -11  17  -4   -0.13    0.11
 -17   6   4   -0.01    0.17
  11 -17   4    0.05    0.11
 -11  18  -4    0.59    0.13
 -18   7   4    0.66    0.19
 -19   8   4    0.50    0.18
 -20   9   4   -0.13    0.17
 -21  10   4    0.35    0.19
 -22  11   4   -0.08    0.18
 -22  12   4    0.16    0.18
  10 -22   4    0.21    0.10
 -21  12   4    0.02    0.18
   9 -21   4   -0.03    0.09
   8 -20   4    0.12    0.10
 -20  12   4    0.47    0.19
   7 -19   4    0.26    0.09
 -19  12   4    0.25    0.18
   6 -18   4    0.00    0.09
 -18  12   4   -0.12    0.17
 -17  12   4    0.58    0.17
   5 -17   4    0.57    0.09
 -12  -4  -4    0.10    0.17
   4 -16   4    0.36    0.08
 -16  12   4    0.27    0.16
 -12  -3  -4    0.02    0.15
 -15  12   4    0.11    0.15
   3 -15   4   -0.07    0.08
 -12  -2  -4    0.38    0.15
 -14  12   4    0.31    0.14
 -14  12   4    0.41    0.12
   2 -14   4    0.32    0.08
 -12  -1  -4    1.91    0.21
   1 -13   4    2.21    0.12
 -13  12   4    2.49    0.14
 -13  12   4    2.44    0.21
 -12   0  -4    0.47    0.14
   0 -12   4    0.70    0.08
 -12  12   4    0.88    0.10
 -12  12   4    0.83    0.14
 -12   1  -4    0.05    0.13
 -11  12   4    0.03    0.09
  -1 -11   4    0.04    0.07
 -11  12   4    0.05    0.13
 -12   2  -4    4.36    0.23
 -10  12   4    4.67    0.24
  -2 -10   4    4.42    0.18
 -10  12   4    4.43    0.19
 -12   3  -4    0.87    0.12
  -3  -9   4    0.70    0.09
  -9  12   4    0.83    0.13
  -9  12   4    0.84    0.10
 -12   4  -4   -0.08    0.10
 -12   4  -4   -0.04    0.12
  -8  12   4   -0.04    0.08
  -4  -8   4   -0.11    0.06
  -8  12   4    0.07    0.12
 -12   5  -4    0.30    0.10
 -12   5  -4    0.31    0.13
  -5  -7   4    0.11    0.07
  -7  12   4    0.28    0.08
 -12   6  -4    0.33    0.10
  -6  12   4    0.34    0.09
  -6  -6   4    0.30    0.07
 -12   7  -4    0.09    0.09
  -7  -5   4    0.09    0.07
  -5  12   4    0.11    0.08
 -12   8  -4    0.53    0.09
  -8  -4   4    0.38    0.07
  -4  12   4    0.67    0.09
 -12   9  -4    1.99    0.14
  -3  12   4    2.11    0.13
 -12  10  -4    0.61    0.09
  -2  12   4    0.63    0.09
 -10  -2   4    0.36    0.14
 -12  11  -4    1.76    0.13
  -1  12   4    1.85    0.13
 -11  -1   4    1.62    0.21
 -12  12  -4    0.75    0.10
 -12   0   4    0.93    0.17
   0  12   4    0.83    0.10
 -12  13  -4   -0.06    0.10
 -13   1   4    0.27    0.16
   1  12   4    0.15    0.09
 -12  14  -4    0.68    0.11
   2  12   4    0.84    0.12
 -14   2   4    0.83    0.17
 -12  15  -4    0.84    0.11
 -15   3   4    0.90    0.18
 -12  16  -4    0.11    0.11
 -16   4   4    0.01    0.17
 -12  17  -4    0.63    0.13
 -17   5   4    0.90    0.19
 -12  18  -4    0.44    0.14
 -18   6   4    0.46    0.18
 -19   7   4   -0.13    0.18
 -20   8   4    0.10    0.18
 -21   9   4    0.14    0.18
 -22  10   4    0.33    0.19
 -22  13   4   -0.01    0.17
   9 -22   4   -0.03    0.09
 -21  13   4   -0.01    0.18
   8 -21   4    0.07    0.10
 -20  13   4   -0.04    0.18
   7 -20   4   -0.14    0.09
 -19  13   4    0.10    0.17
   6 -19   4    0.02    0.09
   5 -18   4    0.23    0.09
 -18  13   4    0.22    0.17
   4 -17   4    0.01    0.08
 -17  13   4   -0.11    0.15
 -13  -3  -4    0.17    0.27
   3 -16   4    0.24    0.08
 -16  13   4    0.05    0.15
 -13  -2  -4   -0.13    0.14
   2 -15   4    0.09    0.08
 -15  13   4    0.01    0.14
 -13  -1  -4   -0.10    0.15
 -14  13   4    0.06    0.09
   1 -14   4    0.04    0.07
 -14  13   4   -0.08    0.14
 -13   0  -4   -0.08    0.14
 -13  13   4   -0.06    0.14
 -13  13   4   -0.01    0.10
   0 -13   4    0.11    0.07
 -13   1  -4   -0.11    0.14
 -12  13   4    0.04    0.09
  -1 -12   4   -0.07    0.07
 -12  13   4   -0.07    0.13
 -13   2  -4    0.04    0.13
 -11  13   4    0.03    0.13
 -11  13   4    0.11    0.09
  -2 -11   4   -0.02    0.07
 -13   3  -4    1.63    0.17
 -10  13   4    1.93    0.13
  -3 -10   4    1.73    0.11
 -10  13   4    2.02    0.18
 -13   4  -4    0.30    0.11
 -13   4  -4    0.23    0.13
  -4  -9   4    0.22    0.07
  -9  13   4    0.16    0.13
  -9  13   4    0.18    0.09
 -13   5  -4    0.07    0.14
 -13   5  -4    0.23    0.11
  -5  -8   4    0.21    0.07
  -8  13   4    0.18    0.09
 -13   6  -4    0.00    0.10
  -7  13   4    0.02    0.08
  -6  -7   4   -0.06    0.07
 -13   7  -4    0.03    0.09
  -7  -6   4    0.01    0.07
  -6  13   4   -0.03    0.08
 -13   8  -4    0.87    0.13
  -8  -5   4    0.79    0.09
  -5  13   4    0.82    0.10
 -13   9  -4    0.23    0.09
  -4  13   4    0.31    0.09
 -13  10  -4    1.35    0.13
  -3  13   4    1.19    0.12
 -13  11  -4    0.00    0.09
 -11  -2   4    0.05    0.15
  -2  13   4   -0.02    0.09
 -13  12  -4    2.19    0.15
  -1  13   4    2.38    0.14
 -12  -1   4    2.31    0.22
 -13  13  -4    0.07    0.09
   0  13   4   -0.12    0.09
 -13   0   4    0.02    0.17
 -13  14  -4    0.19    0.10
 -14   1   4    0.15    0.17
   1  13   4    0.17    0.09
 -13  15  -4   -0.02    0.10
 -15   2   4   -0.18    0.17
   2  13   4   -0.07    0.10
 -13  16  -4    0.02    0.11
 -16   3   4    0.04    0.18
 -13  17  -4    0.08    0.12
 -17   4   4   -0.32    0.17
 -13  18  -4   -0.09    0.21
 -18   5   4    0.16    0.18
 -19   6   4    0.10    0.18
 -20   7   4    0.37    0.20
 -21   8   4   -0.02    0.17
 -22   9   4    0.21    0.18
 -22  14   4    0.09    0.17
   8 -22   4    0.13    0.10
 -21  14   4    0.09    0.17
   7 -21   4   -0.03    0.09
   6 -20   4    0.02    0.09
 -20  14   4   -0.30    0.16
   5 -19   4    0.03    0.09
 -19  14   4    0.19    0.17
   4 -18   4    0.01    0.09
 -18  14   4    0.23    0.16
   3 -17   4   -0.01    0.08
 -17  14   4    0.12    0.15
   2 -16   4   -0.06    0.08
 -16  14   4   -0.08    0.15
 -14  -1  -4    0.23    0.17
   1 -15   4    0.00    0.08
 -15  14   4   -0.28    0.13
 -15  14   4    0.14    0.15
 -14   0  -4    0.10    0.16
 -14  14   4   -0.16    0.10
   0 -14   4    0.00    0.07
 -14  14   4    0.03    0.14
 -14   1  -4    0.19    0.15
 -13  14   4    0.28    0.14
 -13  14   4    0.23    0.10
  -1 -13   4    0.28    0.08
 -14   2  -4    0.65    0.14
 -12  14   4    0.99    0.12
 -12  14   4    0.86    0.14
  -2 -12   4    0.72    0.09
 -14   3  -4    0.69    0.14
  -3 -11   4    0.72    0.09
 -11  14   4    0.66    0.14
 -11  14   4    0.65    0.10
 -14   4  -4    0.57    0.12
 -14   4  -4    0.41    0.14
 -10  14   4    0.78    0.10
 -10  14   4    0.69    0.14
  -4 -10   4    0.46    0.08
 -14   5  -4    0.46    0.14
 -14   5  -4    0.37    0.12
  -5  -9   4    0.28    0.07
  -9  14   4    0.36    0.09
 -14   6  -4   -0.13    0.11
  -6  -8   4    0.08    0.07
  -8  14   4    0.06    0.09
 -14   7  -4    0.01    0.10
  -7  -7   4    0.05    0.07
  -7  14   4    0.13    0.09
 -14   8  -4    0.08    0.10
  -8  -6   4    0.04    0.07
  -6  14   4    0.05    0.09
 -14   9  -4    0.23    0.10
  -5  14   4    0.36    0.10
 -14  10  -4    0.57    0.10
  -4  14   4    0.75    0.10
 -14  11  -4    0.04    0.09
 -11  -3   4   -0.20    0.15
  -3  14   4   -0.02    0.09
 -14  12  -4    0.25    0.10
  -2  14   4    0.30    0.10
 -12  -2   4    0.32    0.16
 -14  13  -4    0.17    0.10
 -13  -1   4   -0.11    0.17
  -1  14   4    0.02    0.09
 -14  14  -4    0.01    0.10
 -14   0   4    0.22    0.17
   0  14   4    0.05    0.10
 -14  15  -4    0.00    0.11
   1  14   4    0.00    0.10
 -15   1   4    0.18    0.17
 -14  16  -4   -0.12    0.11
 -16   2   4   -0.09    0.18
 -14  17  -4    0.29    0.13
 -17   3   4    0.34    0.18
 -18   4   4    0.27    0.19
 -19   5   4    0.29    0.18
 -20   6   4    0.87    0.20
 -21   7   4    0.20    0.18
 -22   8   4    0.17    0.17
 -21  15   4    0.24    0.17
   6 -21   4    0.17    0.10
 -20  15   4   -0.15    0.17
   5 -20   4    0.06    0.09
 -19  15   4    0.05    0.16
   4 -19   4    0.11    0.09
   3 -18   4    0.26    0.09
 -18  15   4    0.25    0.16
   2 -17   4    0.15    0.09
 -17  15   4   -0.07    0.15
   1 -16   4    0.14    0.08
 -16  15   4    0.19    0.14
 -15  15   4    0.39    0.11
 -15  15   4    0.25    0.15
   0 -15   4    0.31    0.08
 -15   1  -4   -0.03    0.16
 -14  15   4   -0.04    0.13
  -1 -14   4    0.11    0.08
 -14  15   4    0.07    0.11
 -15   2  -4    0.17    0.16
 -13  15   4    0.19    0.10
 -13  15   4    0.09    0.13
  -2 -13   4    0.00    0.07
 -15   3  -4    0.71    0.15
 -15   3  -4    0.80    0.15
 -12  15   4    0.70    0.11
 -12  15   4    0.89    0.14
  -3 -12   4    0.71    0.08
 -15   4  -4    0.59    0.14
 -15   4  -4    1.16    0.16
 -11  15   4    1.11    0.13
 -11  15   4    0.86    0.14
  -4 -11   4    0.89    0.10
 -15   5  -4    0.05    0.15
 -15   5  -4    0.01    0.12
  -5 -10   4    0.03    0.07
 -10  15   4   -0.03    0.09
 -15   6  -4    0.35    0.12
  -9  15   4    0.49    0.10
  -6  -9   4    0.36    0.08
 -15   7  -4    0.56    0.12
  -7  -8   4    0.50    0.08
  -8  15   4    0.82    0.10
 -15   8  -4    0.23    0.11
  -8  -7   4    0.22    0.07
  -7  15   4    0.22    0.10
 -15   9  -4    0.06    0.10
  -6  15   4   -0.15    0.10
 -15  10  -4    0.12    0.11
  -5  15   4    0.06    0.10
 -15  11  -4    0.06    0.10
  -4  15   4    0.04    0.10
 -15  12  -4   -0.10    0.09
 -12  -3   4    0.04    0.16
  -3  15   4    0.00    0.10
 -15  13  -4    0.00    0.10
 -13  -2   4   -0.02    0.17
  -2  15   4   -0.15    0.10
 -15  14  -4    0.05    0.11
  -1  15   4    0.07    0.10
 -14  -1   4    0.02    0.18
 -15  15  -4    0.32    0.12
   0  15   4    0.30    0.11
 -15   0   4    0.53    0.18
 -15  16  -4    0.02    0.12
 -16   1   4    0.16    0.18
   1  15   4    0.04    0.10
 -17   2   4    0.15    0.18
 -18   3   4    0.19    0.19
 -19   4   4    0.19    0.19
 -20   5   4   -0.08    0.18
 -21   6   4   -0.02    0.19
   5 -21   4    0.00    0.09
   4 -20   4    0.18    0.09
 -20  16   4    0.06    0.16
 -19  16   4    0.17    0.16
   3 -19   4   -0.10    0.09
   2 -18   4    0.17    0.09
 -18  16   4   -0.09    0.15
 -17  16   4    0.04    0.15
   1 -17   4   -0.11    0.08
 -16  16   4    0.05    0.14
   0 -16   4    0.07    0.08
 -15  16   4    0.13    0.14
 -15  16   4    0.03    0.11
  -1 -15   4    0.16    0.08
 -16   2  -4    0.02    0.15
 -14  16   4   -0.01    0.13
 -14  16   4    0.08    0.11
  -2 -14   4    0.09    0.08
 -16   3  -4   -0.01    0.16
 -16   3  -4   -0.09    0.16
 -13  16   4    0.11    0.11
 -13  16   4   -0.03    0.14
  -3 -13   4    0.10    0.08
 -16   4  -4    0.13    0.16
 -16   4  -4    0.38    0.15
  -4 -12   4   -0.09    0.08
 -12  16   4    0.10    0.10
 -16   5  -4    0.04    0.15
 -16   5  -4    0.04    0.13
 -11  16   4   -0.05    0.09
  -5 -11   4   -0.12    0.07
 -16   6  -4   -0.06    0.12
 -10  16   4    0.03    0.10
  -6 -10   4   -0.02    0.08
 -16   7  -4    0.05    0.12
  -9  16   4    0.30    0.10
  -7  -9   4   -0.05    0.07
 -16   8  -4    0.41    0.12
  -8  16   4    0.36    0.10
  -8  -8   4    0.34    0.08
 -16   9  -4    1.19    0.16
  -7  16   4    1.60    0.14
 -16  10  -4   -0.11    0.11
  -6  16   4   -0.07    0.10
 -16  11  -4    0.01    0.11
  -5  16   4   -0.02    0.10
 -16  12  -4    0.26    0.11
 -12  -4   4    0.34    0.16
  -4  16   4    0.26    0.11
 -16  13  -4    0.25    0.11
  -3  16   4    0.18    0.10
 -13  -3   4    0.21    0.18
 -16  14  -4    0.10    0.11
  -2  16   4   -0.07    0.10
 -14  -2   4    0.08    0.19
 -16  15  -4    0.09    0.12
 -15  -1   4    0.27    0.18
  -1  16   4    0.08    0.10
 -16   0   4    0.14    0.18
   0  16   4    0.05    0.11
 -17   1   4   -0.05    0.18
   1  16   4    0.00    0.18
 -18   2   4    0.28    0.18
 -19   3   4   -0.11    0.19
 -20   4   4    0.00    0.18
 -21   5   4   -0.06    0.18
   4 -21   4    0.16    0.09
   3 -20   4    0.10    0.09
   2 -19   4    0.01    0.09
 -17  -1  -4    0.04    0.17
 -18  17   4   -0.02    0.14
   1 -18   4   -0.03    0.09
 -17   0  -4    0.03    0.17
 -17  17   4    0.01    0.14
   0 -17   4    0.18    0.09
 -17   1  -4   -0.22    0.17
  -1 -16   4    0.09    0.09
 -16  17   4    0.01    0.12
 -16  17   4    0.10    0.14
 -17   2  -4   -0.22    0.17
 -15  17   4   -0.12    0.12
  -2 -15   4   -0.11    0.08
 -15  17   4    0.08    0.14
 -17   3  -4    0.30    0.17
  -3 -14   4    0.34    0.09
 -14  17   4    0.39    0.12
 -17   4  -4   -0.13    0.16
 -13  17   4    0.01    0.11
  -4 -13   4   -0.08    0.08
 -17   5  -4    0.34    0.19
 -12  17   4    0.50    0.11
  -5 -12   4    0.50    0.09
 -17   6  -4   -0.08    0.20
  -6 -11   4    0.03    0.08
 -11  17   4    0.07    0.10
 -17   7  -4    0.16    0.13
 -10  17   4    0.09    0.10
  -7 -10   4    0.20    0.08
 -17   8  -4    0.14    0.13
  -9  17   4    0.06    0.10
  -8  -9   4    0.23    0.08
 -17   9  -4    0.18    0.13
  -8  17   4    0.23    0.11
 -17  10  -4    0.30    0.12
  -7  17   4    0.52    0.11
 -17  11  -4    0.13    0.12
  -6  17   4    0.22    0.11
 -17  12  -4    0.33    0.12
  -5  17   4    0.54    0.11
 -12  -5   4    0.33    0.17
 -17  13  -4    0.11    0.20
 -13  -4   4   -0.12    0.18
  -4  17   4   -0.10    0.10
 -14  -3   4    0.00    0.19
  -3  17   4   -0.18    0.10
  -2  17   4   -0.15    0.11
 -15  -2   4   -0.09    0.19
  -1  17   4   -0.03    0.11
 -16  -1   4    0.10    0.18
   0  17   4   -0.20    0.12
 -17   0   4   -0.15    0.18
 -18   1   4    0.19    0.19
 -19   2   4   -0.08    0.19
 -20   3   4   -0.25    0.18
  -4 -17  -4   -0.21    0.10
 -21   4   4    0.00    0.18
 -18  -2  -4    0.01    0.19
   2 -20   4   -0.09    0.09
 -18  -1  -4   -0.01    0.19
   1 -19   4    0.09    0.09
 -18   0  -4    0.06    0.19
   0 -18   4   -0.14    0.09
 -18   1  -4   -0.05    0.18
  -1 -17   4    0.02    0.09
 -18   2  -4   -0.24    0.18
 -16  18   4    0.01    0.12
  -2 -16   4    0.18    0.09
 -18   3  -4    0.22    0.18
 -15  18   4    0.07    0.12
  -3 -15   4    0.13    0.09
 -18   4  -4    0.08    0.17
  -4 -14   4    0.44    0.09
 -14  18   4   -0.06    0.12
 -13  18   4   -0.01    0.11
  -5 -13   4    0.20    0.09
 -12  18   4    0.51    0.12
  -6 -12   4    0.45    0.09
 -11  18   4    0.72    0.12
  -7 -11   4    0.72    0.09
  -8 -10   4    0.11    0.08
 -10  18   4    0.03    0.11
  -9  18   4    0.05    0.11
  -8  18   4    0.17    0.11
  -7  18   4    0.32    0.11
 -12  -6   4   -0.40    0.17
  -6  18   4   -0.07    0.11
 -13  -5   4    0.16    0.18
  -5  18   4    0.02    0.11
  -4  18   4    0.16    0.11
 -14  -4   4   -0.12    0.19
  -3  18   4    0.13    0.12
 -15  -3   4    0.17    0.20
  -2  18   4    0.02    0.12
 -16  -2   4    0.20    0.19
  -1  18   4   -0.13    0.13
 -17  -1   4   -0.08    0.19
 -18   0   4    0.16    0.20
 -19   1   4   -0.21    0.18
 -20   2   4    0.17    0.19
 -19   0  -4    0.47    0.20
   0 -19   4    0.10    0.09
 -19   1  -4    0.34    0.19
  -1 -18   4    0.03    0.09
 -19   2  -4    0.03    0.18
  -2 -17   4    0.01    0.09
 -19   3  -4   -0.07    0.18
 -16  19   4   -0.22    0.12
  -3 -16   4   -0.09    0.09
 -19   4  -4    0.15    0.22
 -15  19   4    0.05    0.13
  -4 -15   4    0.19    0.09
  -5 -14   4    0.07    0.09
 -14  19   4   -0.04    0.12
  -6 -13   4    0.24    0.09
 -13  19   4    0.16    0.12
  -7 -12   4   -0.20    0.08
 -12  19   4   -0.24    0.12
  -8 -11   4    0.62    0.11
 -11  19   4    0.55    0.12
 -10  19   4    0.51    0.12
  -9  19   4    0.56    0.12
  -8  19   4    0.11    0.11
 -12  -7   4    0.10    0.17
  -7  19   4    0.21    0.12
 -13  -6   4   -0.03    0.19
  -6  19   4    0.14    0.12
 -14  -5   4    0.12    0.20
  -5  19   4    0.34    0.12
 -15  -4   4   -0.10    0.21
  -4  19   4   -0.03    0.12
  -3  19   4   -0.09    0.12
 -16  -3   4    0.11    0.20
  -2  19   4   -0.01    0.12
 -17  -2   4   -0.28    0.19
 -18  -1   4   -0.30    0.19
  -1  19   4   -0.16    0.13
 -19   0   4    0.00    0.19
 -20   2  -4    0.28    0.18
  -2 -18   4   -0.05    0.09
 -20   3  -4    0.11    0.20
  -3 -17   4   -0.06    0.09
 -17  20   4   -0.08    0.13
 -16  20   4   -0.11    0.12
  -4 -16   4   -0.06    0.09
 -15  20   4    0.03    0.13
  -5 -15   4    0.05    0.09
  -6 -14   4    0.05    0.09
 -14  20   4   -0.03    0.13
 -13  20   4    0.03    0.12
  -7 -13   4    0.14    0.09
 -12  20   4    0.23    0.13
 -11  20   4   -0.03    0.12
 -10  20   4   -0.11    0.12
  -9  20   4    0.10    0.12
 -12  -8   4    0.34    0.18
  -8  20   4    0.49    0.13
 -13  -7   4    0.30    0.20
  -7  20   4    0.18    0.13
 -14  -6   4   -0.14    0.20
  -6  20   4   -0.17    0.12
  -5  20   4    0.01    0.13
 -15  -5   4   -0.19    0.21
  -4  20   4   -0.07    0.13
 -16  -4   4   -0.33    0.19
  -3  20   4    0.04    0.13
 -17  -3   4    0.18    0.19
   2 -20  -4   -0.22    0.10
  -2  20   4    0.11    0.13
 -18  -2   4    0.15    0.19
  -4 -17   4    0.13    0.10
 -17  21   4    0.06    0.13
 -16  21   4   -0.19    0.13
  -5 -16   4    0.36    0.10
  -6 -15   4    0.03    0.10
 -15  21   4    0.03    0.13
 -14  21   4    0.10    0.13
  -7 -14   4    0.06    0.10
 -13  21   4   -0.02    0.13
 -12  21   4    0.05    0.13
 -11  21   4   -0.18    0.13
 -10  21   4    0.13    0.13
   9 -21  -4   -0.18    0.10
 -12  -9   4   -0.01    0.19
  -9  21   4   -0.04    0.13
   8 -21  -4   -0.04    0.10
  -8  21   4    0.07    0.13
 -13  -8   4    0.26    0.20
   7 -21  -4    0.00    0.10
 -14  -7   4   -0.09    0.21
  -7  21   4    0.08    0.13
   6 -21  -4   -0.15    0.10
  -6  21   4    0.10    0.13
 -15  -6   4    0.00    0.21
   5 -21  -4   -0.23    0.09
 -16  -5   4   -0.13    0.20
  -5  21   4   -0.02    0.13
   4 -21  -4   -0.17    0.10
 -17  -4   4    0.13    0.19
  -4  21   4   -0.13    0.13
 -14  22   4   -0.23    0.13
 -13  22   4    0.14    0.14
 -12  22   4   -0.05    0.13
 -11  22   4   -0.25    0.13
 -11 -11   4    0.18    0.19
 -12 -10   4    0.11    0.19
 -10  22   4    0.25    0.14
   9 -22  -4    0.06    0.10
  -9  22   4   -0.06    0.14
 -13  -9   4    0.24    0.20
   8 -22  -4   -0.06    0.10
  -8  22   4   -0.06    0.14
 -14  -8   4   -0.17    0.20
   0   0   5   -0.02    0.08
   0   0   5   -0.14    0.07
   0  -1   5   29.47    0.99
   1   0   5   29.49    0.99
   0  -1   5   29.85    1.00
   1   0   5   29.44    0.99
  -1   1   5   29.18    0.99
  -1   1   5   29.51    0.99
  -1   0   5   28.95    0.98
   1  -1   5   29.23    0.98
   0   1   5   29.36    0.99
   0   1   5   29.49    0.99
  -1   0   5   29.53    0.99
   1  -1   5   29.38    0.99
   1   1   5    0.19    0.08
  -2   1   5    0.24    0.07
   1   1   5    0.34    0.08
   1  -2   5    0.17    0.07
  -2   1   5    0.09    0.08
   2   1   5   -0.04    0.08
   1  -3   5    0.12    0.06
   2   1   5   -0.10    0.08
  -3   2   5   -0.02    0.08
  -2   2   5   32.60    1.08
   2   0   5   32.57    1.08
   0  -2   5   31.89    1.08
   2   0   5   31.62    1.08
   0  -2   5   32.21    1.08
  -1   2   5    0.40    0.08
  -1  -1   5    0.03    0.09
   2  -1   5    0.44    0.08
  -1  -1   5    0.31    0.07
   0   2   5   33.24    1.09
   2  -2   5   31.73    1.09
  -2   0   5   31.89    1.09
  -2   0   5   32.54    1.09
   0   2   5   33.13    1.09
   1   2   5   20.87    0.70
   2  -3   5   19.14    0.69
   1   2   5   21.95    0.70
  -3   1   5   20.20    0.69
  -2  -2  -5   12.19    0.42
  -4   2   5   11.72    0.41
   2  -4   5   11.65    0.41
   2   2   5   12.47    0.41
  -3  -2  -5    3.70    0.17
  -5   3   5    3.60    0.16
  -5   3   5    3.48    0.15
   3   2   5    3.69    0.15
   2  -5   5    3.36    0.15
  -3  -1  -5    2.68    0.14
   1  -4   5    2.45    0.12
   3   1   5    2.77    0.14
  -4   3   5    2.95    0.13
  -4   3   5    2.47    0.13
  -3   0  -5   12.61    0.44
  -3   3   5   12.45    0.45
  -3   3   5   13.28    0.44
   3   0   5   13.08    0.45
   0  -3   5   13.08    0.44
  -1  -2   5   20.38    0.70
   3  -1   5   19.89    0.70
  -2   3   5   20.98    0.70
  -1  -2   5   21.32    0.70
  -2  -1   5   -0.03    0.08
  -2  -1   5    0.01    0.06
   3  -2   5    0.04    0.07
   0  -3  -5   12.45    0.44
   3  -3   5   12.99    0.44
  -3   0   5   13.19    0.44
  -3   0   5   12.69    0.45
  -1  -3  -5   17.28    0.58
  -4   1   5   16.69    0.58
   3  -4   5   17.08    0.58
  -2  -3  -5   20.13    0.68
   3  -5   5   19.85    0.68
  -3  -3  -5    3.39    0.17
  -6   3   5    3.19    0.14
  -6   3   5    3.22    0.19
  -6   3   5    3.28    0.14
   3  -6   5    3.18    0.14
  -4  -3  -5    1.01    0.11
  -7   4   5    0.81    0.10
  -7   4   5    0.82    0.14
   3  -7   5    0.80    0.08
  -4  -2  -5   -0.03    0.10
   4   2   5    0.07    0.07
  -6   4   5   -0.21    0.08
   2  -6   5   -0.06    0.06
  -6   4   5    0.00    0.12
  -4  -1  -5    1.22    0.12
  -5   4   5    1.32    0.10
   1  -5   5    1.41    0.09
  -5   4   5    1.16    0.16
   4   1   5    1.24    0.11
  -4   0  -5   17.49    0.59
   0  -4   5   17.01    0.59
  -4   4   5   17.47    0.59
   4   0   5   17.39    0.59
  -4   1  -5   17.31    0.60
  -1  -3   5   17.47    0.61
  -3   4   5   18.25    0.60
   4  -1   5   17.11    0.60
  -1  -3   5   17.75    0.60
  -4   2  -5   12.14    0.41
  -2  -2   5   11.66    0.41
  -2   4   5   11.91    0.42
  -2  -2   5   12.79    0.43
   4  -2   5   11.80    0.42
  -3  -1   5    2.72    0.14
  -1   4   5    2.72    0.13
   4  -3   5    2.55    0.13
  -3  -1   5    2.52    0.12
   0  -4  -5   17.04    0.58
   4  -4   5   16.69    0.58
   0   4   5   16.96    0.58
  -4   0   5   17.12    0.58
  -1  -4  -5   10.17    0.36
  -5   1   5   10.20    0.35
   4  -5   5   10.04    0.35
   1   4   5    9.77    0.35
  -2  -4  -5    6.92    0.27
   2   4   5    6.49    0.25
   4  -6   5    6.86    0.25
  -6   2   5    7.04    0.29
  -6   2   5    6.64    0.26
  -3  -4  -5   -0.11    0.11
  -7   3   5    0.02    0.07
  -7   3   5   -0.02    0.12
   4  -7   5   -0.03    0.06
   3   4   5    0.08    0.07
  -7   3   5    0.23    0.07
  -4  -4  -5    1.13    0.13
  -8   4   5    1.19    0.17
   4  -8   5    1.12    0.09
  -8   4   5    1.01    0.10
   4   4   5    1.09    0.09
  -5  -4  -5    0.47    0.12
   4  -9   5    0.48    0.07
   5   4   5    0.49    0.07
  -9   5   5    0.45    0.08
  -9   5   5    0.36    0.14
  -5  -3  -5    0.08    0.11
  -8   5   5    0.06    0.08
   3  -8   5    0.14    0.07
  -8   5   5    0.17    0.13
  -5  -2  -5   -0.08    0.10
   2  -7   5   -0.01    0.06
   5   2   5    0.06    0.06
  -7   5   5    0.08    0.07
  -7   5   5   -0.06    0.12
  -5  -1  -5    0.25    0.09
   5   1   5    0.18    0.08
  -6   5   5    0.26    0.07
  -6   5   5    0.15    0.12
   1  -6   5    0.18    0.07
  -5   0  -5    0.06    0.09
  -5   5   5    0.07    0.13
   0  -5   5    0.04    0.06
  -5   5   5    0.03    0.07
  -5   1  -5   10.15    0.36
   5  -1   5   10.40    0.36
  -4   5   5    9.94    0.38
  -1  -4   5   10.66    0.36
  -1  -4   5   10.64    0.37
  -4   5   5   10.07    0.36
  -5   2  -5   20.25    0.67
  -2  -3   5   19.46    0.67
  -2  -3   5   20.45    0.68
   5  -2   5   19.70    0.67
  -3   5   5   19.56    0.67
  -5   3  -5    3.47    0.15
  -3  -2   5    3.48    0.15
  -3  -2   5    3.64    0.17
  -2   5   5    3.69    0.15
   5  -3   5    3.46    0.15
  -5   4  -5    1.07    0.09
  -4  -1   5    1.15    0.09
  -1   5   5    1.20    0.10
   5  -4   5    1.08    0.10
   0   5   5    0.01    0.07
   5  -5   5    0.02    0.07
  -5   0   5    0.06    0.07
  -1  -5  -5    0.03    0.11
  -6   1   5    0.03    0.06
   5  -6   5    0.05    0.06
  -6   1   5    0.35    0.13
   1   5   5    0.01    0.07
  -2  -5  -5    0.92    0.12
   2   5   5    0.84    0.10
   5  -7   5    0.98    0.09
  -7   2   5    1.18    0.14
  -7   2   5    0.91    0.09
  -3  -5  -5    1.12    0.16
  -8   3   5    1.04    0.14
   5  -8   5    0.99    0.08
  -8   3   5    0.78    0.09
   3   5   5    1.02    0.10
  -4  -5  -5    0.45    0.12
   4   5   5    0.54    0.08
   5  -9   5    0.48    0.07
  -9   4   5    0.65    0.08
  -9   4   5    0.51    0.14
  -5  -5  -5    1.04    0.13
 -10   5   5    1.15    0.10
   5 -10   5    1.01    0.09
 -10   5   5    1.10    0.15
  -6  -5  -5    0.00    0.12
 -11   6   5   -0.07    0.14
   5 -11   5    0.09    0.07
  -6  -4  -5   -0.01    0.13
   4 -10   5   -0.09    0.07
 -10   6   5   -0.06    0.07
 -10   6   5   -0.13    0.13
  -6  -3  -5    0.22    0.12
  -9   6   5    0.10    0.08
  -9   6   5    0.07    0.13
   3  -9   5    0.05    0.07
  -6  -2  -5   -0.05    0.11
  -8   6   5    0.09    0.07
   6   2   5    0.08    0.09
   2  -8   5    0.14    0.07
  -8   6   5    0.20    0.13
  -6  -1  -5    0.00    0.10
   1  -7   5   -0.03    0.06
   6   1   5   -0.08    0.07
  -7   6   5    0.10    0.07
  -7   6   5    0.10    0.13
  -6   0  -5    0.96    0.10
  -6   6   5    0.98    0.14
   0  -6   5    0.78    0.09
  -6   6   5    0.80    0.10
  -6   1  -5    0.06    0.08
  -1  -5   5    0.04    0.07
  -5   6   5    0.06    0.12
  -5   6   5   -0.04    0.07
  -1  -5   5    0.16    0.10
  -6   2  -5    6.81    0.25
  -2  -4   5    6.71    0.26
  -4   6   5    6.45    0.25
  -4   6   5    6.69    0.28
   6  -2   5    6.87    0.25
  -2  -4   5    6.99    0.24
  -6   3  -5    3.21    0.15
  -3  -3   5    3.36    0.14
  -3   6   5    3.22    0.15
  -3  -3   5    3.48    0.16
   6  -3   5    3.35    0.15
  -3   6   5    3.41    0.18
  -6   4  -5    0.07    0.07
  -4  -2   5    0.04    0.08
   6  -4   5   -0.01    0.07
  -4  -2   5    0.06    0.06
  -2   6   5   -0.01    0.07
  -2   6   5   -0.03    0.11
  -6   5  -5    0.10    0.06
   6  -5   5    0.17    0.07
  -1   6   5    0.19    0.07
  -5  -1   5    0.07    0.07
  -5  -1   5    0.34    0.13
  -6   0   5    1.05    0.13
  -6   0   5    0.77    0.08
   6  -6   5    0.74    0.09
   0   6   5    0.80    0.09
  -7   1   5    0.12    0.13
   6  -7   5    0.29    0.06
  -7   1   5    0.17    0.06
   1   6   5    0.16    0.07
  -8   2   5    0.08    0.13
   6  -8   5    0.19    0.06
   2   6   5    0.30    0.07
   3   6   5    1.13    0.10
  -9   3   5    1.10    0.15
   6  -9   5    1.18    0.09
  -4  -6  -5    0.14    0.13
   6 -10   5   -0.05    0.06
 -10   4   5    0.07    0.14
   4   6   5    0.02    0.07
  -5  -6  -5    0.04    0.13
 -11   5   5   -0.30    0.14
   6 -11   5   -0.05    0.07
  -6  -6  -5    0.46    0.14
 -12   6   5    0.57    0.15
   6 -12   5    0.42    0.08
  -7  -6  -5   -0.09    0.14
 -13   7   5    0.15    0.15
   6 -13   5    0.11    0.07
  -7  -5  -5   -0.15    0.13
   5 -12   5    0.08    0.07
 -12   7   5   -0.07    0.14
  -7  -4  -5    0.04    0.12
 -11   7   5    0.21    0.09
 -11   7   5    0.10    0.14
   4 -11   5    0.20    0.07
  -7  -3  -5    0.28    0.13
 -10   7   5    0.17    0.08
   3 -10   5    0.06    0.07
 -10   7   5    0.06    0.14
  -7  -2  -5    1.23    0.17
   2  -9   5    0.79    0.09
  -9   7   5    1.05    0.11
  -9   7   5    1.29    0.15
  -7  -1  -5    0.90    0.12
  -8   7   5    0.94    0.14
  -8   7   5    0.89    0.10
   7   1   5    0.73    0.09
   1  -8   5    0.90    0.08
  -7   0  -5    0.19    0.10
   0  -7   5    0.18    0.07
  -7   7   5    0.43    0.14
  -7   7   5    0.35    0.08
  -7   1  -5    0.23    0.09
  -1  -6   5    0.10    0.10
  -6   7   5    0.16    0.07
  -1  -6   5    0.09    0.07
  -6   7   5    0.20    0.12
  -7   2  -5    0.87    0.11
  -5   7   5    1.24    0.14
  -5   7   5    1.01    0.10
  -2  -5   5    1.00    0.13
  -2  -5   5    1.11    0.09
   7  -2   5    0.96    0.10
  -7   3  -5    0.00    0.07
   7  -3   5   -0.11    0.07
  -4   7   5   -0.05    0.07
  -4   7   5   -0.12    0.12
  -3  -4   5   -0.09    0.09
  -3  -4   5    0.08    0.06
  -7   4  -5    0.92    0.10
   7  -4   5    0.74    0.08
  -3   7   5    1.01    0.13
  -4  -3   5    0.71    0.09
  -4  -3   5    0.71    0.08
  -3   7   5    0.73    0.09
  -7   5  -5    0.03    0.07
  -5  -2   5    0.27    0.12
  -5  -2   5    0.01    0.06
   7  -5   5    0.16    0.07
  -2   7   5    0.06    0.07
  -7   6  -5    0.06    0.07
  -6  -1   5   -0.01    0.13
  -6  -1   5    0.06    0.06
   7  -6   5    0.03    0.07
  -1   7   5   -0.06    0.07
  -7   0   5    0.22    0.07
   7  -7   5    0.25    0.07
   0   7   5    0.18    0.08
  -7   0   5    0.22    0.13
  -8   1   5    1.22    0.14
   1   7   5    0.89    0.10
   7  -8   5    1.12    0.09
   2   7   5    0.04    0.08
   7  -9   5   -0.07    0.06
  -9   2   5   -0.24    0.14
   3   7   5    1.24    0.11
   7 -10   5    1.31    0.09
 -10   3   5    1.27    0.16
   4   7   5    0.44    0.08
   7 -11   5    0.39    0.07
 -11   4   5   -0.09    0.15
   7 -12   5    0.84    0.10
 -12   5   5    0.93    0.16
 -13   6   5    0.14    0.15
   7 -13   5    0.09    0.07
   7 -14   5   -0.05    0.08
 -14   7   5    0.06    0.17
 -15   8   5   -0.05    0.16
   7 -15   5    0.02    0.08
  -8  -6  -5    0.17    0.15
   6 -14   5    0.46    0.08
 -14   8   5    0.51    0.16
  -8  -5  -5    0.22    0.14
   5 -13   5    0.25    0.08
 -13   8   5    0.21    0.15
  -8  -4  -5    0.01    0.12
   4 -12   5    0.25    0.08
 -12   8   5    0.34    0.10
 -12   8   5    0.26    0.15
  -8  -3  -5    1.80    0.19
 -11   8   5    1.63    0.19
 -11   8   5    2.33    0.13
   3 -11   5    1.96    0.12
  -8  -2  -5    0.81    0.13
 -10   8   5    1.26    0.11
 -10   8   5    1.29    0.15
   2 -10   5    1.26    0.10
  -8  -1  -5    0.04    0.11
   1  -9   5   -0.02    0.07
  -9   8   5    0.09    0.08
  -9   8   5    0.07    0.13
  -8   0  -5    0.65    0.11
   0  -8   5    0.52    0.07
  -8   8   5    0.43    0.13
  -8   8   5    0.59    0.08
  -8   1  -5    0.98    0.14
  -7   8   5    1.19    0.14
  -1  -7   5    1.12    0.09
  -1  -7   5    1.15    0.14
  -7   8   5    1.03    0.10
  -8   2  -5    0.05    0.09
  -6   8   5    0.13    0.12
  -6   8   5    0.21    0.08
  -2  -6   5    0.04    0.07
  -2  -6   5    0.04    0.09
  -8   3  -5    0.95    0.12
  -5   8   5    0.96    0.13
  -3  -5   5    0.92    0.09
   8  -3   5    1.10    0.10
  -3  -5   5    0.94    0.12
  -5   8   5    0.90    0.10
  -8   4  -5    1.17    0.11
   8  -4   5    1.00    0.10
  -4  -4   5    1.11    0.12
  -4   8   5    1.03    0.10
  -4   8   5    1.31    0.16
  -4  -4   5    1.26    0.09
  -8   5  -5    0.06    0.07
  -3   8   5    0.21    0.07
  -5  -3   5    0.17    0.06
   8  -5   5    0.21    0.07
  -8   6  -5    0.18    0.07
  -2   8   5    0.28    0.08
   8  -6   5    0.25    0.07
  -6  -2   5    0.17    0.06
  -6  -2   5    0.29    0.12
  -8   7  -5    0.68    0.10
  -1   8   5    0.88    0.10
   8  -7   5    0.76    0.09
  -7  -1   5    0.78    0.08
  -7  -1   5    0.86    0.14
  -8   8  -5    0.64    0.08
   8  -8   5    0.64    0.08
   0   8   5    0.70    0.08
  -8   0   5    0.62    0.15
   8  -9   5    0.59    0.07
   1   8   5    0.51    0.08
  -9   1   5    0.44    0.14
   8 -10   5    0.34    0.07
   2   8   5    0.29    0.08
 -10   2   5    0.42    0.14
   8 -11   5    2.91    0.13
 -11   3   5    3.00    0.22
   3   8   5    2.59    0.14
   4   8   5    0.19    0.09
   8 -12   5    0.20    0.07
 -12   4   5    0.31    0.15
 -13   5   5    0.18    0.15
   8 -13   5    0.35    0.07
 -14   6   5    0.01    0.16
   8 -14   5   -0.05    0.07
   8 -15   5   -0.10    0.08
 -15   7   5    0.12    0.17
 -16   8   5    0.33    0.17
   8 -16   5    0.31    0.09
 -17   9   5    0.08    0.17
   8 -17   5    0.34    0.09
   7 -16   5    0.08    0.08
 -16   9   5    0.12    0.16
   6 -15   5    0.42    0.08
 -15   9   5    0.13    0.16
  -9  -5  -5    0.05    0.15
   5 -14   5    0.05    0.08
 -14   9   5   -0.17    0.15
  -9  -4  -5    0.05    0.13
 -13   9   5    0.28    0.15
   4 -13   5    0.14    0.08
  -9  -3  -5    0.15    0.13
   3 -12   5   -0.01    0.07
 -12   9   5    0.09    0.09
 -12   9   5    0.10    0.14
  -9  -2  -5    0.84    0.14
 -11   9   5    1.21    0.16
 -11   9   5    1.08    0.11
   2 -11   5    1.11    0.10
  -9  -1  -5    1.92    0.18
   1 -10   5    1.87    0.11
 -10   9   5    2.01    0.12
 -10   9   5    1.84    0.20
  -9   0  -5    1.73    0.16
  -9   9   5    1.69    0.12
   0  -9   5    1.49    0.11
  -9   9   5    1.52    0.18
  -9   1  -5    0.59    0.11
  -1  -8   5    0.44    0.07
  -1  -8   5    0.57    0.11
  -8   9   5    0.42    0.13
  -8   9   5    0.53    0.08
  -9   2  -5    0.00    0.10
  -7   9   5   -0.03    0.07
  -2  -7   5    0.10    0.07
  -2  -7   5    0.11    0.10
  -7   9   5    0.05    0.12
  -9   3  -5    1.38    0.13
  -6   9   5    1.54    0.17
  -3  -6   5    1.24    0.10
  -3  -6   5    1.17    0.13
  -6   9   5    1.34    0.11
  -9   4  -5    0.37    0.09
  -5   9   5    0.64    0.08
  -5   9   5    0.73    0.13
   9  -4   5    0.54    0.08
  -4  -5   5    0.59    0.07
  -4  -5   5    0.37    0.09
  -9   5  -5    0.37    0.08
  -4   9   5    0.47    0.08
  -5  -4   5    0.45    0.07
   9  -5   5    0.39    0.07
  -9   6  -5    0.04    0.08
  -6  -3   5    0.08    0.06
  -3   9   5    0.04    0.08
   9  -6   5   -0.02    0.07
  -9   7  -5    0.81    0.10
  -7  -2   5    1.09    0.14
  -7  -2   5    0.87    0.08
  -2   9   5    0.88    0.10
   9  -7   5    0.96    0.09
  -9   8  -5   -0.03    0.07
  -8  -1   5    0.08    0.14
   9  -8   5    0.03    0.07
  -8  -1   5   -0.10    0.06
  -1   9   5    0.05    0.08
  -9   9  -5    1.38    0.11
   9  -9   5    1.42    0.10
   0   9   5    1.56    0.11
  -9   0   5    1.41    0.19
  -9  10  -5    2.10    0.13
 -10   1   5    2.16    0.19
   1   9   5    2.09    0.13
   9 -10   5    1.94    0.11
   9 -11   5    1.28    0.10
   2   9   5    0.95    0.11
 -11   2   5    1.22    0.16
   3   9   5    0.02    0.08
 -12   3   5   -0.04    0.15
   9 -12   5    0.02    0.07
   9 -13   5    0.09    0.07
 -13   4   5   -0.02    0.16
   9 -14   5    1.03    0.10
 -14   5   5    0.75    0.17
 -15   6   5    0.21    0.16
   9 -15   5    0.24    0.08
 -16   7   5    0.06    0.17
   9 -16   5   -0.07    0.08
 -17   8   5    0.19    0.17
   9 -17   5    0.31    0.09
   9 -18   5    1.23    0.12
 -18   9   5    1.00    0.19
 -19  10   5    0.53    0.19
   9 -19   5    0.65    0.10
   8 -18   5    0.06    0.09
 -18  10   5   -0.13    0.18
   7 -17   5   -0.12    0.08
 -17  10   5    0.00    0.17
 -16  10   5   -0.08    0.16
   6 -16   5   -0.09    0.08
 -10  -5  -5    0.06    0.16
 -15  10   5    0.14    0.16
   5 -15   5    0.19    0.08
 -10  -4  -5   -0.07    0.13
   4 -14   5    0.07    0.08
 -14  10   5   -0.07    0.15
 -10  -3  -5    0.21    0.14
 -13  10   5    0.13    0.15
   3 -13   5    0.19    0.08
 -13  10   5    0.11    0.09
 -10  -2  -5    0.92    0.15
 -12  10   5    1.36    0.16
   2 -12   5    1.26    0.11
 -12  10   5    1.43    0.12
 -10  -1  -5   -0.01    0.13
   1 -11   5    0.09    0.07
 -11  10   5    0.16    0.08
 -11  10   5    0.15    0.14
 -10   0  -5    0.05    0.12
   0 -10   5    0.06    0.07
 -10   1  -5    1.66    0.17
  -9  10   5    2.10    0.19
  -1  -9   5    2.20    0.15
  -9  10   5    2.13    0.13
  -1  -9   5    1.98    0.12
 -10   2  -5    0.17    0.11
  -2  -8   5    0.38    0.10
  -8  10   5    0.43    0.13
  -8  10   5    0.51    0.08
  -2  -8   5    0.35    0.07
 -10   3  -5    1.33    0.14
  -7  10   5    1.43    0.11
  -3  -7   5    1.32    0.12
  -3  -7   5    1.28    0.10
  -7  10   5    1.32    0.17
 -10   4  -5    0.14    0.09
  -6  10   5   -0.16    0.12
  -4  -6   5    0.06    0.07
  -6  10   5    0.01    0.08
  -4  -6   5    0.01    0.08
 -10   5  -5    0.87    0.12
  -5  10   5    0.98    0.10
  -5  -5   5    0.94    0.09
  -5  10   5    0.99    0.13
 -10   6  -5    0.14    0.08
  -4  10   5    0.01    0.08
  -6  -4   5    0.00    0.06
 -10   7  -5    0.06    0.08
  -7  -3   5    0.14    0.06
  -3  10   5    0.07    0.08
 -10   8  -5    0.98    0.11
  -8  -2   5    1.31    0.18
  -8  -2   5    1.13    0.09
  -2  10   5    1.10    0.11
 -10   9  -5    1.66    0.13
  -1  10   5    1.73    0.12
  10  -9   5    1.71    0.11
 -10  10  -5    0.20    0.08
   0  10   5    0.14    0.09
  10 -10   5    0.04    0.07
 -10  11  -5    2.31    0.14
 -11   1   5    2.45    0.20
   1  10   5    2.04    0.13
  10 -11   5    1.92    0.12
 -10  12  -5    0.18    0.09
  10 -12   5    0.04    0.07
   2  10   5   -0.14    0.09
 -12   2   5    0.01    0.15
 -10  13  -5    0.49    0.10
  10 -13   5    0.73    0.08
   3  10   5    0.40    0.09
 -13   3   5    0.41    0.16
 -10  14  -5    0.49    0.11
  10 -14   5    0.62    0.08
 -14   4   5    0.72    0.17
  10 -15   5    0.12    0.08
 -15   5   5   -0.14    0.16
  10 -16   5    0.07    0.08
 -16   6   5   -0.12    0.17
  10 -17   5    0.60    0.09
 -17   7   5    0.48    0.19
  10 -18   5    0.94    0.11
 -18   8   5    0.56    0.18
  10 -19   5    0.30    0.09
 -19   9   5    0.37    0.18
  10 -20   5    0.13    0.10
 -20  10   5    0.23    0.19
 -21  11   5    0.51    0.19
  10 -21   5    0.62    0.11
   9 -20   5    1.33    0.13
 -20  11   5    0.99    0.20
   8 -19   5    0.01    0.08
 -19  11   5    0.23    0.18
   7 -18   5    0.15    0.09
 -18  11   5    0.19    0.18
   6 -17   5    0.12    0.09
 -17  11   5    0.06    0.17
 -11  -5  -5    0.14    0.17
 -16  11   5   -0.02    0.17
   5 -16   5   -0.07    0.08
 -11  -4  -5   -0.33    0.15
   4 -15   5   -0.06    0.08
 -15  11   5   -0.18    0.15
 -11  -3  -5    0.11    0.14
   3 -14   5    0.43    0.08
 -14  11   5    0.45    0.16
 -11  -2  -5    0.26    0.14
   2 -13   5    0.39    0.08
 -13  11   5    0.42    0.15
 -13  11   5    0.35    0.09
 -11  -1  -5    0.20    0.13
   1 -12   5    0.11    0.08
 -12  11   5    0.06    0.09
 -12  11   5    0.42    0.14
 -11   0  -5    0.80    0.14
 -11  11   5    0.83    0.14
 -11  11   5    0.94    0.11
   0 -11   5    0.76    0.10
 -11   1  -5    1.81    0.17
 -10  11   5    2.03    0.13
 -10  11   5    2.51    0.20
  -1 -10   5    1.83    0.12
  -1 -10   5    1.80    0.14
 -11   2  -5    1.31    0.15
  -9  11   5    1.33    0.15
  -9  11   5    1.23    0.12
  -2  -9   5    1.23    0.10
  -2  -9   5    1.20    0.13
 -11   3  -5    2.88    0.17
  -3  -8   5    2.49    0.13
  -8  11   5    2.93    0.20
  -8  11   5    2.79    0.14
  -3  -8   5    2.61    0.14
 -11   4  -5    0.40    0.10
  -7  11   5    0.43    0.08
  -7  11   5    0.33    0.13
  -4  -7   5    0.40    0.08
  -4  -7   5    0.18    0.07
 -11   5  -5   -0.02    0.09
  -6  11   5   -0.14    0.08
  -5  -6   5    0.04    0.07
  -6  11   5    0.07    0.12
 -11   6  -5   -0.19    0.08
  -5  11   5    0.02    0.08
  -6  -5   5    0.04    0.07
 -11   7  -5    0.09    0.08
  -4  11   5    0.12    0.08
  -7  -4   5    0.19    0.06
 -11   8  -5    1.89    0.13
  -3  11   5    1.95    0.12
  -8  -3   5    1.47    0.10
  -8  -3   5    1.90    0.17
 -11   9  -5    1.01    0.12
  -9  -2   5    1.15    0.16
  -2  11   5    1.05    0.11
 -11  10  -5    0.10    0.08
  -1  11   5    0.08    0.08
 -10  -1   5    0.09    0.16
 -11  11  -5    0.90    0.12
 -11   0   5    1.21    0.17
   0  11   5    0.86    0.11
 -11  12  -5    0.08    0.09
 -12   1   5    0.11    0.15
   1  11   5    0.17    0.09
 -11  13  -5    0.00    0.09
 -13   2   5   -0.13    0.16
   2  11   5   -0.03    0.09
 -11  14  -5    0.04    0.09
 -14   3   5   -0.03    0.16
   3  11   5   -0.16    0.09
 -11  15  -5   -0.09    0.10
 -15   4   5   -0.06    0.17
  11 -15   5    0.07    0.12
 -11  16  -5   -0.16    0.11
  11 -16   5   -0.05    0.09
 -16   5   5    0.12    0.17
 -11  17  -5    0.07    0.12
 -17   6   5   -0.18    0.17
  11 -17   5    0.05    0.10
 -11  18  -5   -0.13    0.13
 -18   7   5    0.20    0.20
  11 -18   5    0.00    0.11
 -11  19  -5   -0.36    0.13
 -19   8   5    0.01    0.17
 -20   9   5    0.02    0.18
 -21  10   5    0.26    0.18
 -22  11   5    0.04    0.18
  10 -22   5    0.26    0.11
 -22  12   5    0.14    0.18
   9 -21   5   -0.08    0.10
 -21  12   5    0.13    0.18
   8 -20   5    0.34    0.10
 -20  12   5    0.45    0.19
   7 -19   5    0.01    0.09
 -19  12   5   -0.16    0.18
   6 -18   5   -0.05    0.08
 -18  12   5   -0.04    0.17
   5 -17   5    0.05    0.08
 -17  12   5    0.06    0.17
 -12  -4  -5   -0.12    0.17
   4 -16   5    0.30    0.09
 -16  12   5    0.11    0.16
 -12  -3  -5    0.15    0.15
 -15  12   5    0.04    0.15
   3 -15   5    0.18    0.08
 -12  -2  -5   -0.27    0.14
 -14  12   5   -0.05    0.09
 -14  12   5    0.13    0.15
   2 -14   5    0.03    0.08
 -12  -1  -5    0.38    0.15
   1 -13   5    0.68    0.09
 -13  12   5    0.50    0.10
 -13  12   5    0.53    0.14
 -12   0  -5    0.64    0.15
 -12  12   5    0.72    0.15
   0 -12   5    0.80    0.09
 -12  12   5    0.80    0.10
 -12   1  -5   -0.03    0.12
  -1 -11   5    0.01    0.07
 -11  12   5    0.10    0.09
 -11  12   5    0.14    0.13
 -12   2  -5    0.04    0.12
 -10  12   5   -0.08    0.09
  -2 -10   5    0.07    0.07
 -10  12   5   -0.10    0.13
 -12   3  -5   -0.01    0.11
  -9  12   5    0.12    0.09
  -9  12   5   -0.05    0.12
  -3  -9   5    0.05    0.07
 -12   4  -5    0.29    0.11
  -4  -8   5    0.27    0.07
  -8  12   5    0.41    0.13
  -8  12   5    0.23    0.09
 -12   5  -5    0.57    0.11
  -5  -7   5    0.82    0.09
  -7  12   5    0.82    0.11
  -7  12   5    1.02    0.14
 -12   6  -5    0.42    0.10
  -6  12   5    0.37    0.09
  -6  -6   5    0.41    0.07
 -12   7  -5    0.01    0.09
  -5  12   5   -0.06    0.08
  -7  -5   5    0.04    0.06
 -12   8  -5    0.25    0.09
  -8  -4   5    0.32    0.07
  -4  12   5    0.31    0.09
 -12   9  -5    0.08    0.09
  -3  12   5    0.27    0.09
  -9  -3   5    0.27    0.14
 -12  10  -5    1.39    0.13
  -2  12   5    1.34    0.12
 -10  -2   5    1.14    0.16
 -12  11  -5    0.09    0.09
  -1  12   5    0.14    0.09
 -11  -1   5    0.30    0.16
 -12  12  -5    0.76    0.10
   0  12   5    0.75    0.10
 -12   0   5    0.58    0.16
 -12  13  -5    0.62    0.11
 -13   1   5    0.96    0.17
   1  12   5    0.30    0.10
 -12  14  -5   -0.01    0.10
 -14   2   5    0.34    0.17
   2  12   5    0.01    0.10
 -12  15  -5    0.26    0.11
 -15   3   5    0.31    0.17
 -12  16  -5    0.05    0.11
 -16   4   5    0.32    0.18
 -12  17  -5   -0.11    0.11
 -17   5   5    0.34    0.18
 -12  18  -5    0.14    0.13
 -18   6   5    0.18    0.18
 -12  19  -5   -0.03    0.14
 -19   7   5   -0.20    0.18
 -20   8   5   -0.11    0.17
 -21   9   5    0.34    0.19
 -22  10   5   -0.22    0.18
   8 -21   5    0.27    0.10
 -21  13   5    0.02    0.18
   7 -20   5    0.23    0.09
 -20  13   5    0.20    0.18
   6 -19   5    0.17    0.09
 -19  13   5    0.56    0.18
   5 -18   5    0.17    0.09
 -18  13   5    0.25    0.17
 -17  13   5    0.22    0.16
   4 -17   5    0.55    0.09
 -13  -3  -5   -0.12    0.17
 -16  13   5    0.04    0.15
   3 -16   5    0.15    0.08
 -13  -2  -5    0.16    0.15
   2 -15   5    0.04    0.08
 -15  13   5   -0.22    0.15
 -13  -1  -5    0.17    0.15
   1 -14   5   -0.03    0.07
 -14  13   5    0.05    0.10
 -14  13   5    0.11    0.15
 -13   0  -5   -0.13    0.14
 -13  13   5    0.07    0.14
 -13  13   5   -0.03    0.09
   0 -13   5   -0.06    0.07
 -13   1  -5    0.58    0.14
  -1 -12   5    0.35    0.08
 -12  13   5    0.45    0.10
 -12  13   5    0.36    0.14
 -13   2  -5   -0.18    0.12
  -2 -11   5    0.14    0.08
 -11  13   5   -0.03    0.09
 -11  13   5   -0.09    0.13
 -13   3  -5    0.28    0.12
  -3 -10   5    0.38    0.08
 -10  13   5    0.32    0.13
 -10  13   5    0.46    0.10
 -13   4  -5   -0.04    0.13
 -13   4  -5    0.13    0.11
  -9  13   5   -0.05    0.13
  -9  13   5    0.18    0.09
  -4  -9   5   -0.01    0.07
 -13   5  -5    0.20    0.11
  -8  13   5    0.46    0.09
  -5  -8   5    0.16    0.07
 -13   6  -5   -0.07    0.10
  -7  13   5    0.14    0.08
  -6  -7   5    0.08    0.07
 -13   7  -5    0.12    0.09
  -7  -6   5    0.10    0.07
  -6  13   5    0.07    0.09
 -13   8  -5    0.12    0.09
  -8  -5   5    0.16    0.07
  -5  13   5    0.35    0.09
 -13   9  -5    0.07    0.09
  -4  13   5    0.01    0.09
 -13  10  -5    0.06    0.09
 -10  -3   5   -0.21    0.14
  -3  13   5    0.12    0.09
 -13  11  -5    0.35    0.09
 -11  -2   5    0.48    0.16
  -2  13   5    0.23    0.09
 -13  12  -5    0.44    0.10
  -1  13   5    0.59    0.10
 -12  -1   5    0.96    0.18
 -13  13  -5   -0.05    0.10
   0  13   5   -0.02    0.10
 -13   0   5   -0.13    0.16
 -13  14  -5    0.28    0.10
   1  13   5    0.43    0.10
 -14   1   5    0.34    0.17
 -13  15  -5    0.17    0.11
 -15   2   5    0.05    0.17
   2  13   5    0.07    0.10
 -13  16  -5    0.18    0.12
 -16   3   5    0.07    0.18
 -13  17  -5    0.02    0.12
 -17   4   5   -0.07    0.18
 -13  18  -5    0.17    0.14
 -18   5   5    0.01    0.18
 -19   6   5    0.35    0.19
 -20   7   5   -0.01    0.17
 -21   8   5    0.21    0.18
 -21  14   5    0.00    0.17
   7 -21   5   -0.11    0.09
   6 -20   5   -0.01    0.09
 -20  14   5    0.11    0.17
 -19  14   5    0.01    0.16
   5 -19   5   -0.09    0.09
 -18  14   5    0.03    0.16
   4 -18   5    0.11    0.09
   3 -17   5   -0.07    0.08
 -17  14   5   -0.02    0.16
 -14  -2  -5    0.02    0.17
 -16  14   5    0.05    0.15
   2 -16   5   -0.10    0.08
 -14  -1  -5    0.20    0.17
 -15  14   5    0.48    0.15
 -15  14   5    0.33    0.11
   1 -15   5    0.32    0.09
 -14   0  -5    0.18    0.16
   0 -14   5    0.10    0.08
 -14  14   5   -0.18    0.14
 -14  14   5    0.05    0.10
 -14   1  -5    0.25    0.15
  -1 -13   5    0.28    0.08
 -13  14   5    0.47    0.10
 -13  14   5    0.35    0.14
 -14   2  -5    0.08    0.14
  -2 -12   5    0.06    0.07
 -12  14   5   -0.09    0.10
 -12  14   5    0.05    0.13
 -14   3  -5   -0.02    0.13
  -3 -11   5   -0.02    0.07
 -11  14   5   -0.08    0.09
 -11  14   5    0.15    0.13
 -14   4  -5    0.08    0.16
 -14   4  -5    0.32    0.12
 -10  14   5    0.57    0.14
  -4 -10   5    0.45    0.08
 -10  14   5    0.46    0.10
 -14   5  -5    0.68    0.12
  -5  -9   5    0.92    0.10
  -9  14   5    1.18    0.12
 -14   6  -5    0.16    0.11
  -8  14   5    0.08    0.09
  -6  -8   5    0.17    0.07
 -14   7  -5   -0.05    0.10
  -7  -7   5   -0.06    0.07
  -7  14   5    0.08    0.09
 -14   8  -5    0.33    0.10
  -8  -6   5    0.36    0.07
  -6  14   5    0.32    0.09
 -14   9  -5    0.10    0.09
  -5  14   5    0.10    0.09
 -14  10  -5    0.02    0.09
  -4  14   5   -0.12    0.09
 -10  -4   5    0.08    0.14
 -14  11  -5    0.40    0.10
 -11  -3   5    0.58    0.16
  -3  14   5    0.20    0.10
 -14  12  -5    0.17    0.10
 -12  -2   5   -0.15    0.17
  -2  14   5   -0.09    0.10
 -14  13  -5    0.03    0.10
 -13  -1   5    0.13    0.17
  -1  14   5    0.08    0.10
 -14  14  -5    0.02    0.10
   0  14   5    0.00    0.10
 -14   0   5    0.03    0.17
 -14  15  -5    0.22    0.11
   1  14   5    0.12    0.10
 -15   1   5    0.19    0.17
 -14  16  -5    0.04    0.12
 -16   2   5    0.10    0.17
 -14  17  -5    0.01    0.12
 -17   3   5    0.03    0.18
 -14  18  -5    0.18    0.14
 -18   4   5    0.31    0.19
 -19   5   5    0.09    0.18
 -20   6   5    0.07    0.19
 -21   7   5    0.13    0.18
 -21  15   5   -0.07    0.17
   6 -21   5    0.12    0.09
   5 -20   5    0.04    0.09
 -20  15   5    0.09    0.17
   4 -19   5    0.13    0.09
 -19  15   5    0.09    0.18
   3 -18   5    0.23    0.09
 -18  15   5    0.06    0.16
   2 -17   5    0.01    0.08
 -17  15   5    0.03    0.15
 -16  15   5    0.00    0.15
   1 -16   5    0.25    0.08
 -15   0  -5    0.19    0.17
 -15  15   5    0.17    0.15
 -15  15   5   -0.04    0.11
   0 -15   5    0.10    0.08
 -15   1  -5    0.56    0.17
 -14  15   5    0.36    0.14
 -14  15   5    0.14    0.11
  -1 -14   5    0.29    0.08
 -15   2  -5   -0.09    0.16
  -2 -13   5    0.02    0.08
 -13  15   5   -0.08    0.13
 -13  15   5   -0.05    0.10
 -15   3  -5   -0.20    0.14
 -15   3  -5    0.04    0.14
  -3 -12   5   -0.02    0.08
 -12  15   5    0.00    0.13
 -12  15   5   -0.04    0.10
 -15   4  -5   -0.33    0.19
 -15   4  -5   -0.03    0.13
 -11  15   5   -0.11    0.10
 -11  15   5   -0.10    0.13
  -4 -11   5   -0.02    0.07
 -15   5  -5    0.14    0.12
 -10  15   5   -0.01    0.10
  -5 -10   5    0.19    0.08
 -15   6  -5    0.02    0.11
  -9  15   5    0.02    0.09
  -6  -9   5    0.25    0.08
 -15   7  -5    0.02    0.11
  -8  15   5   -0.02    0.09
  -7  -8   5    0.03    0.07
 -15   8  -5    0.02    0.11
  -8  -7   5    0.08    0.08
  -7  15   5    0.09    0.09
 -15   9  -5    0.32    0.11
  -6  15   5    0.26    0.10
 -15  10  -5    0.26    0.10
  -5  15   5    0.09    0.10
 -10  -5   5   -0.04    0.14
 -15  11  -5   -0.09    0.10
 -11  -4   5   -0.02    0.16
  -4  15   5    0.04    0.10
 -15  12  -5    0.20    0.10
 -12  -3   5    0.19    0.17
  -3  15   5    0.20    0.10
 -15  13  -5   -0.03    0.10
  -2  15   5   -0.01    0.10
 -13  -2   5    0.13    0.18
 -15  14  -5    0.41    0.11
  -1  15   5    0.10    0.11
 -14  -1   5    0.24    0.18
 -15  15  -5    0.03    0.12
 -15   0   5    0.02    0.18
   0  15   5    0.10    0.11
 -15  16  -5    0.16    0.13
 -16   1   5    0.00    0.19
   1  15   5   -0.05    0.10
 -15  17  -5    0.04    0.13
 -17   2   5   -0.14    0.18
 -18   3   5    0.03    0.19
 -19   4   5    0.07    0.18
 -20   5   5    0.10    0.18
 -21   6   5    0.08    0.18
   5 -21   5    0.03    0.09
 -21  16   5   -0.25    0.16
 -20  16   5    0.11    0.16
   4 -20   5    0.06    0.09
   3 -19   5   -0.05    0.09
 -19  16   5   -0.20    0.16
   2 -18   5   -0.07    0.09
 -18  16   5   -0.02    0.16
 -17  16   5    0.13    0.15
   1 -17   5    0.01    0.08
   0 -16   5    0.20    0.09
 -16  16   5    0.07    0.14
 -15  16   5    0.12    0.14
 -15  16   5   -0.06    0.11
  -1 -15   5   -0.05    0.08
 -16   2  -5   -0.22    0.15
 -16   2  -5   -0.08    0.16
 -14  16   5    0.28    0.14
 -14  16   5    0.01    0.11
  -2 -14   5   -0.01    0.08
 -16   3  -5    0.11    0.16
 -16   3  -5   -0.24    0.15
  -3 -13   5    0.17    0.08
 -13  16   5    0.12    0.11
 -13  16   5    0.08    0.14
 -16   4  -5    0.01    0.14
 -12  16   5   -0.06    0.11
  -4 -12   5    0.05    0.08
 -16   5  -5   -0.07    0.14
  -5 -11   5    0.07    0.08
 -11  16   5    0.02    0.10
 -16   6  -5    0.01    0.12
  -6 -10   5    0.13    0.08
 -10  16   5    0.05    0.10
 -16   7  -5    0.05    0.12
  -9  16   5    0.07    0.10
  -7  -9   5   -0.13    0.08
 -16   8  -5    0.25    0.12
  -8  16   5    0.02    0.10
  -8  -8   5    0.17    0.08
 -16   9  -5    0.16    0.11
  -7  16   5    0.07    0.10
 -16  10  -5    0.20    0.11
  -6  16   5    0.11    0.10
 -16  11  -5   -0.01    0.11
  -5  16   5    0.06    0.10
 -11  -5   5   -0.13    0.15
 -16  12  -5    0.24    0.11
  -4  16   5    0.17    0.11
 -12  -4   5    0.49    0.18
 -16  13  -5    0.18    0.11
  -3  16   5   -0.15    0.10
 -13  -3   5    0.15    0.18
 -16  14  -5    0.04    0.11
 -14  -2   5    0.13    0.18
  -2  16   5    0.02    0.11
 -16  15  -5    0.16    0.12
  -1  16   5    0.06    0.11
 -15  -1   5   -0.08    0.18
 -16  16  -5    0.36    0.14
   0  16   5    0.15    0.12
 -16   0   5    0.28    0.18
 -17   1   5   -0.07    0.18
 -18   2   5    0.27    0.19
 -19   3   5   -0.07    0.19
 -20   4   5    0.11    0.18
 -21   5   5   -0.07    0.18
   3 -20   5   -0.10    0.09
 -20  17   5    0.13    0.16
 -19  17   5    0.08    0.15
   2 -19   5    0.12    0.09
   1 -18   5   -0.03    0.09
 -18  17   5   -0.08    0.15
 -17   0  -5   -0.09    0.16
   0 -17   5    0.05    0.09
 -17  17   5    0.09    0.15
 -17   1  -5   -0.04    0.16
 -16  17   5   -0.09    0.11
  -1 -16   5    0.02    0.08
 -16  17   5    0.17    0.15
 -17   2  -5   -0.15    0.16
 -15  17   5    0.04    0.11
 -15  17   5   -0.29    0.14
  -2 -15   5   -0.16    0.08
 -17   3  -5    0.01    0.17
 -14  17   5    0.33    0.14
 -14  17   5    0.13    0.11
  -3 -14   5    0.09    0.08
 -17   4  -5   -0.33    0.18
 -13  17   5    0.02    0.11
  -4 -13   5   -0.16    0.08
 -17   5  -5    0.00    0.15
 -12  17   5    0.03    0.11
  -5 -12   5    0.09    0.08
 -17   6  -5    0.10    0.14
 -11  17   5    0.17    0.11
  -6 -11   5    0.02    0.08
 -17   7  -5    0.34    0.14
  -7 -10   5    0.37    0.08
 -10  17   5    0.52    0.11
 -17   8  -5    0.19    0.13
  -9  17   5    0.11    0.11
  -8  -9   5    0.26    0.08
 -17   9  -5    0.16    0.13
  -8  17   5    0.40    0.11
 -17  10  -5    0.15    0.13
  -7  17   5    0.07    0.11
 -17  11  -5    0.16    0.13
 -11  -6   5   -0.09    0.16
  -6  17   5    0.38    0.11
 -17  12  -5   -0.04    0.12
 -12  -5   5   -0.26    0.17
  -5  17   5    0.13    0.11
 -17  13  -5    0.17    0.13
 -13  -4   5    0.11    0.19
  -4  17   5    0.24    0.11
 -17  14  -5    0.03    0.13
 -14  -3   5    0.01    0.19
  -3  17   5   -0.09    0.11
 -17  15  -5    0.02    0.14
 -15  -2   5   -0.14    0.18
  -2  17   5   -0.08    0.11
  -1  17   5   -0.12    0.12
 -16  -1   5   -0.09    0.19
 -17   0   5   -0.30    0.19
   0  17   5    0.13    0.12
 -18   1   5    0.03    0.18
 -19   2   5    0.01    0.20
 -20   3   5   -0.05    0.18
 -18  -2  -5   -0.18    0.18
   2 -20   5    0.03    0.09
 -18  -1  -5   -0.28    0.19
 -19  18   5    0.09    0.17
   1 -19   5    0.05    0.09
 -18   0  -5   -0.03    0.19
 -18  18   5    0.03    0.15
   0 -18   5    0.04    0.09
 -18   1  -5   -0.25    0.18
  -1 -17   5    0.14    0.09
 -17  18   5    0.02    0.15
 -18   2  -5    0.21    0.18
 -16  18   5    0.09    0.12
  -2 -16   5    0.03    0.09
  -3 -15   5   -0.03    0.09
 -15  18   5    0.02    0.12
  -4 -14   5    0.35    0.09
 -14  18   5    0.21    0.12
 -13  18   5    0.02    0.12
  -5 -13   5   -0.12    0.08
  -6 -12   5    0.08    0.09
 -12  18   5   -0.21    0.11
  -7 -11   5    0.20    0.09
 -11  18   5   -0.09    0.11
 -18   8  -5    0.45    0.20
  -8 -10   5    0.50    0.09
 -10  18   5    1.20    0.14
 -18   9  -5    0.63    0.16
  -9  18   5    1.20    0.15
 -18  10  -5    0.11    0.15
  -8  18   5    0.03    0.11
 -18  11  -5    0.32    0.15
 -11  -7   5    0.05    0.17
  -7  18   5    0.05    0.11
 -18  12  -5    0.21    0.18
 -12  -6   5    0.26    0.18
  -6  18   5   -0.07    0.11
 -13  -5   5    0.14    0.19
  -5  18   5    0.02    0.12
 -14  -4   5    0.26    0.20
  -4  18   5    0.06    0.11
 -15  -3   5    0.01    0.19
  -3  18   5   -0.01    0.12
 -16  -2   5    0.05    0.19
  -2  18   5   -0.12    0.12
  -1  18   5   -0.25    0.12
 -17  -1   5    0.20    0.20
 -18   0   5   -0.33    0.18
 -19   1   5   -0.03    0.19
 -20   2   5   -0.15    0.18
 -19   0  -5    0.07    0.19
   0 -19   5    0.02    0.09
 -19   1  -5   -0.19    0.19
  -1 -18   5   -0.06    0.09
 -19   2  -5   -0.02    0.23
  -2 -17   5   -0.06    0.09
 -16  19   5   -0.08    0.12
  -3 -16   5    0.09    0.09
 -15  19   5   -0.02    0.12
  -4 -15   5    0.03    0.09
  -5 -14   5    0.10    0.09
 -14  19   5    0.06    0.12
 -13  19   5    0.26    0.13
  -6 -13   5    0.10    0.09
  -7 -12   5   -0.02    0.09
 -12  19   5    0.06    0.12
 -11  19   5    0.03    0.12
 -10  19   5   -0.10    0.12
  -9  19   5    0.47    0.13
 -11  -8   5   -0.09    0.17
  -8  19   5    0.04    0.12
  -7  19   5   -0.04    0.12
 -12  -7   5   -0.37    0.19
  -6  19   5    0.29    0.13
 -13  -6   5    0.06    0.19
  -5  19   5    0.10    0.13
 -14  -5   5   -0.13    0.20
  -4  19   5    0.01    0.13
 -15  -4   5   -0.12    0.19
 -16  -3   5    0.09    0.19
  -3  19   5    0.21    0.13
  -2  19   5    0.25    0.13
 -17  -2   5   -0.17    0.19
 -18  -1   5   -0.11    0.19
  -1  19   5   -0.04    0.13
 -19   0   5   -0.07    0.19
  -2 -18   5    0.02    0.10
  -3 -17   5    0.08    0.09
 -17  20   5   -0.02    0.13
  -4 -16   5    0.04    0.09
 -16  20   5    0.08    0.13
 -15  20   5    0.11    0.12
  -5 -15   5   -0.09    0.09
 -14  20   5    0.05    0.13
  -6 -14   5    0.08    0.09
  -7 -13   5    0.09    0.09
 -13  20   5   -0.12    0.13
 -12  20   5    0.12    0.13
 -11  20   5    0.01    0.12
 -10 -10   5    0.21    0.17
 -10  20   5   -0.09    0.13
 -11  -9   5    0.87    0.19
  -9  20   5    1.33    0.17
 -12  -8   5    0.49    0.20
  -8  20   5    0.43    0.14
 -13  -7   5    0.30    0.20
  -7  20   5    0.06    0.13
  -6  20   5    0.07    0.13
 -14  -6   5   -0.04    0.21
 -15  -5   5    0.11    0.20
  -5  20   5    0.10    0.13
  -4  20   5    0.07    0.13
 -16  -4   5   -0.02    0.19
 -17  -3   5    0.20    0.19
  -3  20   5   -0.17    0.12
 -18  -2   5   -0.04    0.19
  -2  20   5   -0.12    0.13
 -16  21   5   -0.17    0.13
  -5 -16   5    0.10    0.09
  -6 -15   5    0.00    0.09
 -15  21   5    0.19    0.13
  -7 -14   5    0.12    0.11
 -14  21   5    0.01    0.12
 -13  21   5    0.11    0.13
  -9 -12   5   -0.24    0.17
 -12  21   5    0.11    0.13
 -11  21   5    0.23    0.13
 -10 -11   5   -0.13    0.18
 -10  21   5    0.38    0.14
 -11 -10   5    0.08    0.19
   9 -21  -5   -0.32    0.10
  -9  21   5   -0.05    0.13
 -12  -9   5   -0.04    0.20
  -8  21   5   -0.18    0.13
 -13  -8   5    0.04    0.21
  -7  21   5   -0.08    0.13
 -14  -7   5    0.11    0.21
  -6  21   5    0.05    0.13
 -15  -6   5    0.06    0.20
  -5  21   5    0.00    0.13
 -16  -5   5    0.18    0.20
 -12  22   5   -0.09    0.13
 -10 -12   5   -0.37    0.18
 -11 -11   5   -0.01    0.20
 -11  22   5    0.07    0.13
 -10  22   5    0.25    0.13
 -12 -10   5    0.15    0.20
   0   0   6 1000.00   33.22
   0   0   6  996.25   33.23
   1   0   6   91.13    3.02
  -1   1   6   90.96    3.02
   1   0   6   91.33    3.01
   0  -1   6   89.27    3.01
   0  -1   6   90.54    3.02
  -1   1   6   92.17    3.01
  -1   1   6   87.13    3.01
   0   1   6   89.85    2.99
   0   1   6   85.82    2.99
  -1   0   6   91.95    2.99
   1  -1   6   89.68    2.99
   0   1   6   91.83    2.99
   1  -1   6   87.89    2.99
  -1   0   6   90.54    2.99
   1   1   6    0.37    0.09
  -2   1   6    0.61    0.08
   1  -2   6    0.40    0.08
  -2   1   6    0.50    0.09
  -2   1   6    0.54    0.08
   1  -2   6    0.21    0.10
   1   1   6    0.34    0.09
   1   1   6    0.47    0.07
   2   1   6    0.13    0.09
   2   1   6    0.06    0.08
   2   1   6    0.06    0.07
  -3   2   6   -0.14    0.08
  -3   2   6    0.14    0.07
   1  -3   6    0.09    0.07
   0  -2   6   47.85    1.63
   2   0   6   48.55    1.63
   2   0   6   49.62    1.63
   0  -2   6   48.77    1.63
  -2   2   6   50.02    1.63
  -2   2   6   47.16    1.63
  -1  -1   6    0.48    0.11
  -1   2   6    0.57    0.09
  -1   2   6    0.29    0.08
   2  -1   6    0.34    0.08
  -1  -1   6    0.38    0.07
  -1   2   6    0.33    0.09
   2  -1   6    0.17    0.10
   2  -2   6   48.68    1.61
   0   2   6   49.27    1.62
   0   2   6   48.90    1.62
  -2   0   6   47.73    1.62
  -2   0   6   49.63    1.61
   0   2   6   45.45    1.61
   1   2   6    3.18    0.15
   2  -3   6    3.33    0.14
   1   2   6    2.98    0.14
  -3   1   6    2.90    0.15
   1   2   6    3.42    0.15
  -3   1   6    3.34    0.15
  -2  -2  -6    2.02    0.12
  -4   2   6    1.74    0.11
   2   2   6    1.94    0.12
  -4   2   6    2.05    0.12
   2   2   6    1.84    0.11
   2  -4   6    1.96    0.11
  -3  -2  -6    1.72    0.13
  -5   3   6    1.56    0.16
   3   2   6    1.60    0.11
  -5   3   6    1.67    0.11
   3   2   6    1.86    0.11
  -5   3   6    1.81    0.11
   2  -5   6    1.64    0.10
  -3  -1  -6    1.76    0.12
   3   1   6    1.61    0.11
   3   1   6    1.97    0.12
   1  -4   6    1.96    0.11
  -4   3   6    1.65    0.12
   3   1   6    1.69    0.13
  -4   3   6    2.31    0.19
  -4   3   6    2.01    0.12
  -3   0  -6   16.65    0.57
  -3   3   6   17.16    0.58
   3   0   6   16.96    0.58
   3   0   6   17.50    0.58
  -3   3   6   16.44    0.58
   0  -3   6   16.50    0.59
   0  -3   6   16.92    0.57
  -2   3   6    3.09    0.15
  -1  -2   6    2.98    0.17
   3  -1   6    3.27    0.15
  -1  -2   6    3.24    0.14
  -2   3   6    3.27    0.15
  -2  -1   6    0.06    0.09
  -1   3   6    0.01    0.07
   3  -2   6   -0.02    0.08
  -1   3   6    0.01    0.09
  -2  -1   6    0.06    0.07
  -3   0   6   16.93    0.58
   3  -3   6   16.88    0.57
  -3   0   6   17.29    0.57
   0   3   6   16.22    0.57
  -1  -3  -6    4.54    0.19
  -4   1   6    4.31    0.18
  -4   1   6    4.68    0.18
   3  -4   6    4.65    0.18
   1   3   6    4.62    0.18
  -2  -3  -6    2.86    0.15
  -5   2   6    2.61    0.19
   2   3   6    2.61    0.13
  -5   2   6    2.37    0.13
   3  -5   6    2.67    0.13
  -5   2   6    2.56    0.13
  -3  -3  -6   17.57    0.60
   3  -6   6   17.72    0.59
   3   3   6   17.30    0.59
  -6   3   6   17.09    0.61
  -6   3   6   17.27    0.59
  -6   3   6   17.01    0.59
  -4  -3  -6    3.99    0.20
   4   3   6    4.01    0.17
  -7   4   6    4.25    0.17
  -7   4   6    4.10    0.22
   3  -7   6    4.24    0.17
  -4  -2  -6    9.76    0.35
   2  -6   6    9.61    0.33
   4   2   6    9.11    0.33
  -6   4   6    9.54    0.36
  -6   4   6    9.67    0.34
   4   2   6    8.88    0.33
  -4  -1  -6    4.58    0.19
   4   1   6    4.10    0.17
  -5   4   6    4.40    0.23
   1  -5   6    4.54    0.18
  -5   4   6    4.75    0.18
   4   1   6    4.24    0.19
  -4   0  -6    4.89    0.20
   0  -4   6    4.89    0.22
   4   0   6    5.34    0.20
  -4   4   6    4.85    0.20
   0  -4   6    5.38    0.19
   4   0   6    4.69    0.21
  -4   4   6    5.35    0.25
  -4   1  -6    4.48    0.18
  -3   4   6    4.62    0.23
   4  -1   6    4.64    0.19
  -1  -3   6    4.80    0.21
  -3   4   6    4.61    0.19
  -1  -3   6    4.72    0.18
  -4   2  -6    1.74    0.10
  -2  -2   6    1.88    0.14
  -2   4   6    1.89    0.12
   4  -2   6    2.12    0.11
  -2  -2   6    1.86    0.11
  -1   4   6    1.83    0.11
  -3  -1   6    1.57    0.13
  -1   4   6    1.58    0.20
  -3  -1   6    1.98    0.11
   4  -3   6    1.91    0.11
   0  -4  -6    4.75    0.21
   0   4   6    4.96    0.20
   4  -4   6    5.26    0.20
  -4   0   6    5.60    0.20
  -1  -4  -6    6.36    0.26
   1   4   6    6.40    0.24
  -5   1   6    6.60    0.28
   4  -5   6    6.64    0.24
  -5   1   6    6.81    0.24
  -2  -4  -6    2.85    0.16
  -6   2   6    2.64    0.13
  -6   2   6    3.06    0.19
   4  -6   6    2.71    0.13
   2   4   6    2.80    0.14
  -3  -4  -6    3.23    0.18
  -7   3   6    3.18    0.20
   3   4   6    2.94    0.14
   4  -7   6    2.86    0.13
  -7   3   6    2.74    0.14
  -7   3   6    2.82    0.13
  -4  -4  -6    1.67    0.16
   4  -8   6    1.45    0.10
   4   4   6    1.38    0.10
  -8   4   6    1.66    0.19
  -8   4   6    1.43    0.11
  -5  -4  -6    2.47    0.18
  -9   5   6    2.59    0.20
   4  -9   6    2.49    0.12
   5   4   6    2.46    0.12
  -9   5   6    2.53    0.14
  -5  -3  -6    0.40    0.11
   3  -8   6    0.06    0.06
  -8   5   6    0.20    0.08
  -8   5   6    0.21    0.13
   5   3   6    0.09    0.07
  -5  -2  -6   11.81    0.42
   2  -7   6   11.78    0.40
   5   2   6   10.56    0.40
  -7   5   6   11.79    0.40
  -7   5   6   12.13    0.43
   5   2   6   11.03    0.40
  -5  -1  -6    0.04    0.09
   5   1   6   -0.02    0.08
   1  -6   6   -0.01    0.07
  -6   5   6    0.11    0.13
  -6   5   6    0.05    0.08
  -5   0  -6    0.07    0.08
  -5   5   6    0.16    0.08
  -5   5   6   -0.15    0.13
   0  -5   6   -0.02    0.07
  -5   1  -6    6.36    0.25
  -4   5   6    6.76    0.28
  -1  -4   6    6.46    0.27
   5  -1   6    6.79    0.25
  -4   5   6    6.66    0.25
  -1  -4   6    6.84    0.24
  -5   2  -6    2.59    0.13
  -3   5   6    2.60    0.19
  -2  -3   6    2.47    0.16
  -2  -3   6    2.62    0.13
  -3   5   6    2.69    0.13
   5  -2   6    2.73    0.14
  -5   3  -6    1.74    0.10
  -3  -2   6    1.72    0.11
  -3  -2   6    1.89    0.13
  -2   5   6    1.73    0.16
  -2   5   6    1.66    0.11
   5  -3   6    1.67    0.11
  -5   4  -6    4.55    0.18
  -4  -1   6    4.50    0.18
  -1   5   6    4.59    0.18
   5  -4   6    4.63    0.18
   0   5   6   -0.02    0.07
  -5   0   6    0.24    0.07
   5  -5   6   -0.03    0.07
  -5   0   6    0.23    0.12
  -1  -5  -6    0.51    0.11
   5  -6   6    0.41    0.07
   1   5   6    0.51    0.08
  -6   1   6    0.67    0.13
  -6   1   6    0.32    0.08
  -2  -5  -6    4.16    0.21
   2   5   6    4.33    0.18
  -7   2   6    4.33    0.23
   5  -7   6    4.31    0.17
  -3  -5  -6    2.85    0.18
  -8   3   6    3.18    0.18
   3   5   6    2.92    0.14
  -8   3   6    2.78    0.20
  -8   3   6    2.80    0.14
   5  -8   6    2.67    0.13
  -4  -5  -6    1.64    0.17
  -9   4   6    1.25    0.10
   5  -9   6    1.46    0.10
   4   5   6    1.37    0.11
  -9   4   6    1.46    0.18
  -5  -5  -6    0.74    0.13
 -10   5   6    0.75    0.10
 -10   5   6    1.27    0.16
   5 -10   6    0.89    0.09
  -6  -5  -6    0.16    0.12
 -11   6   6    0.14    0.08
   5 -11   6    0.23    0.07
 -11   6   6    0.16    0.14
  -6  -4  -6    2.49    0.19
 -10   6   6    2.62    0.21
 -10   6   6    2.51    0.14
   4 -10   6    2.69    0.13
  -6  -3  -6    0.20    0.12
  -9   6   6    0.16    0.13
  -9   6   6    0.18    0.08
   3  -9   6    0.18    0.07
  -6  -2  -6    0.04    0.11
  -8   6   6    0.03    0.13
  -8   6   6   -0.02    0.08
   2  -8   6    0.04    0.07
  -6  -1  -6    3.04    0.17
  -7   6   6    3.24    0.15
   6   1   6    2.97    0.15
  -7   6   6    3.20    0.21
   1  -7   6    3.12    0.14
  -6   0  -6   -0.15    0.09
   0  -6   6    0.12    0.06
  -6   6   6    0.09    0.13
  -6   6   6    0.05    0.08
  -6   1  -6    0.39    0.09
  -1  -5   6    0.46    0.11
   6  -1   6    0.43    0.09
  -1  -5   6    0.46    0.07
  -5   6   6    0.39    0.12
  -5   6   6    0.71    0.10
  -6   2  -6    2.82    0.14
  -4   6   6    2.79    0.19
  -4   6   6    2.91    0.14
  -2  -4   6    2.73    0.16
   6  -2   6    2.95    0.14
  -2  -4   6    3.01    0.13
  -6   3  -6   17.63    0.60
  -3   6   6   17.03    0.61
  -3   6   6   17.43    0.60
  -3  -3   6   17.52    0.60
   6  -3   6   17.73    0.60
  -3  -3   6   17.57    0.60
  -6   4  -6    9.54    0.33
  -4  -2   6    9.40    0.34
   6  -4   6    9.50    0.33
  -4  -2   6    8.92    0.37
  -2   6   6    9.50    0.33
  -4  -2   6    9.21    0.33
  -2   6   6    9.30    0.36
  -6   5  -6    0.09    0.07
  -1   6   6    0.23    0.07
   6  -5   6    0.02    0.07
  -5  -1   6    0.13    0.12
  -5  -1   6    0.18    0.07
  -6   0   6    0.17    0.13
  -6   0   6    0.04    0.07
   0   6   6    0.18    0.07
   6  -6   6    0.03    0.07
  -7   1   6   12.34    0.46
   1   6   6   12.51    0.43
   6  -7   6   12.35    0.43
   6  -8   6    0.88    0.09
   2   6   6    0.88    0.10
  -8   2   6    1.09    0.14
  -3  -6  -6    0.96    0.14
  -9   3   6    1.29    0.15
   6  -9   6    1.28    0.10
   3   6   6    1.26    0.11
  -4  -6  -6    0.24    0.13
   6 -10   6    0.27    0.07
 -10   4   6    0.20    0.08
   4   6   6    0.37    0.08
 -10   4   6    0.50    0.15
  -5  -6  -6    0.60    0.14
   6 -11   6    0.91    0.09
 -11   5   6    0.98    0.16
  -6  -6  -6    0.61    0.14
   6 -12   6    0.47    0.07
 -12   6   6    0.40    0.15
  -7  -6  -6   -0.20    0.14
 -13   7   6    0.16    0.15
   6 -13   6    0.11    0.07
  -7  -5  -6    0.68    0.14
   5 -12   6    0.88    0.10
 -12   7   6    0.81    0.15
  -7  -4  -6    2.65    0.21
   4 -11   6    2.83    0.14
 -11   7   6    2.80    0.15
 -11   7   6    2.99    0.22
  -7  -3  -6    3.17    0.20
 -10   7   6    2.91    0.22
   3 -10   6    3.23    0.15
 -10   7   6    3.09    0.16
  -7  -2  -6    0.88    0.13
  -9   7   6    0.73    0.15
   2  -9   6    0.89    0.10
  -9   7   6    0.88    0.09
  -7  -1  -6    0.28    0.11
  -8   7   6    0.49    0.14
   1  -8   6    0.51    0.08
  -8   7   6    0.64    0.09
   7   1   6    0.44    0.08
  -7   0  -6    0.29    0.10
  -7   7   6    0.48    0.14
   0  -7   6    0.41    0.07
  -7   7   6    0.38    0.08
  -7   1  -6   11.87    0.43
  -1  -6   6   12.21    0.42
  -6   7   6   12.17    0.43
  -1  -6   6   12.60    0.44
  -6   7   6   12.15    0.45
  -7   2  -6    4.27    0.18
  -5   7   6    4.05    0.22
  -2  -5   6    4.16    0.20
  -5   7   6    4.26    0.18
  -2  -5   6    4.25    0.17
   7  -2   6    3.95    0.18
  -7   3  -6    2.82    0.14
   7  -3   6    3.06    0.14
  -4   7   6    2.87    0.14
  -4   7   6    2.95    0.19
  -3  -4   6    3.13    0.14
  -3  -4   6    3.01    0.16
  -7   4  -6    3.93    0.17
  -3   7   6    4.00    0.17
  -4  -3   6    4.25    0.16
  -4  -3   6    3.80    0.21
   7  -4   6    3.95    0.17
  -3   7   6    4.21    0.22
  -4  -3   6    4.23    0.18
  -7   5  -6   11.68    0.40
   7  -5   6   11.38    0.40
  -2   7   6   11.38    0.40
  -5  -2   6   10.77    0.42
  -5  -2   6   11.86    0.40
  -7   6  -6    2.91    0.14
  -6  -1   6    2.98    0.14
  -1   7   6    2.83    0.14
  -6  -1   6    2.83    0.19
   7  -6   6    3.24    0.14
   7  -7   6    0.41    0.08
  -7   0   6    0.58    0.13
   0   7   6    0.48    0.08
  -7   0   6    0.30    0.08
   7  -8   6    2.50    0.13
  -8   1   6    3.17    0.21
   1   7   6    2.67    0.14
  -8   1   6    2.74    0.14
  -9   2   6    2.67    0.21
   7  -9   6    2.72    0.13
   2   7   6    2.61    0.14
 -10   3   6    0.16    0.15
   7 -10   6    0.22    0.07
   3   7   6    0.26    0.08
   4   7   6    0.23    0.08
 -11   4   6    0.31    0.15
   7 -11   6    0.12    0.07
 -12   5   6    1.09    0.17
   7 -12   6    1.10    0.10
 -13   6   6    0.60    0.17
   7 -13   6    0.82    0.09
   7 -14   6    0.15    0.07
 -14   7   6    0.20    0.16
   7 -15   6    0.96    0.10
 -15   8   6    0.88    0.18
  -8  -6  -6    0.18    0.15
   6 -14   6   -0.01    0.07
 -14   8   6   -0.28    0.15
  -8  -5  -6    1.02    0.16
   5 -13   6    1.58    0.11
 -13   8   6    1.54    0.20
  -8  -4  -6    0.02    0.13
 -12   8   6    0.36    0.15
 -12   8   6    0.42    0.09
   4 -12   6    0.33    0.08
  -8  -3  -6    0.08    0.13
 -11   8   6    0.36    0.15
 -11   8   6    0.18    0.09
   3 -11   6    0.30    0.08
  -8  -2  -6    3.59    0.21
 -10   8   6    3.62    0.17
   2 -10   6    3.59    0.16
 -10   8   6    3.59    0.23
  -8  -1  -6    2.07    0.17
  -9   8   6    2.11    0.13
   1  -9   6    2.07    0.12
  -9   8   6    2.13    0.20
  -8   0  -6    0.22    0.10
   0  -8   6   -0.08    0.07
  -8   8   6    0.14    0.08
  -8   8   6    0.00    0.13
  -8   1  -6    2.73    0.16
  -7   8   6    2.55    0.19
  -1  -7   6    2.62    0.17
  -7   8   6    2.38    0.14
  -1  -7   6    2.52    0.13
  -8   2  -6    0.90    0.12
  -6   8   6    0.76    0.10
  -6   8   6    0.96    0.14
  -2  -6   6    0.97    0.13
  -2  -6   6    0.84    0.09
  -8   3  -6    2.74    0.15
   8  -3   6    2.52    0.14
  -5   8   6    2.73    0.19
  -3  -5   6    2.41    0.13
  -3  -5   6    2.78    0.16
  -5   8   6    2.82    0.13
  -8   4  -6    1.42    0.12
  -4  -4   6    1.15    0.15
  -4  -4   6    1.52    0.13
  -4   8   6    1.29    0.11
  -4   8   6    1.30    0.17
   8  -4   6    1.75    0.11
  -4  -4   6    1.58    0.10
  -8   5  -6    0.07    0.07
  -5  -3   6    0.11    0.07
  -5  -3   6    0.06    0.13
  -3   8   6    0.19    0.08
   8  -5   6    0.07    0.07
  -8   6  -6   -0.02    0.07
   8  -6   6    0.06    0.07
  -6  -2   6    0.04    0.14
  -2   8   6    0.03    0.08
  -6  -2   6    0.11    0.07
  -8   7  -6    0.42    0.08
  -1   8   6    0.43    0.08
   8  -7   6    0.60    0.08
  -7  -1   6    0.42    0.07
  -7  -1   6    0.67    0.14
  -8   8  -6    0.10    0.07
  -8   0   6    0.00    0.14
   0   8   6    0.20    0.08
   8  -8   6    0.04    0.07
  -8   0   6    0.07    0.07
  -9   1   6   -0.12    0.14
   1   8   6    0.18    0.08
   8  -9   6    0.06    0.07
 -10   2   6   -0.09    0.14
   8 -10   6    0.06    0.07
   2   8   6    0.10    0.08
   8 -11   6    0.11    0.07
   3   8   6    0.13    0.08
 -11   3   6   -0.24    0.15
   4   8   6    2.33    0.14
   8 -12   6    2.25    0.13
 -12   4   6    2.22    0.22
 -13   5   6   -0.09    0.15
   8 -13   6    0.06    0.07
 -14   6   6    0.44    0.17
   8 -14   6    0.56    0.08
 -15   7   6   -0.05    0.16
   8 -15   6    0.10    0.08
 -16   8   6    0.17    0.17
   8 -16   6    0.04    0.08
 -17   9   6    2.40    0.24
   8 -17   6    2.25    0.14
   7 -16   6    1.45    0.12
 -16   9   6    2.01    0.23
  -9  -6  -6    0.35    0.16
 -15   9   6    0.25    0.17
   6 -15   6    0.67    0.08
  -9  -5  -6    0.75    0.16
   5 -14   6    1.00    0.11
 -14   9   6    0.97    0.17
  -9  -4  -6    0.18    0.13
   4 -13   6    0.39    0.08
 -13   9   6    0.43    0.16
  -9  -3  -6    0.01    0.13
 -12   9   6    0.25    0.09
 -12   9   6    0.40    0.16
   3 -12   6    0.19    0.08
  -9  -2  -6   -0.04    0.12
   2 -11   6    0.01    0.07
 -11   9   6   -0.13    0.14
 -11   9   6    0.04    0.09
  -9  -1  -6    1.30    0.17
   1 -10   6    1.38    0.11
 -10   9   6    1.32    0.20
 -10   9   6    1.21    0.12
  -9   0  -6    0.02    0.11
   0  -9   6    0.00    0.07
  -9   9   6   -0.23    0.13
  -9   9   6   -0.07    0.08
  -9   1  -6   -0.12    0.10
  -8   9   6    0.15    0.13
  -1  -8   6    0.12    0.07
  -1  -8   6    0.01    0.11
  -8   9   6    0.19    0.08
  -9   2  -6    2.51    0.17
  -7   9   6    2.66    0.14
  -7   9   6    2.94    0.20
  -2  -7   6    2.63    0.13
  -2  -7   6    2.68    0.16
  -9   3  -6    1.03    0.13
  -3  -6   6    1.24    0.10
  -6   9   6    1.34    0.11
  -6   9   6    1.35    0.17
  -3  -6   6    1.07    0.13
  -9   4  -6    1.53    0.12
  -4  -5   6    1.36    0.10
  -5   9   6    1.40    0.11
  -4  -5   6    1.40    0.13
   9  -4   6    1.41    0.11
  -5   9   6    1.37    0.17
  -9   5  -6    2.46    0.14
  -5  -4   6    2.56    0.13
  -5  -4   6    2.52    0.18
  -4   9   6    2.85    0.13
   9  -5   6    2.36    0.13
  -9   6  -6    0.18    0.08
  -6  -3   6    0.21    0.13
   9  -6   6    0.04    0.07
  -6  -3   6    0.22    0.07
  -3   9   6    0.22    0.08
  -9   7  -6    0.83    0.10
  -2   9   6    0.73    0.10
  -7  -2   6    0.98    0.15
   9  -7   6    0.95    0.10
  -7  -2   6    0.95    0.09
  -9   8  -6    1.99    0.13
  -8  -1   6    2.04    0.19
  -1   9   6    2.04    0.13
   9  -8   6    2.12    0.12
  -8  -1   6    1.90    0.11
  -9   9  -6    0.00    0.08
  -9   0   6   -0.25    0.14
   0   9   6    0.01    0.08
   9  -9   6   -0.07    0.07
  -9  10  -6    0.07    0.08
   1   9   6    0.06    0.08
 -10   1   6    0.22    0.15
   9 -10   6    0.02    0.07
 -11   2   6    0.76    0.16
   2   9   6    0.73    0.09
   9 -11   6    0.93    0.10
 -12   3   6    3.06    0.24
   3   9   6    3.07    0.16
   9 -12   6    3.33    0.15
 -13   4   6    0.05    0.16
   9 -13   6    0.24    0.08
   9 -14   6    0.18    0.08
 -14   5   6    0.24    0.16
   9 -15   6    0.08    0.08
 -15   6   6   -0.08    0.17
   9 -16   6    0.39    0.09
 -16   7   6    0.31    0.17
   9 -17   6    1.89    0.13
 -17   8   6    1.69    0.24
 -18   9   6    0.49    0.19
   9 -18   6    0.62    0.10
 -19  10   6    0.50    0.19
   9 -19   6    0.22    0.09
   8 -18   6    1.23    0.12
 -18  10   6    1.12    0.20
 -17  10   6   -0.19    0.17
   7 -17   6   -0.13    0.08
 -16  10   6    0.54    0.18
   6 -16   6    0.40    0.08
 -10  -5  -6   -0.04    0.16
   5 -15   6    0.15    0.08
 -15  10   6    0.25    0.17
 -10  -4  -6    0.45    0.15
 -14  10   6    0.78    0.17
   4 -14   6    0.97    0.11
 -10  -3  -6   -0.04    0.14
 -13  10   6   -0.11    0.15
   3 -13   6   -0.10    0.08
 -13  10   6   -0.04    0.09
 -10  -2  -6    0.11    0.14
 -12  10   6    0.13    0.09
   2 -12   6    0.19    0.08
 -12  10   6    0.46    0.15
 -10  -1  -6    0.00    0.13
 -11  10   6    0.05    0.09
   1 -11   6   -0.02    0.07
 -11  10   6   -0.25    0.14
 -10   0  -6    6.27    0.27
 -10  10   6    6.39    0.28
 -10  10   6    6.21    0.24
   0 -10   6    5.98    0.27
   0 -10   6    6.07    0.24
 -10   1  -6    0.02    0.11
  -1  -9   6    0.11    0.07
  -9  10   6    0.08    0.14
  -1  -9   6   -0.13    0.10
  -9  10   6    0.15    0.08
 -10   2  -6    0.06    0.10
  -8  10   6    0.00    0.08
  -2  -8   6    0.04    0.07
  -8  10   6    0.17    0.13
  -2  -8   6    0.10    0.10
 -10   3  -6    0.07    0.10
  -7  10   6    0.26    0.13
  -7  10   6    0.18    0.08
  -3  -7   6    0.20    0.07
  -3  -7   6    0.20    0.10
 -10   4  -6    0.28    0.09
  -6  10   6    0.31    0.09
  -4  -6   6    0.27    0.07
  -6  10   6    0.34    0.13
  -4  -6   6    0.27    0.09
 -10   5  -6    0.80    0.12
  -5  10   6    1.23    0.11
  -5  -5   6    0.97    0.09
  -5  10   6    1.01    0.14
 -10   6  -6    2.54    0.14
  -6  -4   6    2.24    0.12
  -6  -4   6    2.50    0.18
  -4  10   6    2.57    0.14
 -10   7  -6    2.91    0.16
  -7  -3   6    2.88    0.20
  -3  10   6    3.01    0.15
  10  -7   6    3.79    0.17
  -7  -3   6    3.02    0.14
 -10   8  -6    3.24    0.16
  10  -8   6    3.52    0.15
  -2  10   6    3.46    0.16
  -8  -2   6    3.48    0.22
  -8  -2   6    3.21    0.15
 -10   9  -6    1.11    0.12
  10  -9   6    1.04    0.10
  -1  10   6    1.06    0.11
  -9  -1   6    1.37    0.19
 -10  10  -6    6.18    0.24
  10 -10   6    6.08    0.24
   0  10   6    6.43    0.24
 -10   0   6    6.28    0.29
 -10  11  -6    6.33    0.25
  10 -11   6    6.78    0.24
 -11   1   6    6.24    0.30
   1  10   6    6.02    0.25
 -10  12  -6    5.68    0.23
  10 -12   6    5.58    0.22
 -12   2   6    5.85    0.29
   2  10   6    5.40    0.22
 -10  13  -6    0.26    0.10
   3  10   6    0.34    0.09
  10 -13   6    0.06    0.08
 -13   3   6    0.18    0.17
 -10  14  -6    0.20    0.10
 -14   4   6    0.27    0.16
  10 -14   6    0.42    0.08
 -15   5   6   -0.09    0.17
  10 -15   6    0.34    0.08
  10 -16   6    0.05    0.09
 -16   6   6    0.01    0.18
  10 -17   6    0.19    0.09
 -17   7   6    0.01    0.17
  10 -18   6    0.22    0.09
 -18   8   6   -0.07    0.18
  10 -19   6    0.06    0.10
 -19   9   6    0.04    0.18
  10 -20   6    0.00    0.10
 -20  10   6    0.14    0.18
  10 -21   6    0.16    0.10
 -21  11   6    0.21    0.19
   9 -20   6    0.48    0.10
 -20  11   6    0.35    0.19
 -19  11   6   -0.07    0.19
   8 -19   6    0.28    0.09
   7 -18   6    0.08    0.08
 -18  11   6   -0.16    0.18
 -17  11   6    0.07    0.18
   6 -17   6   -0.02    0.08
 -11  -5  -6   -0.02    0.17
   5 -16   6   -0.09    0.08
 -16  11   6   -0.08    0.17
 -11  -4  -6    0.39    0.15
 -15  11   6    0.24    0.17
   4 -15   6    0.62    0.09
 -11  -3  -6    0.22    0.15
 -14  11   6    0.68    0.16
   3 -14   6    0.39    0.09
 -11  -2  -6    0.06    0.14
 -13  11   6   -0.09    0.15
   2 -13   6    0.23    0.08
 -13  11   6    0.03    0.09
 -11  -1  -6    0.59    0.14
 -12  11   6    0.61    0.10
   1 -12   6    0.65    0.08
 -12  11   6    0.67    0.15
 -11   0  -6    1.64    0.18
   0 -11   6    1.79    0.16
   0 -11   6    1.65    0.12
 -11  11   6    1.90    0.20
 -11  11   6    2.13    0.13
 -11   1  -6    6.09    0.28
 -10  11   6    6.16    0.29
  -1 -10   6    6.39    0.24
 -10  11   6    6.44    0.25
 -11   2  -6    0.55    0.11
  -2  -9   6    0.54    0.10
  -2  -9   6    0.75    0.08
  -9  11   6    0.66    0.14
  -9  11   6    0.81    0.10
 -11   3  -6   -0.06    0.11
  -3  -8   6    0.04    0.07
  -8  11   6    0.07    0.13
  -8  11   6    0.16    0.09
  -3  -8   6    0.19    0.09
 -11   4  -6    0.16    0.10
  -7  11   6    0.22    0.09
  -7  11   6   -0.01    0.13
  -4  -7   6    0.12    0.07
  -4  -7   6    0.09    0.09
 -11   5  -6    0.69    0.10
  -6  11   6    0.83    0.11
  -5  -6   6    0.79    0.09
  -6  11   6    0.86    0.14
 -11   6  -6    0.12    0.09
  -6  -5   6    0.12    0.07
  -5  11   6    0.09    0.09
 -11   7  -6    2.58    0.15
  -7  -4   6    2.26    0.19
  -7  -4   6    2.85    0.13
  -4  11   6    2.68    0.15
 -11   8  -6    0.19    0.09
  -8  -3   6    0.24    0.07
  -8  -3   6    0.08    0.14
  -3  11   6    0.12    0.09
 -11   9  -6   -0.11    0.08
  -2  11   6    0.02    0.09
  -9  -2   6   -0.03    0.15
 -11  10  -6   -0.05    0.08
  -1  11   6    0.09    0.09
 -10  -1   6   -0.04    0.15
 -11  11  -6    1.97    0.14
 -11   0   6    2.06    0.21
   0  11   6    1.99    0.14
 -11  12  -6    0.20    0.09
   1  11   6   -0.13    0.09
 -12   1   6    0.12    0.16
 -11  13  -6    0.17    0.09
   2  11   6    0.27    0.09
 -13   2   6    0.34    0.16
 -11  14  -6    0.27    0.10
 -14   3   6    0.66    0.17
  11 -14   6    0.43    0.10
   3  11   6    0.04    0.12
 -11  15  -6    0.21    0.11
 -15   4   6    0.31    0.17
  11 -15   6    0.58    0.10
 -11  16  -6   -0.07    0.11
 -16   5   6   -0.10    0.17
  11 -16   6   -0.16    0.09
 -11  17  -6    0.04    0.12
  11 -17   6    0.03    0.09
 -17   6   6   -0.12    0.18
 -11  18  -6    0.24    0.13
 -18   7   6    0.50    0.18
  11 -18   6    0.43    0.11
 -11  19  -6    0.39    0.14
 -19   8   6    0.29    0.19
 -20   9   6   -0.22    0.18
 -21  10   6    0.22    0.19
 -21  12   6   -0.08    0.19
   9 -21   6    0.01    0.10
 -20  12   6    0.51    0.20
   8 -20   6    0.65    0.10
   7 -19   6   -0.03    0.09
 -19  12   6    0.03    0.18
 -18  12   6    0.05    0.18
   6 -18   6    0.21    0.09
 -12  -5  -6    0.11    0.19
 -17  12   6    0.30    0.18
   5 -17   6    0.37    0.09
 -12  -4  -6    0.40    0.17
 -16  12   6    0.75    0.17
   4 -16   6    0.87    0.11
 -12  -3  -6   -0.28    0.14
 -15  12   6   -0.07    0.15
   3 -15   6    0.05    0.08
 -12  -2  -6    0.02    0.14
   2 -14   6   -0.03    0.08
 -14  12   6   -0.24    0.09
 -14  12   6    0.04    0.15
 -12  -1  -6    2.28    0.22
   1 -13   6    2.81    0.14
 -13  12   6    2.72    0.15
 -13  12   6    2.52    0.21
 -12   0  -6    2.44    0.21
 -12  12   6    2.80    0.15
   0 -12   6    2.49    0.14
 -12  12   6    2.98    0.22
 -12   1  -6   -0.04    0.13
  -1 -11   6    0.09    0.07
 -11  12   6    0.05    0.09
 -11  12   6   -0.04    0.13
 -12   2  -6    5.34    0.25
 -10  12   6    5.60    0.22
 -10  12   6    5.48    0.27
  -2 -10   6    5.22    0.21
 -12   3  -6    2.65    0.18
  -9  12   6    3.15    0.20
  -9  12   6    2.86    0.15
  -3  -9   6    2.97    0.14
 -12   4  -6    2.26    0.17
  -8  12   6    2.35    0.14
  -4  -8   6    2.15    0.12
  -8  12   6    2.11    0.19
 -12   5  -6    0.97    0.14
  -7  12   6    1.10    0.12
  -7  12   6    0.97    0.14
  -5  -7   6    0.91    0.09
 -12   6  -6    0.36    0.10
  -6  -6   6    0.49    0.07
  -6  12   6    0.22    0.09
 -12   7  -6    0.48    0.09
  -7  -5   6    0.72    0.09
  -7  -5   6    0.61    0.13
  -5  12   6    0.73    0.10
 -12   8  -6    0.27    0.09
  -8  -4   6    0.12    0.07
  -4  12   6    0.46    0.09
  -8  -4   6    0.13    0.14
 -12   9  -6    0.12    0.09
  -3  12   6    0.23    0.09
  -9  -3   6    0.31    0.15
 -12  10  -6    0.28    0.09
  -2  12   6    0.21    0.09
 -10  -2   6    0.29    0.16
 -12  11  -6    0.43    0.09
 -11  -1   6    0.56    0.16
  -1  12   6    0.36    0.10
 -12  12  -6    2.42    0.16
 -12   0   6    2.31    0.23
   0  12   6    2.63    0.15
 -12  13  -6    0.09    0.10
 -13   1   6    0.09    0.17
   1  12   6    0.04    0.09
 -12  14  -6    0.22    0.10
   2  12   6    0.29    0.10
 -14   2   6    0.06    0.16
 -12  15  -6    0.19    0.11
 -15   3   6    0.06    0.18
 -12  16  -6   -0.19    0.11
 -16   4   6   -0.16    0.17
 -12  17  -6    0.26    0.12
 -17   5   6    0.26    0.18
 -12  18  -6    0.24    0.13
 -18   6   6    0.23    0.19
 -12  19  -6    0.04    0.14
 -19   7   6   -0.13    0.18
 -20   8   6    0.01    0.19
 -21   9   6    0.45    0.19
   8 -21   6    0.22    0.10
 -21  13   6    0.39    0.18
   7 -20   6    0.18    0.09
 -20  13   6    0.24    0.18
   6 -19   6   -0.02    0.09
 -19  13   6    0.01    0.18
   5 -18   6    0.08    0.08
 -18  13   6    0.05    0.17
 -13  -4  -6   -0.22    0.19
 -17  13   6    0.08    0.16
   4 -17   6    0.02    0.09
 -13  -3  -6    0.02    0.17
   3 -16   6    0.23    0.09
 -16  13   6    0.25    0.16
 -13  -2  -6   -0.05    0.15
 -15  13   6    0.04    0.15
   2 -15   6   -0.01    0.08
 -13  -1  -6   -0.03    0.15
   1 -14   6    0.27    0.08
 -14  13   6    0.03    0.10
 -14  13   6    0.36    0.16
 -13   0  -6    0.23    0.14
 -13  13   6    0.12    0.09
   0 -13   6    0.14    0.08
 -13  13   6    0.06    0.14
 -13   1  -6    0.00    0.14
  -1 -12   6    0.14    0.08
 -12  13   6    0.04    0.14
 -12  13   6    0.30    0.10
 -13   2  -6    0.24    0.13
 -11  13   6    0.32    0.09
 -11  13   6    0.29    0.14
  -2 -11   6    0.33    0.08
 -13   3  -6    0.35    0.12
  -3 -10   6    0.16    0.08
 -10  13   6    0.24    0.13
 -10  13   6    0.35    0.09
 -13   4  -6    0.31    0.12
  -4  -9   6    0.22    0.08
  -9  13   6    0.28    0.10
  -9  13   6    0.15    0.14
 -13   5  -6    0.06    0.11
  -5  -8   6   -0.01    0.07
  -8  13   6    0.14    0.09
 -13   6  -6    0.56    0.11
  -6  -7   6    0.49    0.08
  -7  13   6    0.71    0.10
 -13   7  -6    0.05    0.10
  -7  -6   6    0.04    0.07
  -6  13   6    0.17    0.09
 -13   8  -6    1.39    0.14
  -5  13   6    1.41    0.13
  -8  -5   6    1.31    0.18
  -8  -5   6    1.26    0.10
 -13   9  -6    0.35    0.09
  -4  13   6    0.64    0.10
  -9  -4   6    0.39    0.15
 -13  10  -6   -0.03    0.09
  -3  13   6    0.02    0.10
 -10  -3   6    0.02    0.16
 -13  11  -6    0.06    0.09
  -2  13   6    0.23    0.10
 -11  -2   6    0.23    0.17
 -13  12  -6    2.51    0.16
  -1  13   6    2.42    0.15
 -12  -1   6    2.74    0.22
 -13  13  -6    0.19    0.10
 -13   0   6    0.06    0.16
   0  13   6    0.12    0.10
 -13  14  -6    0.22    0.10
   1  13   6    0.27    0.10
 -14   1   6    0.32    0.17
 -13  15  -6    0.00    0.11
 -15   2   6    0.02    0.17
   2  13   6    0.06    0.10
 -13  16  -6    0.21    0.12
 -16   3   6   -0.23    0.18
 -13  17  -6    0.04    0.13
 -17   4   6    0.04    0.18
 -13  18  -6    0.32    0.14
 -18   5   6   -0.26    0.18
 -13  19  -6    0.07    0.19
 -19   6   6   -0.16    0.19
 -20   7   6    0.38    0.18
 -21   8   6    0.10    0.18
 -21  14   6   -0.01    0.17
   7 -21   6    0.20    0.10
   6 -20   6    0.01    0.09
 -20  14   6   -0.05    0.17
   5 -19   6    0.03    0.09
 -19  14   6   -0.04    0.17
 -18  14   6    0.09    0.17
   4 -18   6    0.06    0.08
 -14  -3  -6   -0.22    0.19
   3 -17   6   -0.09    0.08
 -17  14   6    0.09    0.16
 -14  -2  -6    0.13    0.17
   2 -16   6    0.07    0.08
 -16  14   6    0.14    0.16
 -14  -1  -6    0.09    0.16
 -15  14   6    0.06    0.15
 -15  14   6    0.16    0.11
   1 -15   6    0.02    0.08
 -14   0  -6    0.17    0.16
 -14  14   6    0.32    0.15
 -14  14   6    0.04    0.10
   0 -14   6    0.14    0.08
 -14   1  -6    0.10    0.14
 -13  14   6    0.40    0.15
  -1 -13   6    0.11    0.08
 -13  14   6    0.03    0.10
 -14   2  -6    0.19    0.14
 -12  14   6    0.31    0.14
  -2 -12   6    0.22    0.08
 -12  14   6    0.25    0.10
 -14   3  -6    0.26    0.13
 -11  14   6    0.40    0.14
  -3 -11   6    0.26    0.08
 -11  14   6    0.24    0.10
 -14   4  -6    0.27    0.12
 -10  14   6    0.24    0.14
 -10  14   6    0.39    0.10
  -4 -10   6    0.36    0.08
 -14   5  -6    0.14    0.12
  -5  -9   6    0.14    0.08
  -9  14   6    0.14    0.10
 -14   6  -6    0.59    0.12
  -6  -8   6    0.62    0.08
  -8  14   6    0.61    0.11
 -14   7  -6    0.32    0.11
  -7  -7   6    0.10    0.07
  -7  14   6    0.17    0.10
 -14   8  -6   -0.02    0.10
  -6  14   6    0.22    0.10
  -8  -6   6    0.13    0.07
  -8  -6   6   -0.09    0.14
 -14   9  -6    1.00    0.14
  -9  -5   6    0.82    0.16
  -5  14   6    0.87    0.11
 -14  10  -6    0.72    0.11
  -4  14   6    0.92    0.12
 -10  -4   6    1.08    0.17
 -14  11  -6    0.44    0.10
  -3  14   6    0.38    0.11
 -11  -3   6    0.67    0.17
 -14  12  -6    0.05    0.10
 -12  -2   6    0.17    0.16
  -2  14   6    0.03    0.10
 -14  13  -6    0.25    0.11
  -1  14   6    0.16    0.10
 -13  -1   6    0.44    0.17
 -14  14  -6    0.08    0.10
 -14   0   6   -0.07    0.17
   0  14   6    0.19    0.10
 -14  15  -6    0.11    0.11
   1  14   6   -0.09    0.10
 -15   1   6   -0.06    0.17
 -14  16  -6   -0.15    0.11
 -16   2   6   -0.07    0.19
 -14  17  -6    0.66    0.13
 -17   3   6    0.32    0.19
 -14  18  -6    0.28    0.14
 -18   4   6    0.28    0.18
 -19   5   6    0.44    0.20
 -20   6   6   -0.13    0.18
 -21   7   6    0.34    0.18
   6 -21   6    0.05    0.09
 -21  15   6    0.18    0.19
   5 -20   6    0.24    0.09
 -20  15   6   -0.14    0.17
   4 -19   6    0.06    0.09
 -19  15   6   -0.06    0.17
   3 -18   6   -0.08    0.09
 -18  15   6   -0.16    0.16
 -17  15   6    0.20    0.16
   2 -17   6    0.04    0.09
 -15  -1  -6    0.13    0.18
   1 -16   6    0.36    0.09
 -16  15   6    0.22    0.16
 -15   0  -6    0.84    0.19
   0 -15   6    1.28    0.11
 -15  15   6    1.14    0.17
 -15  15   6    1.21    0.14
 -15   1  -6   -0.15    0.16
  -1 -14   6   -0.01    0.08
 -14  15   6   -0.09    0.14
 -14  15   6   -0.04    0.10
 -15   2  -6   -0.14    0.15
 -13  15   6   -0.07    0.10
  -2 -13   6   -0.06    0.08
 -13  15   6   -0.02    0.14
 -15   3  -6    0.06    0.14
 -12  15   6    0.15    0.14
 -12  15   6    0.16    0.10
  -3 -12   6    0.16    0.08
 -15   4  -6    0.35    0.13
  -4 -11   6    0.25    0.08
 -11  15   6    0.31    0.14
 -11  15   6    0.25    0.10
 -15   5  -6    0.02    0.12
 -10  15   6    0.08    0.10
  -5 -10   6    0.19    0.08
 -15   6  -6    0.20    0.12
  -6  -9   6    0.05    0.07
  -9  15   6   -0.09    0.10
 -15   7  -6    0.08    0.11
  -8  15   6    0.00    0.10
  -7  -8   6    0.01    0.07
 -15   8  -6    0.79    0.12
  -8  -7   6    0.93    0.10
  -7  15   6    0.79    0.11
 -15   9  -6    0.28    0.11
  -6  15   6    0.38    0.10
  -9  -6   6    0.31    0.15
 -15  10  -6    0.16    0.10
  -5  15   6   -0.01    0.10
 -10  -5   6   -0.03    0.16
 -15  11  -6    0.36    0.10
 -11  -4   6    0.56    0.18
  -4  15   6    0.52    0.11
 -15  12  -6   -0.03    0.10
 -12  -3   6   -0.05    0.17
  -3  15   6   -0.07    0.10
 -15  13  -6    0.11    0.10
 -13  -2   6   -0.07    0.17
  -2  15   6   -0.04    0.11
 -15  14  -6    0.16    0.11
 -14  -1   6   -0.14    0.18
  -1  15   6   -0.17    0.10
 -15  15  -6    1.45    0.17
   0  15   6    1.36    0.14
 -15   0   6    1.13    0.20
 -15  16  -6    0.34    0.13
   1  15   6    0.22    0.11
 -16   1   6    0.56    0.18
 -15  17  -6    0.05    0.13
 -17   2   6    0.18    0.19
 -15  18  -6    0.20    0.15
 -18   3   6    0.37    0.18
 -19   4   6    0.48    0.19
 -20   5   6    0.02    0.19
 -21   6   6   -0.13    0.17
   4 -20   6    0.05    0.09
 -20  16   6    0.15    0.17
   3 -19   6    0.05    0.09
 -19  16   6   -0.12    0.16
   2 -18   6    0.09    0.08
 -18  16   6    0.26    0.17
   1 -17   6    0.29    0.09
 -17  16   6    0.23    0.16
 -16  16   6    0.13    0.20
 -16  16   6    0.08    0.15
   0 -16   6   -0.05    0.08
 -16   1  -6    0.08    0.18
  -1 -15   6    0.39    0.09
 -15  16   6    0.47    0.15
 -15  16   6    0.32    0.11
 -16   2  -6   -0.27    0.17
 -16   2  -6   -0.03    0.17
 -14  16   6    0.11    0.15
  -2 -14   6   -0.02    0.08
 -14  16   6    0.04    0.11
 -16   3  -6   -0.05    0.16
  -3 -13   6    0.07    0.08
 -13  16   6    0.02    0.10
 -13  16   6    0.31    0.15
 -16   4  -6   -0.02    0.15
  -4 -12   6    0.03    0.08
 -12  16   6    0.04    0.10
 -16   5  -6    0.16    0.14
 -11  16   6   -0.04    0.10
  -5 -11   6   -0.06    0.08
 -16   6  -6    0.02    0.12
  -6 -10   6    0.04    0.07
 -10  16   6    0.17    0.11
 -16   7  -6    0.43    0.13
  -7  -9   6    0.28    0.08
  -9  16   6    0.28    0.11
 -16   8  -6    0.13    0.12
  -8  -8   6    0.02    0.08
  -8  16   6   -0.13    0.10
 -16   9  -6    1.45    0.16
  -9  -7   6    1.19    0.17
  -7  16   6    1.34    0.14
 -16  10  -6    0.39    0.11
 -10  -6   6    0.30    0.16
  -6  16   6    0.15    0.11
 -16  11  -6    0.15    0.11
  -5  16   6    0.10    0.11
 -11  -5   6    0.05    0.17
 -16  12  -6    0.67    0.12
  -4  16   6    0.61    0.12
 -12  -4   6    0.57    0.19
 -16  13  -6    0.21    0.11
 -13  -3   6    0.44    0.18
  -3  16   6    0.21    0.11
 -16  14  -6    0.09    0.12
  -2  16   6    0.20    0.11
 -14  -2   6   -0.11    0.17
 -16  15  -6    0.39    0.13
  -1  16   6    0.45    0.11
 -15  -1   6    0.40    0.18
 -16  16  -6    0.24    0.14
 -16   0   6   -0.05    0.18
   0  16   6    0.08    0.11
 -16  17  -6    0.17    0.15
 -17   1   6   -0.07    0.19
 -18   2   6    0.26    0.19
 -19   3   6    0.07    0.18
 -20   4   6    0.19    0.18
   3 -20   6    0.12    0.09
 -20  17   6    0.08    0.15
   2 -19   6   -0.05    0.08
 -19  17   6    0.04    0.15
   1 -18   6    0.13    0.08
 -18  17   6   -0.01    0.15
 -17   0  -6   -0.13    0.16
 -17  17   6    0.31    0.15
   0 -17   6    0.17    0.09
 -17   1  -6   -0.21    0.16
 -16  17   6   -0.02    0.15
 -16  17   6   -0.03    0.12
  -1 -16   6    0.05    0.09
 -15  17   6   -0.11    0.15
  -2 -15   6    0.07    0.09
 -15  17   6    0.08    0.11
 -17   3  -6    0.52    0.18
  -3 -14   6    0.39    0.09
 -14  17   6    0.57    0.15
 -14  17   6    0.52    0.12
 -17   4  -6    0.21    0.17
 -13  17   6    0.04    0.11
  -4 -13   6    0.11    0.08
 -17   5  -6    0.29    0.16
  -5 -12   6    0.17    0.09
 -12  17   6    0.33    0.11
 -17   6  -6    0.00    0.14
 -11  17   6    0.00    0.11
  -6 -11   6   -0.09    0.08
 -17   7  -6   -0.01    0.13
 -10  17   6    0.00    0.11
  -7 -10   6    0.12    0.08
 -17   8  -6    1.42    0.19
  -9  17   6    1.78    0.15
  -8  -9   6    1.44    0.12
 -17   9  -6    1.71    0.19
  -9  -8   6    1.60    0.21
  -8  17   6    2.00    0.15
 -17  10  -6   -0.18    0.12
  -7  17   6    0.06    0.11
 -10  -7   6    0.06    0.17
 -17  11  -6    0.03    0.13
 -11  -6   6    0.16    0.18
  -6  17   6    0.14    0.11
 -17  12  -6    0.13    0.13
  -5  17   6    0.23    0.12
 -12  -5   6    0.38    0.19
 -17  13  -6    0.01    0.12
  -4  17   6    0.06    0.12
 -13  -4   6    0.07    0.18
 -17  14  -6    0.17    0.13
 -14  -3   6   -0.12    0.18
  -3  17   6    0.01    0.11
 -17  15  -6    0.02    0.13
 -15  -2   6    0.16    0.19
  -2  17   6   -0.05    0.11
 -17  16  -6    0.28    0.15
 -16  -1   6    0.20    0.19
  -1  17   6    0.02    0.12
 -17   0   6    0.04    0.19
   0  17   6    0.33    0.12
 -18   1   6   -0.01    0.20
 -19   2   6    0.03    0.18
 -20   3   6    0.09    0.18
 -18  -1  -6   -0.45    0.18
   1 -19   6   -0.07    0.08
 -19  18   6    0.13    0.15
 -18   0  -6   -0.37    0.18
   0 -18   6   -0.19    0.08
 -18  18   6   -0.04    0.15
  -1 -17   6    0.03    0.08
 -17  18   6    0.32    0.15
  -2 -16   6    0.25    0.08
 -16  18   6    0.10    0.12
  -3 -15   6    0.11    0.08
 -15  18   6    0.17    0.12
 -14  18   6    0.23    0.12
  -4 -14   6    0.28    0.09
  -5 -13   6    0.06    0.08
 -13  18   6    0.12    0.11
 -18   6  -6    0.05    0.17
  -6 -12   6    0.13    0.08
 -12  18   6    0.30    0.12
 -18   7  -6    0.36    0.16
 -11  18   6    0.21    0.12
  -7 -11   6    0.33    0.09
 -18   8  -6    0.01    0.14
 -10  18   6    0.01    0.12
 -18   9  -6    0.49    0.15
  -9  -9   6    0.50    0.17
  -9  18   6    0.45    0.13
 -18  10  -6    0.87    0.16
  -8  18   6    1.18    0.15
 -10  -8   6    1.02    0.19
 -18  11  -6    0.16    0.14
  -7  18   6    0.01    0.12
 -11  -7   6    0.03    0.18
 -18  12  -6    0.08    0.14
 -12  -6   6    0.33    0.19
  -6  18   6    0.12    0.12
 -18  13  -6    0.31    0.14
  -5  18   6    0.12    0.12
 -13  -5   6    0.16    0.19
 -18  14  -6    0.22    0.15
  -4  18   6    0.07    0.12
 -14  -4   6   -0.10    0.19
 -15  -3   6    0.37    0.19
  -3  18   6    0.09    0.12
  -2  18   6    0.19    0.12
 -16  -2   6    0.16    0.20
 -17  -1   6    0.04    0.19
  -1  18   6    0.03    0.12
 -18   0   6    0.19    0.20
 -19   1   6    0.11    0.19
  -1 -18   6    0.05    0.08
  -2 -17   6   -0.09    0.08
 -16  19   6   -0.04    0.13
  -3 -16   6    0.15    0.09
  -4 -15   6    0.29    0.09
 -15  19   6    0.43    0.13
  -5 -14   6    0.07    0.08
 -14  19   6   -0.01    0.12
  -6 -13   6    0.05    0.08
 -13  19   6    0.04    0.12
 -12  19   6   -0.02    0.12
  -7 -12   6    0.17    0.09
  -8 -11   6    0.23    0.16
 -11  19   6    0.47    0.12
  -9 -10   6    0.11    0.16
 -10  19   6    0.29    0.12
 -10  -9   6    0.38    0.18
  -9  19   6    0.41    0.12
 -11  -8   6    0.23    0.19
  -8  19   6    0.45    0.13
  -7  19   6    0.24    0.12
 -12  -7   6    0.16    0.20
 -13  -6   6    0.15    0.20
  -6  19   6    0.07    0.12
 -14  -5   6    0.30    0.20
  -5  19   6   -0.05    0.12
  -4  19   6    0.07    0.12
 -15  -4   6    0.09    0.19
  -3  19   6   -0.03    0.12
 -16  -3   6    0.18    0.20
  -2  19   6    0.05    0.13
 -17  -2   6    0.21    0.19
 -18  -1   6    0.01    0.19
 -17  20   6    0.02    0.14
  -3 -17   6   -0.09    0.09
  -4 -16   6    0.11    0.09
 -16  20   6   -0.03    0.13
  -5 -15   6   -0.02    0.09
 -15  20   6    0.20    0.13
  -6 -14   6    0.13    0.09
 -14  20   6   -0.06    0.12
 -13  20   6   -0.06    0.12
  -7 -13   6   -0.09    0.09
 -12  20   6   -0.11    0.12
 -11  20   6    0.12    0.12
  -9 -11   6   -0.02    0.18
 -10  20   6    0.27    0.12
 -10 -10   6    0.01    0.19
  -9  20   6    0.58    0.13
 -11  -9   6    0.57    0.20
  -8  20   6    0.39    0.13
 -12  -8   6    0.32    0.20
  -7  20   6    0.06    0.13
 -13  -7   6    0.25    0.20
 -14  -6   6    0.06    0.19
  -6  20   6    0.14    0.13
 -15  -5   6   -0.24    0.19
  -5  20   6   -0.03    0.12
 -16  -4   6    0.03    0.19
  -4  20   6    0.23    0.12
  -3  20   6   -0.03    0.12
 -17  -3   6    0.01    0.19
 -15  21   6   -0.06    0.12
  -6 -15   6    0.24    0.10
 -14  21   6    0.41    0.13
 -13  21   6    0.10    0.12
 -12  21   6    0.04    0.12
 -11  21   6    0.12    0.13
 -10 -11   6    0.27    0.19
 -10  21   6    0.03    0.12
 -11 -10   6   -0.03    0.20
 -12  -9   6   -0.03    0.20
  -9  21   6    0.24    0.13
 -13  -8   6    0.15    0.20
  -8  21   6    0.11    0.13
  -7  21   6    0.00    0.13
 -14  -7   6    0.08    0.19
 -15  -6   6    0.00    0.19
  -6  21   6   -0.02    0.13
   0   0   7   -0.14    0.09
   0   0   7   -0.05    0.08
  -1   1   7   14.33    0.52
   1   0   7   14.82    0.52
   0  -1   7   15.40    0.52
  -1   1   7   15.21    0.52
  -1   1   7   14.66    0.52
   1   0   7   15.38    0.52
   0  -1   7   15.32    0.53
   0   1   7   15.43    0.52
   0   1   7   14.27    0.51
  -1   0   7   15.31    0.52
  -1   0   7   15.01    0.52
   1  -1   7   15.01    0.52
   0   1   7   15.07    0.52
   1  -1   7   14.94    0.53
   1  -2   7    1.62    0.11
   1  -2   7    1.60    0.14
   1   1   7    1.36    0.12
   1   1   7    1.35    0.12
   1   1   7    1.44    0.11
  -2   1   7    1.67    0.13
  -2   1   7    1.69    0.11
  -2   1   7    1.60    0.12
  -3   2   7    5.90    0.23
   2   1   7    6.26    0.23
  -3   2   7    5.77    0.22
   2   1   7    5.72    0.23
   1  -3   7    5.84    0.24
   2   1   7    5.56    0.22
   1  -3   7    5.74    0.22
   0  -2   7    0.63    0.10
  -2   2   7    0.35    0.08
   0  -2   7    0.47    0.08
  -2   2   7    0.29    0.09
   2   0   7    0.55    0.10
   2   0   7    0.46    0.09
   2  -1   7    1.60    0.14
  -1   2   7    1.34    0.12
  -1  -1   7    1.50    0.13
  -1  -1   7    1.78    0.11
   2  -1   7    1.41    0.11
  -1   2   7    1.41    0.11
  -1   2   7    1.62    0.12
   0   2   7    0.41    0.08
   0   2   7    0.51    0.09
   0   2   7    0.51    0.09
  -2   0   7    0.43    0.09
   2  -2   7    0.49    0.11
   2  -2   7    0.49    0.08
  -2   0   7    0.42    0.09
  -3   1   7    0.07    0.08
   1   2   7    0.24    0.09
  -3   1   7    0.02    0.08
   1   2   7    0.17    0.07
   1   2   7    0.06    0.08
   2  -3   7    0.20    0.08
  -2  -2  -7    8.93    0.32
  -4   2   7    8.40    0.34
   2  -4   7    9.13    0.32
  -4   2   7    9.12    0.32
   2   2   7    8.70    0.32
   2   2   7    8.87    0.32
  -4   2   7    9.61    0.32
  -3  -2  -7   -0.14    0.09
  -5   3   7   -0.05    0.12
   3   2   7   -0.04    0.08
   2  -5   7   -0.03    0.07
  -5   3   7    0.13    0.08
  -5   3   7    0.04    0.08
   3   2   7    0.14    0.07
  -3  -1  -7    0.98    0.11
   3   1   7    1.07    0.12
  -4   3   7    0.90    0.11
  -4   3   7    1.47    0.14
   1  -4   7    1.08    0.15
  -4   3   7    1.22    0.11
   3   1   7    1.20    0.11
   1  -4   7    1.31    0.10
   3   1   7    1.02    0.10
   0  -3   7    0.00    0.08
  -3   3   7    0.15    0.08
   3   0   7    0.00    0.09
  -3   3   7    0.12    0.12
  -3   3   7    0.08    0.09
   0  -3   7   -0.03    0.11
   3   0   7    0.05    0.10
  -2   3   7    0.25    0.12
   3  -1   7    0.23    0.09
   3  -1   7    0.11    0.10
  -2   3   7    0.01    0.08
  -1  -2   7    0.12    0.10
  -2   3   7    0.24    0.09
  -1  -2   7    0.06    0.08
  -1   3   7    5.85    0.28
  -2  -1   7    6.16    0.23
  -2  -1   7    5.79    0.24
  -1   3   7    6.00    0.23
  -1   3   7    5.59    0.23
   3  -2   7    6.20    0.23
   0   3   7    0.22    0.08
  -3   0   7    0.02    0.09
  -3   0   7    0.00    0.08
   3  -3   7    0.01    0.08
  -1  -3  -7    2.71    0.14
   1   3   7    2.63    0.13
   3  -4   7    2.57    0.13
  -4   1   7    2.55    0.17
  -4   1   7    2.66    0.14
  -2  -3  -7    8.59    0.33
  -5   2   7    8.67    0.34
  -5   2   7    9.29    0.32
   2   3   7    8.89    0.32
  -5   2   7    8.85    0.32
   3  -5   7    8.99    0.32
  -3  -3  -7    5.53    0.24
   3   3   7    5.81    0.22
  -6   3   7    5.55    0.22
  -6   3   7    5.83    0.26
  -6   3   7    5.73    0.22
   3  -6   7    5.83    0.22
  -4  -3  -7    0.61    0.11
  -7   4   7    0.79    0.14
   4   3   7    0.79    0.08
   3  -7   7    0.87    0.09
  -7   4   7    0.80    0.09
  -7   4   7    0.82    0.09
  -4  -2  -7   10.40    0.37
   4   2   7   10.14    0.36
  -6   4   7   11.08    0.37
  -6   4   7    9.81    0.36
  -6   4   7   10.22    0.39
   2  -6   7   10.39    0.36
   4   2   7   10.07    0.36
  -4  -1  -7    0.47    0.09
   1  -5   7    0.65    0.08
  -5   4   7    0.50    0.09
  -5   4   7    0.79    0.09
   4   1   7    0.50    0.09
  -5   4   7    0.62    0.14
  -4   0  -7    4.33    0.18
  -4   4   7    4.33    0.23
   0  -4   7    4.33    0.20
  -4   4   7    4.14    0.18
   4   0   7    4.38    0.19
   4   0   7    4.18    0.19
   0  -4   7    4.52    0.18
  -4   1  -7    2.59    0.12
  -1  -3   7    2.68    0.13
  -3   4   7    2.69    0.14
   4  -1   7    2.47    0.14
  -1  -3   7    2.87    0.16
  -3   4   7    2.59    0.19
   4  -1   7    2.65    0.16
  -2  -2   7    9.23    0.33
  -2  -2   7    9.32    0.34
   4  -2   7    9.13    0.33
  -2   4   7    8.91    0.33
  -2   4   7    9.01    0.35
  -1   4   7    1.05    0.15
  -3  -1   7    1.12    0.11
  -3  -1   7    1.02    0.12
  -1   4   7    1.28    0.10
   4  -3   7    1.27    0.11
   0  -4  -7    3.98    0.19
  -4   0   7    4.33    0.18
   4  -4   7    4.18    0.18
  -4   0   7    4.33    0.21
   0   4   7    4.39    0.18
  -1  -4  -7    0.31    0.09
   4  -5   7    0.39    0.08
  -5   1   7    0.34    0.08
  -5   1   7    0.33    0.13
   1   4   7    0.44    0.08
  -2  -4  -7    0.67    0.11
   2   4   7    0.80    0.09
  -6   2   7    1.13    0.14
  -6   2   7    0.92    0.10
   4  -6   7    0.83    0.10
  -6   2   7    0.63    0.09
  -3  -4  -7    1.81    0.16
   3   4   7    1.74    0.12
  -7   3   7    1.74    0.12
   4  -7   7    2.02    0.11
  -7   3   7    1.94    0.12
  -7   3   7    1.71    0.18
  -4  -4  -7    3.10    0.19
   4   4   7    2.87    0.14
  -8   4   7    2.69    0.20
   4  -8   7    2.78    0.14
  -8   4   7    2.91    0.14
  -5  -4  -7    2.39    0.18
   5   4   7    2.50    0.13
   4  -9   7    2.15    0.13
  -9   5   7    2.59    0.19
  -9   5   7    2.33    0.13
  -5  -3  -7    2.39    0.17
  -8   5   7    2.49    0.14
  -8   5   7    2.49    0.20
   3  -8   7    2.35    0.13
   5   3   7    2.09    0.12
  -5  -2  -7    0.82    0.11
  -7   5   7    0.84    0.14
   5   2   7    0.58    0.08
   5   2   7    0.71    0.08
  -7   5   7    0.82    0.11
   2  -7   7    0.63    0.08
  -5  -1  -7    2.17    0.14
  -6   5   7    2.29    0.13
   1  -6   7    2.05    0.12
  -6   5   7    1.97    0.19
   5   1   7    2.07    0.13
  -5   0  -7   -0.01    0.09
  -5   5   7    0.00    0.13
   5   0   7   -0.11    0.09
   0  -5   7   -0.10    0.11
   0  -5   7    0.04    0.07
   5   0   7   -0.01    0.09
  -5   5   7    0.03    0.08
  -5   1  -7    0.40    0.07
  -4   5   7    0.65    0.13
  -1  -4   7    0.48    0.11
  -1  -4   7    0.28    0.07
   5  -1   7    0.29    0.09
  -4   5   7    0.38    0.09
  -5   2  -7    8.63    0.32
  -2  -3   7    9.27    0.32
  -3   5   7    8.92    0.35
  -2  -3   7    9.06    0.34
  -3   5   7    9.08    0.32
   5  -2   7    9.24    0.33
  -5   3  -7    0.00    0.06
  -2   5   7   -0.02    0.08
  -3  -2   7    0.03    0.09
  -2   5   7    0.06    0.12
   5  -3   7    0.05    0.08
  -3  -2   7    0.03    0.08
  -5   4  -7    0.58    0.07
  -4  -1   7    0.75    0.13
  -4  -1   7    0.50    0.08
  -1   5   7    0.80    0.10
   5  -4   7    0.64    0.09
   5  -5   7    0.01    0.08
   0   5   7   -0.10    0.08
  -5   0   7   -0.05    0.08
  -5   0   7    0.09    0.12
  -1  -5  -7    0.03    0.10
   1   5   7    0.30    0.08
  -6   1   7    0.25    0.08
  -6   1   7    0.19    0.13
   5  -6   7    0.30    0.08
  -2  -5  -7    2.08    0.16
   2   5   7    1.85    0.12
   5  -7   7    1.72    0.12
  -7   2   7    2.04    0.18
  -3  -5  -7    0.15    0.11
  -8   3   7    0.28    0.08
  -8   3   7    0.11    0.08
  -8   3   7    0.21    0.14
   5  -8   7    0.14    0.07
   3   5   7    0.10    0.08
  -4  -5  -7    0.32    0.12
   5  -9   7    0.51    0.08
  -9   4   7    0.37    0.09
  -9   4   7    0.37    0.14
   4   5   7    0.50    0.08
  -5  -5  -7    1.75    0.18
 -10   5   7    2.10    0.12
   5 -10   7    1.99    0.12
   5   5   7    1.77    0.13
 -10   5   7    2.21    0.20
  -6  -5  -7    2.57    0.20
 -11   6   7    3.00    0.21
   5 -11   7    2.92    0.14
 -11   6   7    2.73    0.15
  -6  -4  -7    1.91    0.18
 -10   6   7    1.68    0.13
 -10   6   7    1.72    0.20
   4 -10   7    1.63    0.11
  -6  -3  -7    0.48    0.12
   3  -9   7    0.27    0.07
  -9   6   7    0.24    0.14
  -9   6   7    0.48    0.09
  -6  -2  -7   -0.03    0.11
   2  -8   7   -0.03    0.07
  -8   6   7    0.00    0.09
  -8   6   7   -0.03    0.14
  -6  -1  -7    0.65    0.11
  -7   6   7    0.58    0.09
  -7   6   7    0.85    0.14
   6   1   7    0.57    0.09
   1  -7   7    0.55    0.08
  -6   0  -7    0.14    0.09
  -6   6   7    0.22    0.08
   0  -6   7    0.24    0.11
  -6   6   7    0.20    0.13
   6   0   7    0.25    0.09
   0  -6   7    0.29    0.08
  -6   1  -7    0.31    0.09
  -1  -5   7    0.10    0.11
  -5   6   7    0.40    0.08
  -1  -5   7    0.25    0.07
   6  -1   7    0.22    0.09
  -5   6   7    0.18    0.13
  -6   2  -7    0.68    0.10
  -4   6   7    0.82    0.09
  -2  -4   7    0.71    0.12
  -2  -4   7    0.78    0.10
   6  -2   7    0.85    0.10
  -4   6   7    0.93    0.14
  -6   3  -7    5.53    0.22
   6  -3   7    5.97    0.23
  -3   6   7    5.82    0.22
  -3  -3   7    6.15    0.22
  -3  -3   7    5.54    0.24
  -3   6   7    5.86    0.26
  -6   4  -7   10.44    0.36
  -4  -2   7   10.47    0.38
  -2   6   7   10.45    0.37
  -4  -2   7   10.27    0.37
  -4  -2   7    9.75    0.39
  -2   6   7   10.67    0.39
   6  -4   7   10.92    0.37
  -6   5  -7    2.01    0.11
  -1   6   7    2.21    0.13
  -5  -1   7    1.73    0.17
  -5  -1   7    2.02    0.12
   6  -5   7    2.22    0.12
  -6   0   7    0.13    0.08
   0   6   7    0.24    0.08
   6  -6   7    0.24    0.08
  -6   0   7    0.17    0.13
  -7   1   7    0.13    0.14
   1   6   7    0.26    0.08
  -7   1   7    0.08    0.08
   6  -7   7    0.09    0.08
  -8   2   7    0.00    0.14
   2   6   7    0.13    0.08
  -8   2   7    0.17    0.08
   6  -8   7    0.24    0.07
  -3  -6  -7    0.01    0.12
   6  -9   7   -0.01    0.07
   3   6   7    0.12    0.08
  -9   3   7   -0.13    0.14
  -4  -6  -7    0.01    0.13
 -10   4   7    0.20    0.15
   4   6   7   -0.09    0.08
   6 -10   7    0.19    0.07
  -5  -6  -7    0.07    0.13
   6 -11   7    0.11    0.08
 -11   5   7   -0.19    0.15
  -6  -6  -7    0.44    0.14
   6 -12   7    0.55    0.08
 -12   6   7    0.27    0.15
  -7  -6  -7    0.23    0.14
   6 -13   7    0.36    0.08
 -13   7   7    0.36    0.16
  -7  -5  -7    0.10    0.13
 -12   7   7    0.42    0.15
   5 -12   7    0.10    0.07
  -7  -4  -7    0.12    0.13
   4 -11   7    0.47    0.08
 -11   7   7    0.32    0.09
 -11   7   7    0.38    0.15
  -7  -3  -7    2.74    0.19
 -10   7   7    2.68    0.15
   3 -10   7    2.61    0.13
 -10   7   7    2.54    0.21
  -7  -2  -7    3.48    0.20
   2  -9   7    3.37    0.15
  -9   7   7    3.54    0.17
  -9   7   7    3.42    0.23
  -7  -1  -7    0.44    0.11
  -8   7   7    0.34    0.09
  -8   7   7    0.29    0.14
   1  -8   7    0.23    0.07
  -7   0  -7    0.28    0.10
   0  -7   7    0.42    0.07
   0  -7   7    0.27    0.12
  -7   7   7    0.35    0.13
  -7   7   7    0.45    0.09
   7   0   7    0.26    0.09
  -7   1  -7    0.03    0.09
  -1  -6   7    0.08    0.11
  -6   7   7    0.21    0.08
  -6   7   7    0.14    0.13
  -1  -6   7    0.19    0.08
  -7   2  -7    1.69    0.13
   7  -2   7    1.96    0.13
  -2  -5   7    1.67    0.11
  -5   7   7    2.06    0.18
  -5   7   7    1.88    0.12
  -2  -5   7    1.71    0.15
  -7   3  -7    1.80    0.12
  -3  -4   7    1.35    0.16
  -3  -4   7    2.02    0.11
  -4   7   7    1.78    0.12
  -3  -4   7    1.68    0.14
   7  -3   7    1.96    0.13
  -4   7   7    1.73    0.17
  -7   4  -7    0.77    0.08
  -4  -3   7    0.60    0.10
  -4  -3   7    0.76    0.10
  -3   7   7    0.82    0.09
  -3   7   7    0.88    0.14
   7  -4   7    0.88    0.11
  -4  -3   7    0.80    0.13
  -7   5  -7    0.69    0.08
  -5  -2   7    0.78    0.13
  -5  -2   7    0.61    0.08
  -2   7   7    0.76    0.09
   7  -5   7    0.67    0.09
  -7   6  -7    0.65    0.08
   7  -6   7    0.63    0.09
  -6  -1   7    0.69    0.08
  -1   7   7    0.65    0.09
  -6  -1   7    0.67    0.14
  -7   7  -7    0.30    0.08
   0   7   7    0.35    0.08
   7  -7   7    0.34    0.08
  -7   0   7    0.41    0.08
  -7   0   7    0.14    0.13
   1   7   7    0.03    0.08
  -8   1   7    0.40    0.08
   7  -8   7    0.46    0.08
  -8   1   7    0.21    0.14
   7  -9   7    0.78    0.10
   2   7   7    0.81    0.09
  -9   2   7    0.95    0.15
 -10   3   7    0.68    0.15
   7 -10   7    0.31    0.08
   3   7   7    0.48    0.09
   4   7   7   -0.04    0.08
   7 -11   7    0.02    0.07
 -11   4   7   -0.18    0.15
 -12   5   7    0.12    0.16
   7 -12   7    0.01    0.08
   7 -13   7    0.15    0.08
 -13   6   7    0.05    0.16
 -14   7   7    0.99    0.17
   7 -14   7    0.59    0.09
   7 -15   7    0.04    0.08
 -15   8   7    0.06    0.17
  -8  -6  -7    0.17    0.16
 -14   8   7    0.29    0.17
   6 -14   7    0.13    0.08
  -8  -5  -7    0.08    0.14
   5 -13   7    0.36    0.08
 -13   8   7    0.29    0.16
  -8  -4  -7    0.88    0.14
 -12   8   7    0.99    0.12
   4 -12   7    0.88    0.10
 -12   8   7    0.72    0.16
  -8  -3  -7    0.10    0.13
 -11   8   7    0.05    0.15
   3 -11   7    0.15    0.07
 -11   8   7    0.03    0.09
  -8  -2  -7    0.46    0.12
 -10   8   7    0.56    0.10
   2 -10   7    0.67    0.08
 -10   8   7    0.45    0.15
  -8  -1  -7    1.29    0.16
  -9   8   7    1.44    0.19
  -9   8   7    1.38    0.12
   1  -9   7    1.45    0.11
  -8   0  -7    0.99    0.15
  -8   8   7    1.13    0.15
   0  -8   7    1.03    0.13
   8   0   7    0.94    0.12
  -8   8   7    1.14    0.11
   0  -8   7    1.13    0.10
  -8   1  -7    0.25    0.10
  -1  -7   7    0.16    0.11
  -7   8   7    0.40    0.09
  -1  -7   7    0.20    0.07
  -7   8   7    0.16    0.13
  -8   2  -7    0.09    0.09
  -6   8   7    0.16    0.13
  -2  -6   7    0.19    0.07
  -6   8   7    0.22    0.08
  -2  -6   7    0.08    0.10
  -8   3  -7    0.15    0.08
  -5   8   7    0.06    0.08
  -3  -5   7    0.10    0.07
  -3  -5   7    0.06    0.12
  -3  -5   7    0.11    0.10
   8  -3   7    0.15    0.09
  -5   8   7   -0.17    0.12
  -8   4  -7    2.96    0.15
  -4   8   7    2.83    0.14
  -4  -4   7    2.53    0.19
  -4   8   7    2.81    0.20
   8  -4   7    2.72    0.15
  -4  -4   7    2.84    0.14
  -4  -4   7    2.77    0.16
  -8   5  -7    2.32    0.13
   8  -5   7    2.28    0.13
  -5  -3   7    1.97    0.18
  -3   8   7    2.13    0.13
  -5  -3   7    2.18    0.12
  -8   6  -7    0.17    0.07
  -2   8   7    0.04    0.08
   8  -6   7    0.00    0.08
  -6  -2   7    0.11    0.07
  -6  -2   7    0.03    0.13
  -8   7  -7    0.30    0.07
  -7  -1   7    0.26    0.08
   8  -7   7    0.26    0.08
  -1   8   7    0.12    0.08
  -7  -1   7    0.37    0.14
  -8   8  -7    1.04    0.11
  -8   0   7    0.92    0.10
  -8   0   7    0.99    0.15
   0   8   7    0.99    0.11
   8  -8   7    1.21    0.11
  -9   1   7    0.00    0.15
   1   8   7    0.12    0.08
   8  -9   7   -0.05    0.08
   2   8   7    1.25    0.12
 -10   2   7    1.00    0.16
   8 -10   7    1.31    0.11
   8 -11   7    1.83    0.12
   3   8   7    1.68    0.12
 -11   3   7    1.47    0.20
 -12   4   7    0.03    0.15
   8 -12   7    0.01    0.07
   4   8   7   -0.02    0.09
   8 -13   7    1.56    0.11
 -13   5   7    1.56    0.22
 -14   6   7    0.04    0.16
   8 -14   7    0.18    0.08
 -15   7   7    0.21    0.17
   8 -15   7    0.52    0.09
 -16   8   7    0.20    0.18
   8 -16   7   -0.01    0.09
 -17   9   7    0.42    0.18
   8 -17   7    0.22    0.09
   7 -16   7    0.03    0.08
 -16   9   7    0.27    0.18
  -9  -6  -7    0.00    0.16
 -15   9   7    0.08    0.17
   6 -15   7    0.00    0.08
  -9  -5  -7    1.94    0.22
 -14   9   7    2.80    0.24
   5 -14   7    2.08    0.13
  -9  -4  -7    0.89    0.15
   4 -13   7    1.17    0.11
 -13   9   7    1.18    0.18
 -13   9   7    1.29    0.16
  -9  -3  -7   -0.17    0.13
 -12   9   7    0.10    0.15
 -12   9   7    0.12    0.09
   3 -12   7    0.15    0.07
  -9  -2  -7    0.13    0.13
 -11   9   7   -0.04    0.09
 -11   9   7   -0.15    0.15
   2 -11   7   -0.06    0.07
  -9  -1  -7    0.08    0.12
 -10   9   7    0.17    0.09
 -10   9   7   -0.01    0.14
   1 -10   7    0.01    0.07
  -9   0  -7    0.32    0.11
  -9   9   7    0.40    0.14
  -9   9   7    0.40    0.09
   0  -9   7    0.55    0.08
   0  -9   7    0.25    0.12
  -9   1  -7   -0.19    0.10
  -8   9   7   -0.08    0.14
  -1  -8   7   -0.03    0.07
  -1  -8   7   -0.18    0.11
  -8   9   7    0.07    0.08
  -9   2  -7    1.13    0.14
  -7   9   7    0.89    0.11
  -7   9   7    1.14    0.15
  -2  -7   7    0.77    0.10
  -2  -7   7    0.63    0.11
  -9   3  -7   -0.01    0.09
  -6   9   7    0.13    0.08
  -6   9   7    0.00    0.12
  -3  -6   7    0.16    0.10
  -3  -6   7    0.16    0.12
  -3  -6   7   -0.08    0.07
  -9   4  -7    0.38    0.09
  -4  -5   7    0.55    0.08
  -5   9   7    0.28    0.13
  -4  -5   7    0.70    0.13
  -4  -5   7    0.46    0.10
   9  -4   7    0.53    0.09
  -5   9   7    0.44    0.08
  -9   5  -7    2.51    0.14
  -5  -4   7    2.24    0.13
  -4   9   7    2.46    0.13
  -5  -4   7    2.44    0.18
   9  -5   7    2.23    0.14
  -9   6  -7    0.44    0.08
  -6  -3   7    0.42    0.14
   9  -6   7    0.18    0.09
  -3   9   7    0.40    0.08
  -6  -3   7    0.22    0.08
  -9   7  -7    3.33    0.16
  -7  -2   7    3.28    0.15
  -7  -2   7    3.13    0.20
   9  -7   7    3.41    0.16
  -2   9   7    3.36    0.16
  -9   8  -7    1.13    0.11
  -8  -1   7    1.23    0.15
   9  -8   7    1.40    0.11
  -8  -1   7    1.11    0.11
  -1   9   7    1.43    0.11
  -9   9  -7    0.47    0.08
  -9   0   7    0.42    0.15
   0   9   7    0.42    0.09
   9  -9   7    0.57    0.09
  -9  10  -7    6.27    0.24
   1   9   7    6.03    0.24
   9 -10   7    6.08    0.24
 -10   1   7    6.23    0.30
  -9  11  -7    2.27    0.14
   9 -11   7    2.49    0.13
 -11   2   7    2.28    0.22
   2   9   7    2.27    0.14
   3   9   7    0.02    0.09
 -12   3   7   -0.10    0.15
   9 -12   7    0.02    0.08
   9 -13   7    0.70    0.09
 -13   4   7    0.55    0.17
   9 -14   7    0.61    0.09
 -14   5   7    0.59    0.17
 -15   6   7    0.87    0.18
   9 -15   7    0.86    0.11
 -16   7   7   -0.06    0.17
   9 -16   7    0.06    0.09
   9 -17   7    0.08    0.09
 -17   8   7   -0.09    0.18
   9 -18   7    0.19    0.10
 -18   9   7    0.20    0.19
   9 -19   7    0.17    0.10
 -19  10   7   -0.10    0.18
 -18  10   7    0.09    0.19
   8 -18   7    0.09    0.09
 -17  10   7    0.44    0.19
   7 -17   7    0.39    0.09
   6 -16   7    0.06    0.08
 -16  10   7   -0.14    0.17
 -10  -5  -7    0.03    0.17
 -15  10   7    0.14    0.18
   5 -15   7    0.09    0.08
 -10  -4  -7    0.15    0.14
 -14  10   7    0.13    0.16
   4 -14   7    0.13    0.08
 -10  -3  -7    0.26    0.15
   3 -13   7    0.19    0.08
 -13  10   7    0.27    0.10
 -13  10   7   -0.02    0.16
 -10  -2  -7   -0.05    0.13
 -12  10   7    0.04    0.15
 -12  10   7   -0.06    0.10
   2 -12   7    0.04    0.07
 -10  -1  -7    0.20    0.14
   1 -11   7    0.23    0.13
 -11  10   7    0.28    0.09
 -11  10   7    0.20    0.14
   1 -11   7    0.20    0.07
 -10   0  -7    0.25    0.12
   0 -10   7    0.38    0.08
 -10  10   7    0.30    0.09
   0 -10   7    0.09    0.12
 -10  10   7    0.31    0.14
 -10   1  -7    6.06    0.26
  -1  -9   7    6.10    0.26
  -9  10   7    6.14    0.24
  -1  -9   7    5.73    0.23
  -9  10   7    6.25    0.29
 -10   2  -7    1.24    0.15
  -2  -8   7    1.12    0.14
  -8  10   7    1.29    0.11
  -8  10   7    1.22    0.15
  -2  -8   7    1.17    0.10
 -10   3  -7    0.30    0.10
  -3  -7   7    0.41    0.11
  -7  10   7    0.35    0.13
  -3  -7   7    0.53    0.08
  -7  10   7    0.61    0.09
 -10   4  -7   -0.01    0.09
  -6  10   7   -0.08    0.13
  -4  -6   7    0.03    0.07
  -4  -6   7   -0.06    0.13
  -6  10   7    0.10    0.08
  -4  -6   7    0.11    0.09
 -10   5  -7    1.71    0.13
  -5  -5   7    1.73    0.17
  -5  -5   7    1.95    0.12
  -5  10   7    2.10    0.13
  10  -5   7    2.00    0.13
 -10   6  -7    1.45    0.13
  -4  10   7    1.61    0.12
  10  -6   7    1.58    0.11
  -6  -4   7    1.55    0.18
  -6  -4   7    1.57    0.11
 -10   7  -7    2.53    0.14
  10  -7   7    2.43    0.13
  -3  10   7    2.57    0.14
  -7  -3   7    2.49    0.13
  -7  -3   7    2.55    0.19
 -10   8  -7    0.44    0.09
  -8  -2   7    0.40    0.08
  -8  -2   7    0.71    0.14
  10  -8   7    0.51    0.09
  -2  10   7    0.62    0.09
 -10   9  -7    0.03    0.08
  10  -9   7    0.00    0.09
  -1  10   7    0.00    0.09
  -9  -1   7    0.07    0.14
 -10  10  -7    0.32    0.08
  10 -10   7    0.13    0.09
   0  10   7    0.25    0.09
 -10   0   7    0.35    0.16
 -10  11  -7    0.55    0.09
 -11   1   7    0.59    0.16
   1  10   7    0.43    0.09
  10 -11   7    0.63    0.09
 -10  12  -7    0.77    0.10
 -12   2   7    0.88    0.17
   2  10   7    0.65    0.10
  10 -12   7    0.90    0.11
 -10  13  -7    0.62    0.10
  10 -13   7    0.60    0.09
   3  10   7    0.54    0.10
 -13   3   7    0.52    0.16
 -10  14  -7   -0.01    0.10
  10 -14   7    0.08    0.08
 -14   4   7    0.01    0.17
 -15   5   7   -0.03    0.17
  10 -15   7    0.01    0.08
  10 -16   7    0.18    0.09
 -16   6   7   -0.03    0.18
  10 -17   7    0.10    0.09
 -17   7   7    0.02    0.17
  10 -18   7    0.75    0.11
 -18   8   7    0.27    0.19
  10 -19   7   -0.16    0.10
 -19   9   7   -0.11    0.18
  10 -20   7    0.19    0.10
 -20  10   7    0.20    0.19
 -21  11   7    0.13    0.19
  10 -21   7    0.19    0.11
 -20  11   7    0.12    0.19
   9 -20   7    0.06    0.10
   8 -19   7    0.28    0.10
 -19  11   7    0.19    0.19
   7 -18   7    0.07    0.09
 -18  11   7    0.19    0.19
   6 -17   7    0.04    0.09
 -17  11   7   -0.16    0.17
 -11  -5  -7   -0.27    0.17
   5 -16   7    0.12    0.08
 -16  11   7   -0.04    0.17
 -11  -4  -7   -0.03    0.15
   4 -15   7   -0.04    0.08
 -15  11   7   -0.11    0.17
 -11  -3  -7    0.30    0.14
   3 -14   7    0.05    0.08
 -14  11   7    0.04    0.16
 -11  -2  -7    0.35    0.15
 -13  11   7    0.17    0.15
 -13  11   7    0.11    0.10
   2 -13   7    0.05    0.07
 -11  -1  -7    1.93    0.20
   1 -12   7    2.05    0.12
 -12  11   7    2.32    0.14
 -12  11   7    2.57    0.21
   1 -12   7    2.07    0.18
 -11   0  -7    0.14    0.13
   0 -11   7    0.07    0.07
   0 -11   7    0.06    0.12
 -11  11   7    0.08    0.09
 -11  11   7    0.19    0.15
 -11   1  -7    0.60    0.13
 -10  11   7    0.45    0.14
  -1 -10   7    0.43    0.08
 -10  11   7    0.54    0.09
  -1 -10   7    0.17    0.11
 -11   2  -7    2.24    0.17
  -9  11   7    2.52    0.20
  -2  -9   7    2.19    0.16
  -2  -9   7    2.09    0.12
  -9  11   7    2.08    0.14
 -11   3  -7    1.69    0.16
  -3  -8   7    1.69    0.11
  -3  -8   7    1.71    0.14
  -8  11   7    1.58    0.18
  -8  11   7    1.63    0.12
 -11   4  -7   -0.08    0.10
  -4  -7   7   -0.04    0.12
  -4  -7   7   -0.05    0.09
  -7  11   7    0.05    0.13
  -4  -7   7    0.12    0.07
  -7  11   7   -0.10    0.08
 -11   5  -7   -0.12    0.09
  -6  11   7    0.03    0.08
  -5  -6   7    0.00    0.13
  -5  -6   7   -0.09    0.07
 -11   6  -7    2.42    0.15
  -6  -5   7    2.46    0.20
  -6  -5   7    2.64    0.13
  -5  11   7    2.39    0.14
 -11   7  -7    0.30    0.09
  -7  -4   7    0.16    0.15
  -7  -4   7    0.39    0.08
  -4  11   7    0.33    0.09
 -11   8  -7    0.24    0.09
  -8  -3   7    0.19    0.08
  -8  -3   7    0.24    0.14
  -3  11   7    0.58    0.09
 -11   9  -7    0.01    0.08
  -2  11   7    0.03    0.09
  -9  -2   7    0.02    0.14
 -11  10  -7    0.11    0.08
 -10  -1   7    0.27    0.15
  -1  11   7    0.29    0.09
 -11  11  -7    0.07    0.09
 -11   0   7    0.33    0.16
   0  11   7   -0.01    0.09
 -11  12  -7   -0.07    0.09
 -12   1   7   -0.04    0.16
   1  11   7   -0.04    0.09
 -11  13  -7    0.33    0.10
  11 -13   7    0.37    0.11
 -13   2   7    0.27    0.17
   2  11   7    0.32    0.10
 -11  14  -7    0.20    0.10
  11 -14   7    0.35    0.09
 -14   3   7    0.16    0.17
 -11  15  -7   -0.08    0.11
  11 -15   7    0.13    0.09
 -15   4   7   -0.11    0.17
 -11  16  -7    0.00    0.11
 -16   5   7   -0.05    0.18
  11 -16   7    0.23    0.09
 -11  17  -7    0.44    0.13
 -17   6   7    0.46    0.19
  11 -17   7    0.62    0.10
 -11  18  -7    0.47    0.14
  11 -18   7    0.88    0.12
 -18   7   7    0.54    0.18
 -19   8   7    0.13    0.19
 -20   9   7    0.24    0.19
 -21  10   7    0.23    0.19
 -21  12   7   -0.27    0.18
   9 -21   7    0.07    0.10
   8 -20   7    0.56    0.11
 -20  12   7   -0.09    0.18
 -19  12   7    0.10    0.18
   7 -19   7    0.12    0.10
 -18  12   7    0.28    0.18
   6 -18   7   -0.03    0.09
 -12  -5  -7   -0.11    0.19
 -17  12   7    0.11    0.18
   5 -17   7    0.11    0.08
 -12  -4  -7    0.09    0.17
   4 -16   7    0.23    0.08
 -16  12   7    0.13    0.17
 -12  -3  -7    0.08    0.15
 -15  12   7    0.25    0.16
   3 -15   7   -0.02    0.08
 -12  -2  -7    0.20    0.15
   2 -14   7    0.32    0.08
 -14  12   7    0.33    0.11
 -14  12   7    0.42    0.16
 -12  -1  -7    0.34    0.15
 -13  12   7    0.73    0.10
   1 -13   7    0.39    0.08
 -13  12   7    0.55    0.16
 -12   0  -7    0.50    0.15
 -12  12   7    0.63    0.10
   0 -12   7    0.92    0.10
 -12  12   7    0.90    0.16
 -12   1  -7    0.14    0.13
 -11  12   7   -0.04    0.09
  -1 -11   7    0.07    0.07
 -11  12   7   -0.09    0.14
 -12   2  -7    0.45    0.13
  -2 -10   7    0.75    0.10
 -10  12   7    0.89    0.15
 -10  12   7    0.85    0.12
 -12   3  -7   -0.12    0.11
  -9  12   7   -0.05    0.09
  -9  12   7   -0.03    0.13
  -3  -9   7   -0.07    0.07
 -12   4  -7    0.00    0.11
  -4  -8   7    0.04    0.07
  -8  12   7    0.09    0.14
  -8  12   7    0.17    0.09
 -12   5  -7    0.03    0.10
  -5  -7   7   -0.16    0.12
  -5  -7   7    0.16    0.07
  -7  12   7    0.11    0.09
 -12   6  -7    0.32    0.10
  -6  12   7    0.42    0.09
  -6  -6   7    0.25    0.14
  -6  -6   7    0.39    0.08
 -12   7  -7    0.17    0.09
  -7  -5   7    0.27    0.15
  -5  12   7    0.08    0.09
  -7  -5   7    0.10    0.08
 -12   8  -7    0.88    0.13
  -4  12   7    0.94    0.12
  -8  -4   7    0.82    0.10
  -8  -4   7    1.18    0.16
 -12   9  -7    0.14    0.09
  -3  12   7    0.10    0.09
  -9  -3   7    0.06    0.15
 -12  10  -7    0.02    0.09
  -2  12   7    0.10    0.09
 -10  -2   7    0.05    0.15
 -12  11  -7    2.37    0.15
  -1  12   7    2.55    0.15
 -11  -1   7    2.84    0.22
 -12  12  -7    0.88    0.11
   0  12   7    0.66    0.10
 -12   0   7    0.90    0.17
 -12  13  -7   -0.09    0.10
   1  12   7    0.04    0.09
 -13   1   7   -0.17    0.16
 -12  14  -7   -0.11    0.10
 -14   2   7    0.13    0.18
   2  12   7    0.06    0.10
 -12  15  -7    0.40    0.11
 -15   3   7    0.24    0.17
 -12  16  -7    0.07    0.12
 -16   4   7    0.36    0.18
 -12  17  -7    0.27    0.12
 -17   5   7    0.13    0.19
 -12  18  -7    0.13    0.13
 -18   6   7    0.16    0.18
 -19   7   7    0.14    0.18
 -20   8   7   -0.09    0.18
 -21   9   7   -0.08    0.18
 -21  13   7    0.48    0.18
   8 -21   7    0.71    0.11
 -20  13   7   -0.03    0.17
   7 -20   7   -0.12    0.10
 -19  13   7   -0.05    0.17
   6 -19   7    0.05    0.09
 -18  13   7    0.12    0.18
   5 -18   7    0.26    0.09
 -13  -4  -7   -0.08    0.20
   4 -17   7   -0.08    0.08
 -17  13   7   -0.04    0.16
 -13  -3  -7    0.00    0.17
 -16  13   7    0.26    0.17
   3 -16   7   -0.01    0.08
 -13  -2  -7   -0.13    0.17
   2 -15   7    0.22    0.08
 -15  13   7    0.15    0.16
 -13  -1  -7    0.00    0.15
   1 -14   7    0.10    0.08
 -14  13   7    0.05    0.10
 -14  13   7    0.08    0.15
 -13   0  -7    0.41    0.15
 -13  13   7    0.34    0.15
 -13  13   7    0.36    0.11
   0 -13   7    0.26    0.08
 -13   1  -7   -0.10    0.14
 -12  13   7   -0.08    0.15
 -12  13   7    0.06    0.09
  -1 -12   7    0.01    0.07
 -13   2  -7    0.24    0.14
  -2 -11   7    0.19    0.07
 -11  13   7    0.32    0.10
 -11  13   7    0.40    0.14
 -13   3  -7    0.26    0.12
  -3 -10   7    0.47    0.08
 -10  13   7    0.28    0.14
 -10  13   7    0.59    0.10
 -13   4  -7    0.43    0.11
  -4  -9   7    0.31    0.08
  -9  13   7    0.37    0.09
  -9  13   7    0.61    0.15
 -13   5  -7    1.21    0.16
  -5  -8   7    1.29    0.10
  -8  13   7    1.42    0.12
  -5  -8   7    0.85    0.14
 -13   6  -7    0.20    0.10
  -7  13   7    0.16    0.09
  -6  -7   7    0.06    0.07
  -6  -7   7    0.15    0.13
 -13   7  -7    0.30    0.10
  -6  13   7    0.22    0.09
  -7  -6   7    0.63    0.08
  -7  -6   7    0.19    0.15
 -13   8  -7    0.19    0.10
  -5  13   7    0.27    0.09
  -8  -5   7    0.19    0.15
  -8  -5   7    0.31    0.08
 -13   9  -7    1.19    0.13
  -9  -4   7    1.36    0.20
  -4  13   7    1.48    0.13
 -13  10  -7    0.30    0.09
  -3  13   7    0.39    0.10
 -10  -3   7    0.15    0.15
 -13  11  -7    0.20    0.10
  -2  13   7    0.06    0.09
 -11  -2   7    0.15    0.16
 -13  12  -7    0.63    0.10
  -1  13   7    0.54    0.10
 -12  -1   7    0.63    0.17
 -13  13  -7    0.26    0.10
 -13   0   7    0.42    0.17
   0  13   7    0.19    0.10
 -13  14  -7   -0.03    0.10
 -14   1   7   -0.04    0.17
   1  13   7    0.00    0.09
 -13  15  -7   -0.01    0.11
 -15   2   7    0.01    0.18
   2  13   7    0.14    0.11
 -13  16  -7    0.00    0.12
 -16   3   7    0.23    0.18
 -13  17  -7    0.05    0.13
 -17   4   7   -0.03    0.18
 -13  18  -7   -0.04    0.14
 -18   5   7    0.09    0.20
 -19   6   7    0.03    0.18
 -20   7   7    0.12    0.18
 -21   8   7    0.14    0.18
   6 -20   7    0.43    0.10
 -20  14   7    0.43    0.18
 -19  14   7    0.30    0.18
   5 -19   7    0.29    0.09
 -18  14   7    0.36    0.18
   4 -18   7    0.22    0.09
 -14  -3  -7   -0.06    0.20
   3 -17   7   -0.02    0.08
 -17  14   7    0.13    0.18
 -14  -2  -7    0.14    0.17
 -16  14   7    0.06    0.16
   2 -16   7   -0.04    0.08
 -14  -1  -7   -0.01    0.17
 -15  14   7    0.04    0.11
   1 -15   7    0.15    0.08
 -15  14   7    0.06    0.15
 -14   0  -7   -0.01    0.15
 -14  14   7    0.03    0.11
 -14  14   7   -0.17    0.15
   0 -14   7    0.00    0.08
 -14   1  -7    0.59    0.15
 -13  14   7   -0.06    0.10
  -1 -13   7    0.04    0.07
 -13  14   7   -0.09    0.14
 -14   2  -7    0.15    0.14
 -12  14   7    0.04    0.09
 -12  14   7    0.05    0.14
  -2 -12   7    0.01    0.07
 -14   3  -7   -0.01    0.13
 -11  14   7    0.06    0.10
 -11  14   7    0.09    0.14
  -3 -11   7    0.18    0.08
 -14   4  -7    0.01    0.12
 -10  14   7   -0.08    0.09
  -4 -10   7    0.15    0.07
 -10  14   7   -0.10    0.14
 -14   5  -7    0.24    0.12
  -9  14   7    0.32    0.10
  -5  -9   7    0.43    0.08
 -14   6  -7    0.02    0.12
  -6  -8   7   -0.10    0.13
  -6  -8   7    0.18    0.08
  -8  14   7    0.34    0.09
 -14   7  -7    0.76    0.12
  -7  -7   7    0.73    0.09
  -7  14   7    0.68    0.10
  -7  -7   7    0.61    0.15
 -14   8  -7    0.14    0.10
  -8  -6   7    0.12    0.08
  -6  14   7    0.16    0.09
  -8  -6   7    0.12    0.15
 -14   9  -7    1.88    0.15
  -5  14   7    1.84    0.14
  -9  -5   7    1.61    0.20
 -14  10  -7    0.01    0.10
  -4  14   7    0.08    0.10
 -10  -4   7    0.11    0.16
 -14  11  -7    0.16    0.10
  -3  14   7    0.02    0.10
 -11  -3   7    0.08    0.16
 -14  12  -7    0.27    0.10
 -12  -2   7    0.19    0.17
  -2  14   7    0.30    0.10
 -14  13  -7    0.10    0.11
  -1  14   7    0.06    0.10
 -13  -1   7    0.17    0.18
 -14  14  -7    0.04    0.11
   0  14   7    0.09    0.10
 -14   0   7    0.18    0.17
 -14  15  -7    0.15    0.12
 -15   1   7    0.11    0.18
   1  14   7    0.29    0.10
 -14  16  -7    0.16    0.12
 -16   2   7    0.16    0.19
 -14  17  -7   -0.09    0.13
 -17   3   7    0.02    0.18
 -14  18  -7    0.04    0.18
 -18   4   7    0.13    0.18
 -19   5   7   -0.19    0.18
 -20   6   7    0.20    0.18
 -20  15   7    0.23    0.17
   5 -20   7   -0.12    0.09
   4 -19   7    0.11    0.09
 -19  15   7    0.04    0.17
   3 -18   7    0.06    0.08
 -18  15   7    0.11    0.17
 -15  -2  -7   -0.22    0.20
   2 -17   7   -0.13    0.08
 -17  15   7   -0.06    0.16
 -15  -1  -7   -0.03    0.18
 -16  15   7   -0.05    0.16
   1 -16   7    0.11    0.08
 -15   0  -7    0.28    0.18
 -15  15   7   -0.05    0.15
   0 -15   7    0.17    0.08
 -15  15   7    0.22    0.11
 -15   1  -7    0.19    0.16
 -14  15   7    0.13    0.10
 -14  15   7    0.18    0.15
  -1 -14   7    0.13    0.08
 -15   2  -7   -0.15    0.16
 -13  15   7   -0.03    0.10
 -13  15   7   -0.21    0.14
  -2 -13   7    0.17    0.08
 -15   3  -7    0.21    0.15
 -12  15   7    0.34    0.15
  -3 -12   7    0.23    0.08
 -12  15   7    0.12    0.10
 -15   4  -7   -0.01    0.13
 -11  15   7    0.00    0.10
 -11  15   7    0.09    0.14
  -4 -11   7    0.08    0.07
 -15   5  -7   -0.14    0.12
  -5 -10   7    0.07    0.07
 -10  15   7    0.12    0.10
 -15   6  -7    0.65    0.13
  -9  15   7    0.62    0.10
  -6  -9   7    0.24    0.14
  -6  -9   7    0.62    0.09
 -15   7  -7    0.47    0.12
  -7  -8   7    0.28    0.08
  -8  15   7    0.28    0.10
  -7  -8   7   -0.16    0.15
 -15   8  -7    0.09    0.11
  -8  -7   7    0.05    0.08
  -8  -7   7    0.00    0.15
  -7  15   7   -0.04    0.10
 -15   9  -7    0.08    0.11
  -6  15   7    0.07    0.10
  -9  -6   7   -0.02    0.16
 -15  10  -7    0.05    0.10
  -5  15   7    0.06    0.11
 -10  -5   7    0.02    0.17
 -15  11  -7    0.04    0.10
  -4  15   7    0.05    0.10
 -11  -4   7   -0.11    0.16
 -15  12  -7    0.21    0.11
  -3  15   7    0.18    0.10
 -12  -3   7    0.02    0.16
 -15  13  -7    0.22    0.11
 -13  -2   7   -0.03    0.17
  -2  15   7    0.20    0.10
 -15  14  -7    0.20    0.12
 -14  -1   7    0.20    0.18
  -1  15   7    0.08    0.10
 -15  15  -7    0.03    0.12
 -15   0   7    0.09    0.18
   0  15   7    0.06    0.10
 -15  16  -7    0.19    0.14
 -16   1   7    0.18    0.19
   1  15   7    0.03    0.11
 -15  17  -7    0.01    0.14
 -17   2   7    0.15    0.18
 -18   3   7   -0.20    0.18
 -19   4   7   -0.01    0.19
 -20   5   7   -0.03    0.18
   4 -20   7    0.06    0.09
 -20  16   7    0.28    0.17
   3 -19   7   -0.01    0.09
 -19  16   7   -0.08    0.16
   2 -18   7    0.13    0.08
 -18  16   7   -0.02    0.16
   1 -17   7   -0.11    0.08
 -17  16   7   -0.07    0.15
 -16   0  -7    0.20    0.21
 -16  16   7    0.15    0.15
   0 -16   7    0.25    0.08
 -16  16   7    0.07    0.16
 -16   1  -7    0.27    0.19
 -15  16   7    0.04    0.12
 -15  16   7   -0.09    0.15
  -1 -15   7   -0.05    0.08
 -16   2  -7    0.09    0.17
  -2 -14   7    0.00    0.08
 -14  16   7   -0.19    0.11
 -14  16   7    0.19    0.15
 -16   3  -7   -0.01    0.17
 -13  16   7    0.00    0.10
 -13  16   7    0.00    0.15
  -3 -13   7    0.07    0.08
 -16   4  -7    0.21    0.15
  -4 -12   7   -0.03    0.08
 -12  16   7    0.00    0.10
 -16   5  -7   -0.10    0.14
  -5 -11   7    0.12    0.08
 -11  16   7   -0.02    0.10
 -16   6  -7    0.10    0.13
  -6 -10   7   -0.03    0.08
 -10  16   7    0.03    0.10
 -16   7  -7   -0.01    0.13
  -9  16   7   -0.03    0.10
  -7  -9   7   -0.06    0.08
  -7  -9   7    0.06    0.14
 -16   8  -7    0.17    0.12
  -8  -8   7   -0.06    0.15
  -8  -8   7    0.04    0.09
  -8  16   7   -0.26    0.10
 -16   9  -7   -0.05    0.12
  -7  16   7   -0.03    0.10
  -9  -7   7   -0.07    0.16
 -16  10  -7    0.19    0.11
 -10  -6   7    0.05    0.17
  -6  16   7    0.16    0.11
 -16  11  -7    0.02    0.11
  -5  16   7    0.07    0.11
 -11  -5   7   -0.11    0.17
 -16  12  -7    0.17    0.12
 -12  -4   7   -0.06    0.17
  -4  16   7    0.18    0.11
 -16  13  -7    0.11    0.12
  -3  16   7    0.07    0.11
 -13  -3   7   -0.11    0.18
 -16  14  -7    0.01    0.12
  -2  16   7    0.09    0.11
 -14  -2   7    0.28    0.19
 -16  15  -7    0.36    0.13
 -15  -1   7    0.23    0.18
  -1  16   7    0.26    0.11
 -16  16  -7    0.43    0.14
 -16   0   7    0.10    0.19
   0  16   7    0.20    0.11
 -17   1   7   -0.07    0.19
 -18   2   7   -0.04    0.18
 -19   3   7   -0.16    0.18
 -20   4   7    0.02    0.19
 -19  17   7    0.07    0.15
   2 -19   7    0.03    0.09
 -18  17   7    0.00    0.15
   1 -18   7   -0.14    0.08
   0 -17   7    0.07    0.08
 -17  17   7   -0.04    0.15
 -16  17   7    0.13    0.15
  -1 -16   7   -0.04    0.08
 -16  17   7    0.03    0.12
 -17   2  -7   -0.06    0.20
 -15  17   7    0.05    0.12
 -15  17   7    0.05    0.15
  -2 -15   7   -0.02    0.08
 -17   3  -7   -0.12    0.18
  -3 -14   7    0.14    0.08
 -14  17   7    0.00    0.11
 -17   4  -7    0.20    0.17
 -13  17   7    0.07    0.11
  -4 -13   7   -0.05    0.08
 -17   5  -7    0.30    0.16
  -5 -12   7    0.07    0.08
 -12  17   7    0.26    0.11
 -17   6  -7    0.20    0.15
  -6 -11   7    0.37    0.09
 -11  17   7    0.51    0.12
 -17   7  -7   -0.02    0.13
 -10  17   7    0.06    0.11
  -7 -10   7    0.09    0.08
 -17   8  -7    0.26    0.14
  -8  -9   7   -0.38    0.16
  -8  -9   7   -0.03    0.15
  -9  17   7   -0.05    0.10
 -17   9  -7    0.05    0.14
  -8  17   7    0.09    0.11
  -9  -8   7    0.08    0.17
 -17  10  -7    0.19    0.13
  -7  17   7    0.14    0.11
 -10  -7   7    0.22    0.18
 -17  11  -7    0.22    0.13
 -11  -6   7   -0.14    0.18
  -6  17   7    0.01    0.11
 -17  12  -7   -0.02    0.12
  -5  17   7   -0.05    0.11
 -12  -5   7   -0.28    0.17
 -17  13  -7    0.10    0.13
  -4  17   7    0.01    0.11
 -13  -4   7   -0.03    0.17
 -17  14  -7    0.19    0.13
  -3  17   7    0.06    0.11
 -14  -3   7    0.10    0.18
 -17  15  -7    0.13    0.14
 -15  -2   7    0.01    0.19
  -2  17   7    0.05    0.11
 -16  -1   7   -0.04    0.18
  -1  17   7   -0.07    0.11
 -17   0   7   -0.08    0.19
   0  17   7    0.02    0.15
 -18   1   7   -0.04    0.19
 -19   2   7    0.16    0.19
 -18  18   7    0.19    0.16
   0 -18   7    0.18    0.09
 -17  18   7    0.02    0.15
  -1 -17   7   -0.04    0.08
 -16  18   7    0.13    0.13
  -2 -16   7    0.13    0.08
 -15  18   7    0.03    0.12
  -3 -15   7    0.21    0.09
 -18   4  -7    0.12    0.19
  -4 -14   7    0.01    0.08
 -14  18   7    0.12    0.12
 -18   5  -7    0.01    0.18
  -5 -13   7    0.05    0.09
 -13  18   7    0.00    0.11
 -18   6  -7    0.14    0.17
 -12  18   7    0.10    0.11
  -6 -12   7    0.08    0.09
 -18   7  -7    0.55    0.17
  -7 -11   7    0.55    0.10
 -11  18   7    0.40    0.12
 -18   8  -7    0.49    0.15
 -10  18   7    0.35    0.12
  -8 -10   7    0.24    0.18
 -18   9  -7    0.17    0.16
  -9  18   7    0.11    0.11
  -9  -9   7    0.15    0.17
 -18  10  -7    0.16    0.15
 -10  -8   7   -0.33    0.17
  -8  18   7    0.03    0.11
 -18  11  -7    0.28    0.15
  -7  18   7   -0.06    0.11
 -11  -7   7    0.03    0.18
 -18  12  -7   -0.08    0.15
  -6  18   7    0.22    0.12
 -12  -6   7    0.00    0.18
 -18  13  -7    0.25    0.14
  -5  18   7    0.13    0.12
 -13  -5   7    0.05    0.18
 -18  14  -7    0.31    0.16
  -4  18   7    0.19    0.12
 -14  -4   7    0.20    0.19
 -15  -3   7    0.23    0.20
  -3  18   7    0.20    0.12
  -2  18   7    0.01    0.12
 -16  -2   7    0.00    0.19
 -17  -1   7   -0.09    0.19
  -1  18   7    0.07    0.12
 -18   0   7    0.03    0.19
  -2 -17   7   -0.04    0.09
 -16  19   7    0.29    0.14
  -3 -16   7    0.01    0.09
  -4 -15   7    0.00    0.09
 -15  19   7    0.06    0.12
  -5 -14   7    0.14    0.09
 -14  19   7    0.22    0.12
 -13  19   7    0.21    0.12
  -6 -13   7    0.17    0.09
 -12  19   7   -0.04    0.11
  -7 -12   7    0.02    0.10
 -19   8  -7   -0.21    0.28
 -11  19   7    0.14    0.12
 -19   9  -7    0.11    0.21
  -9 -10   7    0.04    0.18
 -10  19   7    0.01    0.12
 -19  10  -7    0.30    0.21
  -9  19   7    0.25    0.12
 -10  -9   7    0.01    0.19
 -11  -8   7    0.08    0.19
  -8  19   7    0.09    0.12
 -12  -7   7    0.05    0.18
  -7  19   7    0.20    0.12
 -13  -6   7    0.07    0.18
  -6  19   7    0.19    0.12
  -5  19   7    0.14    0.12
 -14  -5   7    0.19    0.19
 -15  -4   7   -0.09    0.19
  -4  19   7   -0.10    0.12
 -16  -3   7    0.17    0.19
  -3  19   7   -0.03    0.12
 -17  -2   7    0.40    0.20
  -2  19   7   -0.08    0.13
  -4 -16   7   -0.13    0.09
 -16  20   7    0.01    0.13
  -5 -15   7    0.12    0.09
 -15  20   7    0.16    0.13
  -6 -14   7    0.26    0.10
 -14  20   7    0.18    0.12
  -7 -13   7    0.37    0.14
 -13  20   7    0.34    0.12
 -12  20   7    0.08    0.12
 -11  20   7    0.05    0.12
 -10 -10   7    0.20    0.19
 -10  20   7    0.22    0.12
 -11  -9   7    0.65    0.19
  -9  20   7    0.04    0.12
  -8  20   7   -0.05    0.12
 -12  -8   7    0.37    0.19
  -7  20   7    0.04    0.12
 -13  -7   7    0.03    0.18
 -14  -6   7    0.17    0.19
  -6  20   7    0.03    0.12
 -15  -5   7   -0.06    0.20
  -5  20   7    0.04    0.12
  -4  20   7   -0.14    0.12
 -16  -4   7    0.23    0.19
 -13  21   7    0.14    0.12
 -12  21   7    0.11    0.12
 -11  21   7   -0.09    0.12
 -10  21   7    0.01    0.13
 -11 -10   7    0.26    0.19
 -12  -9   7    0.03    0.18
  -9  21   7    0.14    0.13
 -13  -8   7    0.44    0.19
  -8  21   7    0.38    0.13
   0   0   8   23.96    0.84
   0   0   8   25.35    0.84
   0  -1   8    2.61    0.15
   1   0   8    2.81    0.16
  -1   1   8    2.48    0.15
   0  -1   8    2.85    0.17
  -1   1   8    2.93    0.15
  -1   1   8    2.96    0.14
   1   0   8    2.77    0.15
   1  -1   8    2.69    0.16
  -1   0   8    2.59    0.15
  -1   0   8    2.76    0.14
   0   1   8    2.70    0.14
   1  -1   8    2.60    0.14
   0   1   8    2.81    0.15
   0   1   8    2.88    0.15
   1  -2   8   -0.03    0.10
   1  -2   8    0.07    0.08
   1   1   8   -0.06    0.09
  -2   1   8    0.08    0.09
   1   1   8    0.09    0.08
  -2   1   8   -0.08    0.09
   1   1   8    0.05    0.09
   2   1   8    0.01    0.09
  -3   2   8    0.03    0.08
   1  -3   8    0.11    0.11
  -3   2   8    0.05    0.13
  -3   2   8    0.07    0.09
   2   1   8    0.01    0.09
   1  -3   8    0.16    0.08
  -2   2   8    2.73    0.19
   0  -2   8    2.92    0.17
   2   0   8    2.56    0.15
   0  -2   8    2.60    0.14
   2   0   8    2.98    0.16
  -2   2   8    3.01    0.14
  -2   2   8    2.65    0.15
  -1   2   8   -0.09    0.08
  -1  -1   8   -0.11    0.09
  -1  -1   8    0.04    0.08
  -1   2   8    0.06    0.09
   2  -1   8   -0.06    0.09
  -1   2   8    0.04    0.11
   2  -1   8   -0.10    0.10
   0   2   8    2.88    0.14
   0   2   8    2.53    0.15
   0   2   8    2.94    0.18
   0   2   8    2.92    0.15
  -2   0   8    2.58    0.15
  -2   0   8    2.88    0.16
   2  -2   8    2.80    0.17
   2  -2   8    2.45    0.15
   2  -3   8    2.17    0.13
   1   2   8    2.03    0.14
  -3   1   8    2.27    0.13
  -3   1   8    2.12    0.19
   1   2   8    2.62    0.13
   2  -3   8    2.59    0.17
   1   2   8    2.47    0.14
   2  -4   8    1.93    0.13
  -4   2   8    2.17    0.13
  -4   2   8    1.89    0.13
   2   2   8    2.03    0.13
   2   2   8    2.13    0.12
   2  -4   8    2.30    0.16
  -4   2   8    2.01    0.18
  -3  -2  -8    0.82    0.09
  -5   3   8    0.69    0.09
  -5   3   8    0.67    0.10
   3   2   8    0.73    0.10
   2  -5   8    0.51    0.09
  -5   3   8    0.47    0.14
   3   2   8    0.75    0.09
  -4   3   8    1.45    0.18
   1  -4   8    1.41    0.11
   1  -4   8    1.60    0.15
   3   1   8    1.39    0.13
   3   1   8    1.40    0.13
  -4   3   8    1.40    0.12
  -4   3   8    1.41    0.12
  -3   3   8   -0.03    0.09
  -3   3   8    0.08    0.12
   0  -3   8   -0.05    0.10
  -3   3   8   -0.05    0.08
   0  -3   8    0.14    0.08
   3   0   8    0.07    0.09
   3   0   8    0.04    0.10
  -2   3   8    2.48    0.13
  -2   3   8    2.42    0.19
   3  -1   8    2.08    0.14
  -1  -2   8    2.33    0.13
   3  -1   8    2.42    0.16
  -2   3   8    2.34    0.14
  -1  -2   8    2.40    0.16
  -2  -1   8    0.04    0.09
  -1   3   8   -0.02    0.12
  -1   3   8    0.10    0.08
  -2  -1   8   -0.03    0.08
   3  -2   8   -0.13    0.11
   3  -2   8    0.14    0.08
  -1   3   8   -0.07    0.09
  -3   0   8   -0.02    0.12
  -3   0   8    0.05    0.09
   3  -3   8    0.00    0.08
   0   3   8   -0.22    0.08
  -3   0   8    0.13    0.09
  -4   1   8    0.08    0.08
  -4   1   8   -0.09    0.12
   3  -4   8    0.12    0.08
   1   3   8    0.00    0.08
  -2  -3  -8    0.25    0.09
  -5   2   8    0.10    0.09
   3  -5   8    0.17    0.08
  -5   2   8    0.54    0.13
   2   3   8    0.39    0.08
  -5   2   8    0.20    0.08
  -3  -3  -8    1.41    0.14
   3  -6   8    1.36    0.11
  -6   3   8    1.12    0.12
  -6   3   8    1.17    0.17
   3   3   8    1.19    0.11
  -6   3   8    1.32    0.12
  -4  -3  -8    0.42    0.11
  -7   4   8    0.28    0.13
  -7   4   8    0.32    0.09
   4   3   8    0.54    0.08
  -7   4   8    0.23    0.08
   3  -7   8    0.19    0.08
  -4  -2  -8    0.09    0.09
  -6   4   8   -0.06    0.08
  -6   4   8    0.03    0.13
  -6   4   8    0.01    0.09
   2  -6   8   -0.11    0.07
   4   2   8   -0.08    0.08
   4   2   8   -0.02    0.08
  -4  -1  -8    1.78    0.13
   4   1   8    1.48    0.13
  -5   4   8    1.66    0.13
  -5   4   8    1.53    0.12
  -5   4   8    1.78    0.18
   1  -5   8    1.66    0.12
   1  -5   8    1.91    0.16
  -4   0  -8    0.03    0.07
   0  -4   8    0.02    0.11
  -4   4   8    0.00    0.09
   4   0   8    0.21    0.10
  -4   4   8   -0.06    0.12
   0  -4   8    0.10    0.08
   4   0   8    0.17    0.10
  -4   4   8   -0.01    0.08
  -4   1  -8    0.02    0.06
  -1  -3   8    0.12    0.10
   4  -1   8   -0.05    0.09
  -1  -3   8    0.04    0.08
  -3   4   8    0.16    0.08
   4  -1   8    0.05    0.10
  -3   4   8    0.04    0.12
   4  -2   8    1.78    0.15
  -2   4   8    2.10    0.12
  -2  -2   8    1.78    0.13
  -2   4   8    1.96    0.17
   4  -2   8    1.80    0.12
  -2  -2   8    2.05    0.15
  -1   4   8    1.34    0.11
   4  -3   8    1.30    0.12
  -1   4   8    1.48    0.17
  -3  -1   8    1.54    0.19
  -3  -1   8    1.44    0.13
  -3  -1   8    1.36    0.12
   0   4   8    0.01    0.08
  -4   0   8    0.09    0.08
  -4   0   8    0.04    0.12
   4  -4   8   -0.08    0.08
  -1  -4  -8    0.11    0.09
  -5   1   8    0.10    0.12
   4  -5   8   -0.02    0.08
  -5   1   8    0.01    0.08
   1   4   8    0.19    0.08
  -2  -4  -8    0.19    0.10
   2   4   8    0.16    0.08
   4  -6   8    0.16    0.08
  -6   2   8    0.09    0.13
  -6   2   8    0.30    0.09
  -3  -4  -8    0.29    0.11
  -7   3   8    0.39    0.13
  -7   3   8    0.00    0.09
  -7   3   8    0.22    0.09
   3   4   8    0.18    0.08
   4  -7   8    0.20    0.08
  -4  -4  -8    0.44    0.12
  -8   4   8    0.63    0.14
   4   4   8    0.53    0.09
   4  -8   8    0.61    0.08
  -8   4   8    0.41    0.09
  -8   4   8    0.51    0.09
  -5  -4  -8    0.08    0.12
   4  -9   8    0.01    0.08
  -9   5   8   -0.09    0.14
  -9   5   8    0.03    0.08
   5   4   8    0.07    0.08
  -5  -3  -8    0.08    0.11
   5   3   8   -0.07    0.08
  -8   5   8   -0.11    0.13
  -8   5   8    0.13    0.09
   3  -8   8   -0.03    0.08
  -5  -2  -8    0.15    0.10
  -7   5   8   -0.16    0.14
   5   2   8   -0.06    0.08
  -7   5   8    0.03    0.08
   2  -7   8   -0.05    0.08
  -5  -1  -8    0.92    0.13
   1  -6   8    0.94    0.10
  -6   5   8    0.85    0.12
  -6   5   8    1.06    0.15
   1  -6   8    0.90    0.13
   5   1   8    0.94    0.11
  -5   0  -8    0.02    0.09
   5   0   8    0.23    0.10
   0  -5   8    0.09    0.08
  -5   5   8    0.16    0.09
   0  -5   8    0.14    0.11
  -5   5   8    0.30    0.13
   5   0   8    0.29    0.10
  -5   1  -8    0.25    0.07
   5  -1   8    0.11    0.10
  -4   5   8    0.28    0.09
  -4   5   8    0.12    0.13
  -1  -4   8    0.21    0.08
   5  -1   8    0.19    0.10
  -1  -4   8    0.07    0.10
  -5   2  -8    0.17    0.07
  -2  -3   8    0.10    0.10
  -2  -3   8    0.21    0.08
  -3   5   8    0.16    0.12
  -3   5   8    0.33    0.09
   5  -2   8    0.22    0.09
  -5   3  -8    0.64    0.09
  -3  -2   8    0.78    0.09
  -3  -2   8    0.61    0.12
  -3  -2   8    0.73    0.10
  -2   5   8    0.72    0.14
  -2   5   8    0.60    0.09
   5  -3   8    0.80    0.10
  -5   4  -8    1.47    0.10
  -4  -1   8    1.29    0.16
   5  -4   8    1.62    0.12
  -4  -1   8    1.59    0.12
  -1   5   8    1.78    0.12
  -5   0   8    0.03    0.12
   0   5   8    0.18    0.08
   5  -5   8    0.22    0.08
  -5   0   8    0.14    0.08
  -1  -5  -8    0.14    0.10
   5  -6   8   -0.12    0.08
   1   5   8   -0.02    0.08
  -6   1   8   -0.09    0.08
  -6   1   8    0.13    0.14
  -2  -5  -8   -0.17    0.11
   2   5   8   -0.03    0.08
  -7   2   8   -0.17    0.08
   5  -7   8   -0.10    0.08
  -7   2   8   -0.06    0.13
  -3  -5  -8   -0.06    0.11
   3   5   8   -0.01    0.08
  -8   3   8    0.00    0.14
   5  -8   8   -0.06    0.08
  -8   3   8   -0.07    0.09
  -4  -5  -8    0.06    0.12
   4   5   8    0.04    0.09
   5  -9   8   -0.01    0.08
  -9   4   8    0.09    0.09
  -9   4   8   -0.07    0.13
  -5  -5  -8    0.16    0.12
 -10   5   8   -0.08    0.14
   5 -10   8   -0.07    0.08
 -10   5   8   -0.07    0.09
   5   5   8    0.03    0.08
  -6  -5  -8    0.12    0.13
 -11   6   8    0.29    0.09
 -11   6   8    0.03    0.15
   5 -11   8    0.09    0.08
  -6  -4  -8    0.30    0.13
 -10   6   8    0.18    0.09
   4 -10   8    0.29    0.08
 -10   6   8    0.12    0.14
  -6  -3  -8    0.45    0.12
  -9   6   8    0.30    0.09
  -9   6   8    0.29    0.14
   3  -9   8    0.24    0.08
  -6  -2  -8    0.26    0.12
  -8   6   8    0.04    0.14
   2  -8   8    0.03    0.07
  -8   6   8    0.01    0.09
  -6  -1  -8    0.38    0.10
   1  -7   8    0.32    0.12
  -7   6   8    0.29    0.09
   6   1   8    0.28    0.09
   1  -7   8    0.29    0.08
  -7   6   8    0.24    0.14
  -6   0  -8   -0.03    0.09
   6   0   8    0.08    0.09
   0  -6   8    0.16    0.11
  -6   6   8   -0.04    0.12
  -6   6   8    0.08    0.09
   0  -6   8    0.05    0.08
  -6   1  -8    0.07    0.09
  -1  -5   8   -0.01    0.11
  -5   6   8    0.08    0.13
  -1  -5   8    0.11    0.08
   6  -1   8    0.08    0.10
   6  -1   8    0.09    0.10
  -5   6   8    0.10    0.08
  -6   2  -8    0.21    0.08
  -2  -4   8    0.09    0.11
  -4   6   8    0.19    0.13
  -4   6   8    0.08    0.09
  -2  -4   8    0.16    0.08
   6  -2   8    0.07    0.09
  -6   3  -8    1.02    0.10
  -3   6   8    1.08    0.17
  -3  -3   8    1.18    0.13
  -3   6   8    1.05    0.12
   6  -3   8    1.22    0.12
  -3  -3   8    1.28    0.13
  -3  -3   8    1.16    0.11
  -6   4  -8    0.06    0.07
   6  -4   8    0.08    0.09
  -2   6   8    0.00    0.08
  -4  -2   8    0.01    0.08
  -4  -2   8    0.33    0.12
  -4  -2   8    0.03    0.09
  -6   5  -8    0.84    0.09
   6  -5   8    0.89    0.10
  -5  -1   8    0.90    0.11
  -1   6   8    0.90    0.10
  -5  -1   8    1.58    0.16
  -6   0   8    0.07    0.13
   6  -6   8   -0.03    0.08
   0   6   8   -0.05    0.08
  -6   0   8    0.08    0.08
   1   6   8    1.14    0.11
   6  -7   8    0.80    0.11
  -7   1   8    1.11    0.15
  -7   1   8    0.99    0.10
  -8   2   8    1.02    0.12
  -8   2   8    1.26    0.18
   6  -8   8    1.32    0.11
   2   6   8    1.58    0.12
  -3  -6  -8    0.62    0.13
  -9   3   8    0.78    0.16
   3   6   8    0.57    0.09
   6  -9   8    0.64    0.09
  -4  -6  -8   -0.04    0.13
   4   6   8   -0.12    0.08
 -10   4   8   -0.10    0.14
   6 -10   8    0.03    0.08
  -5  -6  -8    0.12    0.13
   6 -11   8    0.13    0.08
 -11   5   8   -0.02    0.14
  -6  -6  -8   -0.14    0.13
 -12   6   8    0.16    0.15
   6 -12   8   -0.12    0.08
  -7  -6  -8    0.22    0.15
 -13   7   8    0.32    0.16
   6 -13   8    0.20    0.08
  -7  -5  -8    0.24    0.14
 -12   7   8    0.31    0.15
   5 -12   8    0.27    0.08
 -12   7   8    0.30    0.08
  -7  -4  -8    0.05    0.14
 -11   7   8    0.49    0.09
   4 -11   8   -0.07    0.08
 -11   7   8   -0.17    0.15
  -7  -3  -8    0.11    0.13
   3 -10   8    0.28    0.08
 -10   7   8    0.11    0.15
 -10   7   8    0.11    0.09
  -7  -2  -8   -0.03    0.12
  -9   7   8    0.00    0.09
  -9   7   8    0.04    0.14
   2  -9   8   -0.02    0.08
  -7  -1  -8    0.23    0.11
  -8   7   8    0.25    0.14
   1  -8   8    0.27    0.08
   1  -8   8    0.41    0.13
  -8   7   8    0.31    0.09
  -7   0  -8    0.78    0.11
   0  -7   8    0.85    0.13
  -7   7   8    0.85    0.11
   0  -7   8    0.90    0.09
  -7   7   8    0.89    0.14
   7   0   8    0.87    0.11
  -7   1  -8    1.00    0.13
  -1  -6   8    1.00    0.11
  -6   7   8    1.06    0.12
  -1  -6   8    0.91    0.12
   7  -1   8    1.01    0.13
  -6   7   8    1.23    0.15
  -7   2  -8   -0.05    0.08
  -2  -5   8   -0.11    0.08
  -5   7   8   -0.12    0.13
  -2  -5   8    0.01    0.11
   7  -2   8    0.08    0.10
  -5   7   8   -0.05    0.08
  -7   3  -8    0.14    0.08
  -3  -4   8    0.27    0.11
  -4   7   8    0.08    0.13
  -3  -4   8    0.07    0.10
  -3  -4   8    0.17    0.08
   7  -3   8    0.23    0.09
  -4   7   8    0.16    0.08
  -7   4  -8    0.18    0.08
  -3   7   8    0.29    0.13
   7  -4   8    0.25    0.09
  -4  -3   8    0.37    0.13
  -4  -3   8    0.45    0.08
  -4  -3   8    0.34    0.10
  -3   7   8    0.24    0.08
  -7   5  -8   -0.01    0.07
   7  -5   8   -0.05    0.09
  -2   7   8   -0.06    0.08
  -5  -2   8   -0.07    0.08
  -5  -2   8   -0.01    0.13
  -7   6  -8    0.29    0.07
  -6  -1   8    0.34    0.14
  -6  -1   8    0.23    0.08
   7  -6   8    0.12    0.08
  -1   7   8    0.31    0.09
  -7   7  -8    0.79    0.08
  -7   0   8    0.81    0.10
   7  -7   8    0.74    0.09
  -7   0   8    0.62    0.14
   0   7   8    0.83    0.09
  -8   1   8   -0.14    0.14
   1   7   8    0.03    0.08
   7  -8   8    0.08    0.08
  -8   1   8   -0.02    0.08
  -9   2   8    0.61    0.15
   7  -9   8    0.69    0.09
   2   7   8    0.80    0.10
   3   7   8    0.78    0.10
   7 -10   8    0.84    0.09
 -10   3   8    0.73    0.16
   7 -11   8   -0.01    0.08
   4   7   8   -0.08    0.09
 -11   4   8   -0.32    0.15
 -12   5   8    0.09    0.15
   7 -12   8    0.15    0.08
 -13   6   8   -0.14    0.15
   7 -13   8    0.15    0.08
 -14   7   8    0.34    0.17
   7 -14   8    0.20    0.08
 -15   8   8   -0.05    0.17
   7 -15   8    0.03    0.08
  -8  -6  -8   -0.02    0.16
   6 -14   8    0.09    0.08
 -14   8   8    0.20    0.17
  -8  -5  -8    0.10    0.14
   5 -13   8    0.15    0.08
 -13   8   8    0.55    0.17
  -8  -4  -8    0.57    0.14
 -12   8   8    0.43    0.16
   4 -12   8    0.49    0.09
 -12   8   8    0.61    0.10
  -8  -3  -8    0.02    0.13
 -11   8   8    0.02    0.09
   3 -11   8    0.14    0.08
 -11   8   8   -0.11    0.15
  -8  -2  -8    0.12    0.12
 -10   8   8    0.12    0.10
 -10   8   8    0.31    0.15
   2 -10   8    0.21    0.08
  -8  -1  -8    0.03    0.11
  -9   8   8    0.00    0.14
   1  -9   8   -0.08    0.12
  -9   8   8    0.05    0.09
   1  -9   8    0.00    0.08
  -8   0  -8    0.26    0.11
  -8   8   8    0.25    0.14
  -8   8   8    0.21    0.09
   0  -8   8    0.22    0.08
   0  -8   8    0.17    0.12
  -8   1  -8    0.14    0.10
  -1  -7   8   -0.02    0.08
   8  -1   8   -0.10    0.10
  -7   8   8   -0.09    0.13
  -1  -7   8    0.04    0.11
  -7   8   8   -0.06    0.08
  -8   2  -8    1.39    0.13
  -2  -6   8    1.47    0.11
  -6   8   8    1.31    0.12
  -2  -6   8    1.22    0.15
  -6   8   8    1.45    0.18
  -8   3  -8   -0.04    0.08
  -5   8   8   -0.11    0.08
  -5   8   8    0.19    0.13
  -3  -5   8    0.02    0.10
   8  -3   8    0.07    0.10
  -3  -5   8    0.00    0.08
  -8   4  -8    0.57    0.08
  -4  -4   8    0.64    0.13
  -4  -4   8    0.67    0.09
  -4  -4   8    0.45    0.10
  -4   8   8    0.46    0.14
   8  -4   8    0.53    0.10
  -4   8   8    0.56    0.09
  -8   5  -8    0.06    0.08
  -5  -3   8    0.03    0.08
  -3   8   8    0.07    0.09
  -5  -3   8   -0.07    0.13
   8  -5   8    0.04    0.09
  -8   6  -8    0.04    0.07
   8  -6   8   -0.02    0.09
  -2   8   8    0.02    0.09
  -6  -2   8   -0.07    0.08
  -6  -2   8   -0.20    0.13
  -8   7  -8    0.30    0.08
  -1   8   8    0.24    0.09
  -7  -1   8    0.30    0.14
   8  -7   8    0.16    0.09
  -7  -1   8    0.22    0.08
  -8   8  -8    0.16    0.08
   8  -8   8    0.14    0.09
  -8   0   8    0.05    0.15
  -8   0   8    0.16    0.08
   0   8   8    0.05    0.09
  -8   9  -8    0.16    0.08
   8  -9   8    0.11    0.08
  -9   1   8    0.32    0.15
   1   8   8    0.03    0.09
   8 -10   8    0.91    0.11
 -10   2   8    0.83    0.16
   2   8   8    0.72    0.10
 -11   3   8    1.20    0.17
   8 -11   8    1.04    0.11
   3   8   8    1.01    0.12
   8 -12   8    0.22    0.08
   4   8   8    0.05    0.09
 -12   4   8    0.28    0.17
   8 -13   8    0.16    0.08
 -13   5   8    0.14    0.16
   8 -14   8    0.05    0.08
 -14   6   8    0.07    0.16
 -15   7   8    0.08    0.17
   8 -15   8    0.15    0.09
 -16   8   8    0.35    0.18
   8 -16   8    0.21    0.09
   8 -17   8    0.30    0.09
 -17   9   8    0.24    0.19
   7 -16   8   -0.01    0.09
 -16   9   8    0.37    0.18
  -9  -6  -8    0.00    0.17
 -15   9   8    0.05    0.18
   6 -15   8    0.13    0.09
  -9  -5  -8    0.03    0.16
   5 -14   8    0.11    0.09
 -14   9   8    0.25    0.17
  -9  -4  -8    0.03    0.14
   4 -13   8    0.05    0.08
 -13   9   8    0.21    0.16
 -13   9   8    0.16    0.10
  -9  -3  -8    0.12    0.14
   3 -12   8    0.05    0.08
 -12   9   8    0.05    0.10
 -12   9   8    0.20    0.16
  -9  -2  -8    0.06    0.13
   2 -11   8    0.19    0.08
 -11   9   8   -0.11    0.15
 -11   9   8    0.03    0.10
  -9  -1  -8    0.64    0.13
 -10   9   8    0.42    0.10
   1 -10   8    0.52    0.13
   1 -10   8    0.69    0.09
 -10   9   8    0.60    0.15
  -9   0  -8   -0.02    0.11
  -9   9   8    0.20    0.09
  -9   9   8    0.05    0.14
   0  -9   8    0.07    0.12
   0  -9   8    0.06    0.08
  -9   1  -8    0.21    0.10
  -8   9   8    0.18    0.09
  -8   9   8    0.05    0.14
  -1  -8   8    0.13    0.11
  -1  -8   8    0.04    0.08
  -9   2  -8    0.67    0.11
  -2  -7   8    0.80    0.12
  -7   9   8    0.92    0.15
  -2  -7   8    0.63    0.09
  -7   9   8    0.71    0.10
  -9   3  -8    0.69    0.10
  -3  -6   8    0.73    0.09
  -6   9   8    0.58    0.09
  -6   9   8    0.76    0.14
  -3  -6   8    0.63    0.11
  -9   4  -8   -0.01    0.08
  -4  -5   8    0.17    0.12
  -5   9   8    0.02    0.08
  -4  -5   8    0.02    0.09
  -4  -5   8   -0.04    0.08
  -5   9   8    0.12    0.14
   9  -4   8    0.00    0.09
  -9   5  -8   -0.02    0.08
   9  -5   8    0.11    0.10
  -5  -4   8    0.15    0.08
  -5  -4   8    0.03    0.13
  -4   9   8    0.07    0.08
  -9   6  -8    0.26    0.08
   9  -6   8    0.34    0.09
  -3   9   8    0.35    0.09
  -6  -3   8    0.26    0.08
  -6  -3   8    0.24    0.14
  -9   7  -8   -0.02    0.08
  -7  -2   8   -0.18    0.14
  -7  -2   8    0.03    0.08
   9  -7   8    0.11    0.09
  -2   9   8   -0.09    0.08
  -9   8  -8   -0.17    0.08
  -8  -1   8   -0.12    0.08
   9  -8   8   -0.11    0.08
  -1   9   8    0.12    0.09
  -8  -1   8   -0.12    0.14
  -9   9  -8    0.01    0.08
   9  -9   8   -0.10    0.08
   0   9   8    0.00    0.09
  -9   0   8    0.06    0.15
  -9  10  -8    0.07    0.08
 -10   1   8    0.01    0.15
   9 -10   8   -0.09    0.08
   1   9   8    0.20    0.09
  -9  11  -8   -0.03    0.09
 -11   2   8    0.13    0.15
   2   9   8   -0.05    0.09
   9 -11   8   -0.01    0.08
 -12   3   8   -0.03    0.16
   9 -12   8    0.10    0.08
   3   9   8    0.14    0.10
   9 -13   8    0.10    0.08
 -13   4   8    0.12    0.17
   9 -14   8    0.13    0.09
 -14   5   8   -0.06    0.17
   9 -15   8    0.19    0.09
 -15   6   8    0.14    0.17
 -16   7   8   -0.11    0.18
   9 -16   8   -0.05    0.09
   9 -17   8   -0.04    0.09
 -17   8   8   -0.30    0.18
   9 -18   8    0.17    0.10
 -18   9   8    0.03    0.19
 -19  10   8    0.30    0.20
   9 -19   8    0.00    0.10
   8 -18   8    0.15    0.10
 -18  10   8   -0.05    0.19
   7 -17   8    0.11    0.09
 -17  10   8    0.19    0.18
   6 -16   8    0.01    0.09
 -16  10   8   -0.01    0.18
 -10  -5  -8   -0.25    0.17
   5 -15   8   -0.07    0.08
 -15  10   8    0.00    0.17
 -10  -4  -8    0.03    0.15
 -14  10   8    0.01    0.17
   4 -14   8    0.07    0.08
 -10  -3  -8   -0.22    0.14
 -13  10   8   -0.05    0.16
   3 -13   8   -0.03    0.08
 -13  10   8    0.04    0.10
 -10  -2  -8    0.36    0.14
   2 -12   8    0.01    0.08
 -12  10   8   -0.19    0.14
   2 -12   8    0.20    0.13
 -12  10   8    0.02    0.10
 -10  -1  -8    0.57    0.14
 -11  10   8    0.46    0.10
   1 -11   8    0.24    0.13
   1 -11   8    0.34    0.08
 -11  10   8    0.43    0.15
 -10   0  -8    2.12    0.18
 -10  10   8    2.20    0.21
   0 -10   8    1.98    0.13
   0 -10   8    2.22    0.18
 -10  10   8    2.50    0.14
 -10   1  -8    0.27    0.12
  -1  -9   8    0.17    0.11
  -1  -9   8   -0.01    0.08
  -9  10   8    0.20    0.09
  -9  10   8    0.14    0.14
 -10   2  -8    1.04    0.15
  -8  10   8    0.93    0.12
  -8  10   8    1.09    0.16
  -2  -8   8    0.68    0.12
  -2  -8   8    0.85    0.11
 -10   3  -8    0.72    0.11
  -3  -7   8    0.77    0.09
  -7  10   8    0.62    0.09
  -3  -7   8    0.59    0.11
  -7  10   8    0.94    0.14
 -10   4  -8   -0.01    0.09
  -4  -6   8   -0.09    0.08
  -4  -6   8   -0.09    0.10
  -6  10   8    0.06    0.09
  -6  10   8   -0.06    0.14
 -10   5  -8   -0.01    0.09
  -5  -5   8    0.05    0.13
  10  -5   8    0.03    0.09
  -5  -5   8    0.10    0.08
  -5  10   8    0.18    0.09
 -10   6  -8    0.34    0.09
  -4  10   8    0.09    0.08
  -6  -4   8    0.20    0.13
  10  -6   8    0.27    0.10
  -6  -4   8    0.13    0.08
 -10   7  -8    0.25    0.08
  -3  10   8    0.19    0.08
  -7  -3   8    0.10    0.08
  10  -7   8    0.27    0.10
  -7  -3   8    0.15    0.14
 -10   8  -8    0.17    0.08
  10  -8   8    0.05    0.10
  -8  -2   8    0.27    0.15
  -2  10   8    0.17    0.09
  -8  -2   8    0.36    0.08
 -10   9  -8    0.54    0.09
  -9  -1   8    0.45    0.15
  -1  10   8    0.56    0.09
  10  -9   8    0.69    0.09
 -10  10  -8    2.24    0.14
  10 -10   8    2.27    0.14
 -10   0   8    2.42    0.22
   0  10   8    2.27    0.15
 -10  11  -8    0.64    0.10
   1  10   8    0.40    0.10
  10 -11   8    0.65    0.10
 -11   1   8    0.63    0.16
 -10  12  -8    0.43    0.10
   2  10   8    0.21    0.10
 -12   2   8    0.48    0.16
  10 -12   8    0.49    0.09
 -10  13  -8   -0.07    0.10
 -13   3   8    0.18    0.16
  10 -13   8    0.06    0.09
   3  10   8    0.13    0.10
 -10  14  -8    0.02    0.10
  10 -14   8    0.14    0.09
 -14   4   8    0.05    0.17
 -10  15  -8   -0.17    0.11
 -15   5   8    0.08    0.17
  10 -15   8    0.06    0.09
 -10  16  -8    0.06    0.12
 -16   6   8    0.29    0.17
  10 -16   8    0.07    0.09
  10 -17   8   -0.03    0.10
 -17   7   8   -0.01    0.18
 -18   8   8   -0.06    0.19
  10 -18   8    0.02    0.10
 -19   9   8    0.17    0.19
  10 -19   8    0.05    0.10
 -20  10   8    0.47    0.19
  10 -20   8    0.50    0.11
 -20  11   8    0.26    0.19
   9 -20   8    0.25    0.10
 -19  11   8   -0.01    0.19
   8 -19   8   -0.15    0.10
   7 -18   8    0.28    0.10
 -18  11   8    0.19    0.19
 -17  11   8   -0.13    0.18
   6 -17   8   -0.01    0.09
 -11  -5  -8   -0.25    0.17
 -16  11   8    0.07    0.17
   5 -16   8    0.22    0.09
 -11  -4  -8   -0.01    0.16
 -15  11   8   -0.04    0.17
   4 -15   8    0.31    0.09
 -11  -3  -8    0.31    0.15
 -14  11   8   -0.10    0.16
   3 -14   8    0.14    0.08
 -14  11   8    0.13    0.10
 -11  -2  -8    0.17    0.15
 -13  11   8    0.13    0.10
   2 -13   8    0.14    0.08
 -13  11   8    0.41    0.15
   2 -13   8    0.11    0.14
 -11  -1  -8    0.36    0.14
   1 -12   8    0.01    0.13
 -12  11   8    0.43    0.10
 -12  11   8    0.45    0.16
   1 -12   8    0.17    0.08
 -11   0  -8    0.08    0.13
   0 -11   8    0.19    0.08
   0 -11   8    0.14    0.12
 -11  11   8    0.16    0.09
 -11  11   8    0.35    0.15
 -11   1  -8    0.74    0.13
 -10  11   8    0.66    0.10
  -1 -10   8    0.52    0.12
  -1 -10   8    0.47    0.08
 -10  11   8    0.74    0.15
 -11   2  -8    0.05    0.11
  -9  11   8    0.08    0.14
  -2  -9   8   -0.07    0.08
  -2  -9   8   -0.02    0.11
  -9  11   8    0.12    0.09
 -11   3  -8    0.82    0.12
  -8  11   8    1.02    0.12
  -8  11   8    1.07    0.15
  -3  -8   8    0.92    0.11
  -3  -8   8    0.74    0.12
 -11   4  -8   -0.01    0.10
  -7  11   8   -0.04    0.14
  -4  -7   8    0.04    0.08
  -4  -7   8   -0.05    0.10
  -7  11   8    0.03    0.09
 -11   5  -8    0.05    0.09
  -5  -6   8    0.02    0.08
  -6  11   8    0.17    0.08
  -5  -6   8    0.05    0.14
 -11   6  -8    0.25    0.09
  -6  -5   8    0.19    0.08
  -6  -5   8    0.39    0.14
  -5  11   8    0.29    0.09
 -11   7  -8    0.05    0.09
  -7  -4   8   -0.03    0.14
  -4  11   8    0.01    0.09
  -7  -4   8    0.12    0.08
 -11   8  -8    0.14    0.09
  -8  -3   8    0.07    0.08
  -3  11   8    0.08    0.08
  -8  -3   8    0.00    0.14
 -11   9  -8    0.00    0.08
  -2  11   8    0.13    0.09
  -9  -2   8    0.40    0.15
 -11  10  -8    0.54    0.09
  -1  11   8    0.36    0.09
 -10  -1   8    0.46    0.15
 -11  11  -8    0.22    0.09
   0  11   8    0.18    0.10
 -11   0   8    0.27    0.16
 -11  12  -8    0.12    0.09
 -12   1   8    0.02    0.16
   1  11   8    0.07    0.10
  11 -12   8   -0.18    0.10
 -11  13  -8   -0.07    0.10
  11 -13   8    0.07    0.09
 -13   2   8   -0.05    0.16
   2  11   8   -0.03    0.09
 -11  14  -8    0.03    0.10
 -14   3   8   -0.23    0.16
  11 -14   8    0.22    0.10
 -11  15  -8   -0.03    0.11
  11 -15   8    0.08    0.10
 -15   4   8   -0.11    0.18
 -11  16  -8    0.17    0.12
 -16   5   8   -0.13    0.18
  11 -16   8    0.16    0.10
 -11  17  -8   -0.01    0.13
 -17   6   8   -0.05    0.17
  11 -17   8    0.03    0.10
 -11  18  -8    0.07    0.14
  11 -18   8    0.01    0.12
 -18   7   8    0.31    0.19
 -19   8   8    0.34    0.19
 -20   9   8    0.19    0.19
   8 -20   8    0.09    0.10
 -20  12   8    0.10    0.18
   7 -19   8    0.09    0.10
 -19  12   8    0.14    0.18
 -18  12   8   -0.13    0.18
   6 -18   8   -0.01    0.09
 -12  -5  -8    0.02    0.20
   5 -17   8   -0.15    0.09
 -17  12   8   -0.15    0.17
 -12  -4  -8    0.07    0.18
 -16  12   8    0.06    0.17
   4 -16   8   -0.04    0.08
 -12  -3  -8   -0.27    0.16
 -15  12   8   -0.02    0.16
   3 -15   8   -0.04    0.08
 -12  -2  -8    0.01    0.15
 -14  12   8    0.35    0.16
   2 -14   8    0.23    0.08
 -14  12   8   -0.02    0.11
 -12  -1  -8    0.26    0.15
   1 -13   8    0.28    0.08
 -13  12   8    0.45    0.17
 -13  12   8    0.20    0.10
 -12   0  -8    0.30    0.15
   0 -12   8    0.20    0.08
 -12  12   8    0.25    0.10
 -12  12   8    0.26    0.15
 -12   1  -8    0.22    0.13
 -11  12   8    0.03    0.15
  -1 -11   8    0.09    0.08
 -11  12   8   -0.01    0.10
 -12   2  -8    0.28    0.13
  -2 -10   8    0.32    0.08
 -10  12   8    0.20    0.14
 -10  12   8    0.15    0.09
 -12   3  -8   -0.03    0.11
  -3  -9   8    0.04    0.08
  -9  12   8    0.05    0.14
  -3  -9   8    0.08    0.15
  -9  12   8    0.13    0.09
 -12   4  -8    0.08    0.11
  -8  12   8    0.31    0.15
  -4  -8   8    0.11    0.12
  -8  12   8    0.07    0.09
  -4  -8   8    0.15    0.08
 -12   5  -8    0.07    0.10
  -5  -7   8    0.21    0.08
  -7  12   8    0.14    0.09
 -12   6  -8   -0.15    0.09
  -6  -6   8   -0.05    0.08
  -6  -6   8    0.15    0.14
  -6  12   8    0.02    0.09
 -12   7  -8    0.21    0.09
  -5  12   8    0.34    0.09
  -7  -5   8    0.29    0.08
  -7  -5   8    0.25    0.14
 -12   8  -8    0.47    0.09
  -8  -4   8    0.59    0.09
  -4  12   8    0.52    0.09
  -8  -4   8    0.50    0.15
 -12   9  -8    0.08    0.09
  -3  12   8    0.07    0.09
  -9  -3   8   -0.01    0.15
 -12  10  -8    0.18    0.09
  -2  12   8    0.05    0.09
 -10  -2   8    0.16    0.16
 -12  11  -8    0.28    0.10
 -11  -1   8    0.40    0.16
  -1  12   8    0.18    0.09
 -12  12  -8    0.28    0.10
 -12   0   8    0.00    0.16
   0  12   8    0.20    0.10
 -12  13  -8    0.24    0.10
 -13   1   8    0.11    0.17
   1  12   8    0.19    0.10
 -12  14  -8   -0.13    0.10
 -14   2   8    0.10    0.17
   2  12   8    0.07    0.10
 -12  15  -8    0.12    0.11
 -15   3   8    0.10    0.17
 -12  16  -8    0.14    0.12
 -16   4   8    0.31    0.19
 -12  17  -8    0.28    0.13
 -17   5   8   -0.12    0.17
 -18   6   8    0.07    0.18
 -19   7   8   -0.22    0.18
 -20   8   8   -0.26    0.18
 -20  13   8   -0.17    0.17
   7 -20   8   -0.05    0.09
 -19  13   8   -0.09    0.18
   6 -19   8    0.02    0.09
 -18  13   8   -0.09    0.17
   5 -18   8    0.00    0.09
 -13  -4  -8    0.13    0.20
   4 -17   8    0.14    0.09
 -17  13   8    0.10    0.17
 -13  -3  -8    0.06    0.18
 -16  13   8   -0.07    0.17
   3 -16   8    0.01    0.08
 -13  -2  -8    0.11    0.16
   2 -15   8    0.12    0.08
 -15  13   8    0.05    0.16
 -13  -1  -8   -0.06    0.16
 -14  13   8   -0.12    0.15
 -14  13   8   -0.01    0.11
   1 -14   8    0.18    0.08
 -13   0  -8   -0.16    0.14
 -13  13   8   -0.13    0.15
   0 -13   8    0.03    0.08
 -13  13   8    0.06    0.10
 -13   1  -8   -0.10    0.14
 -12  13   8    0.25    0.15
 -12  13   8    0.18    0.10
  -1 -12   8    0.10    0.08
 -13   2  -8   -0.03    0.13
 -11  13   8    0.05    0.09
 -11  13   8   -0.03    0.14
  -2 -11   8    0.07    0.08
 -13   3  -8   -0.13    0.12
 -10  13   8    0.26    0.14
  -3 -10   8    0.10    0.08
 -10  13   8    0.06    0.09
 -13   4  -8    0.08    0.11
  -9  13   8   -0.13    0.14
  -4  -9   8    0.03    0.08
  -9  13   8    0.06    0.09
 -13   5  -8    0.08    0.12
  -8  13   8    0.10    0.09
  -5  -8   8    0.06    0.08
 -13   6  -8    0.18    0.11
  -6  -7   8   -0.06    0.08
  -6  -7   8    0.10    0.15
  -7  13   8    0.10    0.09
 -13   7  -8    0.24    0.10
  -7  -6   8    0.23    0.08
  -7  -6   8    0.45    0.15
  -6  13   8    0.00    0.09
 -13   8  -8    0.19    0.10
  -8  -5   8    0.22    0.09
  -8  -5   8    0.14    0.15
  -5  13   8    0.09    0.09
 -13   9  -8    0.18    0.10
  -9  -4   8    0.15    0.15
  -4  13   8    0.12    0.09
 -13  10  -8    0.04    0.09
 -10  -3   8    0.05    0.15
  -3  13   8    0.07    0.09
 -13  11  -8    0.14    0.10
  -2  13   8    0.01    0.09
 -11  -2   8    0.21    0.17
 -13  12  -8    0.30    0.11
  -1  13   8    0.33    0.10
 -12  -1   8    0.70    0.17
 -13  13  -8    0.10    0.10
 -13   0   8    0.07    0.17
   0  13   8   -0.01    0.10
 -13  14  -8   -0.06    0.11
   1  13   8   -0.10    0.10
 -14   1   8    0.03    0.18
 -13  15  -8    0.08    0.11
   2  13   8    0.08    0.14
 -15   2   8    0.17    0.18
 -13  16  -8   -0.01    0.12
 -16   3   8    0.10    0.18
 -13  17  -8   -0.13    0.13
 -17   4   8    0.25    0.19
 -18   5   8    0.03    0.18
 -19   6   8    0.02    0.18
 -20   7   8    0.08    0.18
   6 -20   8   -0.01    0.09
 -20  14   8   -0.04    0.18
 -19  14   8   -0.13    0.18
   5 -19   8    0.03    0.09
 -18  14   8    0.26    0.18
   4 -18   8   -0.02    0.09
 -14  -3  -8   -0.09    0.20
 -17  14   8    0.05    0.17
   3 -17   8   -0.03    0.09
 -14  -2  -8   -0.23    0.18
   2 -16   8   -0.05    0.08
 -16  14   8    0.11    0.16
 -14  -1  -8   -0.09    0.17
 -15  14   8    0.02    0.11
   1 -15   8    0.08    0.08
 -15  14   8   -0.26    0.16
 -14   0  -8    0.10    0.16
 -14  14   8   -0.17    0.16
 -14  14   8    0.05    0.11
   0 -14   8   -0.01    0.08
 -14   1  -8    0.01    0.15
  -1 -13   8    0.02    0.08
 -13  14   8    0.13    0.11
 -13  14   8    0.28    0.15
 -14   2  -8    0.09    0.15
  -2 -12   8   -0.03    0.08
 -12  14   8    0.05    0.11
 -12  14   8    0.09    0.14
 -14   3  -8   -0.01    0.14
  -3 -11   8    0.14    0.08
 -11  14   8   -0.11    0.10
 -11  14   8    0.04    0.15
 -14   4  -8    0.21    0.13
  -4 -10   8    0.10    0.08
 -10  14   8    0.22    0.14
 -10  14   8    0.36    0.10
 -14   5  -8    0.21    0.12
  -5  -9   8    0.02    0.08
  -9  14   8    0.05    0.09
 -14   6  -8   -0.08    0.11
  -6  -8   8    0.05    0.08
  -8  14   8   -0.08    0.09
 -14   7  -8    0.23    0.11
  -7  -7   8    0.29    0.16
  -7  14   8    0.11    0.10
  -7  -7   8    0.30    0.08
 -14   8  -8    0.03    0.10
  -6  14   8    0.00    0.09
  -8  -6   8    0.13    0.08
  -8  -6   8    0.41    0.15
 -14   9  -8    0.22    0.10
  -5  14   8    0.18    0.10
  -9  -5   8    0.21    0.15
 -14  10  -8    0.07    0.10
 -10  -4   8    0.02    0.15
  -4  14   8    0.02    0.10
 -14  11  -8    0.20    0.10
 -11  -3   8   -0.06    0.16
  -3  14   8    0.07    0.10
 -14  12  -8    0.22    0.11
  -2  14   8    0.09    0.10
 -12  -2   8    0.23    0.17
 -14  13  -8   -0.03    0.11
  -1  14   8   -0.02    0.10
 -13  -1   8   -0.01    0.17
 -14  14  -8    0.23    0.12
 -14   0   8   -0.17    0.17
   0  14   8    0.08    0.11
 -14  15  -8    0.03    0.12
 -15   1   8    0.10    0.18
   1  14   8   -0.21    0.11
 -14  16  -8    0.16    0.13
 -16   2   8    0.22    0.18
 -14  17  -8   -0.02    0.14
 -17   3   8   -0.13    0.18
 -18   4   8   -0.31    0.19
 -19   5   8    0.09    0.18
 -20   6   8    0.19    0.18
 -20  15   8    0.14    0.17
   5 -20   8    0.01    0.09
   4 -19   8    0.05    0.09
 -19  15   8    0.16    0.17
 -18  15   8   -0.20    0.16
   3 -18   8    0.22    0.10
   2 -17   8    0.27    0.09
 -17  15   8    0.07    0.17
 -15  -1  -8   -0.15    0.18
   1 -16   8    0.04    0.08
 -16  15   8    0.01    0.16
 -15   0  -8    0.15    0.18
   0 -15   8    0.12    0.08
 -15  15   8    0.32    0.12
 -15  15   8    0.13    0.15
 -15   1  -8    0.07    0.17
 -14  15   8    0.11    0.15
 -14  15   8   -0.11    0.11
  -1 -14   8    0.14    0.08
 -15   2  -8   -0.17    0.16
 -13  15   8    0.22    0.15
  -2 -13   8    0.04    0.08
 -13  15   8    0.00    0.11
 -15   3  -8   -0.15    0.15
  -3 -12   8   -0.06    0.08
 -12  15   8    0.15    0.11
 -12  15   8    0.00    0.15
 -15   4  -8   -0.06    0.13
 -11  15   8    0.03    0.14
  -4 -11   8   -0.06    0.08
 -11  15   8    0.07    0.10
 -15   5  -8   -0.05    0.13
  -5 -10   8   -0.01    0.08
 -10  15   8   -0.07    0.09
 -15   6  -8    0.05    0.13
  -9  15   8   -0.03    0.10
  -6  -9   8    0.24    0.09
 -15   7  -8    0.10    0.12
  -8  15   8    0.19    0.10
  -7  -8   8   -0.01    0.17
  -7  -8   8    0.19    0.08
 -15   8  -8   -0.15    0.11
  -7  15   8    0.08    0.10
  -8  -7   8    0.04    0.16
  -8  -7   8   -0.01    0.08
 -15   9  -8   -0.07    0.11
  -6  15   8    0.00    0.10
  -9  -6   8    0.26    0.16
 -15  10  -8    0.20    0.11
 -10  -5   8   -0.15    0.15
  -5  15   8    0.04    0.10
 -15  11  -8    0.19    0.11
 -11  -4   8    0.26    0.17
  -4  15   8    0.24    0.11
 -15  12  -8    0.06    0.11
  -3  15   8    0.08    0.10
 -12  -3   8   -0.12    0.17
 -15  13  -8    0.27    0.11
 -13  -2   8    0.04    0.17
  -2  15   8   -0.03    0.10
 -15  14  -8    0.22    0.13
 -14  -1   8    0.18    0.18
  -1  15   8    0.23    0.11
 -15  15  -8    0.07    0.13
 -15   0   8    0.17    0.19
   0  15   8    0.07    0.11
 -15  16  -8    0.16    0.15
 -16   1   8    0.11    0.18
   1  15   8    0.06    0.16
 -17   2   8    0.02    0.18
 -18   3   8   -0.23    0.19
 -19   4   8    0.10    0.19
 -20   5   8    0.19    0.18
 -19  16   8   -0.36    0.16
   3 -19   8    0.01    0.09
   2 -18   8    0.10    0.09
 -18  16   8   -0.03    0.16
 -17  16   8   -0.23    0.15
   1 -17   8    0.06    0.09
 -16   0  -8    0.26    0.36
 -16  16   8   -0.17    0.13
   0 -16   8    0.07    0.09
 -16  16   8   -0.03    0.15
 -16   1  -8   -0.10    0.18
 -15  16   8    0.12    0.15
 -15  16   8    0.06    0.12
  -1 -15   8    0.06    0.08
 -16   2  -8    0.12    0.17
  -2 -14   8    0.08    0.08
 -14  16   8    0.08    0.15
 -14  16   8   -0.11    0.11
 -16   3  -8    0.08    0.17
 -13  16   8    0.02    0.11
  -3 -13   8   -0.03    0.08
 -13  16   8    0.03    0.14
 -16   4  -8    0.05    0.15
 -12  16   8    0.01    0.10
  -4 -12   8    0.06    0.08
 -16   5  -8    0.03    0.14
  -5 -11   8    0.15    0.09
 -11  16   8    0.22    0.11
 -16   6  -8    0.09    0.13
  -6 -10   8    0.08    0.09
 -10  16   8    0.07    0.10
 -16   7  -8    0.02    0.13
  -7  -9   8    0.25    0.09
  -9  16   8    0.03    0.10
 -16   8  -8    0.17    0.13
  -8  -8   8    0.20    0.16
  -8  -8   8    0.24    0.13
  -8  16   8    0.02    0.10
 -16   9  -8    0.08    0.13
  -7  16   8   -0.10    0.10
  -9  -7   8    0.06    0.16
 -16  10  -8    0.08    0.12
  -6  16   8    0.03    0.10
 -10  -6   8   -0.09    0.16
 -16  11  -8   -0.01    0.12
  -5  16   8    0.13    0.11
 -11  -5   8    0.14    0.17
 -16  12  -8    0.09    0.12
  -4  16   8    0.04    0.11
 -12  -4   8    0.09    0.17
 -16  13  -8    0.10    0.12
 -13  -3   8    0.04    0.18
  -3  16   8   -0.13    0.10
 -16  14  -8    0.15    0.13
 -14  -2   8    0.09    0.18
  -2  16   8    0.16    0.11
 -16  15  -8   -0.13    0.13
 -15  -1   8    0.06    0.18
  -1  16   8   -0.14    0.11
   0  16   8    0.08    0.12
 -16   0   8    0.12    0.19
 -17   1   8    0.12    0.18
 -18   2   8    0.12    0.18
 -19   3   8   -0.18    0.19
 -18  17   8    0.35    0.16
   1 -18   8   -0.08    0.09
   0 -17   8    0.10    0.09
 -17  17   8    0.01    0.15
 -16  17   8    0.15    0.16
  -1 -16   8    0.07    0.09
 -16  17   8    0.07    0.13
 -15  17   8   -0.07    0.15
  -2 -15   8   -0.04    0.09
 -15  17   8    0.01    0.12
 -17   3  -8    0.11    0.18
 -14  17   8   -0.10    0.12
  -3 -14   8    0.02    0.09
 -17   4  -8   -0.15    0.18
  -4 -13   8    0.00    0.09
 -13  17   8   -0.02    0.11
 -17   5  -8    0.13    0.16
 -12  17   8   -0.09    0.11
  -5 -12   8    0.29    0.09
 -17   6  -8    0.15    0.15
  -6 -11   8    0.09    0.09
 -11  17   8    0.09    0.11
 -17   7  -8    0.28    0.14
 -10  17   8    0.11    0.11
  -7 -10   8    0.05    0.09
 -17   8  -8    0.19    0.15
  -9  17   8   -0.12    0.11
 -17   9  -8    0.21    0.14
  -9  -8   8    0.00    0.16
  -8  17   8    0.15    0.11
 -17  10  -8    0.37    0.13
 -10  -7   8   -0.04    0.17
  -7  17   8    0.17    0.11
 -17  11  -8    0.12    0.13
  -6  17   8   -0.03    0.11
 -11  -6   8    0.00    0.17
 -17  12  -8    0.01    0.13
 -12  -5   8    0.20    0.17
  -5  17   8    0.08    0.11
 -17  13  -8    0.02    0.13
 -13  -4   8    0.27    0.19
  -4  17   8   -0.03    0.11
 -17  14  -8    0.30    0.14
  -3  17   8    0.08    0.11
 -14  -3   8    0.07    0.18
 -15  -2   8   -0.39    0.18
  -2  17   8   -0.01    0.12
 -16  -1   8    0.07    0.19
  -1  17   8    0.05    0.12
 -17   0   8    0.09    0.18
 -18   1   8   -0.06    0.18
 -19   2   8    0.01    0.19
   0 -18   8    0.09    0.09
 -18  18   8    0.08    0.16
  -1 -17   8   -0.09    0.09
 -17  18   8    0.15    0.15
  -2 -16   8   -0.03    0.09
 -16  18   8   -0.03    0.13
  -3 -15   8   -0.05    0.09
 -15  18   8   -0.13    0.12
  -4 -14   8    0.06    0.09
 -14  18   8    0.15    0.12
 -13  18   8    0.08    0.12
  -5 -13   8    0.10    0.09
 -18   6  -8    0.21    0.20
  -6 -12   8   -0.03    0.09
 -12  18   8    0.12    0.12
 -18   7  -8    0.19    0.17
 -11  18   8   -0.02    0.11
  -7 -11   8    0.18    0.10
 -18   8  -8   -0.11    0.15
 -10  18   8   -0.17    0.11
 -18   9  -8    0.17    0.15
  -9  18   8    0.24    0.12
 -18  10  -8    0.08    0.15
  -8  18   8    0.09    0.11
 -10  -8   8    0.20    0.18
 -18  11  -8    0.38    0.15
 -11  -7   8    0.04    0.17
  -7  18   8    0.24    0.12
 -18  12  -8    0.01    0.19
 -12  -6   8    0.35    0.18
  -6  18   8    0.07    0.12
  -5  18   8   -0.22    0.11
 -13  -5   8    0.05    0.19
  -4  18   8    0.06    0.12
 -14  -4   8    0.18    0.18
  -3  18   8   -0.04    0.12
 -15  -3   8   -0.26    0.18
  -2  18   8    0.10    0.12
 -16  -2   8    0.11    0.19
  -1  18   8    0.17    0.13
 -17  -1   8    0.21    0.18
 -18   0   8   -0.13    0.18
 -16  19   8   -0.24    0.13
  -3 -16   8    0.04    0.09
  -4 -15   8    0.11    0.09
 -15  19   8   -0.16    0.12
  -5 -14   8   -0.02    0.09
 -14  19   8    0.26    0.13
 -13  19   8    0.11    0.13
  -6 -13   8    0.01    0.09
 -12  19   8   -0.17    0.11
  -7 -12   8    0.14    0.10
 -11  19   8   -0.04    0.12
 -10  19   8    0.09    0.11
 -10  -9   8   -0.05    0.26
  -9  19   8    0.05    0.12
  -8  19   8   -0.05    0.11
 -11  -8   8   -0.04    0.17
 -12  -7   8   -0.22    0.17
  -7  19   8    0.02    0.11
 -13  -6   8    0.22    0.19
  -6  19   8   -0.03    0.12
  -5  19   8    0.27    0.12
 -14  -5   8   -0.02    0.19
 -15  -4   8   -0.17    0.18
  -4  19   8    0.06    0.12
 -16  -3   8   -0.17    0.18
  -3  19   8   -0.05    0.12
 -17  -2   8   -0.23    0.19
  -2  19   8   -0.21    0.13
 -15  20   8    0.00    0.12
  -5 -15   8    0.07    0.09
 -14  20   8    0.11    0.13
  -6 -14   8    0.12    0.10
 -13  20   8   -0.07    0.12
 -12  20   8    0.03    0.12
 -11  20   8    0.13    0.12
 -10  20   8    0.38    0.13
 -11  -9   8    0.09    0.24
  -9  20   8    0.08    0.12
  -8  20   8    0.01    0.12
 -12  -8   8    0.12    0.18
  -7  20   8   -0.03    0.12
 -13  -7   8    0.02    0.19
 -14  -6   8    0.19    0.19
  -6  20   8   -0.04    0.12
  -5  20   8    0.00    0.13
 -15  -5   8    0.01    0.18
   0   0   9   -0.23    0.09
   0   0   9   -0.16    0.10
   0  -1   9   24.07    0.80
   1   0   9   23.18    0.80
  -1   1   9   23.97    0.80
  -1   1   9   22.35    0.80
  -1   1   9   23.34    0.80
   0  -1   9   23.32    0.80
   1   0   9   23.02    0.80
   1  -1   9   23.41    0.80
  -1   0   9   23.27    0.80
  -1   0   9   23.79    0.79
   0   1   9   23.36    0.79
   1  -1   9   23.05    0.79
   0   1   9   23.40    0.79
   0   1   9   22.13    0.80
   1  -2   9    0.10    0.11
  -2   1   9    0.37    0.12
   1   1   9    0.29    0.10
  -2   1   9    0.12    0.09
   1   1   9    0.47    0.10
  -2   1   9    0.25    0.09
   1  -2   9    0.23    0.09
   1  -3   9    0.79    0.12
   1  -3   9    0.91    0.10
  -3   2   9    0.80    0.10
  -3   2   9    0.81    0.13
   2   1   9    0.85    0.11
  -3   2   9    0.82    0.11
   2   1   9    0.87    0.11
  -2   2   9    0.54    0.13
  -2   2   9    0.45    0.10
   2   0   9    0.36    0.11
   0  -2   9    0.58    0.12
   2   0   9    0.44    0.10
   0  -2   9    0.42    0.09
  -2   2   9    0.53    0.09
   2  -1   9    0.56    0.10
  -1   2   9    0.38    0.09
  -1  -1   9    0.37    0.09
   2  -1   9    0.09    0.10
  -1  -1   9    0.38    0.10
  -1   2   9    0.34    0.10
  -1   2   9    0.34    0.12
   0   2   9    0.37    0.09
   0   2   9    0.46    0.10
   0   2   9    0.45    0.09
   2  -2   9    0.38    0.10
  -2   0   9    0.37    0.09
  -2   0   9    0.50    0.10
  -2   0   9    0.62    0.12
   2  -2   9    0.15    0.11
  -3   1   9    1.69    0.13
  -3   1   9    1.22    0.17
   1   2   9    1.41    0.12
   2  -3   9    1.49    0.15
   1   2   9    1.50    0.13
   1   2   9    1.50    0.13
   2  -3   9    1.53    0.12
   2  -4   9    1.56    0.12
   2   2   9    1.89    0.12
   2   2   9    1.40    0.13
  -4   2   9    1.52    0.19
  -4   2   9    1.67    0.13
   2  -4   9    1.74    0.16
  -3  -2  -9    0.34    0.09
  -5   3   9    0.49    0.10
  -5   3   9    0.59    0.14
   3   2   9    0.32    0.09
   2  -5   9    0.30    0.09
  -5   3   9    0.20    0.09
   3   2   9    0.29    0.09
   2  -5   9    0.20    0.12
   3   1   9    0.53    0.10
  -4   3   9    0.46    0.13
   1  -4   9    0.55    0.10
   1  -4   9    0.58    0.12
  -4   3   9    0.61    0.10
  -4   3   9    0.81    0.11
   3   1   9    0.54    0.10
  -3   3   9    0.28    0.08
   0  -3   9    0.44    0.11
   3   0   9    0.57    0.10
   3   0   9    0.36    0.10
   0  -3   9    0.56    0.09
  -3   3   9    0.59    0.10
  -3   3   9    0.38    0.13
   3  -1   9    1.37    0.13
  -1  -2   9    1.43    0.12
  -1  -2   9    1.79    0.14
  -2   3   9    1.41    0.11
  -2   3   9    1.48    0.13
  -2   3   9    1.31    0.16
   3  -1   9    1.32    0.14
   3  -2   9    0.60    0.10
  -2  -1   9    0.80    0.11
  -1   3   9    0.86    0.09
  -2  -1   9    0.75    0.10
  -1   3   9    0.68    0.14
  -1   3   9    0.76    0.11
   3  -2   9    0.91    0.12
   3  -3   9    0.55    0.12
  -3   0   9    0.65    0.10
   3  -3   9    0.35    0.09
   0   3   9    0.57    0.08
  -3   0   9    0.44    0.13
   1   3   9    7.82    0.29
  -4   1   9    8.27    0.30
  -4   1   9    7.70    0.32
   3  -4   9    8.32    0.32
   3  -4   9    7.89    0.30
  -2  -3  -9    0.37    0.09
  -5   2   9    0.31    0.13
   2   3   9    0.35    0.09
   3  -5   9    0.31    0.09
  -5   2   9    0.24    0.10
  -3  -3  -9    2.69    0.17
  -6   3   9    3.00    0.15
   3  -6   9    2.82    0.15
   3   3   9    2.69    0.15
  -6   3   9    2.93    0.15
  -6   3   9    2.63    0.21
  -4  -3  -9   -0.12    0.12
   4   3   9   -0.01    0.08
  -7   4   9   -0.02    0.14
  -7   4   9    0.11    0.09
   3  -7   9    0.03    0.08
  -7   4   9    0.14    0.09
  -4  -2  -9    3.66    0.19
  -6   4   9    3.65    0.17
   2  -6   9    3.70    0.21
   2  -6   9    3.75    0.17
  -6   4   9    4.04    0.18
   4   2   9    3.77    0.17
  -6   4   9    3.83    0.23
  -4  -1  -9    0.31    0.09
   1  -5   9    0.27    0.09
   4   1   9    0.48    0.10
  -5   4   9    0.59    0.13
  -5   4   9    0.40    0.09
  -5   4   9    0.60    0.10
   1  -5   9    0.38    0.12
  -4   0  -9    0.30    0.08
  -4   4   9    0.18    0.09
  -4   4   9   -0.03    0.13
   0  -4   9    0.04    0.08
  -4   4   9    0.27    0.10
   0  -4   9    0.14    0.11
   4   0   9    0.20    0.10
   4   0   9    0.22    0.10
  -3   4   9    8.21    0.30
   4  -1   9    7.80    0.30
  -1  -3   9    7.73    0.31
  -3   4   9    7.80    0.33
   4  -1   9    8.32    0.31
  -1  -3   9    8.07    0.30
  -2  -2   9    1.66    0.14
  -2   4   9    1.61    0.13
   4  -2   9    1.79    0.15
  -2   4   9    1.72    0.17
   4  -2   9    1.44    0.13
  -2  -2   9    2.09    0.13
  -3  -1   9    0.60    0.12
  -3  -1   9    0.54    0.09
   4  -3   9    0.54    0.12
   4  -3   9    0.39    0.09
  -1   4   9    0.67    0.09
  -3  -1   9    0.78    0.11
  -4   0   9    0.14    0.12
   0   4   9    0.39    0.09
   4  -4   9    0.15    0.09
  -4   0   9    0.29    0.09
  -1  -4  -9    3.23    0.17
   1   4   9    3.28    0.16
  -5   1   9    3.11    0.20
   4  -5   9    3.25    0.16
  -5   1   9    3.37    0.16
  -2  -4  -9    1.36    0.13
  -6   2   9    1.03    0.12
  -6   2   9    1.20    0.15
   4  -6   9    0.94    0.12
   2   4   9    0.99    0.12
  -3  -4  -9    0.19    0.14
   4  -7   9   -0.09    0.08
  -7   3   9   -0.03    0.13
   3   4   9    0.04    0.08
  -7   3   9    0.24    0.09
  -4  -4  -9    1.72    0.17
  -8   4   9    1.78    0.13
  -8   4   9    1.60    0.13
  -8   4   9    2.02    0.20
   4   4   9    1.93    0.12
   4  -8   9    1.84    0.13
  -5  -4  -9    1.16    0.14
  -9   5   9    0.94    0.12
   4  -9   9    0.97    0.11
  -9   5   9    1.20    0.16
   5   4   9    1.13    0.11
  -5  -3  -9    0.33    0.12
  -8   5   9    0.56    0.15
   3  -8   9    0.49    0.09
  -8   5   9    0.36    0.09
  -5  -2  -9    0.43    0.12
   2  -7   9    0.34    0.13
  -7   5   9    0.61    0.15
  -7   5   9    0.57    0.09
   5   2   9    0.50    0.09
   2  -7   9    0.36    0.09
  -5  -1  -9    0.24    0.10
  -6   5   9    0.40    0.09
  -6   5   9    0.32    0.14
   5   1   9    0.42    0.10
   1  -6   9    0.42    0.12
   1  -6   9    0.46    0.09
  -5   0  -9    0.11    0.09
   5   0   9    0.07    0.10
  -5   5   9    0.30    0.09
  -5   5   9    0.22    0.13
   5   0   9    0.04    0.10
   0  -5   9   -0.01    0.08
   0  -5   9    0.25    0.11
  -5   1  -9    3.22    0.16
  -1  -4   9    3.52    0.19
  -1  -4   9    3.55    0.16
  -4   5   9    3.22    0.16
   5  -1   9    3.34    0.18
  -4   5   9    3.35    0.21
   5  -1   9    3.38    0.17
  -5   2  -9    0.26    0.07
   5  -2   9    0.30    0.10
  -2  -3   9    0.31    0.11
   5  -2   9    0.38    0.11
  -3   5   9    0.18    0.09
  -2  -3   9    0.29    0.09
  -3   5   9    0.33    0.13
  -5   3  -9    0.31    0.06
  -2   5   9    0.26    0.09
  -3  -2   9    0.27    0.10
  -3  -2   9    0.34    0.11
  -2   5   9    0.24    0.13
   5  -3   9    0.20    0.09
  -3  -2   9    0.20    0.09
  -5   4  -9    0.57    0.07
  -4  -1   9    0.38    0.12
  -1   5   9    0.41    0.09
  -4  -1   9    0.59    0.09
   5  -4   9    0.49    0.10
  -5   0   9    0.08    0.09
   5  -5   9    0.27    0.09
  -5   0   9    0.29    0.12
   0   5   9    0.11    0.09
  -1  -5  -9    0.13    0.10
  -6   1   9    0.05    0.09
   1   5   9    0.23    0.09
   5  -6   9    0.15    0.09
  -6   1   9    0.11    0.13
  -2  -5  -9    0.37    0.11
  -7   2   9    0.42    0.09
   5  -7   9    0.26    0.09
   2   5   9    0.35    0.09
  -7   2   9    0.37    0.13
  -3  -5  -9    0.39    0.12
   3   5   9    0.47    0.09
  -8   3   9    0.53    0.14
  -8   3   9    0.52    0.10
   5  -8   9    0.29    0.09
  -4  -5  -9    0.54    0.12
  -9   4   9    0.37    0.14
   5  -9   9    0.41    0.09
   4   5   9    0.71    0.09
  -5  -5  -9    2.15    0.19
   5 -10   9    2.17    0.13
 -10   5   9    1.93    0.13
   5   5   9    1.89    0.13
 -10   5   9    1.74    0.20
  -6  -5  -9    0.92    0.14
   5 -11   9    0.97    0.11
 -11   6   9    1.29    0.12
 -11   6   9    1.17    0.16
  -6  -4  -9    0.37    0.14
   4 -10   9    0.55    0.09
 -10   6   9    0.51    0.16
 -10   6   9    0.66    0.10
  -6  -3  -9    0.27    0.12
   3  -9   9    0.30    0.09
  -9   6   9    0.02    0.09
  -9   6   9   -0.08    0.15
  -6  -2  -9    0.05    0.12
   2  -8   9   -0.05    0.08
   2  -8   9    0.07    0.13
  -8   6   9    0.10    0.09
  -8   6   9    0.31    0.15
  -6  -1  -9    0.43    0.11
  -7   6   9    0.38    0.10
   1  -7   9    0.40    0.12
  -7   6   9    0.35    0.14
   1  -7   9    0.44    0.09
   6   1   9    0.44    0.09
  -6   0  -9    3.25    0.18
   0  -6   9    3.36    0.16
   6   0   9    3.30    0.18
  -6   6   9    3.51    0.22
   0  -6   9    3.22    0.19
  -6   6   9    3.41    0.17
  -6   1  -9    0.27    0.09
  -1  -5   9    0.19    0.09
  -5   6   9    0.16    0.09
  -1  -5   9    0.13    0.11
   6  -1   9    0.24    0.10
   6  -1   9    0.15    0.10
  -5   6   9    0.21    0.14
  -6   2  -9    1.13    0.11
  -4   6   9    1.25    0.14
  -2  -4   9    1.01    0.14
  -4   6   9    1.31    0.12
  -2  -4   9    0.87    0.12
   6  -2   9    1.09    0.12
   6  -2   9    1.13    0.14
  -6   3  -9    2.56    0.13
  -3  -3   9    2.80    0.14
   6  -3   9    2.58    0.16
  -3  -3   9    2.61    0.16
  -3   6   9    2.59    0.20
  -3   6   9    2.42    0.15
  -6   4  -9    3.79    0.16
  -2   6   9    4.03    0.18
  -4  -2   9    3.91    0.18
   6  -4   9    3.91    0.18
  -4  -2   9    3.67    0.21
  -4  -2   9    3.95    0.19
  -6   5  -9    0.36    0.07
  -5  -1   9    0.66    0.14
  -1   6   9    0.45    0.09
  -5  -1   9    0.34    0.09
   6  -5   9    0.36    0.10
  -6   6  -9    3.35    0.15
  -6   0   9    3.04    0.22
   0   6   9    3.34    0.16
   6  -6   9    3.45    0.16
  -6   0   9    3.23    0.16
   6  -7   9    0.98    0.11
   1   6   9    0.84    0.10
  -7   1   9    0.63    0.10
  -7   1   9    0.97    0.15
   6  -8   9    0.10    0.09
  -8   2   9   -0.01    0.14
   2   6   9    0.09    0.09
  -8   2   9   -0.02    0.09
   3   6   9    0.89    0.12
   6  -9   9    0.90    0.11
  -9   3   9    1.17    0.18
  -4  -6  -9    0.16    0.13
   6 -10   9    0.33    0.09
 -10   4   9    0.29    0.15
   4   6   9    0.36    0.09
  -5  -6  -9    0.12    0.14
   6 -11   9    0.04    0.08
 -11   5   9   -0.32    0.15
  -6  -6  -9    0.08    0.14
 -12   6   9    0.14    0.16
   6 -12   9   -0.05    0.08
  -7  -6  -9    0.16    0.16
 -13   7   9    0.24    0.16
   6 -13   9    0.25    0.09
  -7  -5  -9    0.08    0.14
   5 -12   9    0.24    0.09
 -12   7   9   -0.02    0.16
 -12   7   9    0.09    0.10
  -7  -4  -9    0.15    0.13
 -11   7   9   -0.01    0.08
 -11   7   9   -0.24    0.16
   4 -11   9   -0.04    0.08
  -7  -3  -9    0.28    0.13
 -10   7   9    0.19    0.09
   3 -10   9    0.29    0.08
 -10   7   9    0.11    0.15
  -7  -2  -9    2.37    0.18
  -9   7   9    2.96    0.21
   2  -9   9    2.37    0.19
   2  -9   9    2.64    0.14
  -9   7   9    2.70    0.15
  -7  -1  -9    0.51    0.11
   1  -8   9    0.48    0.13
  -8   7   9    0.37    0.14
  -8   7   9    0.57    0.10
   1  -8   9    0.54    0.09
  -7   0  -9    1.77    0.15
  -7   7   9    1.71    0.13
   7   0   9    1.39    0.14
  -7   7   9    1.81    0.19
   0  -7   9    2.19    0.13
   0  -7   9    1.59    0.17
  -7   1  -9    0.91    0.13
  -6   7   9    0.88    0.12
  -1  -6   9    0.77    0.12
  -6   7   9    1.09    0.15
   7  -1   9    1.13    0.13
  -1  -6   9    0.73    0.09
  -7   2  -9    0.49    0.09
   7  -2   9    0.32    0.11
  -2  -5   9    0.38    0.11
   7  -2   9    0.38    0.10
  -5   7   9    0.49    0.13
  -2  -5   9    0.37    0.09
  -5   7   9    0.39    0.09
  -7   3  -9    0.03    0.08
   7  -3   9    0.02    0.10
  -3  -4   9    0.02    0.09
  -4   7   9    0.15    0.09
  -3  -4   9    0.20    0.10
  -4   7   9   -0.11    0.13
  -7   4  -9    0.12    0.07
  -3   7   9   -0.07    0.09
   7  -4   9    0.11    0.10
  -4  -3   9    0.00    0.09
  -4  -3   9    0.17    0.10
  -4  -3   9    0.10    0.12
  -7   5  -9    0.52    0.08
   7  -5   9    0.33    0.09
  -5  -2   9    0.26    0.09
  -2   7   9    0.47    0.09
  -5  -2   9    0.40    0.13
  -7   6  -9    0.42    0.08
  -6  -1   9    0.60    0.09
  -1   7   9    0.33    0.09
  -6  -1   9    0.60    0.14
   7  -6   9    0.43    0.10
  -7   7  -9    1.83    0.12
   0   7   9    1.68    0.13
  -7   0   9    1.83    0.19
  -7   0   9    1.58    0.13
   7  -7   9    1.91    0.13
   1   7   9    1.85    0.14
  -8   1   9    2.28    0.21
   7  -8   9    2.20    0.13
   2   7   9    0.81    0.10
   7  -9   9    0.51    0.09
  -9   2   9    0.56    0.15
   3   7   9    1.32    0.12
 -10   3   9    1.19    0.16
   7 -10   9    1.19    0.12
 -11   4   9    0.21    0.15
   7 -11   9    0.20    0.09
   4   7   9    0.10    0.09
   7 -12   9    0.21    0.09
 -12   5   9    0.04    0.15
   7 -13   9    0.32    0.09
 -13   6   9    0.38    0.17
   7 -14   9    0.56    0.10
 -14   7   9    0.76    0.18
   7 -15   9   -0.04    0.09
 -15   8   9    0.29    0.18
  -8  -6  -9    0.08    0.16
   6 -14   9    0.12    0.09
 -14   8   9    0.27    0.17
  -8  -5  -9    0.06    0.15
 -13   8   9    0.29    0.17
   5 -13   9    0.13    0.09
  -8  -4  -9    0.94    0.15
   4 -12   9    1.34    0.12
 -12   8   9    1.38    0.18
 -12   8   9    1.37    0.13
  -8  -3  -9    0.18    0.13
 -11   8   9    0.01    0.16
 -11   8   9    0.15    0.10
   3 -11   9    0.20    0.08
  -8  -2  -9    1.37    0.17
   2 -10   9    1.31    0.17
   2 -10   9    1.17    0.11
 -10   8   9    1.56    0.20
 -10   8   9    1.26    0.13
  -8  -1  -9    0.19    0.12
  -9   8   9    0.08    0.14
   1  -9   9   -0.05    0.08
  -9   8   9   -0.02    0.09
   1  -9   9   -0.06    0.12
  -8   0  -9    0.71    0.12
   0  -8   9    0.82    0.09
  -8   8   9    0.71    0.10
  -8   8   9    0.67    0.15
   0  -8   9    0.56    0.13
  -8   1  -9    1.90    0.16
  -7   8   9    1.87    0.13
  -1  -7   9    1.86    0.16
   8  -1   9    1.92    0.15
  -1  -7   9    1.84    0.13
  -7   8   9    2.04    0.20
  -8   2  -9    0.05    0.09
  -2  -6   9    0.14    0.08
  -6   8   9    0.15    0.13
  -2  -6   9    0.21    0.11
  -6   8   9    0.11    0.09
   8  -2   9   -0.03    0.11
  -8   3  -9    0.40    0.09
  -5   8   9    0.31    0.13
  -5   8   9    0.27    0.10
   8  -3   9    0.38    0.10
  -3  -5   9    0.31    0.11
  -3  -5   9    0.36    0.09
  -8   4  -9    1.71    0.12
  -4   8   9    1.79    0.19
  -4   8   9    1.58    0.13
  -4  -4   9    1.63    0.13
  -4  -4   9    1.54    0.14
   8  -4   9    1.73    0.13
  -8   5  -9    0.48    0.08
   8  -5   9    0.42    0.10
  -3   8   9    0.41    0.09
  -5  -3   9    0.49    0.14
  -5  -3   9    0.53    0.09
  -8   6  -9    0.14    0.08
  -2   8   9    0.25    0.09
   8  -6   9    0.13    0.09
  -6  -2   9    0.15    0.09
  -6  -2   9    0.12    0.13
  -8   7  -9    0.75    0.09
   8  -7   9    0.41    0.10
  -7  -1   9    0.50    0.14
  -7  -1   9    0.39    0.09
  -1   8   9    0.60    0.10
  -8   8  -9    0.76    0.10
   8  -8   9    0.79    0.10
   0   8   9    0.58    0.10
  -8   0   9    0.80    0.15
  -8   0   9    0.41    0.10
  -8   9  -9    0.14    0.08
   1   8   9    0.22    0.09
   8  -9   9    0.14    0.09
  -9   1   9   -0.14    0.14
   8 -10   9   -0.03    0.08
   2   8   9    0.00    0.09
 -10   2   9   -0.10    0.15
 -11   3   9    1.62    0.21
   3   8   9    1.20    0.13
   8 -11   9    1.49    0.12
 -12   4   9   -0.03    0.15
   8 -12   9    0.09    0.09
   4   8   9    0.10    0.10
 -13   5   9    0.22    0.16
   8 -13   9    0.36    0.09
   8 -14   9    0.10    0.09
 -14   6   9    0.18    0.17
   8 -15   9    1.26    0.12
 -15   7   9    0.70    0.19
   8 -16   9    0.03    0.10
 -16   8   9    0.06    0.18
   8 -17   9    0.15    0.10
 -17   9   9   -0.10    0.19
 -16   9   9   -0.18    0.18
   7 -16   9    0.18    0.09
   6 -15   9   -0.14    0.09
 -15   9   9   -0.16    0.17
  -9  -5  -9    0.65    0.17
 -14   9   9    1.52    0.23
   5 -14   9    1.26    0.12
  -9  -4  -9    0.97    0.16
 -13   9   9    1.59    0.23
   4 -13   9    1.44    0.12
 -13   9   9    1.42    0.13
  -9  -3  -9    0.01    0.14
 -12   9   9    0.14    0.16
   3 -12   9    0.11    0.08
 -12   9   9    0.27    0.11
  -9  -2  -9   -0.10    0.13
   2 -11   9    0.23    0.08
 -11   9   9    0.30    0.10
   2 -11   9    0.14    0.13
 -11   9   9    0.05    0.14
  -9  -1  -9   -0.01    0.13
   1 -10   9   -0.01    0.08
   1 -10   9   -0.03    0.13
 -10   9   9    0.01    0.10
 -10   9   9    0.16    0.15
  -9   0  -9   -0.03    0.12
  -9   9   9   -0.08    0.14
   0  -9   9    0.00    0.08
   0  -9   9   -0.17    0.12
  -9   9   9   -0.03    0.09
  -9   1  -9   -0.03    0.10
  -8   9   9   -0.02    0.09
  -1  -8   9    0.24    0.11
  -1  -8   9   -0.04    0.08
  -8   9   9   -0.03    0.14
  -9   2  -9    0.53    0.11
   9  -2   9    0.65    0.12
  -2  -7   9    0.54    0.12
  -7   9   9    0.55    0.14
  -7   9   9    0.55    0.10
  -2  -7   9    0.60    0.09
  -9   3  -9    0.91    0.13
  -6   9   9    0.85    0.10
  -6   9   9    1.16    0.15
  -3  -6   9    0.93    0.11
  -3  -6   9    1.01    0.14
  -9   4  -9    0.44    0.09
  -5   9   9    0.59    0.14
   9  -4   9    0.69    0.11
  -5   9   9    0.39    0.09
  -4  -5   9    0.28    0.10
  -4  -5   9    0.60    0.09
  -9   5  -9    1.10    0.12
  -5  -4   9    0.93    0.12
  -5  -4   9    1.04    0.14
  -4   9   9    0.87    0.12
   9  -5   9    0.93    0.11
  -9   6  -9   -0.02    0.08
  -3   9   9    0.12    0.09
  -6  -3   9    0.06    0.09
   9  -6   9    0.17    0.10
  -6  -3   9    0.25    0.14
  -9   7  -9    2.52    0.14
  -7  -2   9    2.41    0.20
  -2   9   9    2.64    0.15
   9  -7   9    2.52    0.14
  -7  -2   9    2.62    0.14
  -9   8  -9    0.07    0.08
   9  -8   9    0.16    0.09
  -8  -1   9    0.04    0.14
  -1   9   9    0.15    0.09
  -8  -1   9    0.08    0.08
  -9   9  -9    0.04    0.08
  -9   0   9   -0.02    0.15
   0   9   9    0.29    0.09
   9  -9   9   -0.06    0.09
  -9  10  -9    1.38    0.12
   1   9   9    1.49    0.13
 -10   1   9    1.54    0.20
   9 -10   9    1.39    0.13
  -9  11  -9    3.60    0.17
   9 -11   9    3.28    0.17
   2   9   9    3.21    0.17
 -11   2   9    3.28    0.24
  -9  12  -9    0.07    0.09
 -12   3   9    0.04    0.17
   9 -12   9    0.16    0.09
   3   9   9    0.18    0.10
   9 -13   9    0.02    0.09
 -13   4   9   -0.08    0.16
   9 -14   9    1.35    0.13
 -14   5   9    0.99    0.18
   9 -15   9    1.28    0.13
 -15   6   9    0.95    0.19
 -16   7   9    0.09    0.18
   9 -16   9    0.04    0.10
   9 -17   9   -0.05    0.10
 -17   8   9    0.08    0.18
 -18   9   9   -0.02    0.19
   9 -18   9   -0.17    0.10
 -19  10   9   -0.19    0.19
   9 -19   9   -0.08    0.10
 -18  10   9   -0.06    0.19
   8 -18   9   -0.04    0.10
 -17  10   9    0.03    0.19
   7 -17   9   -0.08    0.09
 -16  10   9   -0.04    0.18
   6 -16   9    0.11    0.09
 -10  -5  -9    0.11    0.18
 -15  10   9    0.09    0.17
   5 -15   9   -0.16    0.08
 -10  -4  -9   -0.02    0.15
   4 -14   9    0.25    0.09
 -14  10   9   -0.26    0.16
 -10  -3  -9    0.18    0.15
   3 -13   9    0.22    0.09
 -13  10   9    0.21    0.16
 -13  10   9    0.53    0.11
   3 -13   9    0.23    0.15
 -10  -2  -9    0.08    0.14
 -12  10   9    0.07    0.10
   2 -12   9   -0.06    0.08
 -12  10   9    0.02    0.15
   2 -12   9   -0.18    0.13
 -10  -1  -9    0.06    0.13
   1 -11   9    0.14    0.13
 -11  10   9    0.30    0.15
   1 -11   9    0.15    0.08
 -11  10   9    0.41    0.11
 -10   0  -9    0.08    0.12
 -10  10   9    0.30    0.10
   0 -10   9    0.25    0.08
 -10  10   9    0.07    0.14
   0 -10   9    0.33    0.13
 -10   1  -9    1.71    0.16
  -9  10   9    1.51    0.13
  -9  10   9    1.85    0.20
  -1  -9   9    1.30    0.12
  -1  -9   9    1.39    0.16
 -10   2  -9    0.04    0.10
  -8  10   9    0.08    0.14
  -2  -8   9   -0.04    0.08
  -8  10   9   -0.04    0.09
  -2  -8   9   -0.15    0.11
 -10   3  -9    1.51    0.15
  -7  10   9    1.55    0.13
  -3  -7   9    1.35    0.15
  -7  10   9    1.68    0.19
  -3  -7   9    1.26    0.12
 -10   4  -9    0.23    0.10
  -6  10   9    0.32    0.09
  -4  -6   9    0.22    0.08
  -4  -6   9    0.25    0.10
  -6  10   9    0.00    0.14
 -10   5  -9    1.93    0.14
  -5  10   9    2.04    0.13
  10  -5   9    1.59    0.14
  -5  -5   9    1.98    0.13
 -10   6  -9    0.52    0.09
  -4  10   9    0.48    0.09
  -6  -4   9    0.54    0.14
  10  -6   9    0.54    0.10
  -6  -4   9    0.53    0.09
 -10   7  -9    0.15    0.09
  -7  -3   9    0.11    0.14
  10  -7   9    0.07    0.10
  -3  10   9    0.34    0.09
  -7  -3   9    0.08    0.09
 -10   8  -9    1.42    0.12
  -8  -2   9    1.34    0.19
  -2  10   9    1.19    0.12
  -8  -2   9    1.21    0.12
  10  -8   9    1.34    0.12
 -10   9  -9    0.12    0.08
  -9  -1   9   -0.09    0.15
  -1  10   9   -0.16    0.09
  10  -9   9    0.00    0.10
 -10  10  -9    0.31    0.09
   0  10   9    0.08    0.09
 -10   0   9    0.16    0.15
  10 -10   9    0.17    0.10
 -10  11  -9   -0.02    0.09
  10 -11   9    0.11    0.10
   1  10   9    0.05    0.10
 -11   1   9   -0.04    0.15
 -10  12  -9    0.41    0.10
 -12   2   9    0.06    0.16
  10 -12   9    0.48    0.10
   2  10   9    0.40    0.10
 -10  13  -9    0.04    0.10
   3  10   9    0.32    0.10
  10 -13   9    0.19    0.10
 -13   3   9    0.07    0.17
 -10  14  -9    0.07    0.10
  10 -14   9    0.20    0.10
 -14   4   9    0.10    0.16
 -10  15  -9    0.08    0.11
 -15   5   9    0.05    0.17
  10 -15   9    0.41    0.10
 -10  16  -9    0.13    0.12
  10 -16   9    0.16    0.10
 -16   6   9    0.02    0.18
 -10  17  -9   -0.09    0.13
  10 -17   9    0.10    0.10
 -17   7   9    0.16    0.19
  10 -18   9   -0.07    0.10
 -18   8   9    0.22    0.19
  10 -19   9    0.16    0.11
 -19   9   9   -0.48    0.19
 -20  10   9    0.25    0.19
  10 -20   9    0.23    0.11
 -20  11   9    0.09    0.19
   9 -20   9    0.30    0.11
 -19  11   9    0.03    0.19
   8 -19   9    0.29    0.11
 -18  11   9    0.36    0.19
   7 -18   9    0.09    0.10
 -17  11   9   -0.07    0.18
   6 -17   9   -0.13    0.09
 -11  -5  -9    0.00    0.19
 -16  11   9    0.17    0.17
   5 -16   9    0.04    0.09
 -11  -4  -9   -0.19    0.16
   4 -15   9   -0.04    0.09
 -15  11   9    0.02    0.16
   4 -15   9    0.24    0.16
 -11  -3  -9    0.09    0.15
 -14  11   9    0.25    0.11
 -14  11   9    0.21    0.16
   3 -14   9    0.15    0.15
   3 -14   9   -0.01    0.08
 -11  -2  -9    0.13    0.15
 -13  11   9    0.34    0.16
 -13  11   9   -0.04    0.11
   2 -13   9    0.00    0.14
   2 -13   9    0.07    0.09
 -11  -1  -9    0.80    0.15
   1 -12   9    1.01    0.12
 -12  11   9    1.25    0.18
 -12  11   9    1.30    0.14
   1 -12   9    1.24    0.18
 -11   0  -9   -0.16    0.13
   0 -11   9   -0.17    0.12
 -11  11   9    0.13    0.10
   0 -11   9    0.08    0.08
 -11  11   9   -0.26    0.14
 -11   1  -9    0.12    0.13
 -10  11   9   -0.05    0.10
  -1 -10   9    0.03    0.08
  -1 -10   9    0.31    0.13
 -10  11   9    0.17    0.15
 -11   2  -9    3.01    0.20
  -9  11   9    3.10    0.17
  -2  -9   9    2.89    0.19
  -9  11   9    3.54    0.22
  -2  -9   9    3.25    0.15
 -11   3  -9    1.44    0.16
  -3  -8   9    1.45    0.12
  -8  11   9    1.30    0.13
  -8  11   9    1.64    0.19
  -3  -8   9    1.09    0.14
 -11   4  -9   -0.10    0.10
  -7  11   9    0.11    0.15
  -4  -7   9    0.14    0.10
  -7  11   9    0.27    0.09
  -4  -7   9    0.08    0.08
 -11   5  -9    0.00    0.10
  -6  11   9   -0.12    0.09
  -5  -6   9   -0.04    0.08
 -11   6  -9    1.14    0.13
  -6  -5   9    1.23    0.18
  -6  -5   9    1.27    0.12
  -5  11   9    1.09    0.13
 -11   7  -9    0.05    0.09
  -4  11   9    0.03    0.09
  -7  -4   9    0.06    0.09
  -7  -4   9    0.01    0.14
 -11   8  -9    0.02    0.09
  -8  -3   9    0.26    0.14
  -8  -3   9    0.00    0.09
 -11   9  -9    0.23    0.09
  -2  11   9    0.17    0.10
  -9  -2   9    0.17    0.15
 -11  10  -9    0.13    0.09
  -1  11   9    0.24    0.10
 -10  -1   9    0.25    0.16
  11 -10   9    0.22    0.15
 -11  11  -9   -0.02    0.09
   0  11   9   -0.10    0.09
 -11   0   9   -0.11    0.15
  11 -11   9    0.08    0.10
 -11  12  -9    0.13    0.10
  11 -12   9    0.13    0.10
 -12   1   9    0.10    0.16
   1  11   9   -0.05    0.10
 -11  13  -9    0.20    0.10
   2  11   9    0.35    0.10
 -13   2   9    0.27    0.17
  11 -13   9    0.33    0.10
 -11  14  -9   -0.04    0.10
  11 -14   9    0.24    0.10
 -14   3   9    0.26    0.18
 -11  15  -9    0.06    0.11
 -15   4   9   -0.20    0.17
  11 -15   9    0.10    0.10
 -11  16  -9   -0.03    0.12
  11 -16   9    0.12    0.11
 -16   5   9    0.31    0.17
 -11  17  -9    0.09    0.13
  11 -17   9    0.22    0.11
 -17   6   9    0.21    0.18
 -18   7   9   -0.01    0.19
  11 -18   9    0.67    0.19
 -19   8   9    0.00    0.19
 -20   9   9    0.10    0.19
 -20  12   9    0.08    0.18
   8 -20   9    0.34    0.11
 -19  12   9    0.08    0.18
   7 -19   9    0.16    0.10
   6 -18   9    0.09    0.10
 -18  12   9   -0.09    0.17
   5 -17   9    0.19    0.09
 -17  12   9    0.25    0.17
 -12  -4  -9    0.43    0.19
 -16  12   9    0.66    0.18
   4 -16   9    0.58    0.10
 -12  -3  -9    0.05    0.17
 -15  12   9    0.30    0.17
   3 -15   9    0.11    0.09
 -12  -2  -9   -0.02    0.16
 -14  12   9    0.32    0.11
   2 -14   9    0.34    0.09
 -14  12   9    0.54    0.18
 -12  -1  -9    0.07    0.15
 -13  12   9    0.32    0.11
 -13  12   9    0.04    0.16
   1 -13   9    0.29    0.09
 -12   0  -9    0.33    0.14
   0 -12   9    0.18    0.15
 -12  12   9    0.29    0.16
 -12  12   9    0.15    0.10
   0 -12   9    0.38    0.09
 -12   1  -9    0.14    0.13
 -11  12   9    0.20    0.11
  -1 -11   9    0.08    0.14
 -11  12   9    0.27    0.15
  -1 -11   9    0.26    0.09
 -12   2  -9    0.22    0.13
  -2 -10   9    0.26    0.12
 -10  12   9    0.36    0.15
 -10  12   9    0.40    0.10
  -2 -10   9    0.38    0.09
 -12   3  -9    0.09    0.11
  -3  -9   9   -0.07    0.11
  -3  -9   9    0.13    0.08
  -9  12   9    0.15    0.09
  -9  12   9    0.22    0.14
 -12   4  -9    0.01    0.11
  -4  -8   9    0.03    0.08
  -8  12   9    0.02    0.14
  -4  -8   9    0.11    0.11
  -8  12   9    0.03    0.09
 -12   5  -9    0.16    0.11
  -7  12   9    0.12    0.10
  -5  -7   9    0.01    0.08
 -12   6  -9   -0.02    0.10
  -6  12   9    0.08    0.09
  -6  -6   9    0.09    0.08
 -12   7  -9    0.41    0.10
  -7  -5   9    0.16    0.08
  -7  -5   9    0.21    0.15
  -5  12   9    0.23    0.09
 -12   8  -9    1.41    0.13
  -8  -4   9    1.28    0.12
  -8  -4   9    0.98    0.16
  -4  12   9    1.10    0.13
 -12   9  -9    0.28    0.09
  -3  12   9    0.19    0.09
  -9  -3   9    0.11    0.15
 -12  10  -9    0.15    0.10
 -10  -2   9    0.14    0.16
  -2  12   9   -0.05    0.10
 -12  11  -9    1.13    0.13
 -11  -1   9    1.01    0.18
  -1  12   9    0.98    0.13
 -12  12  -9    0.30    0.10
   0  12   9    0.19    0.10
 -12   0   9    0.34    0.17
 -12  13  -9    0.02    0.10
   1  12   9    0.16    0.10
 -13   1   9   -0.05    0.16
 -12  14  -9    0.22    0.12
 -14   2   9    0.04    0.17
   2  12   9    0.02    0.10
 -12  15  -9    0.33    0.12
 -15   3   9    0.17    0.19
 -12  16  -9    0.07    0.12
 -16   4   9   -0.04    0.17
 -12  17  -9    0.42    0.14
 -17   5   9    0.12    0.18
 -18   6   9    0.33    0.19
 -19   7   9   -0.04    0.19
 -20   8   9    0.05    0.18
 -20  13   9    0.09    0.18
   7 -20   9    0.26    0.10
 -19  13   9    0.09    0.18
   6 -19   9    0.31    0.10
   5 -18   9    0.21    0.10
 -18  13   9    0.23    0.18
   4 -17   9    0.21    0.09
 -17  13   9   -0.11    0.18
 -13  -3  -9   -0.02    0.18
   3 -16   9    0.01    0.09
 -16  13   9   -0.27    0.17
 -13  -2  -9   -0.11    0.17
   2 -15   9    0.13    0.09
 -15  13   9    0.07    0.16
 -15  13   9    0.27    0.17
 -13  -1  -9   -0.34    0.16
 -14  13   9    0.03    0.11
   1 -14   9    0.06    0.09
 -14  13   9   -0.11    0.16
 -13   0  -9    0.18    0.15
   0 -13   9    0.33    0.09
 -13  13   9    0.27    0.11
 -13  13   9    0.31    0.16
 -13   1  -9    0.18    0.15
 -12  13   9    0.16    0.15
  -1 -12   9    0.00    0.08
 -12  13   9    0.07    0.11
 -13   2  -9    0.03    0.13
 -11  13   9    0.26    0.10
  -2 -11   9    0.16    0.08
 -11  13   9    0.19    0.15
 -13   3  -9   -0.04    0.13
 -10  13   9    0.25    0.15
  -3 -10   9    0.09    0.08
 -10  13   9    0.03    0.10
 -13   4  -9   -0.09    0.11
  -4  -9   9   -0.03    0.08
  -9  13   9    0.02    0.10
  -9  13   9    0.10    0.14
 -13   5  -9    0.38    0.12
  -5  -8   9    0.54    0.09
  -8  13   9    0.47    0.10
 -13   6  -9    0.46    0.11
  -6  -7   9    0.32    0.09
  -7  13   9    0.30    0.10
 -13   7  -9    0.17    0.10
  -6  13   9    0.18    0.10
  -7  -6   9    0.39    0.14
  -7  -6   9    0.27    0.09
 -13   8  -9    0.08    0.10
  -5  13   9    0.09    0.10
  -8  -5   9    0.00    0.09
  -8  -5   9    0.27    0.15
 -13   9  -9    1.46    0.14
  -9  -4   9    1.16    0.17
  -4  13   9    1.37    0.14
 -13  10  -9    0.21    0.10
 -10  -3   9    0.19    0.15
  -3  13   9    0.18    0.10
 -13  11  -9    0.02    0.10
  -2  13   9    0.01    0.10
 -11  -2   9   -0.16    0.16
 -13  12  -9    0.38    0.11
 -12  -1   9    0.18    0.17
  -1  13   9    0.34    0.10
 -13  13  -9    0.23    0.11
 -13   0   9    0.44    0.17
   0  13   9    0.09    0.10
 -13  14  -9    0.08    0.11
   1  13   9    0.14    0.11
 -14   1   9    0.13    0.17
 -13  15  -9    0.00    0.11
 -15   2   9   -0.01    0.17
 -13  16  -9   -0.10    0.12
 -16   3   9    0.02    0.19
 -17   4   9   -0.10    0.17
 -18   5   9   -0.12    0.18
 -19   6   9    0.07    0.18
 -20   7   9    0.16    0.18
 -19  14   9    0.37    0.18
   5 -19   9    0.45    0.10
   4 -18   9    0.30    0.10
 -18  14   9    0.05    0.17
   3 -17   9   -0.03    0.09
 -17  14   9    0.19    0.17
 -14  -2  -9    0.03    0.19
   2 -16   9   -0.02    0.09
 -16  14   9   -0.06    0.17
 -14  -1  -9    0.13    0.18
   1 -15   9   -0.06    0.09
 -15  14   9   -0.06    0.16
 -15  14   9    0.09    0.12
 -14   0  -9    0.10    0.17
 -14  14   9   -0.16    0.15
 -14  14   9    0.07    0.11
   0 -14   9   -0.04    0.09
 -14   1  -9    0.10    0.15
 -13  14   9   -0.11    0.15
 -13  14   9   -0.13    0.11
  -1 -13   9   -0.01    0.09
 -14   2  -9    0.04    0.15
 -12  14   9   -0.04    0.11
 -12  14   9   -0.18    0.14
  -2 -12   9   -0.03    0.08
 -14   3  -9    0.04    0.14
 -11  14   9    0.11    0.10
  -3 -11   9    0.21    0.09
 -11  14   9    0.24    0.16
 -14   4  -9   -0.02    0.13
 -10  14   9   -0.19    0.10
  -4 -10   9    0.15    0.08
 -10  14   9    0.17    0.15
 -14   5  -9    0.84    0.13
  -9  14   9    1.25    0.14
  -5  -9   9    1.13    0.12
 -14   6  -9   -0.08    0.12
  -6  -8   9   -0.05    0.08
  -8  14   9    0.02    0.10
 -14   7  -9    0.35    0.12
  -7  -7   9    0.42    0.09
  -7  14   9    0.19    0.10
 -14   8  -9    0.06    0.11
  -6  14   9    0.09    0.10
  -8  -6   9    0.17    0.09
  -8  -6   9    0.00    0.15
 -14   9  -9    1.22    0.15
  -5  14   9    1.05    0.13
  -9  -5   9    1.50    0.20
 -14  10  -9    0.10    0.11
  -4  14   9    0.13    0.10
 -10  -4   9    0.17    0.15
 -14  11  -9    0.16    0.11
  -3  14   9    0.20    0.10
 -11  -3   9    0.20    0.16
 -14  12  -9    0.22    0.11
  -2  14   9    0.18    0.11
 -12  -2   9    0.25    0.17
 -14  13  -9    0.18    0.12
  -1  14   9    0.08    0.11
 -13  -1   9    0.15    0.17
 -14  14  -9    0.06    0.12
   0  14   9    0.08    0.11
 -14   0   9    0.34    0.18
 -14  15  -9    0.09    0.13
 -15   1   9    0.36    0.18
   1  14   9    0.12    0.12
 -14  16  -9    0.03    0.14
 -16   2   9    0.46    0.19
 -17   3   9    0.11    0.18
 -18   4   9    0.08    0.18
 -19   5   9    0.38    0.19
   4 -19   9    0.33    0.10
 -19  15   9    0.20    0.17
   3 -18   9    0.39    0.09
 -18  15   9    0.08    0.17
 -17  15   9    0.13    0.17
   2 -17   9    0.01    0.09
   1 -16   9    0.13    0.09
 -16  15   9    0.43    0.16
 -15   0  -9   -0.10    0.18
   0 -15   9   -0.02    0.09
 -15  15   9    0.14    0.12
 -15  15   9   -0.02    0.15
 -15   1  -9    0.13    0.17
  -1 -14   9    0.05    0.09
 -14  15   9    0.23    0.12
 -14  15   9   -0.03    0.15
 -15   2  -9    0.09    0.17
 -13  15   9    0.05    0.15
 -13  15   9    0.15    0.12
  -2 -13   9   -0.04    0.09
 -15   3  -9    0.18    0.16
 -12  15   9    0.15    0.15
  -3 -12   9    0.32    0.09
 -12  15   9    0.31    0.11
 -15   4  -9   -0.11    0.14
  -4 -11   9    0.05    0.08
 -11  15   9    0.06    0.11
 -15   5  -9   -0.20    0.13
 -10  15   9    0.13    0.11
  -5 -10   9    0.11    0.09
 -15   6  -9    0.68    0.13
  -6  -9   9    1.18    0.12
  -9  15   9    0.73    0.11
 -15   7  -9    0.83    0.14
  -7  -8   9    0.92    0.12
  -8  15   9    1.05    0.14
 -15   8  -9    0.21    0.12
  -7  15   9    0.17    0.10
  -8  -7   9   -0.06    0.14
 -15   9  -9    0.18    0.12
  -6  15   9    0.08    0.10
  -9  -6   9    0.04    0.15
 -15  10  -9   -0.03    0.11
 -10  -5   9    0.32    0.17
  -5  15   9    0.22    0.11
 -15  11  -9    0.16    0.12
  -4  15   9   -0.06    0.11
 -11  -4   9    0.30    0.16
 -15  12  -9    0.24    0.12
  -3  15   9    0.29    0.11
 -12  -3   9    0.48    0.18
 -15  13  -9    0.25    0.12
 -13  -2   9    0.24    0.18
  -2  15   9   -0.03    0.11
 -15  14  -9    0.01    0.12
 -14  -1   9   -0.10    0.18
  -1  15   9    0.03    0.11
 -15  15  -9    0.17    0.13
   0  15   9    0.14    0.12
 -15   0   9    0.13    0.18
 -16   1   9   -0.03    0.18
 -17   2   9    0.14    0.19
 -18   3   9    0.34    0.18
 -19   4   9    0.22    0.18
   2 -18   9    0.08    0.09
 -18  16   9   -0.06    0.16
 -17  16   9    0.07    0.16
   1 -17   9   -0.02    0.09
 -16  16   9    0.15    0.16
   0 -16   9    0.22    0.09
 -16  16   9   -0.10    0.14
 -15  16   9    0.08    0.16
  -1 -15   9    0.01    0.09
 -15  16   9   -0.04    0.12
 -16   2  -9   -0.12    0.18
 -14  16   9    0.02    0.16
  -2 -14   9    0.03    0.09
 -14  16   9    0.09    0.12
 -16   3  -9    0.05    0.18
 -13  16   9    0.01    0.15
  -3 -13   9   -0.03    0.09
 -13  16   9   -0.02    0.11
 -16   4  -9    0.04    0.16
 -12  16   9   -0.10    0.11
  -4 -12   9    0.14    0.09
 -16   5  -9   -0.02    0.15
  -5 -11   9    0.00    0.09
 -11  16   9    0.09    0.11
 -16   6  -9    0.08    0.14
  -6 -10   9   -0.08    0.09
 -10  16   9    0.19    0.11
 -16   7  -9   -0.09    0.13
  -7  -9   9    0.14    0.09
  -9  16   9    0.09    0.11
 -16   8  -9    0.17    0.13
  -8  16   9    0.02    0.11
 -16   9  -9    0.08    0.13
  -9  -7   9   -0.02    0.16
  -7  16   9    0.00    0.11
 -16  10  -9    0.03    0.13
 -10  -6   9    0.14    0.17
  -6  16   9   -0.11    0.10
 -16  11  -9    0.25    0.12
  -5  16   9   -0.08    0.11
 -11  -5   9   -0.11    0.17
 -16  12  -9    0.69    0.13
  -4  16   9    0.54    0.12
 -12  -4   9    0.30    0.17
 -16  13  -9    0.09    0.13
 -13  -3   9    0.16    0.18
  -3  16   9    0.13    0.12
 -16  14  -9    0.29    0.14
 -14  -2   9    0.06    0.18
  -2  16   9    0.20    0.12
 -15  -1   9    0.15    0.18
  -1  16   9   -0.06    0.12
 -16   0   9   -0.15    0.18
   0  16   9    0.20    0.13
 -17   1   9    0.28    0.19
 -18   2   9    0.10    0.20
 -18  17   9    0.14    0.16
   1 -18   9    0.15    0.09
 -17  17   9   -0.07    0.16
   0 -17   9    0.01    0.09
  -1 -16   9    0.12    0.09
 -16  17   9    0.04    0.13
 -16  17   9   -0.19    0.16
 -15  17   9   -0.05    0.15
 -15  17   9    0.19    0.13
  -2 -15   9    0.10    0.09
  -3 -14   9    0.01    0.09
 -14  17   9   -0.05    0.12
 -13  17   9   -0.07    0.11
  -4 -13   9    0.02    0.09
 -17   5  -9    0.41    0.18
  -5 -12   9    0.10    0.09
 -12  17   9    0.21    0.12
 -17   6  -9    0.25    0.16
 -11  17   9    0.16    0.12
  -6 -11   9    0.49    0.10
 -17   7  -9   -0.12    0.15
 -10  17   9   -0.09    0.11
  -7 -10   9    0.04    0.09
 -17   8  -9    0.09    0.14
  -9  17   9    0.00    0.11
 -17   9  -9    0.38    0.15
  -8  17   9    0.12    0.11
 -17  10  -9   -0.03    0.14
 -10  -7   9   -0.10    0.17
  -7  17   9    0.08    0.11
 -17  11  -9    0.01    0.14
  -6  17   9    0.05    0.11
 -11  -6   9   -0.07    0.17
 -17  12  -9    0.42    0.14
  -5  17   9   -0.20    0.11
 -12  -5   9   -0.24    0.16
  -4  17   9   -0.06    0.12
 -13  -4   9    0.29    0.18
 -14  -3   9   -0.04    0.18
  -3  17   9    0.20    0.12
  -2  17   9   -0.11    0.11
 -15  -2   9    0.08    0.19
  -1  17   9   -0.01    0.12
 -16  -1   9    0.31    0.18
 -17   0   9    0.07    0.18
 -18   1   9    0.11    0.19
  -1 -17   9    0.07    0.09
  -2 -16   9    0.10    0.09
 -16  18   9    0.24    0.13
 -15  18   9    0.02    0.13
  -3 -15   9    0.20    0.09
 -14  18   9   -0.04    0.12
  -4 -14   9    0.31    0.10
  -5 -13   9   -0.10    0.09
 -13  18   9   -0.20    0.12
 -12  18   9    0.18    0.12
  -6 -12   9   -0.04    0.10
 -11  18   9    0.16    0.12
  -7 -11   9    0.16    0.10
 -10  18   9   -0.18    0.11
  -9  18   9    0.02    0.12
  -8  18   9    0.07    0.12
  -7  18   9   -0.11    0.12
 -11  -7   9   -0.03    0.17
 -12  -6   9    0.02    0.17
  -6  18   9    0.12    0.12
 -13  -5   9    0.09    0.18
  -5  18   9    0.02    0.12
 -14  -4   9    0.28    0.18
  -4  18   9    0.32    0.12
  -3  18   9    0.32    0.13
 -15  -3   9    0.27    0.19
  -2  18   9    0.01    0.12
 -16  -2   9    0.16    0.18
 -17  -1   9    0.37    0.19
  -1  18   9   -0.05    0.16
 -15  19   9    0.20    0.13
  -4 -15   9    0.02    0.10
 -14  19   9    0.14    0.13
  -5 -14   9    0.01    0.10
  -6 -13   9    0.03    0.10
 -13  19   9   -0.03    0.12
 -12  19   9   -0.04    0.12
 -11  19   9   -0.09    0.12
 -10  19   9   -0.10    0.12
  -9  19   9   -0.12    0.12
  -8  19   9    0.04    0.12
 -12  -7   9    0.03    0.17
  -7  19   9    0.12    0.13
  -6  19   9    0.11    0.13
 -13  -6   9   -0.01    0.18
  -5  19   9    0.26    0.13
 -14  -5   9    0.49    0.19
  -4  19   9   -0.10    0.12
 -15  -4   9    0.00    0.18
 -13  20   9   -0.01    0.12
 -12  20   9   -0.03    0.12
 -11  20   9    0.17    0.13
 -10  20   9    0.05    0.13
  -8  20   9    0.23    0.13
 -13  -7   9    0.14    0.18
  -7  20   9    0.13    0.13
   0   0  10    7.18    0.29
   0   0  10    7.59    0.29
  -1   1  10    1.60    0.13
  -1   1  10    1.41    0.16
   0  -1  10    1.38    0.12
   0  -1  10    1.31    0.14
   1   0  10    1.67    0.13
   1   0  10    1.46    0.14
  -1   1  10    1.28    0.13
   1  -1  10    1.36    0.13
  -1   0  10    1.52    0.14
   1  -1  10    1.46    0.15
  -1   0  10    1.58    0.13
   0   1  10    1.53    0.14
   0   1  10    1.64    0.14
  -1   0  10    1.27    0.15
   1  -2  10    3.86    0.18
   1   1  10    3.52    0.18
   1   1  10    3.93    0.19
  -2   1  10    3.74    0.22
  -2   1  10    3.62    0.18
   1  -2  10    3.93    0.20
   1  -3  10    1.57    0.15
  -3   2  10    1.55    0.14
   2   1  10    1.74    0.14
  -3   2  10    1.41    0.18
   1  -3  10    1.67    0.13
   2   1  10    1.74    0.14
   0  -2  10    1.97    0.14
   2   0  10    1.51    0.15
   0  -2  10    2.03    0.16
  -2   2  10    1.92    0.14
  -2   2  10    1.88    0.18
   2   0  10    2.04    0.14
  -1  -1  10    3.67    0.17
  -1   2  10    3.74    0.21
   2  -1  10    3.77    0.18
   2  -1  10    3.93    0.19
  -1  -1  10    3.98    0.19
  -1   2  10    3.69    0.19
  -2   0  10    1.90    0.17
  -2   0  10    1.87    0.15
   2  -2  10    2.23    0.14
   0   2  10    2.08    0.15
  -2   0  10    2.16    0.14
   2  -2  10    1.90    0.16
   1   2  10    0.68    0.10
  -3   1  10    0.81    0.11
   2  -3  10    0.51    0.10
   1   2  10    0.58    0.11
  -3   1  10    0.98    0.13
   2  -3  10    0.73    0.12
  -4   2  10    5.59    0.26
   2  -4  10    5.83    0.26
   2   2  10    5.51    0.24
   2  -4  10    5.93    0.23
  -4   2  10    5.87    0.24
  -5   3  10    1.02    0.13
   2  -5  10    1.19    0.12
   2  -5  10    1.51    0.16
   3   2  10    1.54    0.13
  -5   3  10    1.41    0.18
  -5   3  10    1.48    0.13
   3   1  10    1.07    0.13
   1  -4  10    1.06    0.12
   1  -4  10    1.19    0.13
  -4   3  10    1.28    0.15
   3   1  10    0.98    0.13
  -4   3  10    1.06    0.14
  -4   3  10    1.24    0.12
   3   0  10    8.07    0.31
  -3   3  10    8.01    0.31
  -3   3  10    8.30    0.30
   0  -3  10    7.94    0.32
  -3   3  10    7.98    0.33
   3   0  10    8.08    0.31
   0  -3  10    8.30    0.31
  -2   3  10    0.82    0.11
  -1  -2  10    0.85    0.11
  -2   3  10    0.91    0.12
   3  -1  10    0.57    0.11
  -2   3  10    0.70    0.13
  -1  -2  10    0.80    0.11
   3  -1  10    0.77    0.11
   3  -2  10    1.52    0.15
  -2  -1  10    1.12    0.14
   3  -2  10    1.75    0.13
  -1   3  10    1.62    0.13
  -2  -1  10    1.64    0.14
  -1   3  10    1.53    0.14
   3  -3  10    8.72    0.31
   0   3  10    8.47    0.31
  -3   0  10    8.26    0.31
  -3   0  10    7.54    0.33
   3  -3  10    8.18    0.33
   3  -4  10    5.20    0.23
   3  -4  10    5.90    0.26
  -4   1  10    5.74    0.27
  -4   1  10    5.67    0.24
   1   3  10    6.25    0.23
  -2  -3 -10    0.99    0.10
  -5   2  10    0.69    0.15
   3  -5  10    1.10    0.16
   3  -5  10    0.89    0.12
  -5   2  10    0.86    0.11
   2   3  10    1.09    0.12
  -3  -3 -10    1.20    0.14
  -6   3  10    1.13    0.15
   3  -6  10    1.02    0.12
   3   3  10    1.33    0.12
   3  -6  10    1.22    0.14
  -6   3  10    1.05    0.13
  -4  -3 -10    0.21    0.11
  -7   4  10   -0.03    0.14
  -7   4  10    0.28    0.10
   3  -7  10    0.10    0.09
  -7   4  10    0.10    0.10
   3  -7  10    0.21    0.13
  -4  -2 -10    4.54    0.21
  -6   4  10    4.63    0.20
   2  -6  10    4.38    0.23
  -6   4  10    4.29    0.20
   4   2  10    4.34    0.19
   2  -6  10    4.18    0.19
  -6   4  10    4.35    0.24
  -4  -1 -10    0.37    0.09
  -5   4  10    0.65    0.11
   4   1  10    0.42    0.10
  -5   4  10    0.52    0.14
   1  -5  10    0.48    0.12
  -5   4  10    0.23    0.10
   1  -5  10    0.60    0.10
  -4   4  10    1.96    0.19
  -4   4  10    2.04    0.13
   4   0  10    1.59    0.14
   4   0  10    1.92    0.15
   0  -4  10    1.60    0.16
   0  -4  10    1.97    0.14
  -1  -3  10    5.67    0.25
  -1  -3  10    5.47    0.23
   4  -1  10    5.92    0.25
  -3   4  10    5.77    0.26
  -3   4  10    6.04    0.23
   4  -1  10    5.37    0.24
  -2  -2  10    5.80    0.23
  -2  -2  10    5.55    0.24
  -2   4  10    5.83    0.23
   4  -2  10    5.75    0.24
   4  -2  10    5.62    0.25
  -2   4  10    5.78    0.27
   4  -3  10    1.12    0.12
  -3  -1  10    0.95    0.13
  -3  -1  10    1.03    0.13
   4  -3  10    1.07    0.15
  -1   4  10    0.98    0.11
  -3  -1  10    1.03    0.12
   4  -4  10    1.71    0.18
  -4   0  10    1.85    0.18
   4  -4  10    1.88    0.14
  -4   0  10    1.85    0.13
   0   4  10    2.04    0.13
   4  -5  10    5.66    0.23
   1   4  10    6.22    0.23
   4  -5  10    5.82    0.26
  -5   1  10    5.59    0.24
  -5   1  10    5.55    0.27
  -2  -4 -10    6.58    0.27
  -6   2  10    6.95    0.30
  -6   2  10    6.63    0.27
   4  -6  10    6.42    0.27
   2   4  10    7.20    0.26
   4  -6  10    6.93    0.29
  -3  -4 -10    1.39    0.15
  -7   3  10    1.50    0.19
   3   4  10    1.31    0.12
  -7   3  10    1.20    0.13
   4  -7  10    1.59    0.13
  -4  -4 -10    0.10    0.11
   4  -8  10   -0.08    0.09
   4   4  10    0.03    0.09
  -8   4  10    0.08    0.15
  -8   4  10    0.16    0.10
  -5  -4 -10    0.44    0.12
   4  -9  10    0.77    0.10
  -9   5  10    0.58    0.16
  -9   5  10    0.56    0.10
  -5  -3 -10    0.12    0.12
   3  -8  10    0.16    0.13
   3  -8  10    0.04    0.09
  -8   5  10    0.15    0.10
  -8   5  10   -0.15    0.14
  -5  -2 -10    3.97    0.20
   2  -7  10    3.83    0.21
   5   2  10    3.52    0.18
  -7   5  10    4.10    0.19
   2  -7  10    4.08    0.18
  -7   5  10    3.68    0.24
  -5  -1 -10    0.15    0.10
   5   1  10    0.36    0.10
  -6   5  10    0.17    0.09
  -6   5  10    0.22    0.14
   1  -6  10    0.34    0.12
   1  -6  10    0.39    0.09
  -5   0 -10    0.72    0.10
  -5   5  10    0.49    0.14
  -5   5  10    0.55    0.10
   5   0  10    0.59    0.11
   0  -5  10    0.49    0.12
   0  -5  10    0.52    0.10
   5   0  10    0.62    0.11
  -5   1 -10    6.15    0.24
  -4   5  10    6.11    0.25
  -4   5  10    6.10    0.28
   5  -1  10    6.26    0.26
  -1  -4  10    6.35    0.26
   5  -1  10    5.81    0.25
  -1  -4  10    6.08    0.25
  -5   2 -10    0.86    0.10
   5  -2  10    0.86    0.11
  -3   5  10    0.92    0.14
   5  -2  10    1.06    0.13
  -2  -3  10    0.84    0.10
  -3   5  10    0.87    0.12
  -2  -3  10    0.73    0.12
  -2   5  10    1.68    0.13
   5  -3  10    1.31    0.15
  -3  -2  10    1.14    0.14
   5  -3  10    1.52    0.13
  -3  -2  10    1.39    0.13
   5  -4  10    0.46    0.12
  -4  -1  10    0.42    0.13
  -1   5  10    0.52    0.10
   5  -4  10    0.61    0.10
  -4  -1  10    0.49    0.10
  -5   0  10    0.60    0.10
   0   5  10    0.83    0.10
  -5   0  10    0.60    0.13
   5  -5  10    0.54    0.10
   1   5  10    0.41    0.09
  -6   1  10    0.06    0.10
   5  -6  10    0.23    0.09
  -6   1  10    0.08    0.13
  -2  -5 -10    4.73    0.23
  -7   2  10    4.69    0.21
  -7   2  10    4.98    0.25
   5  -7  10    5.06    0.21
   2   5  10    5.00    0.21
  -3  -5 -10    3.62    0.21
   3   5  10    3.69    0.17
  -8   3  10    3.83    0.23
   5  -8  10    3.56    0.17
  -8   3  10    3.26    0.17
  -4  -5 -10    0.67    0.13
   4   5  10    0.80    0.10
  -9   4  10    0.92    0.16
   5  -9  10    0.90    0.11
  -5  -5 -10   -0.01    0.13
 -10   5  10    0.06    0.15
   5 -10  10   -0.04    0.09
   5   5  10    0.08    0.09
  -6  -5 -10   -0.07    0.13
   5 -11  10    0.05    0.09
 -11   6  10    0.00    0.16
  -6  -4 -10    0.03    0.13
   4 -10  10    0.04    0.09
 -10   6  10    0.09    0.10
 -10   6  10    0.29    0.16
  -6  -3 -10    0.32    0.13
  -9   6  10    0.04    0.15
  -9   6  10    0.13    0.10
   3  -9  10    0.26    0.13
   3  -9  10    0.13    0.09
  -6  -2 -10    0.08    0.12
  -8   6  10    0.24    0.09
   2  -8  10    0.00    0.13
   2  -8  10    0.15    0.09
  -8   6  10    0.06    0.14
  -6  -1 -10    0.82    0.11
  -7   6  10    0.57    0.15
   1  -7  10    0.59    0.10
   1  -7  10    0.49    0.13
   6   1  10    0.51    0.10
  -7   6  10    0.66    0.10
  -6   0 -10    0.44    0.10
   0  -6  10    0.62    0.10
   6   0  10    0.45    0.11
  -6   6  10    0.46    0.14
   0  -6  10    0.34    0.12
  -6   6  10    0.46    0.10
  -6   1 -10    0.11    0.09
  -5   6  10    0.09    0.10
  -5   6  10    0.10    0.14
   6  -1  10    0.23    0.11
   6  -1  10    0.36    0.11
  -1  -5  10    0.25    0.09
  -1  -5  10    0.08    0.12
  -6   2 -10    6.72    0.26
  -4   6  10    6.90    0.30
  -4   6  10    6.89    0.27
  -2  -4  10    6.76    0.28
   6  -2  10    6.99    0.28
   6  -2  10    6.78    0.27
  -2  -4  10    6.85    0.27
  -6   3 -10    1.16    0.11
  -3   6  10    1.17    0.15
  -3  -3  10    1.02    0.11
  -3   6  10    1.38    0.12
   6  -3  10    1.06    0.15
  -3  -3  10    1.12    0.14
   6  -3  10    1.04    0.13
  -6   4 -10    4.28    0.17
  -4  -2  10    3.90    0.21
   6  -4  10    4.07    0.19
  -4  -2  10    4.16    0.19
  -2   6  10    4.55    0.19
  -6   5 -10    0.15    0.07
  -1   6  10    0.24    0.09
   6  -5  10    0.15    0.09
  -5  -1  10    0.23    0.13
  -5  -1  10    0.10    0.10
  -6   6 -10    0.48    0.07
  -6   0  10    0.53    0.14
  -6   0  10    0.40    0.09
   0   6  10    0.51    0.10
   6  -6  10    0.53    0.10
   1   6  10    4.31    0.20
  -7   1  10    4.70    0.24
   6  -7  10    4.59    0.20
  -8   2  10    0.10    0.10
  -8   2  10    0.13    0.14
   6  -8  10    0.18    0.09
   2   6  10    0.02    0.09
   6  -9  10    3.22    0.17
  -9   3  10    3.50    0.23
   3   6  10    3.27    0.17
   6 -10  10    0.13    0.09
 -10   4  10    0.10    0.15
   4   6  10    0.02    0.08
  -5  -6 -10    0.08    0.14
 -11   5  10    0.29    0.16
   6 -11  10    0.11    0.09
  -6  -6 -10    0.20    0.15
   6 -12  10    0.53    0.10
 -12   6  10    0.60    0.17
  -7  -6 -10   -0.19    0.16
 -13   7  10    0.29    0.18
   6 -13  10    0.15    0.09
  -7  -5 -10   -0.05    0.14
   5 -12  10    0.08    0.09
 -12   7  10   -0.05    0.16
  -7  -4 -10    0.08    0.13
 -11   7  10    0.25    0.10
 -11   7  10    0.14    0.16
   4 -11  10    0.12    0.09
  -7  -3 -10    0.29    0.13
   3 -10  10    0.49    0.09
 -10   7  10    0.30    0.15
   3 -10  10    0.39    0.14
 -10   7  10    0.35    0.09
  -7  -2 -10    0.75    0.13
  -9   7  10    0.70    0.15
   2  -9  10    0.94    0.12
  -9   7  10    0.54    0.10
   2  -9  10    0.66    0.14
  -7  -1 -10    0.21    0.11
   1  -8  10    0.18    0.09
   1  -8  10    0.35    0.13
  -8   7  10    0.16    0.14
  -8   7  10    0.02    0.10
  -7   0 -10    0.00    0.10
  -7   7  10    0.09    0.14
   0  -7  10   -0.03    0.08
   0  -7  10   -0.15    0.12
   7   0  10    0.17    0.10
  -7   7  10    0.08    0.09
  -7   1 -10    4.50    0.21
  -1  -6  10    4.67    0.23
  -6   7  10    4.48    0.20
   7  -1  10    4.65    0.22
  -1  -6  10    4.58    0.20
  -6   7  10    4.48    0.25
  -7   2 -10    5.37    0.22
  -5   7  10    5.18    0.22
  -5   7  10    5.06    0.25
   7  -2  10    5.24    0.23
  -2  -5  10    5.04    0.24
   7  -2  10    5.04    0.23
  -2  -5  10    4.92    0.22
  -7   3 -10    1.53    0.12
  -4   7  10    1.58    0.13
   7  -3  10    1.60    0.16
  -3  -4  10    1.50    0.13
  -3  -4  10    1.31    0.15
   7  -3  10    1.44    0.14
  -4   7  10    1.22    0.19
  -7   4 -10    0.15    0.07
  -3   7  10    0.08    0.09
  -4  -3  10    0.12    0.10
   7  -4  10    0.09    0.10
  -4  -3  10    0.12    0.09
  -7   5 -10    3.81    0.17
  -2   7  10    4.09    0.18
  -5  -2  10    3.73    0.18
   7  -5  10    3.67    0.18
  -5  -2  10    3.57    0.21
  -7   6 -10    0.71    0.08
  -6  -1  10    0.51    0.10
  -1   7  10    0.66    0.10
  -6  -1  10    0.60    0.13
   7  -6  10    0.62    0.11
  -7   7 -10    0.00    0.07
   7  -7  10    0.08    0.10
  -7   0  10   -0.10    0.13
  -7   0  10   -0.10    0.08
   0   7  10   -0.13    0.09
  -7   8 -10    1.05    0.11
   7  -8  10    1.01    0.12
  -8   1  10    1.22    0.18
  -8   1  10    1.11    0.13
   1   7  10    0.88    0.12
  -9   2  10    0.15    0.14
   2   7  10    0.20    0.10
   7  -9  10    0.12    0.09
   7 -10  10    0.93    0.11
   3   7  10    1.15    0.13
 -10   3  10    0.91    0.16
   4   7  10    0.06    0.09
 -11   4  10    0.10    0.15
   7 -11  10    0.04    0.09
 -12   5  10    0.13    0.16
   7 -12  10    0.26    0.10
   7 -13  10   -0.08    0.09
 -13   6  10   -0.22    0.16
 -14   7  10    0.06    0.18
   7 -14  10    0.20    0.10
   7 -15  10    0.21    0.10
 -15   8  10    0.37    0.18
 -14   8  10    0.03    0.17
   6 -14  10    0.13    0.09
  -8  -5 -10    0.22    0.16
   5 -13  10    0.55    0.10
 -13   8  10    0.61    0.18
  -8  -4 -10   -0.19    0.14
   4 -12  10    0.14    0.14
   4 -12  10   -0.01    0.09
 -12   8  10   -0.04    0.10
 -12   8  10    0.01    0.16
  -8  -3 -10    0.13    0.14
   3 -11  10    0.36    0.09
 -11   8  10    0.28    0.10
 -11   8  10    0.23    0.15
   3 -11  10    0.32    0.14
  -8  -2 -10   -0.17    0.12
   2 -10  10    0.08    0.13
 -10   8  10    0.03    0.10
 -10   8  10    0.00    0.14
   2 -10  10   -0.04    0.08
  -8  -1 -10    0.68    0.13
  -9   8  10    0.71    0.11
   1  -9  10    0.48    0.09
  -9   8  10    0.66    0.15
   1  -9  10    0.44    0.13
  -8   0 -10    0.07    0.11
   0  -8  10    0.13    0.12
  -8   8  10   -0.19    0.14
  -8   8  10    0.19    0.10
   0  -8  10    0.12    0.09
  -8   1 -10    1.02    0.14
   8  -1  10    1.04    0.14
  -1  -7  10    1.12    0.14
  -7   8  10    1.05    0.13
  -7   8  10    1.18    0.16
  -1  -7  10    1.11    0.12
  -8   2 -10    0.01    0.10
  -2  -6  10   -0.03    0.09
  -2  -6  10    0.04    0.11
   8  -2  10    0.34    0.11
  -6   8  10    0.12    0.13
  -6   8  10    0.17    0.09
  -8   3 -10    3.74    0.18
  -3  -5  10    3.80    0.20
   8  -3  10    3.33    0.18
  -5   8  10    4.05    0.23
   8  -3  10    3.83    0.20
  -5   8  10    3.62    0.18
  -3  -5  10    3.48    0.18
  -8   4 -10    0.02    0.08
  -4  -4  10    0.04    0.09
  -4  -4  10    0.11    0.10
   8  -4  10    0.16    0.10
  -4   8  10    0.23    0.09
  -8   5 -10    0.08    0.08
  -3   8  10   -0.11    0.09
  -5  -3  10    0.09    0.15
   8  -5  10    0.00    0.10
  -5  -3  10   -0.15    0.09
  -8   6 -10    0.18    0.08
  -6  -2  10    0.17    0.14
  -2   8  10    0.08    0.09
  -6  -2  10    0.20    0.09
   8  -6  10    0.11    0.10
  -8   7 -10   -0.07    0.07
  -7  -1  10    0.06    0.09
   8  -7  10   -0.02    0.10
  -1   8  10    0.02    0.09
  -7  -1  10    0.11    0.14
  -8   8 -10   -0.15    0.07
  -8   0  10    0.06    0.15
  -8   0  10   -0.05    0.09
   0   8  10    0.02    0.09
   8  -8  10   -0.04    0.09
  -8   9 -10    0.09    0.08
   8  -9  10    0.10    0.09
   1   8  10    0.03    0.09
  -9   1  10    0.16    0.14
  -8  10 -10    0.95    0.12
   8 -10  10    0.87    0.11
   2   8  10    0.93    0.11
 -10   2  10    0.91    0.16
   3   8  10    1.99    0.15
   8 -11  10    2.03    0.14
 -11   3  10    1.85    0.21
   4   8  10    0.11    0.12
   8 -12  10   -0.02    0.09
 -12   4  10   -0.11    0.16
 -13   5  10   -0.01    0.17
   8 -13  10    0.25    0.10
   8 -14  10    0.44    0.10
 -14   6  10    0.28    0.17
 -15   7  10    0.44    0.18
   8 -15  10    0.47    0.10
 -16   8  10    0.33    0.20
   8 -16  10    0.49    0.11
   8 -17  10    0.20    0.11
 -17   9  10    0.23    0.19
 -16   9  10    1.12    0.20
   7 -16  10    1.12    0.13
 -15   9  10   -0.02    0.18
   6 -15  10    0.01    0.09
  -9  -5 -10   -0.14    0.17
   5 -14  10   -0.01    0.09
 -14   9  10   -0.14    0.17
  -9  -4 -10    0.82    0.16
 -13   9  10    1.32    0.19
   4 -13  10    0.96    0.17
   4 -13  10    1.36    0.13
 -13   9  10    1.48    0.14
  -9  -3 -10    1.08    0.16
   3 -12  10    0.95    0.12
   3 -12  10    1.51    0.19
 -12   9  10    1.21    0.14
 -12   9  10    1.37    0.21
  -9  -2 -10    0.17    0.14
 -11   9  10    0.14    0.15
   2 -11  10    0.14    0.14
 -11   9  10   -0.01    0.10
   2 -11  10    0.05    0.09
  -9  -1 -10    0.36    0.14
   1 -10  10    0.25    0.09
 -10   9  10    0.30    0.10
 -10   9  10    0.40    0.15
   1 -10  10    0.36    0.13
  -9   0 -10    0.11    0.12
  -9   9  10    0.33    0.10
   0  -9  10    0.24    0.12
  -9   9  10    0.15    0.15
   0  -9  10    0.24    0.09
  -9   1 -10    0.05    0.11
  -1  -8  10    0.02    0.12
  -8   9  10    0.02    0.14
  -8   9  10    0.23    0.10
  -1  -8  10   -0.03    0.09
  -9   2 -10    0.01    0.10
  -2  -7  10    0.08    0.09
   9  -2  10    0.09    0.11
  -7   9  10    0.06    0.13
  -2  -7  10    0.12    0.11
  -7   9  10    0.24    0.10
  -9   3 -10    3.15    0.18
   9  -3  10    3.39    0.19
  -6   9  10    3.34    0.22
  -3  -6  10    3.33    0.16
  -6   9  10    3.11    0.17
  -3  -6  10    3.31    0.19
  -9   4 -10    0.83    0.12
  -4  -5  10    0.71    0.11
   9  -4  10    0.56    0.11
  -5   9  10    0.78    0.15
  -4  -5  10    0.69    0.10
  -5   9  10    0.87    0.12
  -9   5 -10    0.60    0.09
  -4   9  10    0.64    0.10
   9  -5  10    0.79    0.11
  -5  -4  10    0.67    0.10
  -9   6 -10    0.10    0.08
   9  -6  10    0.01    0.11
  -3   9  10    0.13    0.09
  -6  -3  10    0.04    0.09
  -6  -3  10    0.35    0.14
  -9   7 -10    0.67    0.09
  -7  -2  10    0.73    0.14
  -2   9  10    0.73    0.10
   9  -7  10    0.88    0.11
  -7  -2  10    0.61    0.10
  -9   8 -10    0.58    0.09
  -8  -1  10    0.64    0.15
  -8  -1  10    0.48    0.10
  -1   9  10    0.50    0.10
   9  -8  10    0.43    0.11
  -9   9 -10    0.10    0.08
   9  -9  10    0.09    0.10
  -9   0  10    0.32    0.15
   0   9  10    0.22    0.10
  -9  10 -10    0.96    0.12
 -10   1  10    1.01    0.18
   1   9  10    1.05    0.13
   9 -10  10    1.08    0.13
  -9  11 -10   -0.02    0.09
 -11   2  10    0.09    0.15
   9 -11  10    0.01    0.10
   2   9  10   -0.09    0.10
  -9  12 -10    1.33    0.14
   9 -12  10    1.53    0.14
 -12   3  10    1.55    0.21
   3   9  10    1.45    0.14
  -9  13 -10   -0.04    0.10
 -13   4  10    0.04    0.16
   9 -13  10    0.11    0.10
 -14   5  10    0.04    0.17
   9 -14  10    0.00    0.10
 -15   6  10    0.32    0.19
   9 -15  10    0.18    0.10
   9 -16  10    0.21    0.11
 -16   7  10   -0.03    0.19
   9 -17  10    0.58    0.12
 -17   8  10    0.36    0.20
   9 -18  10    0.09    0.11
 -18   9  10    0.02    0.19
 -19  10  10    0.16    0.19
   9 -19  10    0.27    0.11
   8 -18  10    0.29    0.11
 -18  10  10   -0.12    0.18
   7 -17  10    0.56    0.11
 -17  10  10    0.50    0.19
 -16  10  10    0.00    0.18
   6 -16  10   -0.01    0.09
   6 -16  10    0.48    0.18
 -10  -5 -10    0.15    0.18
   5 -15  10    0.31    0.17
 -15  10  10    0.27    0.17
   5 -15  10    0.34    0.10
 -10  -4 -10    0.27    0.17
   4 -14  10    0.49    0.10
 -14  10  10    0.50    0.18
   4 -14  10    0.64    0.17
 -10  -3 -10    0.09    0.15
   3 -13  10    0.38    0.10
 -13  10  10    0.07    0.16
   3 -13  10    0.31    0.15
 -13  10  10    0.01    0.10
 -10  -2 -10    0.06    0.14
   2 -12  10    0.21    0.09
 -12  10  10    0.07    0.16
   2 -12  10   -0.06    0.14
 -12  10  10    0.18    0.11
 -10  -1 -10   -0.35    0.13
 -11  10  10    0.04    0.15
 -11  10  10    0.03    0.10
   1 -11  10    0.01    0.09
   1 -11  10    0.07    0.13
 -10   0 -10   -0.11    0.13
   0 -10  10    0.06    0.12
 -10  10  10   -0.05    0.14
   0 -10  10    0.08    0.09
 -10  10  10    0.17    0.10
 -10   1 -10    1.11    0.14
  -9  10  10    1.16    0.17
  -1  -9  10    0.87    0.14
  -9  10  10    1.37    0.14
  -1  -9  10    1.01    0.12
 -10   2 -10    1.02    0.15
  -8  10  10    1.04    0.13
  -2  -8  10    0.92    0.12
  -2  -8  10    1.16    0.16
  -8  10  10    1.24    0.16
 -10   3 -10    1.07    0.15
  -3  -7  10    0.94    0.12
  10  -3  10    0.82    0.13
  -3  -7  10    1.05    0.12
  -7  10  10    1.00    0.16
  -7  10  10    0.91    0.12
 -10   4 -10    0.10    0.10
  -6  10  10    0.01    0.09
  -4  -6  10    0.20    0.11
  -4  -6  10    0.02    0.09
  -6  10  10    0.13    0.14
 -10   5 -10    0.17    0.09
  -5  10  10    0.04    0.09
  10  -5  10   -0.15    0.10
  -5  -5  10    0.23    0.10
 -10   6 -10    0.06    0.09
  10  -6  10    0.14    0.10
  -6  -4  10    0.12    0.09
  -4  10  10    0.20    0.10
 -10   7 -10    0.45    0.09
  -7  -3  10    0.61    0.15
  -3  10  10    0.39    0.10
  -7  -3  10    0.37    0.10
  10  -7  10    0.42    0.11
 -10   8 -10    0.08    0.09
  10  -8  10   -0.03    0.10
  -8  -2  10   -0.06    0.09
  -2  10  10    0.03    0.10
  -8  -2  10    0.06    0.14
 -10   9 -10    0.36    0.09
  -9  -1  10    0.39    0.15
  -1  10  10    0.27    0.10
  10  -9  10    0.30    0.11
 -10  10 -10    0.07    0.09
   0  10  10   -0.04    0.09
  10 -10  10    0.04    0.10
 -10   0  10   -0.16    0.15
 -10  11 -10    0.53    0.10
   1  10  10    0.69    0.11
  10 -11  10    0.71    0.11
 -11   1  10    0.85    0.17
 -10  12 -10    1.48    0.14
  10 -12  10    1.78    0.14
   2  10  10    1.58    0.15
 -12   2  10    1.51    0.22
 -10  13 -10    0.17    0.10
  10 -13  10    0.28    0.10
 -13   3  10    0.23    0.16
   3  10  10    0.16    0.10
 -10  14 -10    0.15    0.11
  10 -14  10    0.04    0.10
 -14   4  10    0.08    0.18
 -10  15 -10   -0.15    0.11
  10 -15  10    0.24    0.10
 -15   5  10    0.10    0.18
 -10  16 -10   -0.04    0.12
 -16   6  10    0.29    0.19
  10 -16  10    0.01    0.11
 -17   7  10    0.04    0.19
  10 -17  10   -0.02    0.11
 -18   8  10   -0.26    0.19
  10 -18  10    0.15    0.11
  10 -19  10    0.05    0.11
 -19   9  10    0.00    0.19
 -19  11  10    0.06    0.18
   8 -19  10    0.38    0.11
 -18  11  10    0.41    0.18
   7 -18  10    0.41    0.11
   6 -17  10    0.19    0.10
 -17  11  10    0.14    0.18
 -11  -5 -10    0.13    0.20
   5 -16  10    0.13    0.18
 -16  11  10    0.13    0.17
   5 -16  10    0.09    0.09
 -11  -4 -10    0.04    0.18
 -15  11  10    0.06    0.17
   4 -15  10    0.12    0.17
   4 -15  10    0.15    0.09
 -11  -3 -10    0.10    0.16
 -14  11  10    0.08    0.11
   3 -14  10   -0.02    0.09
   3 -14  10    0.30    0.16
 -14  11  10    0.05    0.17
 -11  -2 -10    0.21    0.16
   2 -13  10    0.34    0.09
 -13  11  10    0.05    0.17
 -13  11  10    0.14    0.11
   2 -13  10    0.20    0.15
 -11  -1 -10    0.13    0.15
   1 -12  10    0.09    0.09
   1 -12  10    0.06    0.13
 -12  11  10    0.09    0.11
 -12  11  10    0.11    0.15
 -11   0 -10   -0.10    0.14
   0 -11  10   -0.04    0.09
   0 -11  10   -0.05    0.12
 -11  11  10   -0.06    0.15
 -11  11  10   -0.04    0.10
 -11   1 -10    0.39    0.13
  -1 -10  10    0.89    0.11
  -1 -10  10    0.29    0.13
 -10  11  10    0.77    0.16
 -10  11  10    0.67    0.11
 -11   2 -10   -0.08    0.12
  -9  11  10   -0.12    0.14
  -9  11  10    0.21    0.10
  -2  -9  10   -0.02    0.12
  -2  -9  10   -0.11    0.09
 -11   3 -10    2.05    0.17
  -8  11  10    2.29    0.21
  -3  -8  10    1.89    0.13
  -3  -8  10    1.71    0.16
  -8  11  10    1.49    0.14
 -11   4 -10    0.26    0.11
  -4  -7  10    0.06    0.09
  -4  -7  10   -0.11    0.11
  -7  11  10   -0.13    0.10
  -7  11  10    0.06    0.14
 -11   5 -10    0.18    0.10
  -6  11  10    0.05    0.09
  -5  -6  10    0.11    0.09
 -11   6 -10    0.02    0.09
  -5  11  10   -0.11    0.09
  -6  -5  10   -0.03    0.09
 -11   7 -10    0.08    0.09
  -7  -4  10    0.18    0.15
  -7  -4  10    0.06    0.09
  -4  11  10    0.09    0.09
 -11   8 -10    0.36    0.09
  -8  -3  10    0.42    0.15
  -8  -3  10    0.20    0.09
  -3  11  10    0.38    0.10
 -11   9 -10    0.22    0.09
  -9  -2  10   -0.05    0.15
  -2  11  10   -0.08    0.10
  11  -9  10    0.19    0.13
 -11  10 -10   -0.02    0.09
  -1  11  10   -0.09    0.10
  11 -10  10   -0.08    0.10
 -10  -1  10    0.11    0.15
 -11  11 -10    0.07    0.09
 -11   0  10   -0.04    0.16
  11 -11  10   -0.15    0.11
   0  11  10    0.11    0.10
 -11  12 -10    0.00    0.10
  11 -12  10    0.09    0.10
   1  11  10   -0.05    0.10
 -12   1  10    0.42    0.17
 -11  13 -10   -0.04    0.10
   2  11  10    0.04    0.11
 -13   2  10   -0.05    0.17
  11 -13  10   -0.17    0.10
 -11  14 -10    0.48    0.11
 -14   3  10   -0.05    0.17
  11 -14  10    0.52    0.11
 -11  15 -10    0.80    0.13
  11 -15  10    0.71    0.12
 -15   4  10    0.79    0.18
 -11  16 -10    0.23    0.12
  11 -16  10   -0.01    0.11
 -16   5  10    0.11    0.18
 -17   6  10   -0.14    0.19
  11 -17  10   -0.06    0.12
 -18   7  10   -0.09    0.19
 -19   8  10    0.26    0.19
 -19  12  10    0.13    0.18
   7 -19  10    0.08    0.10
   6 -18  10    0.01    0.10
 -18  12  10    0.17    0.18
 -17  12  10    0.04    0.18
   5 -17  10    0.25    0.10
 -12  -4 -10    0.11    0.20
 -16  12  10   -0.04    0.17
   4 -16  10    0.07    0.09
 -12  -3 -10    0.10    0.17
 -15  12  10    0.12    0.17
   3 -15  10    0.29    0.10
 -12  -2 -10    0.22    0.18
 -14  12  10    0.15    0.11
   2 -14  10    0.05    0.09
 -14  12  10    0.50    0.17
 -12  -1 -10   -0.01    0.17
 -13  12  10    0.28    0.16
 -13  12  10    0.19    0.11
   1 -13  10    0.24    0.09
 -12   0 -10    0.08    0.15
   0 -12  10    0.25    0.09
 -12  12  10    0.18    0.11
 -12  12  10    0.17    0.16
   0 -12  10    0.20    0.15
 -12   1 -10   -0.04    0.14
 -11  12  10   -0.02    0.15
 -11  12  10    0.23    0.11
  -1 -11  10   -0.11    0.09
  -1 -11  10    0.07    0.13
 -12   2 -10    1.63    0.19
 -10  12  10    2.04    0.20
 -10  12  10    1.48    0.14
  -2 -10  10    1.91    0.13
  -2 -10  10    1.44    0.17
 -12   3 -10    0.97    0.14
  -9  12  10    1.40    0.14
  -3  -9  10    1.44    0.12
  -9  12  10    1.30    0.17
  -3  -9  10    1.35    0.16
 -12   4 -10    0.01    0.11
  -8  12  10    0.11    0.10
  -4  -8  10    0.21    0.09
  -8  12  10   -0.29    0.14
 -12   5 -10    0.10    0.11
  -5  -7  10    0.34    0.09
  -7  12  10    0.12    0.10
 -12   6 -10    0.34    0.11
  -6  -6  10    0.54    0.10
  -6  12  10    0.23    0.10
 -12   7 -10   -0.13    0.10
  -7  -5  10   -0.08    0.09
  -5  12  10    0.11    0.10
 -12   8 -10   -0.03    0.09
  -8  -4  10    0.13    0.15
  -8  -4  10   -0.16    0.09
  -4  12  10   -0.01    0.09
 -12   9 -10    1.26    0.14
  -3  12  10    1.01    0.13
  -9  -3  10    1.03    0.17
 -12  10 -10    0.20    0.10
 -10  -2  10    0.12    0.15
  -2  12  10    0.05    0.10
 -12  11 -10    0.11    0.10
 -11  -1  10    0.04    0.16
  -1  12  10    0.11    0.11
 -12  12 -10    0.24    0.10
 -12   0  10    0.27    0.17
   0  12  10    0.08    0.10
 -12  13 -10    0.09    0.10
 -13   1  10   -0.21    0.17
   1  12  10    0.13    0.11
 -12  14 -10    0.68    0.12
   2  12  10    0.44    0.12
 -14   2  10    0.54    0.18
 -12  15 -10    0.41    0.13
 -15   3  10    0.35    0.18
 -12  16 -10    0.05    0.13
 -16   4  10    0.10    0.18
 -17   5  10   -0.05    0.18
 -18   6  10    0.24    0.19
 -19   7  10    0.02    0.18
   6 -19  10    0.17    0.10
 -19  13  10   -0.05    0.19
 -18  13  10    0.06    0.18
   5 -18  10    0.00    0.10
   4 -17  10    0.13    0.10
 -17  13  10    0.08    0.18
 -16  13  10    0.15    0.17
   3 -16  10    0.05    0.10
 -13  -2 -10   -0.16    0.16
   2 -15  10    0.08    0.09
 -15  13  10    0.24    0.17
 -15  13  10   -0.05    0.14
 -13  -1 -10    0.05    0.17
   1 -14  10    0.17    0.09
 -14  13  10    0.13    0.16
 -14  13  10    0.12    0.12
 -13   0 -10   -0.15    0.16
 -13  13  10   -0.06    0.15
   0 -13  10    0.00    0.09
 -13  13  10    0.06    0.11
 -13   1 -10   -0.08    0.16
 -12  13  10    0.05    0.15
  -1 -12  10   -0.12    0.09
 -12  13  10    0.08    0.11
 -13   2 -10   -0.15    0.14
 -11  13  10    0.10    0.10
  -2 -11  10   -0.10    0.09
 -11  13  10    0.15    0.15
 -13   3 -10    0.21    0.13
 -10  13  10    0.19    0.11
  -3 -10  10    0.07    0.09
 -10  13  10    0.30    0.16
 -13   4 -10   -0.01    0.12
  -9  13  10   -0.04    0.10
  -4  -9  10   -0.13    0.08
 -13   5 -10    0.25    0.12
  -5  -8  10    0.34    0.09
  -8  13  10    0.25    0.10
 -13   6 -10   -0.05    0.11
  -7  13  10   -0.16    0.09
  -6  -7  10    0.13    0.09
 -13   7 -10    0.02    0.11
  -6  13  10    0.03    0.10
  -7  -6  10    0.09    0.09
 -13   8 -10    0.37    0.11
  -8  -5  10    0.42    0.10
  -5  13  10    0.36    0.10
  -8  -5  10    0.55    0.16
 -13   9 -10    0.99    0.14
  -9  -4  10    1.34    0.20
  -4  13  10    1.15    0.14
 -13  10 -10    0.24    0.10
  -3  13  10    0.28    0.10
 -10  -3  10    0.08    0.16
 -13  11 -10    0.09    0.10
 -11  -2  10    0.42    0.17
  -2  13  10    0.05    0.10
 -13  12 -10    0.19    0.11
  -1  13  10    0.07    0.11
 -12  -1  10    0.15    0.17
 -13  13 -10    0.00    0.11
   0  13  10   -0.04    0.11
 -13   0  10   -0.15    0.17
 -13  14 -10    0.11    0.11
   1  13  10    0.11    0.11
 -14   1  10    0.12    0.19
 -13  15 -10    0.11    0.12
 -15   2  10    0.00    0.18
 -16   3  10   -0.05    0.18
 -17   4  10    0.19    0.18
 -18   5  10    0.04    0.18
 -19   6  10   -0.13    0.18
 -19  14  10   -0.09    0.17
 -18  14  10   -0.20    0.17
   4 -18  10    0.11    0.10
   3 -17  10    0.11    0.10
 -17  14  10    0.08    0.17
 -16  14  10   -0.11    0.17
   2 -16  10   -0.13    0.09
 -14  -1 -10   -0.14    0.20
 -15  14  10   -0.08    0.12
   1 -15  10   -0.01    0.09
 -15  14  10   -0.03    0.16
 -14   0 -10    0.40    0.18
 -14  14  10    0.32    0.16
 -14  14  10    0.16    0.12
   0 -14  10   -0.15    0.09
 -14   1 -10   -0.01    0.16
  -1 -13  10   -0.09    0.09
 -13  14  10    0.07    0.15
 -13  14  10    0.09    0.12
 -14   2 -10    0.41    0.16
  -2 -12  10    0.58    0.10
 -12  14  10    0.58    0.16
 -12  14  10    0.51    0.11
 -14   3 -10    0.27    0.15
 -11  14  10    0.09    0.16
  -3 -11  10    0.28    0.09
 -11  14  10    0.42    0.11
 -14   4 -10    0.20    0.14
 -10  14  10    0.10    0.11
  -4 -10  10    0.22    0.09
 -14   5 -10    0.08    0.12
  -5  -9  10    0.01    0.09
  -9  14  10    0.01    0.10
 -14   6 -10    0.49    0.13
  -8  14  10    0.33    0.10
  -6  -8  10    0.62    0.10
 -14   7 -10    0.33    0.12
  -7  -7  10    0.30    0.10
  -7  14  10    0.11    0.10
 -14   8 -10   -0.08    0.11
  -6  14  10   -0.02    0.10
 -14   9 -10    0.10    0.11
  -9  -5  10    0.15    0.16
  -5  14  10    0.03    0.10
 -14  10 -10    0.51    0.12
[truncated: 218,902 more chars]
